# Supplementary material for: Mapping specificity, cleavage entropy, allosteric changes and substrates of blood proteases in a high-throughput screen
Source: Nat Commun. 2021 Mar 16;12:1693. doi: 10.1038/s41467-021-21754-8 (PMC7966775; doi:10.1038/s41467-021-21754-8)
Supplement: Supplementary file 4 — Supplementary Data 1 [file 41467_2021_21754_MOESM4_ESM.xlsx]

## Sheet: Table legend
Table legend
Proteases included in the study with gene name, Uniprot accession and brief description are annotated.
Results of the active site titration of blood coagulation proteases.

## Sheet: Proteases included in the study
Protease	Short name	Gene name	Uniprot ID	Entry name	NC-IUBMB	MEROPS Family classification	Protein Name
Trypsin 1	Try				3.4.21.4	S01.151
Glutamyl endopeptidase I	GluC				3.4.21.19	S01.267
Chymotrypsin	Chy				3.4.21.1	S01.001
Lysyl endopeptidase (bacteria)	LysC				3.4.21.50	S01.280
Endoproteinase AspN	AspN				3.4.24.33	M72.001
matrix metallopeptidase-2	MMP-2	MMP2	P08253	MMP2_HUMAN	3.4.24.24	M10.003	72 kDa type IV collagenase (EC 3.4.24.24) (72 kDa gelatinase) (Gelatinase A) (Matrix metalloproteinase-2) (MMP-2) (TBE-1) [Cleaved into: PEX]
matrix metallopeptidase-3	MMP-2	MMP3	P08254	MMP3_HUMAN	3.4.24.17	M10.013	Stromelysin-1 (SL-1) (EC 3.4.24.17) (Matrix metalloproteinase-3) (MMP-3) (Transin-1)
Thrombin a	Thb a	F2	P00734	THRB_HUMAN	3.4.21.5	S01.217	Prothrombin (EC 3.4.21.5) (Coagulation factor II) [Cleaved into: Activation peptide fragment 1; Activation peptide fragment 2; Thrombin light chain; Thrombin heavy chain]
Thrombin b	Thb b
Thrombin g	Thb g
FVII		F7	P08709	FA7_HUMAN	3.4.21.21	S01.215	Coagulation factor VII (EC 3.4.21.21) (Proconvertin) (Serum prothrombin conversion accelerator) (SPCA) (Eptacog alfa) [Cleaved into: Factor VII light chain; Factor VII heavy chain]
FIX		F9	P00740	FA9_HUMAN	3.4.21.22	S01.214	Coagulation factor IX (EC 3.4.21.22) (Christmas factor) (Plasma thromboplastin component) (PTC) [Cleaved into: Coagulation factor IXa light chain; Coagulation factor IXa heavy chain]
FX		F10	P00742	FA10_HUMAN	3.4.21.6	S01.216	Coagulation factor X (EC 3.4.21.6) (Stuart factor) (Stuart-Prower factor) [Cleaved into: Factor X light chain; Factor X heavy chain; Activated factor Xa heavy chain]
FXI		F11	P03951	FA11_HUMAN	3.4.21.27	S01.213	Coagulation factor XI (FXI) (EC 3.4.21.27) (Plasma thromboplastin antecedent) (PTA) [Cleaved into: Coagulation factor XIa heavy chain; Coagulation factor XIa light chain]
Plasmin		PLG	P00747	PLMN_HUMAN	3.4.21.7	S01.233	Plasminogen (EC 3.4.21.7) [Cleaved into: Plasmin heavy chain A; Activation peptide; Angiostatin; Plasmin heavy chain A, short form; Plasmin light chain B]
Protein C		PROC	P04070	PROC_HUMAN	3.4.21.69	S01.218	Vitamin K-dependent protein C (EC 3.4.21.69) (Anticoagulant protein C) (Autoprothrombin IIA) (Blood coagulation factor XIV) [Cleaved into: Vitamin K-dependent protein C light chain; Vitamin K-dependent protein C heavy chain; Activation peptide]
West Nile NS3 protease	WN NS3		ABD85079		3.4.21.91	S07.001

## Sheet: Activity_coagulation proteases
Protease	Molecular weight (kDa)	Concentration (mg/ml)	Concentration (µM)	Active concentration (µM)	% activity
Trypsin	23.3	0.4	17	16	94.1176
Chymotrypsin	25	0.4	16	15	93.75
Thrombin a	36.7	6.8	185	140	75.6757
Thrombin b	35.4	2.7	76	60	78.9474
Thrombin g	35.4	3.1	87	70	80.4598
FVII	50	1.9	38	20	52.6316
FIX	45	4.8	106	80	75.4717
FX	46	5.5	119	75	63.0252
FXI	160	4.1	25	18	72
Plasmin	83	9.9	119	85	71.4286
Protein C	56.2	4.9	87	65	74.7126
