# Supplementary material for: Mapping specificity, cleavage entropy, allosteric changes and substrates of blood proteases in a high-throughput screen
Source: Nat Commun. 2021 Mar 16;12:1693. doi: 10.1038/s41467-021-21754-8 (PMC7966775; doi:10.1038/s41467-021-21754-8)
Supplement: Supplementary file 5 — Supplementary Data 2 [file 41467_2021_21754_MOESM5_ESM.xlsx]

## Sheet: Table legend
Table legend
Number of cleavages of proteases included in the study deposited in MEROPS.
Comparison of clevages detected by HTPS and the cleavages reported in MEROPS for proteases included in the study. The cleavages are reported either as numbers detected in a single conditon or as numbers detected across multiple conditions (i.e. NaCl, ChCl, LiCl).

## Sheet: MEROPS
Protease	Desc.	Substrates	Physiological	Non-physiological
Try	trypsin 1	21933	58	21875
GluC	glutamyl endopeptidase I	4326	18	4308
MMP-2	matrix metallopeptidase-2	3417	163	3254
MMP-3	matrix metallopeptidase-3	2464	2446	18
Chy	chymotrypsin A (cattle-type)	1057	18	1039
LysC	lysyl endopeptidase (bacteria)	809	7	802
Thb	thrombin	191	68	123
Plasmin	plasmin	126	101	25
FX	coagulation factor Xa	63	39	24
AspN	peptidyl-Asp metallopeptidase	21	3	18
Protein C	protein C (activated)	15	10	5
FXI	coagulation factor XIa	12	6	6
FIX	coagulation factor IXa	12	3	9
FVII	coagulation factor VIIa	9	8	1
WN NS3	West Nile NS3 protease	16	12	4

## Sheet: Comparison HPTS and MEROPS
			one condition			multiple conditions
Protease	Desc.	Substrates	total identified peptide	unique peptide	unique cleavages	total identified peptide	unique peptide	unique cleavages
Try	trypsin 1	21933	50117	17329	17225	291317	52331	51856
GluC	glutamyl endopeptidase I	4326	28451	9887	9713	28451	9887	9713
MMP-2	matrix metallopeptidase-2	3417	10749	3755	3614	10749	3755	3614
MMP-3	matrix metallopeptidase-3	2464	6402	2193	2060	6402	2193	2060
Chy	chymotrypsin A (cattle-type)	1057	28135	9934	9786	229923	44285	43777
LysC	lysyl endopeptidase (bacteria)	809	42620	15081	14883	42620	15081	14883
Thb a	thrombin	191	18053	6407	6199	122863	18631	18261
Plasmin	plasmin	126	32788	11335	11199	229170	43298	42752
FX	coagulation factor Xa	63	13468	4682	4508	98761	18553	18163
AspN	peptidyl-Asp metallopeptidase	21	26986	9472	9261	26986	9472	9261
Protein C	protein C (activated)	15	9414	3310	3144	19952	4204	4011
FXI	coagulation factor XIa	12	23403	8118	7916	159231	28744	28246
FIX	coagulation factor IXa	12	10996	3851	3677	74057	16397	16047
FVII	coagulation factor VIIa	9	5550	1978	1870	77434	16510	16123
WN NS3	West Nile NS3 protease	16	3646	3646	3546	3646	3646	3546	NOTE: made in a single experiment
Coagulation proteases		428	113672	39681	38513	781468	146337	143603
All proteases		34471	310778	110978	108601	1421562	286987	282313
Proteases used in proteomics experiments		28125	149323	52231	51607	592311	121584	120229
All protease except proteases used in proteomics experiments		6346	161455	58747	56994	829251	165403	162084
