# Supplementary material for: Mapping specificity, cleavage entropy, allosteric changes and substrates of blood proteases in a high-throughput screen
Source: Nat Commun. 2021 Mar 16;12:1693. doi: 10.1038/s41467-021-21754-8 (PMC7966775; doi:10.1038/s41467-021-21754-8)
Supplement: Supplementary file 7 — Supplementary Data 4 [file 41467_2021_21754_MOESM7_ESM.xlsx]

## Sheet: Table legend
Table legend
The table shows the detected cleavage sequences for the 3 investigated replicates covering positions P8-P8'.

## Sheet: AspN
AspN_1	AspN_2	AspN_3
RIGRLVTRAAFNSGKV	RIGRLVTRAAFNSGKV	RIGRLVTRAAFNSGKV
HLIAREAEAAIYHLQL	HLIAREAEAAIYHLQL	HLIAREAEAAIYHLQL
QLITGKEDAANNYARG	QLITGKEDAANNYARG	QLITGKEDAANNYARG
LVRHARAYAEAAAAPA	LVRHARAYAEAAAAPA	LVRHARAYAEAAAAPA
SYSGWALCAEGFLLNN	EIERMVNDAEKFAEED	EIERMVNDAEKFAEED
EIERMVNDAEKFAEED	IEFKTEADAEKTFEEK	IEFKTEADAEKTFEEK
IEFKTEADAEKTFEEK	DDFSNQLRAELEKHGY	DDFSNQLRAELEKHGY
DDFSNQLRAELEKHGY	EQQNKILLAELEQLKG	EQQNKILLAELEQLKG
EQQNKILLAELEQLKG	KVLTPELYAELRAKST	KVLTPELYAELRAKST
KVLTPELYAELRAKST	WFSLLLAAAFAGRATA	WFSLLLAAAFAGRATA
WFSLLLAAAFAGRATA	TIAKSGTKAFMEALQA	TIAKSGTKAFMEALQA
TIAKSGTKAFMEALQA	LNGKLTGMAFRVPTAN	LNGKLTGMAFRVPTAN
LNGKLTGMAFRVPTAN	PSKIKWGDAGAEYVVE	PSKIKWGDAGAEYVVE
PSKIKWGDAGAEYVVE	LKFKEKFEAGQFEPSE	LKFKEKFEAGQFEPSE
LKFKEKFEAGQFEPSE	LWGPGVRAAGSGAGGG	LWGPGVRAAGSGAGGG
LWGPGVRAAGSGAGGG	KLKEVFSIAGTVKRAD	KLKEVFSIAGTVKRAD
KLKEVFSIAGTVKRAD	HCSRGERRAIEKLAVE	HCSRGERRAIEKLAVE
KQGQYSPMAIEEQVAV	ECPKPELLAIRFLNAE	AEYAHLVQAIIENPFL
HCSRGERRAIEKLAVE	QIQKQLSDAISIIGRE	ECPKPELLAIRFLNAE
AEYAHLVQAIIENPFL	QSGAGNNWAKGHYTEG	QIQKQLSDAISIIGRE
ECPKPELLAIRFLNAE	PEHIPDPDAKKPEDWD	QSGAGNNWAKGHYTEG
QIQKQLSDAISIIGRE	KLEKERNDAKNAVEEY	KLEKERNDAKNAVEEY
QSGAGNNWAKGHYTEG	YGGGGQYFAKPRNQGG	YGGGGQYFAKPRNQGG
PEHIPDPDAKKPEDWD	AELEIQKDALEPGQRV	AELEIQKDALEPGQRV
KLEKERNDAKNAVEEY	LEWESKSDALETLGFL	LEWESKSDALETLGFL
YGGGGQYFAKPRNQGG	GDLAGRYYALKSMTEA	GDLAGRYYALKSMTEA
AELEIQKDALEPGQRV	LGVQAFADALLIIPKV	LGVQAFADALLIIPKV
LEWESKSDALETLGFL	AAQTQTGEANRGWTGQ	ITEDGEFKALQEWILE
GDLAGRYYALKSMTEA	FSTSSSCHAPAVTQHA	AAQTQTGEANRGWTGQ
LGVQAFADALLIIPKV	TFYNELRVAPEEHPVL	FSTSSSCHAPAVTQHA
ITEDGEFKALQEWILE	IISAPSADAPMFVMGV	TFYNELRVAPEEHPVL
AAQTQTGEANRGWTGQ	MQKEITALAPSTMKIK	IISAPSADAPMFVMGV
FSTSSSCHAPAVTQHA	KPGMVVTFAPVNVTTE	MQKEITALAPSTMKIK
TFYNELRVAPEEHPVL	EEEIQELQAQIQEQHV	KPGMVVTFAPVNVTTE
IISAPSADAPMFVMGV	GPLRSVWVARNPPGFA	EEEIQELQAQIQEQHV
MQKEITALAPSTMKIK	RLVSRRDYASEAIKGA	GPLRSVWVARNPPGFA
KPGMVVTFAPVNVTTE	GAAAMRSMASGGGVPT	RLVSRRDYASEAIKGA
EEEIQELQAQIQEQHV	VWIGGSILASLSTFQQ	GAAAMRSMASGGGVPT
GPLRSVWVARNPPGFA	EKTKESREAVEKEFEP	VWIGGSILASLSTFQQ
RLVSRRDYASEAIKGA	RLNQDQLDAVSKYQEV	EKTKESREAVEKEFEP
GAAAMRSMASGGGVPT	YMTEQAPAAVVELENY	RLNQDQLDAVSKYQEV
VWIGGSILASLSTFQQ	KLESEMEDAYHEHQAN	YMTEQAPAAVVELENY
EKTKESREAVEKEFEP	SAPCTGVVCNNPEIVT	KLESEMEDAYHEHQAN
GRPARRCYAVGPAQSP	KTRQAAKHDAAAKALR	SAPCTGVVCNNPEIVT
RLNQDQLDAVSKYQEV	QPDPGAAEDAAAQAVE	KTRQAAKHDAAAKALR
YMTEQAPAAVVELENY	FSVRGTSFDAAATSGG	QPDPGAAEDAAAQAVE
KLESEMEDAYHEHQAN	PPRPRNEEDAAELVAL	FSVRGTSFDAAATSGG
GRACTSTKCLVVGAGP	LFEKGYGKDAAGIAME	PPRPRNEEDAAELVAL
SAPCTGVVCNNPEIVT	KVVRTALLDAAGVASL	LFEKGYGKDAAGIAME
KTRQAAKHDAAAKALR	AGGQDRCSDAAGYPHA	KVVRTALLDAAGVASL
QPDPGAAEDAAAQAVE	ANLSAANHDAAIFPGG	AGGQDRCSDAAGYPHA
FSVRGTSFDAAATSGG	LMADGTCQDAAIVGYK	ANLSAANHDAAIFPGG
PPRPRNEEDAAELVAL	YEILQSVDDAAIVIKN	YEILQSVDDAAIVIKN
LFEKGYGKDAAGIAME	PSVNWKHKDAAIYLVT	SAAVMKIFDAAKAPIQ
KVVRTALLDAAGVASL	SAAVMKIFDAAKAPIQ	AYRAKGKPDAAKKGVV
AGGQDRCSDAAGYPHA	AYRAKGKPDAAKKGVV	PEGERLIGDAAKNQLT
ANLSAANHDAAIFPGG	PEGERLIGDAAKNQLT	TDTERLIGDAAKNQVA
LMADGTCQDAAIVGYK	TDTERLIGDAAKNQVA	AALVLMTADAAKRLNV
YEILQSVDDAAIVIKN	AALVLMTADAAKRLNV	KVGPKQAEDAAKSITN
PSVNWKHKDAAIYLVT	KVGPKQAEDAAKSITN	SSEDTLLKDAAKVCRE
SAAVMKIFDAAKAPIQ	SSEDTLLKDAAKVCRE	GRTGEAIVDAALSALR
AYRAKGKPDAAKKGVV	GRTGEAIVDAALSALR	TFSSMAEVDAAMAARP
PEGERLIGDAAKNQLT	TFSSMAEVDAAMAARP	TYSNVEEADAAMAASP
TDTERLIGDAAKNQVA	TYSNVEEADAAMAASP	GPYVKEMNDAAMFYTN
AALVLMTADAAKRLNV	GSKKVAKQDAAMKAMT	GSKKVAKQDAAMKAMT
KVGPKQAEDAAKSITN	FKEFSQSFDAAMKGLA	FKEFSQSFDAAMKGLA
SSEDTLLKDAAKVCRE	TYATVEEVDAAMNARP	TYATVEEVDAAMNARP
GRTGEAIVDAALSALR	DPAYQQYQDAANNLRE	DPAYQQYQDAANNLRE
TFSSMAEVDAAMAARP	EQLITGKEDAANNYAR	EQLITGKEDAANNYAR
GPYVKEMNDAAMFYTN	HVAGNPGGDAAPAATG	HVAGNPGGDAAPAATG
GSKKVAKQDAAMKAMT	ESTEEKLHDAASKLLN	ESTEEKLHDAASKLLN
FKEFSQSFDAAMKGLA	VSYNWDPKDAASKPSG	ALVDCKKSDAASKVMV
TYATVEEVDAAMNARP	ALVDCKKSDAASKVMV	QRKRLQELDAASKVTE
DPAYQQYQDAANNLRE	KKGIKFAKDAASLESQ	KKGIKFAKDAASLESQ
EQLITGKEDAANNYAR	GFGFILFKDAASVEKV	GFGFILFKDAASVEKV
HVAGNPGGDAAPAATG	LEKLFVTNDAATILRE	LEKLFVTNDAATILRE
ESTEEKLHDAASKLLN	FAQFGSDLDAATQQLL	FAQFGSDLDAATQQLL
VSYNWDPKDAASKPSG	ADAIVKMLDAAVIKME	ADAIVKMLDAAVIKME
ALVDCKKSDAASKVMV	LALQFGEEDADPGAMS	LALQFGEEDADPGAMS
QRKRLQELDAASKVTE	ALQEASNKDAEALAAA	ALQEASNKDAEALAAA
KKGIKFAKDAASLESQ	FPGFDPNQDAEALYTA	FPGFDPNQDAEALYTA
GFGFILFKDAASVEKV	EEEEATKEDAEAPGIR	EEEEATKEDAEAPGIR
LEKLFVTNDAATILRE	NFLAVLRGDAEAVKGI	NFLAVLRGDAEAVKGI
FAQFGSDLDAATQQLL	GKPEQEVPDAEEEKSV	GKPEQEVPDAEEEKSV
ADAIVKMLDAAVIKME	PEDDQAEFDAEELTST	PEDDQAEFDAEELTST
LALQFGEEDADPGAMS	KLQLDSPEDAEFIVAK	KLQLDSPEDAEFIVAK
ALQEASNKDAEALAAA	AQDGAISTDAEGKEEE	AQDGAISTDAEGKEEE
FPGFDPNQDAEALYTA	VYLALLPPDAEGPHGQ	VYLALLPPDAEGPHGQ
EEEEATKEDAEAPGIR	EEIERMVNDAEKFAEE	EEIERMVNDAEKFAEE
NFLAVLRGDAEAVKGI	KRLDEELEDAEKNLGE	KRLDEELEDAEKNLGE
PEDDQAEFDAEELTST	PDELLPKGDAEKPEEE	PDELLPKGDAEKPEEE
KLQLDSPEDAEFIVAK	YIEFKTEADAEKTFEE	YIEFKTEADAEKTFEE
AQDGAISTDAEGKEEE	INVRVTTMDAELEFAI	INVRVTTMDAELEFAI
VYLALLPPDAEGPHGQ	YKSEMEVQDAELKALL	YKSEMEVQDAELKALL
EEIERMVNDAEKFAEE	EAKQKLEEDAEMKSLE	EAKQKLEEDAEMKSLE
KRLDEELEDAEKNLGE	QFQDAGHFDAENIKKK	QFQDAGHFDAENIKKK
PDELLPKGDAEKPEEE	QDEMLRRVDAENRLQT	QDEMLRRVDAENRLQT
YIEFKTEADAEKTFEE	IPPAGQTEDAEPISEP	IPPAGQTEDAEPISEP
INVRVTTMDAELEFAI	VGKPRAGGDAEPRPAE	VGKPRAGGDAEPRPAE
YKSEMEVQDAELKALL	LNAAWLKRDAESIHQY	LNAAWLKRDAESIHQY
QFQDAGHFDAENIKKK	TLPDGKQVDAESWKTT	TLPDGKQVDAESWKTT
QDEMLRRVDAENRLQT	GDGAKLVRDAFALAKE	PKVFIEGADAETFSEG
IPPAGQTEDAEPISEP	GIGVQGLADAFILMRY	GDGAKLVRDAFALAKE
VGKPRAGGDAEPRPAE	AKTGENVEDAFLEAAK	GIGVQGLADAFILMRY
LNAAWLKRDAESIHQY	TQYMKEYQDAFLFNEL	AKTGENVEDAFLEAAK
PKVFIEGADAETFSEG	AQSFDYDHDAFLGAEE	TQYMKEYQDAFLFNEL
GDGAKLVRDAFALAKE	KIESEKGKDAFPVAGQ	AQSFDYDHDAFLGAEE
CDIRYCAQDAFFQVKE	KIEAEKGRDAFPVAGQ	KIESEKGKDAFPVAGQ
AKTGENVEDAFLEAAK	IIDTNGAGDAFVGGFL	KIEAEKGRDAFPVAGQ
TQYMKEYQDAFLFNEL	DPSKIKWGDAGAEYVV	IIDTNGAGDAFVGGFL
AQSFDYDHDAFLGAEE	LKSVVARFDAGELITQ	DPSKIKWGDAGAEYVV
KIESEKGKDAFPVAGQ	RNCTIVSPDAGGAKRV	LKSVVARFDAGELITQ
KIEAEKGRDAFPVAGQ	DLSNNCLGDAGILQLV	RNCTIVSPDAGGAKRV
IIDTNGAGDAFVGGFL	PKGKKGKADAGKEGNN	DLSNNCLGDAGILQLV
DPSKIKWGDAGAEYVV	INASKNEEDAGKMFVG	PKGKKGKADAGKEGNN
LKSVVARFDAGELITQ	NVVFIGHVDAGKSTIG	INASKNEEDAGKMFVG
RNCTIVSPDAGGAKRV	PGAFTCYLDAGLARTT	NVVFIGHVDAGKSTIG
DLSNNCLGDAGILQLV	GDMADTPRDAGLKQAP	PGAFTCYLDAGLARTT
INASKNEEDAGKMFVG	SENFQTLLDAGLPQKV	GDMADTPRDAGLKQAP
NVVFIGHVDAGKSTIG	LLTKQETFDAGLQAFQ	SENFQTLLDAGLPQKV
PGAFTCYLDAGLARTT	VHFVAEDVDAGQIILQ	LLTKQETFDAGLQAFQ
GDMADTPRDAGLKQAP	DSQRQATKDAGQISGL	VHFVAEDVDAGQIILQ
SENFQTLLDAGLPQKV	SSGEGKAKDAGQRTTI	DSQRQATKDAGQISGL
LLTKQETFDAGLQAFQ	HWPFMVVNDAGRPKVQ	SSGEGKAKDAGQRTTI
VHFVAEDVDAGQIILQ	GLTVSLIQDAGRTQIA	GLTVSLIQDAGRTQIA
DSQRQATKDAGQISGL	FNVKKLAADAGTFLSR	NDKAKDSIDAGSKELQ
SSGEGKAKDAGQRTTI	DSQRQATKDAGTIAGL	DSQRQATKDAGTIAGL
HWPFMVVNDAGRPKVQ	DAQRQATKDAGTIAGL	DAQRQATKDAGTIAGL
GLTVSLIQDAGRTQIA	DSQRQATKDAGVIAGL	DSQRQATKDAGVIAGL
NDKAKDSIDAGSKELQ	EMIKKIQNDAGVRIQF	EMIKKIQNDAGVRIQF
FNVKKLAADAGTFLSR	VEGILHAPDAGWGNLV	VEGILHAPDAGWGNLV
DSQRQATKDAGTIAGL	QAGEVTYADAHKERTN	QAGEVTYADAHKERTN
DAQRQATKDAGTIAGL	YHVPELIKDAHLLVES	DEAAGATGDAIEPAPP
DSQRQATKDAGVIAGL	DEAAGATGDAIEPAPP	GASAGDYSDAIETLLT
EMIKKIQNDAGVRIQF	GASAGDYSDAIETLLT	YFKEEKYKDAIHFYNK
VEGILHAPDAGWGNLV	YFKEEKYKDAIHFYNK	GYAEEAPYDAIHVGAA
QAGEVTYADAHKERTN	GYAEEAPYDAIHVGAA	KMIYASSKDAIKKKFQ
YHVPELIKDAHLLVES	KMIYASSKDAIKKKFQ	KMIYASSKDAIKKKLT
DEAAGATGDAIEPAPP	KMIYASSKDAIKKKLT	LMHAPQVADAILGNQM
GASAGDYSDAIETLLT	LMHAPQVADAILGNQM	EETERSLHDAIMIVRR
YFKEEKYKDAIHFYNK	EETERSLHDAIMIVRR	LDPIFKVFDAIMNFKK
GYAEEAPYDAIHVGAA	LDPIFKVFDAIMNFKK	DSVDFSLADAINTEFK
KMIYASSKDAIKKKFQ	DSVDFSLADAINTEFK	AMAPIKVGDAIPAVEV
KMIYASSKDAIKKKLT	AMAPIKVGDAIPAVEV	ISAAKAVADAIRTSLG
LMHAPQVADAILGNQM	ISAAKAVADAIRTSLG	LGNKIDRTDAISEEKL
EETERSLHDAIMIVRR	LGNKIDRTDAISEEKL	EQIQKQLSDAISIIGR
LDPIFKVFDAIMNFKK	EQIQKQLSDAISIIGR	PSEVDEIFDAISYSKG
DSVDFSLADAINTEFK	PSEVDEIFDAISYSKG	FVDFNSEEDAKAAKEA
AMAPIKVGDAIPAVEV	RHFEQMKDDAIVCNIG	GPKEGKIVDAKAIFTG
ISAAKAVADAIRTSLG	FVDFNSEEDAKAAKEA	FIEFASFEDAKEALNS
LGNKIDRTDAISEEKL	GPKEGKIVDAKAIFTG	RDKFRKMLDAKEQEMT
EQIQKQLSDAISIIGR	FIEFASFEDAKEALNS	DEVAGIINDAKFIQPN
PSEVDEIFDAISYSKG	RDKFRKMLDAKEQEMT	VENQILTRDAKGISQE
FVDFNSEEDAKAAKEA	DEVAGIINDAKFIQPN	ALLSIFKMDAKGTLGG
GPKEGKIVDAKAIFTG	VENQILTRDAKGISQE	PQMPKKVEDAKIAILT
FIEFASFEDAKEALNS	ALLSIFKMDAKGTLGG	YPVEKYFRDAKIGTIY
RDKFRKMLDAKEQEMT	PQMPKKVEDAKIAILT	YPVEKLMRDAKIYQIY
DEVAGIINDAKFIQPN	YPVEKYFRDAKIGTIY	DGKISEQSDAKLKEIV
VENQILTRDAKGISQE	YPVEKLMRDAKIYQIY	DKLEKERNDAKNAVEE
VETQILTRDAKGITQE	DGKISEQSDAKLKEIV	LNPQNTVFDAKRLIGR
ALLSIFKMDAKGTLGG	DKLEKERNDAKNAVEE	VEDPKNKKDAKSNYKM
PQMPKKVEDAKIAILT	LNPQNTVFDAKRLIGR	EEISELFYDAKSSAKI
YPVEKYFRDAKIGTIY	VEDPKNKKDAKSNYKM	KETLSLTVDAKTETAV
YPVEKLMRDAKIYQIY	EEISELFYDAKSSAKI	RLSLNIDPDAKVEEEP
DGKISEQSDAKLKEIV	KETLSLTVDAKTETAV	GDKYNSMEDAKVYVAK
DKLEKERNDAKNAVEE	RLSLNIDPDAKVEEEP	PTGQPVREDAKWTSQH
LNPQNTVFDAKRLIGR	GDKYNSMEDAKVYVAK	MPGCLPVYDALAGEFI
VEDPKNKKDAKSNYKM	PTGQPVREDAKWTSQH	LSANQSRIDALEKAGQ
EEISELFYDAKSSAKI	MPGCLPVYDALAGEFI	KAELEIQKDALEPGQR
KETLSLTVDAKTETAV	DEMERSLHDALCVVKR	KKNLQEEIDALESRVE
RLSLNIDPDAKVEEEP	LSANQSRIDALEKAGQ	LLEWESKSDALETLGF
GDKYNSMEDAKVYVAK	KAELEIQKDALEPGQR	CTVLNVEGDALGAGLL
PTGQPVREDAKWTSQH	KKNLQEEIDALESRVE	LQDLQGEKDALHSEKQ
MPGCLPVYDALAGEFI	LLEWESKSDALETLGF	DVHFERKADALKAMKQ
LSANQSRIDALEKAGQ	CTVLNVEGDALGAGLL	VQSLTCEVDALKGTNE
KAELEIQKDALEPGQR	LQDLQGEKDALHSEKQ	YHKQQEELDALKKTIE
KKNLQEEIDALESRVE	DVHFERKADALKAMKQ	QQCTAFLLDALKNNRP
LLEWESKSDALETLGF	VQSLTCEVDALKGTNE	QICAKAVRDALKTEFK
CTVLNVEGDALGAGLL	YHKQQEELDALKKTIE	LKNARAMADALLERGY
LQDLQGEKDALHSEKQ	QQCTAFLLDALKNNRP	QLGVQAFADALLIIPK
DVHFERKADALKAMKQ	QICAKAVRDALKTEFK	MRRWLPAGDALLQMIT
VQSLTCEVDALKGTNE	LKNARAMADALLERGY	TLLMMGSADALPEEPS
QQCTAFLLDALKNNRP	QLGVQAFADALLIIPK	KGGVVLKEDALPGQKT
QICAKAVRDALKTEFK	RLGVQAFADALLIIPK	EVQAGAARDALQGFKI
LKNARAMADALLERGY	MRRWLPAGDALLQMIT	MHANAQRTDALQPPHE
QLGVQAFADALLIIPK	NEKKDRVTDALNATRA	SSLGHADLDALQQNPQ
MRRWLPAGDALLQMIT	QQENSILRDALNQATS	SIIQKYGADALRLYLI
QQENSILRDALNQATS	TLLMMGSADALPEEPS	SEAANRNNDALRQAKQ
TLLMMGSADALPEEPS	KGGVVLKEDALPGQKT	KGIDPFSLDALSKEGI
KGGVVLKEDALPGQKT	EVQAGAARDALQGFKI	LLTYTSWEDALSRVAG
EVQAGAARDALQGFKI	MHANAQRTDALQPPHE	VFICRGKEDALVTKNL
MHANAQRTDALQPPHE	SSLGHADLDALQQNPQ	GLANKNVKDAMAKIQA
SSLGHADLDALQQNPQ	SIIQKYGADALRLYLI	ELKGTSKEDAMKAYIN
SIIQKYGADALRLYLI	SEAANRNNDALRQAKQ	KEIGNIISDAMKKVGR
SEAANRNNDALRQAKQ	KGIDPFSLDALSKEGI	FSEVERRFDAMPFTLR
ESLAKSLEDALRQTAS	LLTYTSWEDALSRVAG	CKKDSLYKDAMQYASE
KGIDPFSLDALSKEGI	VFICRGKEDALVTKNL	EKVEKCISDAMSWLNS
LLTYTSWEDALSRVAG	GLANKNVKDAMAKIQA	QEDFMTTMDANEEKIN
VFICRGKEDALVTKNL	ELKGTSKEDAMKAYIN	QIEVTFDIDANGILNV
GLANKNVKDAMAKIQA	KEIGNIISDAMKKVGR	QIEVTFDIDANGIVHV
ELKGTSKEDAMKAYIN	FSEVERRFDAMPFTLR	REEPAMSMDANGKIIW
KEIGNIISDAMKKVGR	CKKDSLYKDAMQYASE	MSTEEGIIDANKTETN
FSEVERRFDAMPFTLR	EKVEKCISDAMSWLNS	RPSSEVIKDANLYISG
CKKDSLYKDAMQYASE	QEDFMTTMDANEEKIN	KEALGKAKDANNGNLQ
EKVEKCISDAMSWLNS	QIEVTFDIDANGILNV	GRLHLSGIDANPNALF
QEDFMTTMDANEEKIN	QIEVTFDIDANGIVHV	SHPIKNTNDANSCQII
QIEVTFDIDANGILNV	REEPAMSMDANGKIIW	CQEVISWLDANTLAEK
QIEVTFDIDANGIVHV	MSTEEGIIDANKTETN	VKPDDWDEDAPAKIPD
REEPAMSMDANGKIIW	RPSSEVIKDANLYISG	VEEAENGRDAPANGNA
MSTEEGIIDANKTETN	KEALGKAKDANNGNLQ	EGPAFNFLDAPAVRVT
RPSSEVIKDANLYISG	GRLHLSGIDANPNALF	DVEFEVVGDAPEKVGP
KEALGKAKDANNGNLQ	SHPIKNTNDANSCQII	RRRGHVTQDAPIPGSP
GRLHLSGIDANPNALF	CQEVISWLDANTLAEK	VIISAPSADAPMFVMG
SHPIKNTNDANSCQII	VKPDDWDEDAPAKIPD	PMDPSSYSDAPRGTWS
VKPDDWDEDAPAKIPD	VEEAENGRDAPANGNA	HYKKYVHADAPTNKTL
VEEAENGRDAPANGNA	EGPAFNFLDAPAVRVT	ETDVVLKVDAQEAKTE
EGPAFNFLDAPAVRVT	DVEFEVVGDAPEKVGP	GPEVTMLKDAQHYGGW
DVEFEVVGDAPEKVGP	RRRGHVTQDAPIPGSP	AGDGLLTPDAQKGGET
RRRGHVTQDAPIPGSP	VIISAPSADAPMFVMG	KRGRVLVNDAQKVTEG
VIISAPSADAPMFVMG	PMDPSSYSDAPRGTWS	QYTSPEEIDAQLQAEK
PMDPSSYSDAPRGTWS	DTKFVHFIDAPSLALI	SLKNRKVKDAQQVEPE
DTKFVHFIDAPSLALI	HYKKYVHADAPTNKTL	SKGEENLMDAQVKAIA
HYKKYVHADAPTNKTL	ETDVVLKVDAQEAKTE	LHEMREQHDAQVRLYK
ETDVVLKVDAQEAKTE	GPEVTMLKDAQHYGGW	PSGTFVQCDARAIGSA
GPEVTMLKDAQHYGGW	AGDGLLTPDAQKGGET	AKDVKFGADARALMLQ
AGDGLLTPDAQKGGET	KRGRVLVNDAQKVTEG	DKGLQTSQDARFYALS
KRGRVLVNDAQKVTEG	QYTSPEEIDAQLQAEK	NHLTTWLEDARQHSNS
QYTSPEEIDAQLQAEK	SLKNRKVKDAQQVEPE	KSSAGPKRDARQIYNP
SLKNRKVKDAQQVEPE	SKGEENLMDAQVKAIA	KYGLDGKKDARQVTSN
SKGEENLMDAQVKAIA	LHEMREQHDAQVRLYK	SIEEKMEADARSIYVG
LHEMREQHDAQVRLYK	PSGTFVQCDARAIGSA	GKDSKKERDARTLLAK
PSGTFVQCDARAIGSA	AKDVKFGADARALMLQ	SQETDEEFDARWVTYF
AKDVKFGADARALMLQ	DKGLQTSQDARFYALS	AMEAAAEPDASEKPAE
DKGLQTSQDARFYALS	NHLTTWLEDARQHSNS	GQMQKPFEDASFALRT
NHLTTWLEDARQHSNS	KSSAGPKRDARQIYNP	CPCHGSHYDASGRIRL
KSSAGPKRDARQIYNP	KYGLDGKKDARQVTSN	FKKFISDKDASIVGFF
KYGLDGKKDARQVTSN	SIEEKMEADARSIYVG	RDSLIFLVDASKAMFE
SIEEKMEADARSIYVG	GKDSKKERDARTLLAK	LCPDWDSWDASKPVTN
GKDSKKERDARTLLAK	SQETDEEFDARWVTYF	DNALRAVGDASKRLLS
SQETDEEFDARWVTYF	AMEAAAEPDASEKPAE	TTLNWKMVDASKSIEA
AMEAAAEPDASEKPAE	GQMQKPFEDASFALRT	KVKVLPTHDASKVKAS
GQMQKPFEDASFALRT	VEEEGKGKDASGNKVK	VYVDKSQGDASKVTAQ
VEEEGKGKDASGNKVK	CPCHGSHYDASGRIRL	GAPGPGPADASKVVAK
CPCHGSHYDASGRIRL	FKKFISDKDASIVGFF	PTENLRFRDASLVFKV
FKKFISDKDASIVGFF	RDSLIFLVDASKAMFE	YFGRKVAIDASMSIYQ
RDSLIFLVDASKAMFE	DNALRAVGDASKRLLS	NGHVKVNGDASPAAAE
DNALRAVGDASKRLLS	TTLNWKMVDASKSIEA	IPPLEGDEDASRMEEV
TTLNWKMVDASKSIEA	KVKVLPTHDASKVKAS	NKRKMDETDASSAVKV
VYVDKSQGDASKVTAQ	VYVDKSQGDASKVTAQ	RQTSGGPVDASSEYQQ
GAPGPGPADASKVVAK	GAPGPGPADASKVVAK	GHGYGGAGDASSGFHG
PTENLRFRDASLVFKV	PTENLRFRDASLVFKV	GNNPAKNRDASTLQSQ
YFGRKVAIDASMSIYQ	YFGRKVAIDASMSIYQ	GRKPPTFGDASVIALE
NGHVKVNGDASPAAAE	NGHVKVNGDASPAAAE	RKILGQEGDASYLASE
IPPLEGDEDASRMEEV	IPPLEGDEDASRMEEV	VSEYQQYQDATAEEEG
NKRKMDETDASSAVKV	NKRKMDETDASSAVKV	LSAAKILADATAKMVE
RQTSGGPVDASSEYQQ	RQTSGGPVDASSEYQQ	DQSKWKAYDATHLVKS
GHGYGGAGDASSGFHG	GHGYGGAGDASSGFHG	RDARKACADATLSQIT
GNNPAKNRDASTLQSQ	GNNPAKNRDASTLQSQ	KRMQDLDEDATLTQLA
GRKPPTFGDASVIALE	GRKPPTFGDASVIALE	QLCDNAGFDATNILNK
RKILGQEGDASYLASE	RKILGQEGDASYLASE	YVEEMILSDATQPLES
VSEYQQYQDATAEEEG	VSEYQQYQDATAEEEG	ESGVINLKDATSKVAL
LSAAKILADATAKMVE	LSAAKILADATAKMVE	RHQPTLKTDATTAIIK
DQSKWKAYDATHLVKS	DQSKWKAYDATHLVKS	PATTFAHLDATTVLSR
RDARKACADATLSQIT	RDARKACADATLSQIT	KHYRGPAGDATVASEK
KRMQDLDEDATLTQLA	KRMQDLDEDATLTQLA	VDQNFGKQDATVQTER
QLCDNAGFDATNILNK	QLCDNAGFDATNILNK	SESSKPWPDATYGTGS
YVEEMILSDATQPLES	YVEEMILSDATQPLES	VSAFKTEYDAVAEKAG
ATQLSEAVDATRGAVQ	ATQLSEAVDATRGAVQ	LVQERLTQDAVAKANQ
ESGVINLKDATSKVAL	ESGVINLKDATSKVAL	SKYFSERGDAVAKASK
RHQPTLKTDATTAIIK	RHQPTLKTDATTAIIK	NEAIQAAHDAVAQEGQ
PATTFAHLDATTVLSR	PATTFAHLDATTVLSR	LQGVDLLADAVAVTMG
KHYRGPAGDATVASEK	KHYRGPAGDATVASEK	FVHMERAEDAVEAIRG
VDQNFGKQDATVQTER	VDQNFGKQDATVQTER	TSQLPLESDAVECLNY
SESSKPWPDATYGTGS	SESSKPWPDATYGTGS	DDKHGSYEDAVHSGAL
VSAFKTEYDAVAEKAG	VSAFKTEYDAVAEKAG	RRGVMLAVDAVIAELK
LVQERLTQDAVAKANQ	LVQERLTQDAVAKANQ	KAIEPPPLDAVIEAEH
SKYFSERGDAVAKASK	SKYFSERGDAVAKASK	SLACNIALDAVKMVQF
NEAIQAAHDAVAQEGQ	NEAIQAAHDAVAQEGQ	EHRGMLREDAVLEYLK
LQGVDLLADAVAVTMG	LQGVDLLADAVAVTMG	MLLVDELRDAVLLLFA
FVHMERAEDAVEAIRG	FVHMERAEDAVEAIRG	MLAEDELRDAVLLVFA
TSQLPLESDAVECLNY	TSQLPLESDAVECLNY	PEVNGGSGDAVPSGNE
DDKHGSYEDAVHSGAL	DDKHGSYEDAVHSGAL	DIANQLATDAVQILGG
RRGVMLAVDAVIAELK	RRGVMLAVDAVIAELK	NAPNDASYDAVRQSVV
KAIEPPPLDAVIEAEH	KAIEPPPLDAVIEAEH	HKVAQKREDAVSKEVT
SLACNIALDAVKMVQF	SLACNIALDAVKMVQF	LFINNEWQDAVSKKTF
MLLVDELRDAVLLLFA	EHRGMLREDAVLEYLK	ERLNQDQLDAVSKYQE
MLAEDELRDAVLLVFA	MLLVDELRDAVLLLFA	IFINNEWHDAVSRKTF
PEVNGGSGDAVPSGNE	MLAEDELRDAVLLVFA	EHTIHVGFDAVTGEFT
DIANQLATDAVQILGG	PEVNGGSGDAVPSGNE	IYFYEKENDAVTIQVL
NAPNDASYDAVRQSVV	DIANQLATDAVQILGG	VFLENVIRDAVTYTEH
HKVAQKREDAVSKEVT	HKVAQKREDAVSKEVT	LDSNGKPADAVYGQKE
LFINNEWQDAVSKKTF	LFINNEWQDAVSKKTF	DFTGKAKWDAWNELKG
ERLNQDQLDAVSKYQE	ERLNQDQLDAVSKYQE	LNIARNEQDAYAINSY
IFINNEWHDAVSRKTF	IFINNEWHDAVSRKTF	DKLESEMEDAYHEHQA
EHTIHVGFDAVTGEFT	EHTIHVGFDAVTGEFT	HDLEGPPLDAYSIQGQ
IYFYEKENDAVTIQVL	VFLENVIRDAVTYTEH	KGQKCEFQDAYVLLSE
VFLENVIRDAVTYTEH	VGDSSPAVDAVVECNS	AYLSKNSLDCEIVSAK
LDSNGKPADAVYGQKE	LDSNGKPADAVYGQKE	TVKHEQNIDCGGGYVK
DFTGKAKWDAWNELKG	DFTGKAKWDAWNELKG	PLKDVIIADCGKIEVE
LNIARNEQDAYAINSY	LNIARNEQDAYAINSY	HMIDGRWCDCKLPNSK
DKLESEMEDAYHEHQA	DKLESEMEDAYHEHQA	MHRDSCPLDCKVYVGN
HDLEGPPLDAYSIQGQ	HDLEGPPLDAYSIQGQ	VRKEAESCDCLQGFQL
KGQKCEFQDAYVLLSE	KGQKCEFQDAYVLLSE	TWEPEENLDCPELIEA
AYLSKNSLDCEIVSAK	MITGTSQADCAVLIVA	MEKDETVSDCSPHIAN
TVKHEQNIDCGGGYVK	EELIAELQDCEGLIVR	TEPEPAFQDDAANAPL
PLKDVIIADCGKIEVE	AYLSKNSLDCEIVSAK	GRHFEQMKDDAIVCNI
ANAVLDGADCIMLSGE	TVKHEQNIDCGGGYVK	AFVYFENVDDAKEAKE
HMIDGRWCDCKLPNSK	PLKDVIIADCGKIEVE	VEATEGLGDDALGKGQ
MHRDSCPLDCKVYVGN	ANAVLDGADCIMLSGE	VGEVIVTKDDAMLLKG
VRKEAESCDCLQGFQL	HMIDGRWCDCKLPNSK	MCKAGFAGDDAPRAVF
TWEPEENLDCPELIEA	MHRDSCPLDCKVYVGN	LLSVFQAWDDARMGGE
MEKDETVSDCSPHIAN	VRKEAESCDCLQGFQL	DAEQELLSDDASSVSQ
TEPEPAFQDDAANAPL	TWEPEENLDCPELIEA	EPRLPLQLDDAVRPEA
GRHFEQMKDDAIVCNI	MEKDETVSDCSPHIAN	RKPEDVLDDDDAGSAP
AFVYFENVDDAKEAKE	TEPEPAFQDDAANAPL	RRKPEDVLDDDDAGSA
VEATEGLGDDALGKGQ	GRHFEQMKDDAIVCNI	ISQISVAEDDDESLLG
VGEVIVTKDDAMLLKG	AFVYFENVDDAKEAKE	KETVYCLNDDDETEVL
MCKAGFAGDDAPRAVF	VEATEGLGDDALGKGQ	EEALRALADDDFLTVT
LLSVFQAWDDARMGGE	VGEVIVTKDDAMLLKG	SDFGLFLSDDDPKKGI
DAEQELLSDDASSVSQ	MCKAGFAGDDAPRAVF	LDSVGIEADDDRLNKV
EPRLPLQLDDAVRPEA	LLSVFQAWDDARMGGE	LQKDSIKLDDDSERKV
RKPEDVLDDDDAGSAP	DAEQELLSDDASSVSQ	MYPIDFEKDDDSNFHM
RRKPEDVLDDDDAGSA	EPRLPLQLDDAVRPEA	EEMPPLEGDDDTSRME
ISQISVAEDDDESLLG	RKPEDVLDDDDAGSAP	VLKVFAARDDEAAAVA
KETVYCLNDDDETEVL	RRKPEDVLDDDDAGSA	AKEEKEESDDEAAVEE
EEALRALADDDFLTVT	ISQISVAEDDDESLLG	KEREKEISDDEAEEEK
LDSVGIEADDDRLNKV	KETVYCLNDDDETEVL	EDDDDDDFDDEEAEEK
LQKDSIKLDDDSERKV	EEALRALADDDFLTVT	MERLQAALDDEEAGGR
MYPIDFEKDDDSNFHM	SDFGLFLSDDDPKKGI	AEGYVEGLDDEEEDED
EEMPPLEGDDDTSRME	LDSVGIEADDDRLNKV	DDEDDDDEDDEEEEEE
VLKVFAARDDEAAAVA	MYPIDFEKDDDSNFHM	TVEPMDQLDDEEGLPE
AKEEKEESDDEAAVEE	EEMPPLEGDDDTSRME	GEKEEEDKDDEEKPKI
KEREKEISDDEAEEEK	VLKVFAARDDEAAAVA	LRAARQLLDDEEQLTA
EDDDDDDFDDEEAEEK	AKEEKEESDDEAAVEE	INKDIRCKDDEFTHLY
MERLQAALDDEEAGGR	KEREKEISDDEAEEEK	EDEEEEEEDDEGPALK
DDEDDDDEDDEEEEEE	EDDDDDDFDDEEAEEK	DDQLELIKDDEKEAEE
TVEPMDQLDDEEGLPE	MERLQAALDDEEAGGR	SGEEGEIEDDESGTEN
GEKEEEDKDDEEKPKI	DDEDDDDEDDEEEEEE	QDPMEIFVDDETKLTL
LRAARQLLDDEEQLTA	TVEPMDQLDDEEGLPE	LQGALARGDDETLHKN
INKDIRCKDDEFTHLY	GEKEEEDKDDEEKPKI	NRAVIHYRDDETMYVE
EDEEEEEEDDEGPALK	LRAARQLLDDEEQLTA	LTHNWGTEDDETQSYH
DDQLELIKDDEKEAEE	INKDIRCKDDEFTHLY	SVINQKLKDDEVAQLK
QDPMEIFVDDETKLTL	EDEEEEEEDDEGPALK	NVAKAGLVDDFEKKFN
LQGALARGDDETLHKN	DDQLELIKDDEKEAEE	SPKRYKLRDDFEKKMA
NRAVIHYRDDETMYVE	SGEEGEIEDDESGTEN	FIGTGEHIDDFEPFKT
LTHNWGTEDDETQSYH	QDPMEIFVDDETKLTL	PELQNLLLDDFFKSAV
SVINQKLKDDEVAQLK	LQGALARGDDETLHKN	PDTERIYDDDFFQNLD
NVAKAGLVDDFEKKFN	NRAVIHYRDDETMYVE	FVCFDGGRDDFHNYNV
SPKRYKLRDDFEKKMA	LTHNWGTEDDETQSYH	LVKAGQAVDDFIEKLV
PELQNLLLDDFFKSAV	SVINQKLKDDEVAQLK	FNRTVSKVDDFLANEA
PDTERIYDDDFFQNLD	NVAKAGLVDDFEKKFN	MNSLAVTMDDFRWALS
LVKAGQAVDDFIEKLV	SPKRYKLRDDFEKKMA	AGADPNLGDDFSSVYK
FNRTVSKVDDFLANEA	FIGTGEHIDDFEPFKT	DAMNPSSRDDFTEFGK
MNSLAVTMDDFRWALS	PELQNLLLDDFFKSAV	DAIGGARFDDGAGGDN
AGADPNLGDDFSSVYK	PDTERIYDDDFFQNLD	DPELLLLRDDGEEEFA
DAMNPSSRDDFTEFGK	LVKAGQAVDDFIEKLV	GDPVTRVLDDGELLVQ
DAIGGARFDDGAGGDN	FNRTVSKVDDFLANEA	PGLLASCSDDGEVAFW
DPELLLLRDDGEEEFA	MNSLAVTMDDFRWALS	YVLDDPDPDDGFNYKQ
GDPVTRVLDDGELLVQ	AGADPNLGDDFSSVYK	ISRGLPLVDDGGWNTV
PGLLASCSDDGEVAFW	DAMNPSSRDDFTEFGK	LEDEDNKKDDGISFSN
YVLDDPDPDDGFNYKQ	DAIGGARFDDGAGGDN	FVVEVIKNDDGKKALV
ISRGLPLVDDGGWNTV	DPELLLLRDDGEEEFA	INASKNQQDDGKMFIG
LEDEDNKKDDGISFSN	GDPVTRVLDDGELLVQ	LYKDDQLLDDGKTLGE
FVVEVIKNDDGKKALV	PGLLASCSDDGEVAFW	EVGSKIYVDDGLISLQ
INASKNQQDDGKMFIG	YVLDDPDPDDGFNYKQ	SEAGDAPPDDGPPGEL
LYKDDQLLDDGKTLGE	ISRGLPLVDDGGWNTV	DSHTAALTDDGRVFLW
EVGSKIYVDDGLISLQ	LEDEDNKKDDGISFSN	GVRIQFKQDDGTGPEK
SEAGDAPPDDGPPGEL	FVVEVIKNDDGKKALV	YISVEEVHDDGTPTSK
DSHTAALTDDGRVFLW	INASKNQQDDGKMFIG	NNTGHFEPDDGTSAWR
GVRIQFKQDDGTGPEK	LYKDDQLLDDGKTLGE	MDDIERAVDDGVNTFK
YISVEEVHDDGTPTSK	EVGSKIYVDDGLISLQ	LMLKVHKEDDGVPVIC
NNTGHFEPDDGTSAWR	SEAGDAPPDDGPPGEL	SFLQLFEGDDHKVEQL
MDDIERAVDDGVNTFK	DSHTAALTDDGRVFLW	DDDVGDHDDDHPGMEV
LMLKVHKEDDGVPVIC	GVRIQFKQDDGTGPEK	AGEASKFSDDHYRVAG
SFLQLFEGDDHKVEQL	NNTGHFEPDDGTSAWR	IAQKIYGADDIELLPE
DDDVGDHDDDHPGMEV	LMLKVHKEDDGVPVIC	QSSGGLSKDDIENMVK
AGEASKFSDDHYRVAG	SFLQLFEGDDHKVEQL	LGDGQKANDDIIVNWV
IAQKIYGADDIELLPE	DDDVGDHDDDHPGMEV	GFPTDATLDDIKEWLE
QSSGGLSKDDIENMVK	AGEASKFSDDHYRVAG	RLEKPAKYDDIKKVVK
LGDGQKANDDIIVNWV	IAQKIYGADDIELLPE	TTHFETTCDDIKNIYK
GFPTDATLDDIKEWLE	QSSGGLSKDDIENMVK	GKKVKVNKDDIQKMNP
RLEKPAKYDDIKKVVK	LGDGQKANDDIIVNWV	AAYAGDKADDIQKREN
TTHFETTCDDIKNIYK	GFPTDATLDDIKEWLE	MVRMILKIDDIRKPGE
GKKVKVNKDDIQKMNP	RLEKPAKYDDIKKVVK	LPLSKGTMDDISQEEG
AAYAGDKADDIQKREN	TTHFETTCDDIKNIYK	QGLYRHPWDDISYVLP
SRQIKQVEDDIQQLLK	GKKVKVNKDDIQKMNP	NPPKEPMKDDITGEPL
MVRMILKIDDIRKPGE	AAYAGDKADDIQKREN	KPIWTRNPDDITNEEY
LPLSKGTMDDISQEEG	MVRMILKIDDIRKPGE	KPIWTRNPDDITQEEY
QGLYRHPWDDISYVLP	LPLSKGTMDDISQEEG	SKFCKYEHDDIVSTVS
NPPKEPMKDDITGEPL	QGLYRHPWDDISYVLP	EDSSVIHYDDKAIERL
KPIWTRNPDDITNEEY	NPPKEPMKDDITGEPL	SIVWQEVFDDKAKLAP
KPIWTRNPDDITQEEY	KPIWTRNPDDITNEEY	TGPDEEGSDDKAVTAM
SKFCKYEHDDIVSTVS	KPIWTRNPDDITQEEY	SFRGLFIIDDKGILRQ
EDSSVIHYDDKAIERL	SKFCKYEHDDIVSTVS	WKDYDRDKDDKISWEE
SIVWQEVFDDKAKLAP	EDSSVIHYDDKAIERL	EMWNNTAADDKQPYEK
TGPDEEGSDDKAVTAM	SIVWQEVFDDKAKLAP	KAVLFCLSDDKRQIIV
SFRGLFIIDDKGILRQ	TGPDEEGSDDKAVTAM	AQEGQCRVDDKVNFHF
WKDYDRDKDDKISWEE	SFRGLFIIDDKGILRQ	VQGLNEAGDDLEAVAK
EMWNNTAADDKQPYEK	WKDYDRDKDDKISWEE	VAKLEKTIDDLEEKLA
KAVLFCLSDDKRQIIV	EMWNNTAADDKQPYEK	EEDDDEEEDDLEVKEE
AQEGQCRVDDKVNFHF	KAVLFCLSDDKRQIIV	VIPMNPNTDDLFKAVG
VQGLNEAGDDLEAVAK	AQEGQCRVDDKVNFHF	AAITILRIDDLIKLHP
VAKLEKTIDDLEEKLA	VQGLNEAGDDLEAVAK	GMKREATADDLIKVVE
EEDDDEEEDDLEVKEE	VAKLEKTIDDLEEKLA	NYFTKILEDDLKAIIK
VIPMNPNTDDLFKAVG	EEDDDEEEDDLEVKEE	LYTYEDGSDDLKLAAS
AAITILRIDDLIKLHP	VIPMNPNTDDLFKAVG	VVDAVMMLDDLLQLKM
GMKREATADDLIKVVE	AAITILRIDDLIKLHP	YKEAQKISDDLMQKIS
NYFTKILEDDLKAIIK	GMKREATADDLIKVVE	SKSGKLKGDDLQAIKK
LYTYEDGSDDLKLAAS	NYFTKILEDDLKAIIK	LDSNSLENDDLSAPGR
VVDAVMMLDDLLQLKM	LYTYEDGSDDLKLAAS	ASGADSKGDDLSTAIL
YKEAQKISDDLMQKIS	VVDAVMMLDDLLQLKM	GDIKVIGGDDLSTLTG
SKSGKLKGDDLQAIKK	YKEAQKISDDLMQKIS	ELVSRQVSDDLTERAA
LDSNSLENDDLSAPGR	SKSGKLKGDDLQAIKK	SAGIQVVGDDLTVTNP
ASGADSKGDDLSTAIL	LDSNSLENDDLSAPGR	QHRAKEAQDDLVKTKE
GDIKVIGGDDLSTLTG	ASGADSKGDDLSTAIL	NKDGKVNIDDLVKVIE
ELVSRQVSDDLTERAA	GDIKVIGGDDLSTLTG	ETVVTGSLDDLVKVWK
SAGIQVVGDDLTVTNP	ELVSRQVSDDLTERAA	QPSNKEDVDDLVSQLR
QHRAKEAQDDLVKTKE	SAGIQVVGDDLTVTNP	LAEQAERYDDMAAAMK
NKDGKVNIDDLVKVIE	QHRAKEAQDDLVKTKE	LAEQAERYDDMASAMK
ETVVTGSLDDLVKVWK	NKDGKVNIDDLVKVIE	ADAFKELDDDMDGTVS
QPSNKEDVDDLVSQLR	ETVVTGSLDDLVKVWK	EICATDAVDDMEEGLK
LAEQAERYDDMAAAMK	QPSNKEDVDDLVSQLR	EHGIVTNWDDMEKIWH
LAEQAERYDDMASAMK	LAEQAERYDDMAAAMK	QCSAGPVGDDMFHWQA
ADAFKELDDDMDGTVS	LAEQAERYDDMASAMK	ISAYRKALDDMISTLK
EICATDAVDDMEEGLK	ADAFKELDDDMDGTVS	SMQPNRRADDNATIRV
EHGIVTNWDDMEKIWH	EICATDAVDDMEEGLK	DKVNELKLDDNEALIE
RLFAQLAGDDMEVSAT	EHGIVTNWDDMEKIWH	QAADMILLDDNFASIV
QCSAGPVGDDMFHWQA	RLFAQLAGDDMEVSAT	ASDVLELTDDNFESRI
ISAYRKALDDMISTLK	QCSAGPVGDDMFHWQA	VESLVNEYDDNGEGII
SMQPNRRADDNATIRV	ISAYRKALDDMISTLK	HQINLIKVDDNKKLGE
DKVNELKLDDNEALIE	SMQPNRRADDNATIRV	LPEDHQEEDDNLQRQQ
QAADMILLDDNFASIV	DKVNELKLDDNEALIE	FQEAQAYADDNSLLFM
ASDVLELTDDNFESRI	QAADMILLDDNFASIV	DYKTVLQIDDNVTSAV
VESLVNEYDDNGEGII	ASDVLELTDDNFESRI	DYAEPANTDDNYGNSS
HQINLIKVDDNKKLGE	VESLVNEYDDNGEGII	LEDDDDDEDDPAEAEK
FQEAQAYADDNSLLFM	HQINLIKVDDNKKLGE	GGGGGENYDDPHKTPA
DYKTVLQIDDNVTSAV	LPEDHQEEDDNLQRQQ	YKSFSKESDDPMAYIH
DYAEPANTDDNYGNSS	FQEAQAYADDNSLLFM	SEAVADREDDPNFFKM
LEDDDDDEDDPAEAEK	LDTGKKLSDDNTIGKE	SNNDGGIFDDPPALSE
GKPTIVEEDDPELFKQ	DYKTVLQIDDNVTSAV	FELTFKTADDPSLSLI
GGGGGENYDDPHKTPA	DYAEPANTDDNYGNSS	VGTQIDLRDDPSTIEK
YKSFSKESDDPMAYIH	LEDDDDDEDDPAEAEK	PGDENREMDDPSVGPK
SEAVADREDDPNFFKM	GKPTIVEEDDPELFKQ	HSSATIPLDDPTLLFA
SNNDGGIFDDPPALSE	GGGGGENYDDPHKTPA	LIVLINKMDDPTVNWS
FELTFKTADDPSLSLI	YKSFSKESDDPMAYIH	VGDVGQTVDDPYATFV
VGTQIDLRDDPSTIEK	SEAVADREDDPNFFKM	ARAFDEDEDDPYVPMR
PGDENREMDDPSVGPK	SNNDGGIFDDPPALSE	GSKIVSVGDDQEIHIY
HSSATIPLDDPTLLFA	FELTFKTADDPSLSLI	LVPQEEELDDQKIQVT
LIVLINKMDDPTVNWS	VGTQIDLRDDPSTIEK	ESLFGSVADDQKLMIW
VGDVGQTVDDPYATFV	PGDENREMDDPSVGPK	DDDNEDRGDDQLELIK
ARAFDEDEDDPYVPMR	HSSATIPLDDPTLLFA	LVEIGLAKDDQLKVHG
GSKIVSVGDDQEIHIY	LIVLINKMDDPTVNWS	DGFSELRWDDQQKVKK
LVPQEEELDDQKIQVT	VGDVGQTVDDPYATFV	LSDALAVEDDQVAPVP
ESLFGSVADDQKLMIW	ARAFDEDEDDPYVPMR	HEKEIMAEDDQVFLMK
DDDNEDRGDDQLELIK	GSKIVSVGDDQEIHIY	CDLLWSDPDDRGGWGI
LVEIGLAKDDQLKVHG	LVPQEEELDDQKIQVT	VERAVVIVDDRGRPSG
DGFSELRWDDQQKVKK	ESLFGSVADDQKLMIW	RPMRIFVNDDRHVMAK
LSDALAVEDDQVAPVP	DDDNEDRGDDQLELIK	LFYSTFATDDRKEGMT
CDLLWSDPDDRGGWGI	LVEIGLAKDDQLKVHG	DSVGIEADDDRLNKVI
VERAVVIVDDRGRPSG	DGFSELRWDDQQKVKK	EYEKFVSEDDRNSFTL
RPMRIFVNDDRHVMAK	LSDALAVEDDQVAPVP	RFSRRGADDDRPSWRN
DSVGIEADDDRLNKVI	HEKEIMAEDDQVFLMK	YRQLLLTADDRVNPCI
EYEKFVSEDDRNSFTL	CDLLWSDPDDRGGWGI	HAAEDIQGDDRWMSQH
AAKLIHTLDDRTQLWA	VERAVVIVDDRGRPSG	ILTQLLQTDDSAEFNL
YRQLLLTADDRVNPCI	RPMRIFVNDDRHVMAK	SNLYKSAADDSEAKSN
HAAEDIQGDDRWMSQH	LFYSTFATDDRKEGMT	MEELKRIIDDSEITKE
ILTQLLQTDDSAEFNL	DSVGIEADDDRLNKVI	PNFGFVVFDDSEPVQK
SNLYKSAADDSEAKSN	EYEKFVSEDDRNSFTL	LRDGERCRDDSFFGET
MEELKRIIDDSEITKE	RFSRRGADDDRPSWRN	SDKTIGGGDDSFNTFF
PNFGFVVFDDSEPVQK	AAKLIHTLDDRTQLWA	DASIVGFFDDSFSEAH
LRDGERCRDDSFFGET	YRQLLLTADDRVNPCI	QKSMGSQEDDSGNKPS
SDKTIGGGDDSFNTFF	HAAEDIQGDDRWMSQH	AIRRMGESDDSILRLA
DASIVGFFDDSFSEAH	ILTQLLQTDDSAEFNL	SDTIKPNVDDSKEYFS
QKSMGSQEDDSGNKPS	PGGGPGTLDDSATICR	AIPPTTQPDDSKPPIQ
AIRRMGESDDSILRLA	MEELKRIIDDSEITKE	GKETDLLLDDSLVSIF
SDTIKPNVDDSKEYFS	PNFGFVVFDDSEPVQK	LKMAPVPLDDSNRPAS
EALTALLSDDSKFGFI	LRDGERCRDDSFFGET	KPRSTPKEDDSSASTS
AIPPTTQPDDSKPPIQ	SDKTIGGGDDSFNTFF	GYYLATAADDSSVKLW
GKETDLLLDDSLVSIF	DASIVGFFDDSFSEAH	ISCQVNKSDDSVIQLL
LKMAPVPLDDSNRPAS	QKSMGSQEDDSGNKPS	VNDSCYQNDDSVLKSL
KPRSTPKEDDSSASTS	AIRRMGESDDSILRLA	WHSSRPVRDDSVVEKS
GYYLATAADDSSVKLW	SDTIKPNVDDSKEYFS	LIKLGMENDDTAVQYA
ISCQVNKSDDSVIQLL	EALTALLSDDSKFGFI	EIEEVQALDDTERGSG
VNDSCYQNDDSVLKSL	AIPPTTQPDDSKPPIQ	KKSAEIDSDDTGGSAA
WHSSRPVRDDSVVEKS	GKETDLLLDDSLVSIF	NQAAIMELDDTLKYSF
LIKLGMENDDTAVQYA	LKMAPVPLDDSNRPAS	NLIQRPKADDTSAATI
EIEEVQALDDTERGSG	KPRSTPKEDDSSASTS	IDEDDPTADDTSAAVT
EVKGRILDDDTIITTL	GYYLATAADDSSVKLW	EMPPLEGDDDTSRMEE
NQAAIMELDDTLKYSF	ISCQVNKSDDSVIQLL	TQVRVEFMDDTSRSII
NLIQRPKADDTSAATI	VNDSCYQNDDSVLKSL	TTFAQVLKDDTTTKRW
IDEDDPTADDTSAAVT	WHSSRPVRDDSVVEKS	DGDTLDFEDDTVQSSG
EMPPLEGDDDTSRMEE	LIKLGMENDDTAVQYA	GQLISCSMDDTVRYTS
TQVRVEFMDDTSRSII	EIEEVQALDDTERGSG	ENQLIIFADDTYPRWV
TTFAQVLKDDTTTKRW	KKSAEIDSDDTGGSAA	AKDFSLILDDVAITEL
DGDTLDFEDDTVQSSG	EVKGRILDDDTIITTL	HTKNMKLADDVDLEQV
GQLISCSMDDTVRYTS	NQAAIMELDDTLKYSF	ESLLRMAADDVEEYMI
HTKNMKLADDVDLEQV	NLIQRPKADDTSAATI	MEDLMSSKDDVGKSVH
ESLLRMAADDVEEYMI	IDEDDPTADDTSAAVT	VNGLYSSSDDVIELTP
MEDLMSSKDDVGKSVH	EMPPLEGDDDTSRMEE	STPSGFTLDDVIQTGV
VNGLYSSSDDVIELTP	TQVRVEFMDDTSRSII	AFVELGSEDDVKMALK
STPSGFTLDDVIQTGV	TTFAQVLKDDTTTKRW	SKVINDKHDDVMAKFG
AFVELGSEDDVKMALK	DGDTLDFEDDTVQSSG	AATFGLILDDVSLTHL
SKVINDKHDDVMAKFG	GQLISCSMDDTVRYTS	SSFPEPTTDDVSPSLH
AATFGLILDDVSLTHL	ENQLIIFADDTYPRWV	KVKEGKIFDDVSSGVS
NVATTTVSDDVSMTFI	AKDFSLILDDVAITEL	ETAAESSEDDVVAPSQ
SSFPEPTTDDVSPSLH	HTKNMKLADDVDLEQV	CKKLGLVFDDVVGIVE
KVKEGKIFDDVSSGVS	ESLLRMAADDVEEYMI	SIEDPFDQDDWGAWQK
ETAAESSEDDVVAPSQ	IKGLYGIKDDVFLSVP	YDGGYGGFDDYGGYNN
CKKLGLVFDDVVGIVE	MEDLMSSKDDVGKSVH	TRSHKSAADDYNRIGS
SIEDPFDQDDWGAWQK	VNGLYSSSDDVIELTP	DVIYHVKYDDYPENGV
YDGGYGGFDDYGGYNN	STPSGFTLDDVIQTGV	DYGHSSSRDDYPSRGY
TRSHKSAADDYNRIGS	AFVELGSEDDVKMALK	SDESEDEEDDYQQKRK
DVIYHVKYDDYPENGV	SKVINDKHDDVMAKFG	ATELEDDDDDYSSSTS
DYGHSSSRDDYPSRGY	AATFGLILDDVSLTHL	LKVFAARDDEAAAVAL
SDESEDEEDDYQQKRK	SSFPEPTTDDVSPSLH	KILACDDLDEAARMVV
ATELEDDDDDYSSSTS	KVKEGKIFDDVSSGVS	PEFQFLIGDEAATHLK
LKVFAARDDEAAAVAL	ETAAESSEDDVVAPSQ	KEEKEESDDEAAVEEE
KILACDDLDEAARMVV	CKKLGLVFDDVVGIVE	YRALVHERDEAAYGEL
PEFQFLIGDEAATHLK	SIEDPFDQDDWGAWQK	ALDAEMLEDEAGGGGA
KEEKEESDDEAAVEEE	YDGGYGGFDDYGGYNN	ERYGVIILDEAHERTL
ALDAEMLEDEAGGGGA	TRSHKSAADDYNRIGS	CQLEMESYDEAIANLQ
IWTLEQPPDEAGSAAV	DVIYHVKYDDYPENGV	IDSANKNRDEAIKQLR
ERYGVIILDEAHERTL	DYGHSSSRDDYPSRGY	QAAGDNQGDEAKEQTF
CQLEMESYDEAIANLQ	SDESEDEEDDYQQKRK	VADSSKGPDEAKIKAL
IDSANKNRDEAIKQLR	ATELEDDDDDYSSSTS	TGAEGAVLDEAKNINK
FPCQQSKIDEAILITW	LKVFAARDDEAAAVAL	FTARKMMADEALGSGL
LVGVCYTEDEAKELAA	PEFQFLIGDEAATHLK	VGKVIRGWDEALLTMS
QAAGDNQGDEAKEQTF	KEEKEESDDEAAVEEE	DLPVGRSVDEALRLVQ
VADSSKGPDEAKIKAL	YRALVHERDEAAYGEL	EIMSPLYQDEAPKGTE
TGAEGAVLDEAKNINK	ALDAEMLEDEAGGGGA	EEVVKEPKDEAQNEGP
FTARKMMADEALGSGL	IWTLEQPPDEAGSAAV	GQKDSYVGDEAQSKRG
VGKVIRGWDEALLTMS	ERYGVIILDEAHERTL	RHLRAVPTDEARAFAE
DLPVGRSVDEALRLVQ	CQLEMESYDEAIANLQ	NPGVVTCLDEARHGFE
EIMSPLYQDEAPKGTE	IDSANKNRDEAIKQLR	DVILKYNADEARSLKA
EEVVKEPKDEAQNEGP	FPCQQSKIDEAILITW	ERIEESGNDEARVEGQ
GQKDSYVGDEAQSKRG	LVGVCYTEDEAKELAA	AYGYNSQYDEAVAQFS
ERGSERGRDEARGGGG	QAAGDNQGDEAKEQTF	PESLRSKVDEAVAVLQ
NPGVVTCLDEARHGFE	VADSSKGPDEAKIKAL	DLNKSINPDEAVAYGA
DVILKYNADEARSLKA	TGAEGAVLDEAKNINK	ELNKSINPDEAVAYGA
ERIEESGNDEARVEGQ	FTARKMMADEALGSGL	FRDSILRSDEAVKPFG
EDEEFHGLDEATLLRA	VGKVIRGWDEALLTMS	FDNFLITNDEAYAEEF
AYGYNSQYDEAVAQFS	DLPVGRSVDEALRLVQ	TFDESDFDDEAYYAAL
PESLRSKVDEAVAVLQ	EIMSPLYQDEAPKGTE	APAPEEEMDECEQALA
DLNKSINPDEAVAYGA	EEVVKEPKDEAQNEGP	QSSYNPFEDEDDTGST
ELNKSINPDEAVAYGA	GQKDSYVGDEAQSKRG	GDGEEEDGDEDEEAES
FRDSILRSDEAVKPFG	RHLRAVPTDEARAFAE	LEDEEEPKDEDFSPDG
FDNFLITNDEAYAEEF	NPGVVTCLDEARHGFE	QMAENIYNDEDPEGSV
APAPEEEMDECEQALA	DVILKYNADEARSLKA	ESYYKTEGDEEAEEEQ
QSSYNPFEDEDDTGST	ERIEESGNDEARVEGQ	DDDDDDFDDEEAEEKA
GDGEEEDGDEDEEAES	EDEEFHGLDEATLLRA	GEEEDGDEDEEAESAT
QMAENIYNDEDPEGSV	AYGYNSQYDEAVAQFS	ERLQAALDDEEAGGRP
ESYYKTEGDEEAEEEQ	PESLRSKVDEAVAVLQ	VNAQNSVPDEEAKTTT
DDDDDDFDDEEAEEKA	DLNKSINPDEAVAYGA	EDAPAKIPDEEATKPE
GEEEDGDEDEEAESAT	FRDSILRSDEAVKPFG	PLEIDYGQDEEAVKKL
ERLQAALDDEEAGGRP	FDNFLITNDEAYAEEF	PQEEEEEEDEEEEATK
VNAQNSVPDEEAKTTT	APAPEEEMDECEQALA	EAEEEEEEDEEEEEEE
EDAPAKIPDEEATKPE	QSSYNPFEDEDDTGST	KEEEKDKGDEEEEGEE
PLEIDYGQDEEAVKKL	GDGEEEDGDEDEEAES	LGVDLGSMDEEEEIAT
PQEEEEEEDEEEEATK	VKAKNVAEDEDEEEDD	PPDPPVQRDEEEEKEV
EAEEEEEEDEEEEEEE	LEDEEEPKDEDFSPDG	VENDLLDYDEEEEPQA
KEEEKDKGDEEEEGEE	QMAENIYNDEDPEGSV	DEEMDVGTDEEEETAK
LGVDLGSMDEEEEIAT	ESYYKTEGDEEAEEEQ	QSIFGDHRDEEEETHM
PPDPPVQRDEEEEKEV	DDDDDDFDDEEAEEKA	IQDLEEQLDEEEGARQ
VENDLLDYDEEEEPQA	GEEEDGDEDEEAESAT	QEIKTLEEDEEELFKM
DEEMDVGTDEEEETAK	ERLQAALDDEEAGGRP	DGEVDDEEDEEELGEE
QSIFGDHRDEEEETHM	VNAQNSVPDEEAKTTT	SNEEEEEEDEEESESE
IQDLEEQLDEEEGARQ	EDAPAKIPDEEATKPE	YQGDGIVEDEEETMEN
QEIKTLEEDEEELFKM	PLEIDYGQDEEAVKKL	RPPPPEEKDEEFPEQK
DGEVDDEEDEEELGEE	PQEEEEEEDEEEEATK	PMESSDEEDEEFQFIK
SNEEEEEEDEEESESE	EAEEEEEEDEEEEEEE	ILTLVERMDEEFTKIM
YQGDGIVEDEEETMEN	KEEEKDKGDEEEEGEE	KGNAEGSSDEEGKLVI
RPPPPEEKDEEFPEQK	LGVDLGSMDEEEEIAT	VEPMDQLDDEEGLPEK
PMESSDEEDEEFQFIK	PPDPPVQRDEEEEKEV	TASYAPEGDEEIHATG
ILTLVERMDEEFTKIM	VENDLLDYDEEEEPQA	LYKQLDDKDEEINQQS
MEIGTSLFDEEGAKIV	DEEMDVGTDEEEETAK	IMKSLGLSDEEIVKFS
KGNAEGSSDEEGKLVI	QSIFGDHRDEEEETHM	VIENRALKDEEKMELQ
VEPMDQLDDEEGLPEK	IQDLEEQLDEEEGARQ	EKEEEDKDDEEKPKIE
TASYAPEGDEEIHATG	QEIKTLEEDEEELFKM	ADFDDRVSDEEKVRIA
LYKQLDDKDEEINQQS	DGEVDDEEDEEELGEE	IDEAESLNDEELEEKE
IMKSLGLSDEEIVKFS	SNEEEEEEDEEESESE	KGYEKGQPDEELKPKK
VIENRALKDEEKMELQ	YQGDGIVEDEEETMEN	QEEELQAKDEELLKVK
EKEEEDKDDEEKPKIE	RPPPPEEKDEEFPEQK	KLTELSMQDEELMKRV
ADFDDRVSDEEKVRIA	ILTLVERMDEEFTKIM	QPRMLVTFDEELRPLP
IDEAESLNDEELEEKE	MEIGTSLFDEEGAKIV	PKHVMDVVDEELSKLG
KGYEKGQPDEELKPKK	KGNAEGSSDEEGKLVI	EVAQLSQFDEELYKVI
QEEELQAKDEELLKVK	VEPMDQLDDEEGLPEK	RHLKTKPSDEEMLFIY
HRRTEQEEDEELLTES	TASYAPEGDEEIHATG	DYDLVLAEDEEMNRMH
KLTELSMQDEELMKRV	LYKQLDDKDEEINQQS	RKLTDTSKDEENHEES
QPRMLVTFDEELRPLP	IMKSLGLSDEEIVKFS	SSSVYPTKDEENNPLE
PKHVMDVVDEELSKLG	VIENRALKDEEKMELQ	GFCFITYTDEEPVKKL
EVAQLSQFDEELYKVI	EKEEEDKDDEEKPKIE	ASGGGVPTDEEQATGL
RHLKTKPSDEEMLFIY	IDEAESLNDEELEEKE	EKQMKDKQDEEQRLKE
DYDLVLAEDEEMNRMH	KGYEKGQPDEELKPKK	SRDEDNDEDEERLEEE
RKLTDTSKDEENHEES	QEEELQAKDEELLKVK	MLGRTNISDEESEQAT
SSSVYPTKDEENNPLE	HRRTEQEEDEELLTES	MIKKFDKKDEESGSGS
GFCFITYTDEEPVKKL	KLTELSMQDEELMKRV	DEAGCSSVDEESYKTL
ASGGGVPTDEEQATGL	QPRMLVTFDEELRPLP	GTYEVRFFDEESYSLL
EKQMKDKQDEEQRLKE	PKHVMDVVDEELSKLG	VPPWVDTNDEETIQQQ
SRDEDNDEDEERLEEE	EVAQLSQFDEELYKVI	IKPMQFLGDEETVRKA
MLGRTNISDEESEQAT	RHLKTKPSDEEMLFIY	QQLFRDVEDEETWIRE
MIKKFDKKDEESGSGS	DYDLVLAEDEEMNRMH	FSSFDIFSDEEVRQGL
DEAGCSSVDEESYKTL	RKLTDTSKDEENHEES	EDVNSSELDEEYLIEL
GTYEVRFFDEESYSLL	SSSVYPTKDEENNPLE	LYPGLQALDEEYLKVD
VPPWVDTNDEETIQQQ	GFCFITYTDEEPVKKL	QEEKITALDEFATKLI
IKPMQFLGDEETVRKA	ASGGGVPTDEEQATGL	EHTLQWARDEFEGLFK
QQLFRDVEDEETWIRE	EKQMKDKQDEEQRLKE	DANTLAEKDEFEHKRK
FSSFDIFSDEEVRQGL	SRDEDNDEDEERLEEE	NKRLGSLVDEFKELVY
EDVNSSELDEEYLIEL	MLGRTNISDEESEQAT	LPKSTFVLDEFKRKYS
LYPGLQALDEEYLKVD	MIKKFDKKDEESGSGS	QYPYGEKQDEFKRLAE
QEEKITALDEFATKLI	DEAGCSSVDEESYKTL	FKTLDSWRDEFLIQAS
EHTLQWARDEFEGLFK	GTYEVRFFDEESYSLL	SLLTIQEVDEFLLRLS
DANTLAEKDEFEHKRK	VPPWVDTNDEETIQQQ	TRAKYFIRDEFLRIST
NKRLGSLVDEFKELVY	IKPMQFLGDEETVRKA	EHDPSESIDEFNKSSA
LPKSTFVLDEFKRKYS	QQLFRDVEDEETWIRE	DLLRAGPFDEFQIATM
QYPYGEKQDEFKRLAE	FSSFDIFSDEEVRQGL	NKDIRCKDDEFTHLYT
FKTLDSWRDEFLIQAS	EDVNSSELDEEYLIEL	FAENLKAGDEFVEKTL
SLLTIQEVDEFLLRLS	LYPGLQALDEEYLKVD	YHVQESLQDEGAEPTG
TRAKYFIRDEFLRIST	QEEKITALDEFATKLI	EEEIQMEVDEGAGGIN
EHDPSESIDEFNKSSA	EHTLQWARDEFEGLFK	EPCCDWVGDEGAGHFV
DLLRAGPFDEFQIATM	DANTLAEKDEFEHKRK	NCARGGIVDEGALLRA
NKDIRCKDDEFTHLYT	NKRLGSLVDEFKELVY	KAMEGLGMDEGDGEGN
FAENLKAGDEFVEKTL	LPKSTFVLDEFKRKYS	QRRRKGKEDEGEEAAS
ESLNHLLYDEFVKSVL	QYPYGEKQDEFKRLAE	SEIAGIENDEGFGAPA
YHVQESLQDEGAEPTG	FKTLDSWRDEFLIQAS	GKDATNVGDEGGFAPN
EEEIQMEVDEGAGGIN	SLLTIQEVDEFLLRLS	TDEGFVIPDEGGPQEE
EPCCDWVGDEGAGHFV	TRAKYFIRDEFLRIST	EAVVKDLIDEGHAATQ
NCARGGIVDEGALLRA	EHDPSESIDEFNKSSA	EDYGVLKTDEGIAYRG
KAMEGLGMDEGDGEGN	DLLRAGPFDEFQIATM	QMGRFTLRDEGKTIAI
QRRRKGKEDEGEEAAS	NKDIRCKDDEFTHLYT	GAVVDVQFDEGLPPIL
SEIAGIENDEGFGAPA	FAENLKAGDEFVEKTL	DEEEEEEDDEGPALKR
GKDATNVGDEGGFAPN	YHVQESLQDEGAEPTG	NPWTSSNIDEGPLAFA
TDEGFVIPDEGGPQEE	EEEIQMEVDEGAGGIN	ETKSEETLDEGPPKYT
EAVVKDLIDEGHAATQ	EPCCDWVGDEGAGHFV	YPKGYKPPDEGPSEYQ
EDYGVLKTDEGIAYRG	NCARGGIVDEGALLRA	GVVLFKKFDEGRNNFE
QDYGVLKADEGISFRG	KAMEGLGMDEGDGEGN	QGEIGACSDEGTAQEG
QMGRFTLRDEGKTIAI	QRRRKGKEDEGEEAAS	SDNSDSDNDEGTEGEA
GAVVDVQFDEGLPPIL	SEIAGIENDEGFGAPA	PTPNDDTLDEGVGLVH
DEEEEEEDDEGPALKR	GKDATNVGDEGGFAPN	GVDISPKQDEGVLKVI
NPWTSSNIDEGPLAFA	TDEGFVIPDEGGPQEE	FRRVVDFIDEGVNIGL
ETKSEETLDEGPPKYT	EAVVKDLIDEGHAATQ	EVDETSAEDEGVSQRK
YPKGYKPPDEGPSEYQ	EDYGVLKTDEGIAYRG	GGYHSHYHDEGYGPPP
GVVLFKKFDEGRNNFE	QDYGVLKADEGISFRG	AEQGGQIYDEGYLVKV
QGEIGACSDEGTAQEG	QMGRFTLRDEGKTIAI	KGKQTMQVDEHARPQT
SDNSDSDNDEGTEGEA	GAVVDVQFDEGLPPIL	LVQAFQYTDEHGEVCP
PTPNDDTLDEGVGLVH	DEEEEEEDDEGPALKR	AKFWEVISDEHGIDPT
GVDISPKQDEGVLKVI	NPWTSSNIDEGPLAFA	YEVSIKFNDEHIPESP
FRRVVDFIDEGVNIGL	ETKSEETLDEGPPKYT	QELEIVIGDEHISFTT
GGYHSHYHDEGYGPPP	YPKGYKPPDEGPSEYQ	QIAAENEEDEHSVNYK
AEQGGQIYDEGYLVKV	GVVLFKKFDEGRNNFE	HVSSLAWLDEHTLVTT
KGKQTMQVDEHARPQT	QGEIGACSDEGTAQEG	QQERDELADEIANSSG
LVQAFQYTDEHGEVCP	SDNSDSDNDEGTEGEA	PETKGRTFDEIASGFR
AKFWEVISDEHGIDPT	PTPNDDTLDEGVGLVH	EVNISELPDEIDISSY
YEVSIKFNDEHIPESP	GVDISPKQDEGVLKVI	FRNVLDSEDEIEELSK
QELEIVIGDEHISFTT	FRRVVDFIDEGVNIGL	LVDSCKPGDEIELTGI
QIAAENEEDEHSVNYK	EVDETSAEDEGVSQRK	DEDEDEDEDEIEPAAM
QQERDELADEIANSSG	GGYHSHYHDEGYGPPP	LEEARASRDEIFAQSK
PETKGRTFDEIASGFR	KGKQTMQVDEHARPQT	LHTFESHKDEIFQVHW
EVNISELPDEIDISSY	LVQAFQYTDEHGEVCP	KKVQVPNCDEIFYAGT
FRNVLDSEDEIEELSK	AKFWEVISDEHGIDPT	ADLLTDQRDEILLANK
DEDEDEDEDEIEPAAM	YEVSIKFNDEHIPESP	HVSIVEPKDEILPTTP
LEEARASRDEIFAQSK	QELEIVIGDEHISFTT	GNDTFVTLDEILRLAQ
LHTFESHKDEIFQVHW	QIAAENEEDEHSVNYK	HQFNRDVEDEILWVGE
KKVQVPNCDEIFYAGT	QQERDELADEIANSSG	IATNILLVDEIMRAGM
ADLLTDQRDEILLANK	PETKGRTFDEIASGFR	YFFENKNSDEINIPRL
HVSIVEPKDEILPTTP	EVNISELPDEIDISSY	VEMAKRRIDEINKELN
GNDTFVTLDEILRLAQ	FRNVLDSEDEIEELSK	AFDPLKNQDEINKNVM
HQFNRDVEDEILWVGE	DEDEDEDEDEIEPAAM	KQKLFQEDDEIPLYLK
IATNILLVDEIMRAGM	LEEARASRDEIFAQSK	KVTKSYSFDEIRKNAQ
YFFENKNSDEINIPRL	LHTFESHKDEIFQVHW	GNVDPSKIDEIRRTVY
VEMAKRRIDEINKELN	KKVQVPNCDEIFYAGT	EQERDELADEITNSAS
AFDPLKNQDEINKNVM	ADLLTDQRDEILLANK	CFEFGLELDEITSEKE
KQKLFQEDDEIPLYLK	HVSIVEPKDEILPTTP	LPEVAECFDEITYVEL
DESAVLWLDEIQGGIW	GNDTFVTLDEILRLAQ	QKKLHDFQDEIVENSV
KVTKSYSFDEIRKNAQ	HQFNRDVEDEILWVGE	QARRKEVTDEIVKEFM
GNVDPSKIDEIRRTVY	IATNILLVDEIMRAGM	KVVVAENFDEIVNNEN
EQERDELADEITNSAS	YFFENKNSDEINIPRL	ESDVVESLDEIYHTGT
CFEFGLELDEITSEKE	VEMAKRRIDEINKELN	FESVATNIDEIYKALS
LPEVAECFDEITYVEL	AFDPLKNQDEINKNVM	PQKVAEKLDEIYVAGL
QKKLHDFQDEIVENSV	KQKLFQEDDEIPLYLK	NTARGGLVDEKALAQA
QARRKEVTDEIVKEFM	DESAVLWLDEIQGGIW	KAMEGAGTDEKALIEI
KVVVAENFDEIVNNEN	KVTKSYSFDEIRKNAQ	ERSRKRKLDEKENLSA
ESDVVESLDEIYHTGT	GNVDPSKIDEIRRTVY	ADACELWIDEKEQWLN
FESVATNIDEIYKALS	EQERDELADEITNSAS	TKIYHPNIDEKGQVCL
PQKVAEKLDEIYVAGL	CFEFGLELDEITSEKE	DVPELWYEDEKHSLNS
NTARGGLVDEKALAQA	LPEVAECFDEITYVEL	KNDIPKEKDEKIAWAL
KAMEGAGTDEKALIEI	QKKLHDFQDEIVENSV	QKRFNDGSDEKKKLYC
ERSRKRKLDEKENLSA	QARRKEVTDEIVKEFM	SISRKSEDDEKLKKRK
ADACELWIDEKEQWLN	KVVVAENFDEIVNNEN	MEKCIQEKDEKLKTVE
TKIYHPNIDEKGQVCL	ESDVVESLDEIYHTGT	KNLDDTIDDEKLRKEF
DVPELWYEDEKHSLNS	FESVATNIDEIYKALS	VYESDKNKDEKLTKEE
KNDIPKEKDEKIAWAL	PQKVAEKLDEIYVAGL	DDDSQDSDDEKMPDLE
SISRKSEDDEKLKKRK	NTARGGLVDEKALAQA	RGIVILMVDEKMSPTI
MEKCIQEKDEKLKTVE	KAMEGAGTDEKALIEI	STKLKQVEDEKNSFRE
KNLDDTIDDEKLRKEF	ERSRKRKLDEKENLSA	HNIRLMGEDEKPAAKE
VYESDKNKDEKLTKEE	ADACELWIDEKEQWLN	KRDLPNALDEKQLIEK
DDDSQDSDDEKMPDLE	TKIYHPNIDEKGQVCL	SDLEKIHLDEKSFRWL
RGIVILMVDEKMSPTI	DVPELWYEDEKHSLNS	TPYYQSPTDEKSSHLP
STKLKQVEDEKNSFRE	KNDIPKEKDEKIAWAL	LLEEKTDEDEKTILNL
HNIRLMGEDEKPAAKE	SISRKSEDDEKLKKRK	ASWSSLSMDEKVELYR
KRDLPNALDEKQLIEK	MEKCIQEKDEKLKTVE	GMDEELERDEKVFLLG
SDLEKIHLDEKSFRWL	KNLDDTIDDEKLRKEF	KSEFVILRDEKWGGNK
TPYYQSPTDEKSSHLP	VYESDKNKDEKLTKEE	KADLQKLKDELASTKQ
LLEEKTDEDEKTILNL	DDDSQDSDDEKMPDLE	RSRERTAADELEAFLG
ASWSSLSMDEKVELYR	RGIVILMVDEKMSPTI	VKDGKTLNDELEIIEG
GMDEELERDEKVFLLG	VCVPNPPIDEKNATMP	YKKRKGDMDELEKEML
QAPAPASEDEKVVVEP	STKLKQVEDEKNSFRE	VIDGLETLDELEKLPV
KSEFVILRDEKWGGNK	HNIRLMGEDEKPAAKE	SEEDKQLQDELEMLVE
KADLQKLKDELASTKQ	KRDLPNALDEKQLIEK	NSYAIKKKDELERVAK
RSRERTAADELEAFLG	SDLEKIHLDEKSFRWL	ELKVMKFQDELESGKR
VKDGKTLNDELEIIEG	TPYYQSPTDEKSSHLP	GVFVPRSFDELGEIIQ
YKKRKGDMDELEKEML	LLEEKTDEDEKTILNL	DKVVIEACDELGIILA
VIDGLETLDELEKLPV	ASWSSLSMDEKVELYR	CSFVTFEKDELGIPLK
SEEDKQLQDELEMLVE	GMDEELERDEKVFLLG	VTYAGAAVDELGKVLT
NSYAIKKKDELERVAK	QAPAPASEDEKVVVEP	EENFFEICDELGVKRP
ELKVMKFQDELESGKR	KSEFVILRDEKWGGNK	VSLGAGAKDELHIVEA
GKATKVGKDELFALEQ	KADLQKLKDELASTKQ	RVKTSEDADELHKILL
GVFVPRSFDELGEIIQ	RSRERTAADELEAFLG	MDDHKLSLDELHRKYG
DKVVIEACDELGIILA	VKDGKTLNDELEIIEG	GGGNEGIVDELHVYNT
CSFVTFEKDELGIPLK	YKKRKGDMDELEKEML	ESIVEEYEDELIEFFS
VTYAGAAVDELGKVLT	VIDGLETLDELEKLPV	KTIAECLADELINAAK
EENFFEICDELGVKRP	SEEDKQLQDELEMLVE	RVFIMDSCDELIPEYL
VSLGAGAKDELHIVEA	NSYAIKKKDELERVAK	GTREGPLCDELIRNVK
RVKTSEDADELHKILL	ELKVMKFQDELESGKR	NLPYKVTQDELKEVFE
GGGNEGIVDELHVYNT	GKATKVGKDELFALEQ	DEKMGGEDDELKGLLG
ESIVEEYEDELIEFFS	GVFVPRSFDELGEIIQ	NDLIWNIKDELKKVCS
KTIAECLADELINAAK	DKVVIEACDELGIILA	IAELQAQIDELKLQLA
RVFIMDSCDELIPEYL	CSFVTFEKDELGIPLK	DLEGKIIVDELKQEVI
GTREGPLCDELIRNVK	VTYAGAAVDELGKVLT	LQQFFRDSDELKSWVN
NLPYKVTQDELKEVFE	EENFFEICDELGVKRP	GEKISQLKDELKTSSA
DEKMGGEDDELKGLLG	VSLGAGAKDELHIVEA	NTELKTKTDELLALGR
NDLIWNIKDELKKVCS	RVKTSEDADELHKILL	EKFPDAGEDELLKIIG
IAELQAQIDELKLQLA	MDDHKLSLDELHRKYG	ANPAVITCDELLLGHE
DLEGKIIVDELKQEVI	GGGNEGIVDELHVYNT	ASNLGSAVDELMRHQP
LQQFFRDSDELKSWVN	ESIVEEYEDELIEFFS	KVWDAVSGDELMTLAH
GEKISQLKDELKTSSA	KTIAECLADELINAAK	FSDRLYSEDELPAEFK
NTELKTKTDELLALGR	RVFIMDSCDELIPEYL	LVKKKWNLDELPKFEK
ANPAVITCDELLLGHE	GTREGPLCDELIRNVK	RERIQEVADELQKMLL
GGFKDTTPDELLSAVM	NLPYKVTQDELKEVFE	VSLSQPKMDELQLFRG
ASNLGSAVDELMRHQP	DEKMGGEDDELKGLLG	YLPQNMTQDELRSLFS
KVWDAVSGDELMTLAH	NDLIWNIKDELKKVCS	EMKKKREMDELRSYSS
FSDRLYSEDELPAEFK	IAELQAQIDELKLQLA	DELGLSLTDELSNLPS
LVKKKWNLDELPKFEK	DLEGKIIVDELKQEVI	SHNWGTVKDELTESPK
RERIQEVADELQKMLL	LQQFFRDSDELKSWVN	FAYEGTNEDELTFKEG
VSLSQPKMDELQLFRG	GEKISQLKDELKTSSA	PIRILVKRDELTLEGI
YLPQNMTQDELRSLFS	NTELKTKTDELLALGR	VLFCFEQFDELTLLHL
EMKKKREMDELRSYSS	EKFPDAGEDELLKIIG	RKIKSRHSDELTSLLG
DELGLSLTDELSNLPS	ANPAVITCDELLLGHE	AAELLKNADELVKQKI
SHNWGTVKDELTESPK	GGFKDTTPDELLSAVM	KIPRDLFEDELVPLFE
FAYEGTNEDELTFKEG	ASNLGSAVDELMRHQP	EDLTFEEDDEMAAVMG
PIRILVKRDELTLEGI	KVWDAVSGDELMTLAH	LSLCNMFLDEMAKQAR
VLFCFEQFDELTLLHL	FSDRLYSEDELPAEFK	ANDAGYFNDEMAPIEV
RKIKSRHSDELTSLLG	LVKKKWNLDELPKFEK	IIRDMEKLDEMEFNPV
PIFTEVACDELVEEME	RERIQEVADELQKMLL	HWYTGEGMDEMEFTEA
AAELLKNADELVKQKI	VSLSQPKMDELQLFRG	YSQRWKSLDEMEKQQR
KIPRDLFEDELVPLFE	YLPQNMTQDELRSLFS	LKKKEKRRDEMLGLVP
EDLTFEEDDEMAAVMG	EMKKKREMDELRSYSS	FENSIGAVDEMLKTMM
LSLCNMFLDEMAKQAR	DELGLSLTDELSNLPS	KMLVLDEADEMLNKGF
ANDAGYFNDEMAPIEV	SHNWGTVKDELTESPK	KMFVLDEADEMLSRGF
IIRDMEKLDEMEFNPV	FAYEGTNEDELTFKEG	RGAAVKAMDEMNGKEI
HWYTGEGMDEMEFTEA	PIRILVKRDELTLEGI	KVLGNPKSDEMNVKVL
YSQRWKSLDEMEKQQR	VLFCFEQFDELTLLHL	YPHWPARIDEMPEAAV
LKKKEKRRDEMLGLVP	RKIKSRHSDELTSLLG	RYHTSQSGDEMTSLSE
FENSIGAVDEMLKTMM	PIFTEVACDELVEEME	LAEQAERYDEMVESMK
KMLVLDEADEMLNKGF	AAELLKNADELVKQKI	RYYTSASGDEMVSLKD
KMFVLDEADEMLSRGF	KIPRDLFEDELVPLFE	MDAGKLVSDEMVVELI
RGAAVKAMDEMNGKEI	EDLTFEEDDEMAAVMG	LHRLRLREDENAEPVG
YPHWPARIDEMPEAAV	LSLCNMFLDEMAKQAR	DFVTADKFDENAKTGQ
RYHTSQSGDEMTSLSE	ANDAGYFNDEMAPIEV	DYHFKVDNDENEHQLS
LAEQAERYDEMVESMK	IIRDMEKLDEMEFNPV	MWEQTVKKDENEIEKL
RYYTSASGDEMVSLKD	HWYTGEGMDEMEFTEA	TRRVTFEADENENITV
MDAGKLVSDEMVVELI	YSQRWKSLDEMEKQQR	NRDLDDIEDENEQLKQ
LHRLRLREDENAEPVG	LKKKEKRRDEMLGLVP	QMDQSYKPDENEVRTL
DFVTADKFDENAKTGQ	FENSIGAVDEMLKTMM	SIYGKKFDDENFILKH
DYHFKVDNDENEHQLS	KMLVLDEADEMLNKGF	SIYGERFPDENFKLKH
MWEQTVKKDENEIEKL	KMFVLDEADEMLSRGF	KADNQRLKDENGALIR
TRRVTFEADENENITV	RGAAVKAMDEMNGKEI	GDEEEGAGDENGHGEQ
NRDLDDIEDENEQLKQ	KVLGNPKSDEMNVKVL	ILSCKVVCDENGSKGY
QMDQSYKPDENEVRTL	YPHWPARIDEMPEAAV	SGGEEEDEDENIEVVY
SIYGKKFDDENFILKH	RYHTSQSGDEMTSLSE	AKESLKNVDENIRKLT
SIYGERFPDENFKLKH	LAEQAERYDEMVESMK	FSTYTSDKDENKLSEA
KADNQRLKDENGALIR	RYYTSASGDEMVSLKD	TPKNPWSMDENLMHIS
GDEEEGAGDENGHGEQ	MDAGKLVSDEMVVELI	LGPCEKIHDENLRKQY
ILSCKVVCDENGSKGY	LHRLRLREDENAEPVG	VLKTVSLLDENNVSSY
SGGEEEDEDENIEVVY	DFVTADKFDENAKTGQ	GYRIDFYFDENPYFEN
FSTYTSDKDENKLSEA	DYHFKVDNDENEHQLS	VSMCQGNRDENQSINH
TPKNPWSMDENLMHIS	MWEQTVKKDENEIEKL	PSPAGPAGDEPAESPS
LGPCEKIHDENLRKQY	TRRVTFEADENENITV	SLGSQGAKDEPEEELQ
VLKTVSLLDENNVSSY	NRDLDDIEDENEQLKQ	VKPVDVGGDEPEEKVV
GYRIDFYFDENPYFEN	QMDQSYKPDENEVRTL	MEPPSCIQDEPFPHPL
VSMCQGNRDENQSINH	SIYGKKFDDENFILKH	PLSVGSLDDEPGGEAE
PSPAGPAGDEPAESPS	SIYGERFPDENFKLKH	YDSVEQDGDEPGPQRS
SLGSQGAKDEPEEELQ	KADNQRLKDENGALIR	QHQQRDVIDEPIIEEP
VKPVDVGGDEPEEKVV	GDEEEGAGDENGHGEQ	LSDMVQEHDEPILKHL
MEPPSCIQDEPFPHPL	ILSCKVVCDENGSKGY	GRKESEFDDEPKFMSK
PLSVGSLDDEPGGEAE	SGGEEEDEDENIEVVY	DKLSFGLEDEPLETAT
YDSVEQDGDEPGPQRS	AKESLKNVDENIRKLT	LCVLASNCDEPMYVKL
QHQQRDVIDEPIIEEP	FSTYTSDKDENKLSEA	VHPPQDGEDEPTLVQK
LSDMVQEHDEPILKHL	TPKNPWSMDENLMHIS	SVPISPYKDEPWKYLE
GRKESEFDDEPKFMSK	LGPCEKIHDENLRKQY	EIFDIAFPDEQAEALA
DKLSFGLEDEPLETAT	VLKTVSLLDENNVSSY	HSLPSARTDEQALLSS
LCVLASNCDEPMYVKL	GYRIDFYFDENPYFEN	AYKTVIKKDEQEHEFY
VHPPQDGEDEPTLVQK	VSMCQGNRDENQSINH	LEDLHSEFDEQHGKKV
SVPISPYKDEPWKYLE	PSPAGPAGDEPAESPS	QTLGLPITDEQIQEMK
EIFDIAFPDEQAEALA	VKPVDVGGDEPEEKVV	KSMGLPTSDEQKKQEI
HSLPSARTDEQALLSS	MEPPSCIQDEPFPHPL	LLVVDPETDEQLQKLG
AYKTVIKKDEQEHEFY	PLSVGSLDDEPGGEAE	GRMSMKEVDEQMLNVQ
LEDLHSEFDEQHGKKV	YDSVEQDGDEPGPQRS	LWDKEHIYDEQPPNVE
DEDAAVDIDEQIESMF	QHQQRDVIDEPIIEEP	SPGMGNADDEQQEEGT
QTLGLPITDEQIQEMK	LSDMVQEHDEPILKHL	EIIEHGLVDEQQKVRT
KSMGLPTSDEQKKQEI	GRKESEFDDEPKFMSK	PTSWVTDWDEQRAEGT
LLVVDPETDEQLQKLG	DKLSFGLEDEPLETAT	LQVSDSTYDEQVAAQM
GRMSMKEVDEQMLNVQ	LCVLASNCDEPMYVKL	VVITKHNDDEQYAWES
LWDKEHIYDEQPPNVE	VHPPQDGEDEPTLVQK	TVITKHNDDEQYAWES
SPGMGNADDEQQEEGT	SVPISPYKDEPWKYLE	ADTVLKKLDEQYQKYK
EIIEHGLVDEQQKVRT	HSLPSARTDEQALLSS	YETVVLPLDERAFEKT
PTSWVTDWDEQRAEGT	AYKTVIKKDEQEHEFY	GLVAHSDLDERAIEAL
LQVSDSTYDEQVAAQM	TRFTDTRKDEQERCIT	AEVVVDPEDERAIEMF
TVITKHNDDEQYAWES	LEDLHSEFDEQHGKKV	MNVIGEPIDERGPIKT
ADTVLKKLDEQYQKYK	QTLGLPITDEQIQEMK	ARCLSSLKDERIQASK
YETVVLPLDERAFEKT	KSMGLPTSDEQKKQEI	RELEAELEDERKQRAL
GLVAHSDLDERAIEAL	LLVVDPETDEQLQKLG	EDRKPEDWDERPKIPD
MNVIGEPIDERGPIKT	GRMSMKEVDEQMLNVQ	SRVKAMEVDERPTEQY
ARCLSSLKDERIQASK	LWDKEHIYDEQPPNVE	SRAVRQAKDERTFHIF
RELEAELEDERKQRAL	SPGMGNADDEQQEEGT	FTSIGEDYDERVLPSI
EDRKPEDWDERPKIPD	EIIEHGLVDEQQKVRT	DIGTAMAKDERVNLLS
SRVKAMEVDERPTEQY	PTSWVTDWDEQRAEGT	AQLLDLSVDESEAFLS
SRAVRQAKDERTFHIF	LQVSDSTYDEQVAAQM	EVETSEGVDESEKKNS
FTSIGEDYDERVLPSI	TVITKHNDDEQYAWES	VAKEGVKFDESEKTKE
DIGTAMAKDERVNLLS	ADTVLKKLDEQYQKYK	KASSSILIDESEPTTN
AQLLDLSVDESEAFLS	YETVVLPLDERAFEKT	LEEAEKAADESERGMK
EVETSEGVDESEKKNS	GLVAHSDLDERAIEAL	PGASFFSSDESFAMIR
VAKEGVKFDESEKTKE	AEVVVDPEDERAIEMF	VKMNKSEDDESGAGEL
KASSSILIDESEPTTN	MNVIGEPIDERGPIKT	KLFSLELVDESGEIRA
LEEAEKAADESERGMK	ARCLSSLKDERIQASK	EDVNAAILDESGKKFA
PGASFFSSDESFAMIR	RELEAELEDERKQRAL	ALSVKVMTDESGKSKG
VKMNKSEDDESGAGEL	EDRKPEDWDERPKIPD	MWISKQEYDESGPSIV
KLFSLELVDESGEIRA	SRVKAMEVDERPTEQY	HEDSFKSADESGQALL
EDVNAAILDESGKKFA	SRAVRQAKDERTFHIF	ENKWKVKVDESHKTIK
ALSVKVMTDESGKSKG	FTSIGEDYDERVLPSI	KTFDQLTPDESKERLG
MWISKQEYDESGPSIV	DIGTAMAKDERVNLLS	QISVAEDDDESLLGHL
HEDSFKSADESGQALL	AQLLDLSVDESEAFLS	EIQELDKDDESLRKYK
ENKWKVKVDESHKTIK	EVETSEGVDESEKKNS	GGLSFETTDESLRSHF
KTFDQLTPDESKERLG	VAKEGVKFDESEKTKE	VPGIKAEPDESNARYF
QISVAEDDDESLLGHL	KASSSILIDESEPTTN	IEPYLKKKDESQEGKQ
EIQELDKDDESLRKYK	LEEAEKAADESERGMK	KAEILLQVDESQSIKN
GGLSFETTDESLRSHF	PGASFFSSDESFAMIR	KRVYSLFLDESRSTQY
VPGIKAEPDESNARYF	VKMNKSEDDESGAGEL	EEAFVNDIDESSPGTE
IEPYLKKKDESQEGKQ	KLFSLELVDESGEIRA	GMKVKADRDESSPYAA
KRVYSLFLDESRSTQY	EDVNAAILDESGKKFA	PGKGILAADESTGSIA
GMKVKADRDESSPYAA	ALSVKVMTDESGKSKG	GGKGSGIFDESTPVQT
PGKGILAADESTGSIA	MWISKQEYDESGPSIV	FPMRDGIDDESYGQIF
GGKGSGIFDESTPVQT	HEDSFKSADESGQALL	LLSLDDSVDETEAVKR
FPMRDGIDDESYGQIF	MSKYGWSADESGQIFI	ANEEDVLGDETEEEET
ANEEDVLGDETEEEET	ENKWKVKVDESHKTIK	RPADEDMWDETELGLY
RPADEDMWDETELGLY	KTFDQLTPDESKERLG	FSGKGFKFDETEQALA
FSGKGFKFDETEQALA	QISVAEDDDESLLGHL	RQQVAPTDDETGKELV
RQQVAPTDDETGKELV	EIQELDKDDESLRKYK	NSGAIVKLDETGNLMI
NSGAIVKLDETGNLMI	GGLSFETTDESLRSHF	EESEEEEVDETGVEVK
EESEEEEVDETGVEVK	VPGIKAEPDESNARYF	EELDSLMTDETIANVP
EELDSLMTDETIANVP	IEPYLKKKDESQEGKQ	AACLIVSVDETIKNPR
AACLIVSVDETIKNPR	KRVYSLFLDESRSTQY	VELNALMTDETISNVP
VELNALMTDETISNVP	EEAFVNDIDESSPGTE	VQRFNRDVDETISWIK
VQRFNRDVDETISWIK	GMKVKADRDESSPYAA	APEKPPASDETKAAEE
APEKPPASDETKAAEE	PGKGILAADESTGSIA	IQVPNFPADETKGFHQ
IQVPNFPADETKGFHQ	GGKGSGIFDESTPVQT	DPMEIFVDDETKLTLH
DPMEIFVDDETKLTLH	FPMRDGIDDESYGQIF	VGSILDRKDETKTQAI
VGSILDRKDETKTQAI	ANEEDVLGDETEEEET	AAAKKQLADETLLKVD
AAAKKQLADETLLKVD	RPADEDMWDETELGLY	DLPVGRSVDETLRLVQ
DLPVGRSVDETLRLVQ	FSGKGFKFDETEQALA	KCFIEEIPDETMVIGN
KCFIEEIPDETMVIGN	RQQVAPTDDETGKELV	RCFIEEIPDETMVIGN
RCFIEEIPDETMVIGN	NSGAIVKLDETGNLMI	QSSSSVKKDETNVKME
QSSSSVKKDETNVKME	EESEEEEVDETGVEVK	IIMWKLTRDETNYGIP
IIMWKLTRDETNYGIP	EELDSLMTDETIANVP	GHTPSLRWDETPGRAK
GHTPSLRWDETPGRAK	AACLIVSVDETIKNPR	EEPQASAQDETPITSA
EEPQASAQDETPITSA	VELNALMTDETISNVP	EEDKENQGDETQGQQP
EEDKENQGDETQGQQP	VQRFNRDVDETISWIK	SDVRQKCQDETQMISS
SDVRQKCQDETQMISS	APEKPPASDETKAAEE	VKFVRMAGDETQPTRF
VKFVRMAGDETQPTRF	IQVPNFPADETKGFHQ	DSSLAPQVDETQQQFI
DSSLAPQVDETQQQFI	DPMEIFVDDETKLTLH	THNWGTEDDETQSYHN
THNWGTEDDETQSYHN	VGSILDRKDETKTQAI	IIKTAKIEDETQVSRA
IIKTAKIEDETQVSRA	AAAKKQLADETLLKVD	LYIQHAKEDETRYHNE
LYIQHAKEDETRYHNE	DLPVGRSVDETLRLVQ	FPRVKPAPDETSFSEA
FPRVKPAPDETSFSEA	KCFIEEIPDETMVIGN	TFKIRMEPDETVKVLK
TFKIRMEPDETVKVLK	RCFIEEIPDETMVIGN	IDVNHYAKDEVAARMN
IDVNHYAKDEVAARMN	QSSSSVKKDETNVKME	EKYRPKCVDEVAFQEE
EKYRPKCVDEVAFQEE	IIMWKLTRDETNYGIP	VSLADLQNDEVAFRKF
VSLADLQNDEVAFRKF	GHTPSLRWDETPGRAK	GGVTMKLMDEVAGIVA
GGVTMKLMDEVAGIVA	EEPQASAQDETPITSA	ASFSESRADEVAPAKK
TLAEVPLLDEVAPEPL	EEDKENQGDETQGQQP	TLAEVPLLDEVAPEPL
VINQKLKDDEVAQLKK	SDVRQKCQDETQMISS	VINQKLKDDEVAQLKK
EEARRRKEDEVEEWQH	VKFVRMAGDETQPTRF	EEARRRKEDEVEEWQH
GGELNPGEDEVEGLKR	DSSLAPQVDETQQQFI	GGELNPGEDEVEGLKR
MSYDHKPEDEVELARI	THNWGTEDDETQSYHN	MSYDHKPEDEVELARI
TCFANFESDEVELSYA	IIKTAKIEDETQVSRA	TCFANFESDEVELSYA
KRAGELTEDEVERVIT	LYIQHAKEDETRYHNE	KRAGELTEDEVERVIT
YARMREVCDEVKAHLL	FPRVKPAPDETSFSEA	YARMREVCDEVKAHLL
LFPTIHGNDEVKRGVL	TFKIRMEPDETVKVLK	RYSTDVSVDEVKALAS
RDILCGAADEVLAVLK	IDVNHYAKDEVAARMN	QQIYSDGSDEVKRAMN
STKLKTLPDEVLTKEV	EKYRPKCVDEVAFQEE	LFPTIHGNDEVKRGVL
CLNFIEENDEVLVAGF	VSLADLQNDEVAFRKF	RDILCGAADEVLAVLK
IGKLRAELDEVNKSAK	GGVTMKLMDEVAGIVA	STKLKTLPDEVLTKEV
EAEKYKAEDEVQRERV	ASFSESRADEVAPAKK	CLNFIEENDEVLVAGF
GLPWSCSADEVQRFFS	TLAEVPLLDEVAPEPL	IGKLRAELDEVNKSAK
VDLEPTVIDEVRTGTY	VINQKLKDDEVAQLKK	EAEKYKAEDEVQRERV
AKDIAKASDEVTRLAK	EEARRRKEDEVEEWQH	GLPWSCSADEVQRFFS
QAEGDLTPDEVVALVG	GGELNPGEDEVEGLKR	VDLEPTVIDEVRTGTY
LFIHESIHDEVVNRLK	MSYDHKPEDEVELARI	AKDIAKASDEVTRLAK
SREGSRTDDEVVQREE	TCFANFESDEVELSYA	QAEGDLTPDEVVALVG
DAMAADKSDEWFAKHN	KRAGELTEDEVERVIT	LFIHESIHDEVVNRLK
EGPKEMTLDEWKAIQN	YARMREVCDEVKAHLL	SREGSRTDDEVVQREE
TKAVTKDEDEWKELEQ	RYSTDVSVDEVKALAS	DAMAADKSDEWFAKHN
AGKVDYKADEWLMKNM	QQIYSDGSDEVKRAMN	EGPKEMTLDEWKAIQN
FAVSRLEQDEYALRSH	LFPTIHGNDEVKRGVL	TKAVTKDEDEWKELEQ
ASMGTLAFDEYGRPFL	RDILCGAADEVLAVLK	AGKVDYKADEWLMKNM
RPSKEVEEDEYKAFYK	STKLKTLPDEVLTKEV	FAVSRLEQDEYALRSH
DGDGHVSWDEYKVKFL	CLNFIEENDEVLVAGF	ASMGTLAFDEYGRPFL
PVFHHKTKDEYLINSQ	IGKLRAELDEVNKSAK	RPSKEVEEDEYKAFYK
PLPPAPAPDEYLVSPI	EAEKYKAEDEVQRERV	DGDGHVSWDEYKVKFL
NKDDYTIPDEYRIGPY	GLPWSCSADEVQRFFS	PVFHHKTKDEYLINSQ
KTANQLMNDFAEKETL	VDLEPTVIDEVRTGTY	PLPPAPAPDEYLVSPI
GVMAIEHADFAGVERL	AKDIAKASDEVTRLAK	NKDDYTIPDEYRIGPY
AEPDFVVTDFAKFSRP	QAEGDLTPDEVVALVG	KTANQLMNDFAEKETL
SIADRLNVDFALIHKE	LFIHESIHDEVVNRLK	GVMAIEHADFAGVERL
ILEEAITGDFALVKAW	SREGSRTDDEVVQREE	AEPDFVVTDFAKFSRP
EKEKTHVADFAPEVAW	DAMAADKSDEWFAKHN	SIADRLNVDFALIHKE
NAVGQMATDFAPGFQK	EGPKEMTLDEWKAIQN	ILEEAITGDFALVKAW
LRACRRLNDFASTVRI	TKAVTKDEDEWKELEQ	EKEKTHVADFAPEVAW
DVQKSTGCDFAVSPKL	AGKVDYKADEWLMKNM	NAVGQMATDFAPGFQK
MISDHNDADFEEKVKQ	FAVSRLEQDEYALRSH	LRACRRLNDFASTVRI
DEMNVKVLDFEHFLPM	ASMGTLAFDEYGRPFL	DVQKSTGCDFAVSPKL
NRYIVLAKDFEKAYKT	RPSKEVEEDEYKAFYK	DEMNVKVLDFEHFLPM
QAAGKIHTDFEKGFIM	DGDGHVSWDEYKVKFL	NRYIVLAKDFEKAYKT
EALLKKHEDFEKSLSA	PLPPAPAPDEYLVSPI	QAAGKIHTDFEKGFIM
YKQMCICADFEKVFSI	NKDDYTIPDEYRIGPY	EALLKKHEDFEKSLSA
TNPEKEKEDFEKVILE	KTANQLMNDFAEKETL	YKQMCICADFEKVFSI
QKRSEVAKDFEPERVV	GVMAIEHADFAGVERL	TNPEKEKEDFEKVILE
EKLCYVALDFEQEMAT	AEPDFVVTDFAKFSRP	QKRSEVAKDFEPERVV
PMKFEKDFDFESANAQ	SIADRLNVDFALIHKE	EKLCYVALDFEQEMAT
ASSGNAVYDFFIGREL	ILEEAITGDFALVKAW	PMKFEKDFDFESANAQ
PIKESEIIDFFLGASL	EKEKTHVADFAPEVAW	ASSGNAVYDFFIGREL
PKIQKLLQDFFNGKEL	NAVGQMATDFAPGFQK	PIKESEIIDFFLGASL
QKARGLFKDFFPETGT	LRACRRLNDFASTVRI	PKIQKLLQDFFNGKEL
DERALPKGDFFPPERP	DVQKSTGCDFAVSPKL	QKARGLFKDFFPETGT
PFTSHEDHDFFQHVEM	DEMNVKVLDFEHFLPM	DERALPKGDFFPPERP
EFPNGYNCDFGAERLK	NRYIVLAKDFEKAYKT	PFTSHEDHDFFQHVEM
DATAEEEEDFGEEAEE	QAAGKIHTDFEKGFIM	EFPNGYNCDFGAERLK
GGTKPAGGDFGEVLNS	EALLKKHEDFEKSLSA	DATAEEEEDFGEEAEE
TTVNNSTPDFGFGGQK	YKQMCICADFEKVFSI	GGTKPAGGDFGEVLNS
DIFSHFFGDFGFMFGG	TNPEKEKEDFEKVILE	TTVNNSTPDFGFGGQK
AIKGARVSDFGGRSLS	QKRSEVAKDFEPERVV	DIFSHFFGDFGFMFGG
HNPGGPNGDFGIKFNI	EKLCYVALDFEQEMAT	IIFSPSVEDFGGNINV
WIESKHKSDFGKFVLS	PMKFEKDFDFESANAQ	AIKGARVSDFGGRSLS
AGVPGPLPDFGLEESG	ASSGNAVYDFFIGREL	HNPGGPNGDFGIKFNI
KTFSHELSDFGLESTA	PIKESEIIDFFLGASL	WIESKHKSDFGKFVLS
EDNVAKVSDFGLTKEA	PKIQKLLQDFFNGKEL	AGVPGPLPDFGLEESG
FGGGGSYNDFGNYNNQ	QKARGLFKDFFPETGT	KTFSHELSDFGLESTA
NYGSGNYNDFGNYNQQ	DERALPKGDFFPPERP	EDNVAKVSDFGLTKEA
YGGGGNYNDFGNYSGQ	PFTSHEDHDFFQHVEM	FGGGGSYNDFGNYNNQ
NKLQQLPADFGRLVNL	EFPNGYNCDFGAERLK	NYGSGNYNDFGNYNQQ
TKEMLKLLDFGSLSNL	DATAEEEEDFGEEAEE	YGGGGNYNDFGNYSGQ
VFDEFVDMDFGTGAVK	GGTKPAGGDFGEVLNS	NKLQQLPADFGRLVNL
YFDVKDDFDFGTMGHV	TTVNNSTPDFGFGGQK	TKEMLKLLDFGSLSNL
IIHQLAKGDFGTQKEA	DIFSHFFGDFGFMFGG	VFDEFVDMDFGTGAVK
DGLEYKLHDFGYRGVS	AIKGARVSDFGGRSLS	YFDVKDDFDFGTMGHV
VKAGQAVDDFIEKLVP	HNPGGPNGDFGIKFNI	IIHQLAKGDFGTQKEA
IIDAPGHRDFIKNMIT	WIESKHKSDFGKFVLS	PEKLPEAADFGTTSSL
EKPPFELPDFIKRTGI	AGVPGPLPDFGLEESG	DGLEYKLHDFGYRGVS
MGGYSTTTDFIKSVIG	KTFSHELSDFGLESTA	VKAGQAVDDFIEKLVP
TYDLTERKDFIKTTVK	EDNVAKVSDFGLTKEA	IIDAPGHRDFIKNMIT
QKRLDQELDFILSQQK	FGGGGSYNDFGNYNNQ	EKPPFELPDFIKRTGI
EDLEELDPDFIMAKQV	NYGSGNYNDFGNYNQQ	MGGYSTTTDFIKSVIG
VMSSQEVVDFIQSKIS	YGGGGNYNDFGNYSGQ	TYDLTERKDFIKTTVK
LEEIWPLCDFITVHTP	NKLQQLPADFGRLVNL	QKRLDQELDFILSQQK
DDDSNFHMDFIVAASN	TKEMLKLLDFGSLSNL	EDLEELDPDFIMAKQV
INLDVNNPDFKAGVMA	VFDEFVDMDFGTGAVK	VMSSQEVVDFIQSKIS
SHQDADIEDFKAKKKE	YFDVKDDFDFGTMGHV	LEEIWPLCDFITVHTP
LHDYIGDKDFKKGMNM	IIHQLAKGDFGTQKEA	DDDSNFHMDFIVAASN
MRQKGFGTDFKKLESF	PEKLPEAADFGTTSSL	INLDVNNPDFKAGVMA
GIDPKELEDFKLQHGS	DGLEYKLHDFGYRGVS	SHQDADIEDFKAKKKE
TVMYVGLTDFKPGYWI	VKAGQAVDDFIEKLVP	LHDYIGDKDFKKGMNM
MRKKGFGEDFKQLESF	IIDAPGHRDFIKNMIT	MRQKGFGTDFKKLESF
KSKTAKLQDFKSFLLK	EKPPFELPDFIKRTGI	GIDPKELEDFKLQHGS
FRSGKYDLDFKSPDDP	MGGYSTTTDFIKSVIG	MRKKGFGEDFKQLESF
GLVLAGSADFKTELSQ	TYDLTERKDFIKTTVK	KSKTAKLQDFKSFLLK
NRTVSKVDDFLANEAK	QKRLDQELDFILSQQK	FRSGKYDLDFKSPDDP
ISPERAFADFLFASTI	EDLEELDPDFIMAKQV	GLVLAGSADFKTELSQ
ERKGTAKVDFLKKIEK	VMSSQEVVDFIQSKIS	NRTVSKVDDFLANEAK
EFLAKAKEDFLKKWES	LEEIWPLCDFITVHTP	ISPERAFADFLFASTI
SIHSSGFRDFLLKPEL	DDDSNFHMDFIVAASN	ERKGTAKVDFLKKIEK
SDADPSTKDFLLQQTM	INLDVNNPDFKAGVMA	EFLAKAKEDFLKKWES
SGSLEDDWDFLPPKKI	SHQDADIEDFKAKKKE	SIHSSGFRDFLLKPEL
LQSIRALRDFLRKEYG	LHDYIGDKDFKKGMNM	SDADPSTKDFLLQQTM
DAGLKELSDFLRVQQS	MRQKGFGTDFKKLESF	SGSLEDDWDFLPPKKI
VSSIKQAVDFLSNEGH	GIDPKELEDFKLQHGS	LQSIRALRDFLRKEYG
EIKALAGCDFLTISPK	TVMYVGLTDFKPGYWI	DAGLKELSDFLRVQQS
QYKATIGADFLTKEVM	KSKTAKLQDFKSFLLK	VSSIKQAVDFLSNEGH
PAFKEHLRDFLVQIKE	FRSGKYDLDFKSPDDP	EIKALAGCDFLTISPK
LQVKQKGADFLVTEVE	GLVLAGSADFKTELSQ	QYKATIGADFLTKEVM
TKFHRIIKDFMIQGGD	NRTVSKVDDFLANEAK	PAFKEHLRDFLVQIKE
RCSWQDLKDFMRQAGE	ISPERAFADFLFASTI	LQVKQKGADFLVTEVE
LVTFQAFIDFMSRETT	ERKGTAKVDFLKKIEK	TKFHRIIKDFMIQGGD
DNADMARLDFNLIRVV	SIHSSGFRDFLLKPEL	RCSWQDLKDFMRQAGE
NRLNRLTTDFNVIVEA	SDADPSTKDFLLQQTM	LVTFQAFIDFMSRETT
ADAAVEPIDFPIAPVY	SGSLEDDWDFLPPKKI	DNADMARLDFNLIRVV
NEAVKIIHDFPQFYPL	LQSIRALRDFLRKEYG	NRLNRLTTDFNVIVEA
AGEDCPKVDFPTAIGM	DAGLKELSDFLRVQQS	ADAAVEPIDFPIAPVY
EQRIRSFPDFPTPGVV	VSSIKQAVDFLSNEGH	NEAVKIIHDFPQFYPL
QINPQNKADFQGISPE	EIKALAGCDFLTISPK	AGEDCPKVDFPTAIGM
LLVESKNLDFQKTVQL	QYKATIGADFLTKEVM	EQRIRSFPDFPTPGVV
DTNKSRFVDFQKVRIQ	PAFKEHLRDFLVQIKE	QINPQNKADFQGISPE
RNVMEEGKDFQPSRST	LQVKQKGADFLVTEVE	LLVESKNLDFQKTVQL
LSRYQQFKDFQRRILV	TKFHRIIKDFMIQGGD	DTNKSRFVDFQKVRIQ
AVKYQGPRDFQTLENW	RCSWQDLKDFMRQAGE	RNVMEEGKDFQPSRST
EVENVVHEDFQVTEEV	LVTFQAFIDFMSRETT	LSRYQQFKDFQRRILV
KFLIKNCNDFQYESKV	DNADMARLDFNLIRVV	AVKYQGPRDFQTLENW
SKSSKLTKDFSALESQ	NRLNRLTTDFNVIVEA	EVENVVHEDFQVTEEV
RGKDHVVSDFSEHGSL	ADAAVEPIDFPIAPVY	KFLIKNCNDFQYESKV
EDGSCSYKDFSESRNN	NEAVKIIHDFPQFYPL	SKSSKLTKDFSALESQ
IESFYEGEDFSETLTR	AGEDCPKVDFPTAIGM	RGKDHVVSDFSEHGSL
FQKENPGFDFSGAEIS	EQRIRSFPDFPTPGVV	EDGSCSYKDFSESRNN
IKGVIVDKDFSHPQMP	LLVESKNLDFQKTVQL	IESFYEGEDFSETLTR
NACCTLRIDFSKLTSL	DTNKSRFVDFQKVRIQ	FQKENPGFDFSGAEIS
ATECINPQDFSKPIQE	RNVMEEGKDFQPSRST	IKGVIVDKDFSHPQMP
EDEEYKRVDFSKVPKL	LSRYQQFKDFQRRILV	FMDQHPEMDFSKAKFN
DEEEPKDEDFSPDGGY	AVKYQGPRDFQTLENW	NACCTLRIDFSKLTSL
LMEVCKEKDFSPEALK	EVENVVHEDFQVTEEV	EDEEYKRVDFSKVPKL
LIDSPGHVDFSSEVTA	KFLIKNCNDFQYESKV	DEEEPKDEDFSPDGGY
NAPTDPTQDFSTQVAK	SKSSKLTKDFSALESQ	LMEVCKEKDFSPEALK
PQVEPRDLDFSTSHGA	RGKDHVVSDFSEHGSL	LIDSPGHVDFSSEVTA
DSGGKTPGDFSYAYQK	EDGSCSYKDFSESRNN	NAPTDPTQDFSTQVAK
RKTFNIKNDFTEEEEA	IESFYEGEDFSETLTR	PQVEPRDLDFSTSHGA
DNISNDSNDFTEVENG	FQKENPGFDFSGAEIS	DSGGKTPGDFSYAYQK
FDLGQDVIDFTGHALA	IKGVIVDKDFSHPQMP	RKTFNIKNDFTEEEEA
HLLGINVTDFTRGILT	NACCTLRIDFSKLTSL	DNISNDSNDFTEVENG
PGFMCQGGDFTRHNGT	ATECINPQDFSKPIQE	FDLGQDVIDFTGHALA
DIEITREEDFTRILQM	EDEEYKRVDFSKVPKL	HLLGINVTDFTRGILT
VVKDARERDFTSLENT	DEEEPKDEDFSPDGGY	PGFMCQGGDFTRHNGT
LTEKMHARDFTVSAMH	LMEVCKEKDFSPEALK	DIEITREEDFTRILQM
IFVRNLPFDFTWKMLK	LIDSPGHVDFSSEVTA	VVKDARERDFTSLENT
MTTSQKHRDFVAEPMG	NAPTDPTQDFSTQVAK	LTEKMHARDFTVSAMH
DNAKWYITDFVELLGE	PQVEPRDLDFSTSHGA	IFVRNLPFDFTWKMLK
STQDSAIKDFVLKYAL	DSGGKTPGDFSYAYQK	MTTSQKHRDFVAEPMG
VGYDAMAGDFVNMVEK	RKTFNIKNDFTEEEEA	DNAKWYITDFVELLGE
APLMDFGNDFVPPAPR	DNISNDSNDFTEVENG	STQDSAIKDFVLKYAL
YGDQYRATDFVVPGPG	FDLGQDVIDFTGHALA	VGYDAMAGDFVNMVEK
VEDLEKERDFYFGKLR	HLLGINVTDFTRGILT	APLMDFGNDFVPPAPR
IGAVIAGRDFYKILGV	PGFMCQGGDFTRHNGT	YGDQYRATDFVVPGPG
IDSLFEGIDFYTSITR	DIEITREEDFTRILQM	VEDLEKERDFYFGKLR
IDSLYEGIDFYTSITR	VVKDARERDFTSLENT	IGAVIAGRDFYKILGV
GPAATTLPDGAAAESL	LTEKMHARDFTVSAMH	IDSLFEGIDFYTSITR
AANASTLNDGAAALVL	IFVRNLPFDFTWKMLK	IDSLYEGIDFYTSITR
PANASGINDGAAAVVL	MTTSQKHRDFVAEPMG	GPAATTLPDGAAAESL
FLSDCTIHDGAAGVHF	DNAKWYITDFVELLGE	AANASTLNDGAAALVL
QQRPEDAEDGAEGGGK	STQDSAIKDFVLKYAL	PANASGINDGAAAVVL
DFKATAVVDGAFKEVK	VGYDAMAGDFVNMVEK	FLSDCTIHDGAAGVHF
RKALERCGDGAFLLTT	APLMDFGNDFVPPAPR	QQRPEDAEDGAEGGGK
AAASRSSMDGAGAEEV	YGDQYRATDFVVPGPG	DFKATAVVDGAFKEVK
LNFIKQSKDGAGFLIN	VEDLEKERDFYFGKLR	RKALERCGDGAFLLTT
VVFKHEKEDGAISTIV	IGAVIAGRDFYKILGV	AAASRSSMDGAGAEEV
EALKEFNEDGALAVLQ	IDSLFEGIDFYTSITR	LNFIKQSKDGAGFLIN
HPELDTDGDGALSEAE	IDSLYEGIDFYTSITR	VVFKHEKEDGAISTIV
TQTVCNFTDGALVQHQ	GPAATTLPDGAAAESL	EALKEFNEDGALAVLQ
GSKDPAEGDGAQPEET	AANASTLNDGAAALVL	HPELDTDGDGALSEAE
VDLRPKGLDGARAERV	PANASGINDGAAAVVL	TQTVCNFTDGALVQHQ
RGKATISNDGATILKL	FLSDCTIHDGAAGVHF	GSKDPAEGDGAQPEET
DASLMVTNDGATILKN	QQRPEDAEDGAEGGGK	VDLRPKGLDGARAERV
KGDVTITNDGATILKQ	DFKATAVVDGAFKEVK	RGKATISNDGATILKL
AFIHFDERDGAVKAME	RKALERCGDGAFLLTT	DASLMVTNDGATILKN
TVRTVSLKDGAVKHLV	AAASRSSMDGAGAEEV	KGDVTITNDGATILKQ
PARVDEVPDGAVKPPT	LNFIKQSKDGAGFLIN	AFIHFDERDGAVKAME
EEGDGEEEDGDEDEEA	VVFKHEKEDGAISTIV	TVRTVSLKDGAVKHLV
KGPQKFQFDGDKKSFL	EALKEFNEDGALAVLQ	PARVDEVPDGAVKPPT
AVEALSSLDGDLAGRY	HPELDTDGDGALSEAE	DVFQLEFNDGAYNIKD
KLRHTHVQDGEAGGIT	TQTVCNFTDGALVQHQ	EEGDGEEEDGDEDEEA
NNSIPPTFDGEEEPSQ	GSKDPAEGDGAQPEET	VYFKEQFLDGDGWTSR
LWTSDMQGDGEEQNKE	VDLRPKGLDGARAERV	KGPQKFQFDGDKKSFL
EGLGMDEGDGEGNILP	RGKATISNDGATILKL	AVEALSSLDGDLAGRY
RQEEEQDLDGEKGPSS	DASLMVTNDGATILKN	KLRHTHVQDGEAGGIT
HQLKQHVIDGEKTIIQ	KGDVTITNDGATILKQ	EEEEEEEGDGEEEDGD
VAAIEALNDGELQKAI	AFIHFDERDGAVKAME	NNSIPPTFDGEEEPSQ
EVQDGPNEDGEMFMRP	TVRTVSLKDGAVKHLV	LWTSDMQGDGEEQNKE
CPSARGSGDGEMGKPR	PARVDEVPDGAVKPPT	EGLGMDEGDGEGNILP
IGDVITAIDGENTSNM	DVFQLEFNDGAYNIKD	RQEEEQDLDGEKGPSS
VIGEKIYKDGERIITQ	EEGDGEEEDGDEDEEA	VAAIEALNDGELQKAI
SKPVPESGDGERVPEQ	VYFKEQFLDGDGWTSR	EVQDGPNEDGEMFMRP
DFMLGAKADGETILKG	KGPQKFQFDGDKKSFL	CPSARGSGDGEMGKPR
RKQEVQAWDGEVRQVS	AVEALSSLDGDLAGRY	IGDVITAIDGENTSNM
PEDWDEEMDGEWEPPV	KLRHTHVQDGEAGGIT	VIGEKIYKDGERIITQ
MLAIYDGFDGFAKGQI	EEEEEEEGDGEEEDGD	SKPVPESGDGERVPEQ
MLELLNQLDGFEATKN	NNSIPPTFDGEEEPSQ	DFMLGAKADGETILKG
EKGLVVDMDGFEEERK	LWTSDMQGDGEEQNKE	RKQEVQAWDGEVRQVS
SKLTLHVGDGFEFMKQ	EGLGMDEGDGEGNILP	PEDWDEEMDGEWEPPV
SSTDPTSYDGFGPFMP	RQEEEQDLDGEKGPSS	MLAIYDGFDGFAKGQI
KIDLGVHVDGFIANVA	VAAIEALNDGELQKAI	MLELLNQLDGFEATKN
AVPTSSASDGFKANLV	EVQDGPNEDGEMFMRP	EKGLVVDMDGFEEERK
ILNAGTNTDGFKEQGV	CPSARGSGDGEMGKPR	SKLTLHVGDGFEFMKQ
DYNGERTLDGFKKFLE	IGDVITAIDGENTSNM	GHTVYVVHDGFEGLAK
ELASQPDVDGFLVGGA	SKPVPESGDGERVPEQ	SSTDPTSYDGFGPFMP
VLDDPDPDDGFNYKQM	RKQEVQAWDGEVRQVS	KIDLGVHVDGFIANVA
RRGQHWLLDGFPRTLG	PEDWDEEMDGEWEPPV	AVPTSSASDGFKANLV
MLELLNQLDGFQPNTQ	MLAIYDGFDGFAKGQI	ILNAGTNTDGFKEQGV
IRHPDVEVDGFSELRW	MLELLNQLDGFEATKN	DYNGERTLDGFKKFLE
WNVDTLSKDGFSKSMV	EKGLVVDMDGFEEERK	ELASQPDVDGFLVGGA
YRTVKELLDGGANPLQ	SKLTLHVGDGFEFMKQ	VLDDPDPDDGFNYKQM
NDEAFAILDGGAPGPQ	SSTDPTSYDGFGPFMP	RRGQHWLLDGFPRTLG
EEEDEDDEDGGEEAPA	KIDLGVHVDGFIANVA	MLELLNQLDGFQPNTQ
ALGGSKAHDGGIYAIS	AVPTSSASDGFKANLV	IRHPDVEVDGFSELRW
QYSRQEGLDGGLPEEV	ILNAGTNTDGFKEQGV	WNVDTLSKDGFSKSMV
PCCRKILQDGGLQVVE	DYNGERTLDGFKKFLE	YRTVKELLDGGANPLQ
DHKRLLEGDGGPNTGG	ELASQPDVDGFLVGGA	NDEAFAILDGGAPGPQ
LIDELLERDGGSGNST	VLDDPDPDDGFNYKQM	EEEDEDDEDGGEEAPA
GMSDHRYGDGGSTFQS	RRGQHWLLDGFPRTLG	QYSRQEGLDGGLPEEV
SLTDFLAEDGGTGGGS	MLELLNQLDGFQPNTQ	PCCRKILQDGGLQVVE
QFKLVLVGDGGTGKTT	IRHPDVEVDGFSELRW	DHKRLLEGDGGPNTGG
DGYNGFGNDGGYGGGG	WNVDTLSKDGFSKSMV	LIDELLERDGGSGNST
PKDEDFSPDGGYIPRI	YRTVKELLDGGANPLQ	GMSDHRYGDGGSTFQS
RAQLAKAEDGHAVAKK	NDEAFAILDGGAPGPQ	SLTDFLAEDGGTGGGS
LLETTDRPDGHQNNLR	EEEDEDDEDGGEEAPA	QFKLVLVGDGGTGKTT
SKTKWTKEDGHRTSTS	ALGGSKAHDGGIYAIS	DGYNGFGNDGGYGGGG
TGRVLSIGDGIARVHG	QYSRQEGLDGGLPEEV	PKDEDFSPDGGYIPRI
RGTEPEPRDGIEPGHI	PCCRKILQDGGLQVVE	RAQLAKAEDGHAVAKK
MDDTEHPEDGIFIRQV	DHKRLLEGDGGPNTGG	LLETTDRPDGHQNNLR
AAQEVKTLDGIFSEQV	LIDELLERDGGSGNST	SKTKWTKEDGHRTSTS
ETALHYIHDGIGAMVR	GMSDHRYGDGGSTFQS	TGRVLSIGDGIARVHG
TVWDEAEQDGIGEEVL	SLTDFLAEDGGTGGGS	RGTEPEPRDGIEPGHI
QTVTLIPGDGIGPEIS	QFKLVLVGDGGTGKTT	MDDTEHPEDGIFIRQV
GGVTGKGQDGIGSKAE	DGYNGFGNDGGYGGGG	AAQEVKTLDGIFSEQV
MRWFQQKYDGIILPGK	PKDEDFSPDGGYIPRI	ETALHYIHDGIGAMVR
ITFIAAKFDGILGMAY	RAQLAKAEDGHAVAKK	QTVTLIPGDGIGPEIS
VFDFHQAADGIQEQQR	LLETTDRPDGHQNNLR	GGVTGKGQDGIGSKAE
PGIMGAIFDGIQRPLS	SKTKWTKEDGHRTSTS	MRWFQQKYDGIILPGK
VAAHQDRIDGITIQAR	TGRVLSIGDGIARVHG	ITFIAAKFDGILGMAY
HFWEIVVQDGITLITK	RGTEPEPRDGIEPGHI	PGIMGAIFDGIQRPLS
WRPKEAFSDGITSVKN	MDDTEHPEDGIFIRQV	VAAHQDRIDGITIQAR
KRFSMVVQDGIVKALN	AAQEVKTLDGIFSEQV	HFWEIVVQDGITLITK
AYDGPRTADGIVSHLK	ETALHYIHDGIGAMVR	WRPKEAFSDGITSVKN
PEKVDTEEDGKAEVAS	TVWDEAEQDGIGEEVL	KRFSMVVQDGIVKALN
RDMNGKSLDGKAIKVE	QTVTLIPGDGIGPEIS	AYDGPRTADGIVSHLK
VMQEEFSRDGKALERF	GGVTGKGQDGIGSKAE	PEKVDTEEDGKAEVAS
EALPKQSVDGKAPLAT	MRWFQQKYDGIILPGK	RDMNGKSLDGKAIKVE
RPPNAPSQDGKEAKAG	ITFIAAKFDGILGMAY	VMQEEFSRDGKALERF
AKAAIDWFDGKEFHGN	VFDFHQAADGIQEQQR	EALPKQSVDGKAPLAT
VCIEEIDVDGKFIRLK	PGIMGAIFDGIQRPLS	RPPNAPSQDGKEAKAG
VAPDVQIEDGKGTILI	VAAHQDRIDGITIQAR	AKAAIDWFDGKEFHGN
AYRGLFIIDGKGVLRQ	HFWEIVVQDGITLITK	AKAAIDWFDGKEFSGN
CTIKTDWLDGKHVVFG	WRPKEAFSDGITSVKN	VCIEEIDVDGKFIRLK
CTAKTEWLDGKHVVFG	KRFSMVVQDGIVKALN	VSHMKPYVDGKGRELP
TTVKTAWLDGKHVVFG	AYDGPRTADGIVSHLK	VAPDVQIEDGKGTILI
LKKVIHEKDGKIKSVE	PEKVDTEEDGKAEVAS	AYRGLFIIDGKGVLRQ
LIEKNKMSDGKKEELQ	RDMNGKSLDGKAIKVE	CTIKTDWLDGKHVVFG
FLEFEFRPDGKLRYAN	VMQEEFSRDGKALERF	CTAKTEWLDGKHVVFG
KLTLSALLDGKNVNAG	EALPKQSVDGKAPLAT	TTVKTAWLDGKHVVFG
NYSANVMVDGKPVNLG	RPPNAPSQDGKEAKAG	LKKVIHEKDGKIKSVE
NYVADIEVDGKQVELA	AKAAIDWFDGKEFHGN	LIEKNKMSDGKKEELQ
CIQALPEFDGKRFQNV	AKAAIDWFDGKEFSGN	FLEFEFRPDGKLRYAN
NQIPQVTSDGKRLQVI	VCIEEIDVDGKFIRLK	KLTLSALLDGKNVNAG
AEIRLVSKDGKSKGIA	VAPDVQIEDGKGTILI	NYSANVMVDGKPVNLG
CVQQLKEFDGKSLVSV	AYRGLFIIDGKGVLRQ	NYVADIEVDGKQVELA
TNDFYPEEDGKTKGYI	CTIKTDWLDGKHVVFG	CIQALPEFDGKRFQNV
EVSCLCFTDGKTVAPM	CTAKTEWLDGKHVVFG	NQIPQVTSDGKRLQVI
DYNLSQVCDGKVSVHV	TTVKTAWLDGKHVVFG	AEIRLVSKDGKSKGIA
TDDEIAKYDGKWEVEE	LKKVIHEKDGKIKSVE	CVQQLKEFDGKSLVSV
LNRQKDVKDGKYSQVL	LIEKNKMSDGKKEELQ	TNDFYPEEDGKTKGYI
LGSSEADQDGLASTVR	FLEFEFRPDGKLRYAN	EVSCLCFTDGKTVAPM
DYDGNNLLDGLELSTA	KLTLSALLDGKNVNAG	PENVKFYYDGKVMKLS
ANSLATAGDGLIELRK	NYSANVMVDGKPVNLG	TDDEIAKYDGKWEVEE
YSENRVEKDGLILTSR	NYVADIEVDGKQVELA	LNRQKDVKDGKYSQVL
VGSKIYVDDGLISLQV	CIQALPEFDGKRFQNV	LGSSEADQDGLASTVR
VSQLLTLMDGLKQRAH	NQIPQVTSDGKRLQVI	DYDGNNLLDGLELSTA
FNLAVVLRDGLLENQT	AEIRLVSKDGKSKGIA	ANSLATAGDGLIELRK
PKGKEKEVDGLLTSEP	CVQQLKEFDGKSLVSV	YSENRVEKDGLILTSR
KLNNDDNVDGLLVQLP	TNDFYPEEDGKTKGYI	VGSKIYVDDGLISLQV
TRDGSAFEDGLRHPFI	EVSCLCFTDGKTVAPM	VSQLLTLMDGLKQRAH
LRDLYDDKDGLRKEEL	PENVKFYYDGKVMKLS	PKGKEKEVDGLLTSEP
TTRYQVLLDGLVLQGL	TDDEIAKYDGKWEVEE	KLNNDDNVDGLLVQLP
SAVKQVQIDGLVVLKI	LNRQKDVKDGKYSQVL	REEEAIQLDGLNASQI
ECVRSIQADGLVWGSS	LGSSEADQDGLASTVR	TRDGSAFEDGLRHPFI
IAVYSCPFDGMITETK	DYDGNNLLDGLELSTA	LRDLYDDKDGLRKEEL
GRKDENKVDGMNAPKG	ANSLATAGDGLIELRK	TTRYQVLLDGLVLQGL
INQILTEMDGMSTKKN	YSENRVEKDGLILTSR	SAVKQVQIDGLVVLKI
MTEEYRVPDGMVGLII	VGSKIYVDDGLISLQV	ECVRSIQADGLVWGSS
ETYVQDRGDGMYKVEY	VSQLLTLMDGLKQRAH	IAVYSCPFDGMITETK
MGGIVMTNDGNAILRE	FNLAVVLRDGLLENQT	GRKDENKVDGMNAPKG
KGWKVTRKDGNASGTT	PKGKEKEVDGLLTSEP	INQILTEMDGMSTKKN
VRGAAGVTDGNEVAKA	KLNNDDNVDGLLVQLP	MTEEYRVPDGMVGLII
RTKPFPWGDGNHTLFH	REEEAIQLDGLNASQI	ETYVQDRGDGMYKVEY
ERFLQDYFDGNLKRYL	TRDGSAFEDGLRHPFI	MGGIVMTNDGNAILRE
HIYLSARIDGNLVVRP	LRDLYDDKDGLRKEEL	KGWKVTRKDGNASGTT
LARNLIDEDGNNQWPE	TTRYQVLLDGLVLQGL	VRGAAGVTDGNEVAKA
KGQRFTLRDGNRTIGT	SAVKQVQIDGLVVLKI	RTKPFPWGDGNHTLFH
MAASPHAVDGNTVELK	ECVRSIQADGLVWGSS	ERFLQDYFDGNLKRYL
HQPYLERGDGPICLVL	IAVYSCPFDGMITETK	HIYLSARIDGNLVVRP
RRSGKKLEDGPKFLKS	PHNNFFFFDGMKGNGI	KGQRFTLRDGNRTIGT
ITATQKTVDGPSGKLW	GRKDENKVDGMNAPKG	MAASPHAVDGNTVELK
EIFQDNHEDGPTAKKL	INQILTEMDGMSTKKN	HQPYLERGDGPICLVL
SEPIPESNDGPVKVVV	MTEEYRVPDGMVGLII	RRSGKKLEDGPKFLKS
TITYLAQEDGPVVIGS	ETYVQDRGDGMYKVEY	EQSAEDAEDGPPELLF
TATLRHDADGQATLLN	MGGIVMTNDGNAILRE	ITATQKTVDGPSGKLW
AIFIEKTKDGQILPVP	KGWKVTRKDGNASGTT	EIFQDNHEDGPTAKKL
VIPQFQTVDGQQLQFA	VRGAAGVTDGNEVAKA	SEPIPESNDGPVKVVV
SSLGGAMIDGQSAFAN	RTKPFPWGDGNHTLFH	TITYLAQEDGPVVIGS
LIKTVETRDGQVINET	ERFLQDYFDGNLKRYL	TATLRHDADGQATLLN
LEKSYELPDGQVITIG	HIYLSARIDGNLVVRP	AIFIEKTKDGQILPVP
EVLIDALVDGQVVALL	LARNLIDEDGNNQWPE	VIPQFQTVDGQQLQFA
IRKPNEGADGQWKKGF	KGQRFTLRDGNRTIGT	SSLGGAMIDGQSAFAN
GPSGKLWRDGRGALQN	MAASPHAVDGNTVELK	LIKTVETRDGQVINET
EDEFSYGFDGRGLKAE	KIQVHYYEDGNVQLVS	LEKSYELPDGQVITIG
PLDKRLAADGRGLQTV	HQPYLERGDGPICLVL	EVLIDALVDGQVVALL
DGFDDRMRDGRGMGGH	RRSGKKLEDGPKFLKS	IRKPNEGADGQWKKGF
RGRGGYDKDGRGPMTG	EQSAEDAEDGPPELLF	GPSGKLWRDGRGALQN
ADHRFLRHDGRLVARP	ITATQKTVDGPSGKLW	EDEFSYGFDGRGLKAE
VDGHLYELDGRMPFPV	EIFQDNHEDGPTAKKL	PLDKRLAADGRGLQTV
KQYNGVPLDGRPMNIQ	SEPIPESNDGPVKVVV	DGFDDRMRDGRGMGGH
EEKQGTEIDGRSISLY	TITYLAQEDGPVVIGS	RGRGGYDKDGRGPMTG
MNARPHKVDGRVVEPK	TATLRHDADGQATLLN	ADHRFLRHDGRLVARP
PSDKAVKKDGSASAAA	AIFIEKTKDGQILPVP	VDGHLYELDGRMPFPV
KKKIEEAMDGSETPQL	AQHAKLSLDGQNIYNA	KQYNGVPLDGRPMNIQ
SKFGFIVIDGSGALFG	VIPQFQTVDGQQLQFA	EEKQGTEIDGRSISLY
AESRLSWLDGSGLGFS	SSLGGAMIDGQSAFAN	MNARPHKVDGRVVEPK
LEQYDKLQDGSIKMKP	SQVFSTAADGQTQVEI	PSDKAVKKDGSASAAA
LRSPRGSPDGSLQTGK	LIKTVETRDGQVINET	KKKIEEAMDGSETPQL
EHEKKKLEDGSLSRPQ	LEKSYELPDGQVITIG	SKFGFIVIDGSGALFG
DGYNGFGNDGSNFGGG	EVLIDALVDGQVVALL	AESRLSWLDGSGLGFS
MGSFRINPDGSQSVVE	IRKPNEGADGQWKKGF	LEQYDKLQDGSIKMKP
GKRIRVKLDGSRLIKV	GPSGKLWRDGRGALQN	LRSPRGSPDGSLQTGK
WGEDADKFDGSRQPVL	EDEFSYGFDGRGLKAE	EHEKKKLEDGSLSRPQ
NQDKLGFEDGSVLKQF	PLDKRLAADGRGLQTV	DGYNGFGNDGSNFGGG
MKRALDKLDGTEINGR	DGFDDRMRDGRGMGGH	MGSFRINPDGSQSVVE
QLYTVKYKDGTELELK	RGRGGYDKDGRGPMTG	WGEDADKFDGSRQPVL
VCYADVYRDGTGVVEF	ADHRFLRHDGRLVARP	NQDKLGFEDGSVLKQF
QRHKTVALDGTLFQKS	VDGHLYELDGRMPFPV	MKRALDKLDGTEINGR
PGPATMMPDGTLGLTP	KQYNGVPLDGRPMNIQ	QLYTVKYKDGTELELK
QFALSGSWDGTLRLWD	EEKQGTEIDGRSISLY	VCYADVYRDGTGVVEF
FEQQLAQTDGTLSTLE	MNARPHKVDGRVVEPK	QRHKTVALDGTLFQKS
VEITYTPSDGTQKVTY	PSDKAVKKDGSASAAA	PGPATMMPDGTLGLTP
PVDVVDNADGTQTVNY	KKKIEEAMDGSETPQL	QFALSGSWDGTLRLWD
KSQDDEIGDGTTGVVV	SKFGFIVIDGSGALFG	FEQQLAQTDGTLSTLE
GLVVVHAEDGTTSKYF	AESRLSWLDGSGLGFS	VEITYTPSDGTQKVTY
RTQDEEVGDGTTSVII	LEQYDKLQDGSIKMKP	PVDVVDNADGTQTVNY
DLQDKEVGDGTTSVVI	LRSPRGSPDGSLQTGK	KSQDDEIGDGTTGVVV
NNTNEEAGDGTTTATV	EHEKKKLEDGSLSRPQ	GLVVVHAEDGTTSKYF
QAKLSRAYDGTTYLPG	DGYNGFGNDGSNFGGG	RTQDEEVGDGTTSVII
KGPHLVQSDGTVPFWA	MGSFRINPDGSQSVVE	DLQDKEVGDGTTSVVI
FKELDDDMDGTVSVTE	GKRIRVKLDGSRLIKV	NNTNEEAGDGTTTATV
QPTITDNKDGTVTVRY	WGEDADKFDGSRQPVL	QAKLSRAYDGTTYLPG
ECFVTDNADGTYQVEY	NQDKLGFEDGSVLKQF	KGPHLVQSDGTVPFWA
NERLAKLSDGVAVLKV	STVRTIAMDGTEGLVR	FKELDDDMDGTVSVTE
FYVPPTQEDGVDPVEA	MKRALDKLDGTEINGR	QPTITDNKDGTVTVRY
VCYADVQKDGVGMVEY	QLYTVKYKDGTELELK	ECFVTDNADGTYQVEY
FIVAKAIRDGVIEASI	VCYADVYRDGTGVVEF	NERLAKLSDGVAVLKV
IIGEQELKDGVIKLRS	QRHKTVALDGTLFQKS	FYVPPTQEDGVDPVEA
MASGVAVSDGVIKVFN	PGPATMMPDGTLGLTP	VCYADVQKDGVGMVEY
AVVISCAKDGVKFSAS	QFALSGSWDGTLRLWD	FIVAKAIRDGVIEASI
VELVQMVVDGVKLLIE	FEQQLAQTDGTLSTLE	IIGEQELKDGVIKLRS
KTEAPLAKDGVLTLAN	VEITYTPSDGTQKVTY	MASGVAVSDGVIKVFN
VEVTFADFDGVLYHIS	PVDVVDNADGTQTVNY	AVVISCAKDGVKFSAS
PPGGPDAVDGVMNGEY	KSQDDEIGDGTTGVVV	VELVQMVVDGVKLLIE
DDIERAVDDGVNTFKV	GLVVVHAEDGTTSKYF	KTEAPLAKDGVLTLAN
LADRVIVFDGVPSKNT	RTQDEEVGDGTTSVII	VEVTFADFDGVLYHIS
RTFIAIKPDGVQRGLV	DLQDKEVGDGTTSVVI	PPGGPDAVDGVMNGEY
NIRNVVVVDGVRTPFL	NNTNEEAGDGTTTATV	DDIERAVDDGVNTFKV
TGIVMDSGDGVTHTVP	QAKLSRAYDGTTYLPG	LADRVIVFDGVPSKNT
VALLDYREDGVTPYMI	KGPHLVQSDGTVPFWA	RTFIAIKPDGVQRGLV
WGSPKVTKDGVTVAKS	FKELDDDMDGTVSVTE	TGVVLDSGDGVTHAVP
IDVDAVASDGVVAAIA	QPTITDNKDGTVTVRY	TGIVMDSGDGVTHTVP
FSKYQLDKDGVVLFKK	ECFVTDNADGTYQVEY	VALLDYREDGVTPYMI
SGIEHVIVDGVVQSIK	NERLAKLSDGVAVLKV	WGSPKVTKDGVTVAKS
FKEQFLDGDGWTSRWI	FYVPPTQEDGVDPVEA	IDVDAVASDGVVAAIA
GIHPIRIADGYEQAAR	VCYADVQKDGVGMVEY	FSKYQLDKDGVVLFKK
YDDYNGYNDGYGFGSD	FIVAKAIRDGVIEASI	SGIEHVIVDGVVQSIK
YEEYSGLSDGYGFTTD	IIGEQELKDGVIKLRS	FKEQFLDGDGWTSRWI
GSNFRGGSDGYGSGRG	MASGVAVSDGVIKVFN	GIHPIRIADGYEQAAR
GYGGGGGYDGYNEGGN	AVVISCAKDGVKFSAS	YDDYNGYNDGYGFGSD
ANGFRGGYDGYRPSFS	VELVQMVVDGVKLLIE	YEEYSGLSDGYGFTTD
GLAFIQDPDGYWIEIL	KTEAPLAKDGVLTLAN	GSNFRGGSDGYGSGRG
SCNIFSTQDHAAAAIA	VEVTFADFDGVLYHIS	GYGGGGGYDGYNEGGN
ICLKDLEEDHACIPIK	PPGGPDAVDGVMNGEY	ANGFRGGYDGYRPSFS
VGGRYLKGDHAGVLKA	DDIERAVDDGVNTFKV	HTTAIPVHDGYVLQQG
HWILPQDYDHAQAEAR	LADRVIVFDGVPSKNT	GLAFIQDPDGYWIEIL
SNRIIGAKDHASIQMN	RTFIAIKPDGVQRGLV	SCNIFSTQDHAAAAIA
VQALVAVGDHASKQMV	TGVVLDSGDGVTHAVP	ICLKDLEEDHACIPIK
LTLEPYERDHAVVVGV	TGIVMDSGDGVTHTVP	VGGRYLKGDHAGVLKA
RLYLTIHSDHEGGNVS	VALLDYREDGVTPYMI	HWILPQDYDHAQAEAR
NPTDQQKKDHEKAEFE	WGSPKVTKDGVTVAKS	SNRIIGAKDHASIQMN
DKLGETYKDHENIVIA	IDVDAVASDGVVAAIA	VQALVAVGDHASKQMV
IVFLVDCADHERLLES	FSKYQLDKDGVVLFKK	LTLEPYERDHAVVVGV
SHLDHCMHDHFNAEIV	SGIEHVIVDGVVQSIK	RLYLTIHSDHEGGNVS
NTDEQALEDHFSSFGP	FKEQFLDGDGWTSRWI	NPTDQQKKDHEKAEFE
AGAGIALNDHFVKLIS	GIHPIRIADGYEQAAR	DKLGETYKDHENIVIA
LAIANAPGDHGAQLGL	YDDYNGYNDGYGFGSD	IVFLVDCADHERLLES
GGSFTVRADHGEPIGR	YEEYSGLSDGYGFTTD	SHLDHCMHDHFNAEIV
SSVYLWDLDHGFAGVI	GSNFRGGSDGYGSGRG	NTDEQALEDHFSSFGP
NVGTIGHVDHGKTTLT	GYGGGGGYDGYNEGGN	AGAGIALNDHFVKLIS
RGVKRPREDHGRGYFE	ANGFRGGYDGYRPSFS	LAIANAPGDHGAQLGL
SLNPVLDYDHGSRSQE	HTTAIPVHDGYVLQQG	GGSFTVRADHGEPIGR
EQEFRSIFDHIKLPQA	GLAFIQDPDGYWIEIL	SSVYLWDLDHGFAGVI
EGVKTENNDHINLKVA	SCNIFSTQDHAAAAIA	NVGTIGHVDHGKTTLT
SFQRALELDHKNAQAQ	ICLKDLEEDHACIPIK	RGVKRPREDHGRGYFE
TFGELGYGDHKPKSST	VGGRYLKGDHAGVLKA	SLNPVLDYDHGSRSQE
VENNERVFDHKQGTYG	HWILPQDYDHAQAEAR	EGVKTENNDHINLKVA
ALSIDSVEDHLAWSKD	SNRIIGAKDHASIQMN	SFQRALELDHKNAQAQ
AVPSTIHCDHLIEAQV	VQALVAVGDHASKQMV	TFGELGYGDHKPKSST
AGVSGFGYDHLILNVE	LTLEPYERDHAVVVGV	VENNERVFDHKQGTYG
KDPNAFLFDHLLTLKP	PSPEYMIFDHEFTKLV	ALSIDSVEDHLAWSKD
QQILAGEYDHLPEQAF	RLYLTIHSDHEGGNVS	AGVSGFGYDHLILNVE
FLVWVNEEDHLRVISM	NPTDQQKKDHEKAEFE	QQILAGEYDHLPEQAF
EHPPLCGRDHLSFRSY	DKLGETYKDHENIVIA	FLVWVNEEDHLRVISM
RFTDDDKTDHLSWEWN	IVFLVDCADHERLLES	EHPPLCGRDHLSFRSY
LSKRKHRNDHLTSTTS	SHLDHCMHDHFNAEIV	RFTDDDKTDHLSWEWN
KSPYQEFTDHLVKTHT	NTDEQALEDHFSSFGP	LSKRKHRNDHLTSTTS
KTVLSANADHMAQIEG	AGAGIALNDHFVKLIS	KSPYQEFTDHLVKTHT
ERMGPLGLDHMASSIE	LAIANAPGDHGAQLGL	KTVLSANADHMAQIEG
NNLIIIETDHNAYTEA	GGSFTVRADHGEPIGR	ERMGPLGLDHMASSIE
ASSHKGRKDHNIPGEL	SSVYLWDLDHGFAGVI	NNLIIIETDHNAYTEA
LRSHGIDLDHNRFLIL	NVGTIGHVDHGKTTLT	ASSHKGRKDHNIPGEL
QRQPPLLGDHPAEYGG	RGVKRPREDHGRGYFE	LRSHGIDLDHNRFLIL
DDPDPRLFDHPESPTP	SLNPVLDYDHGSRSQE	QRQPPLLGDHPAEYGG
VPPPPMEPDHPFYSNI	EQEFRSIFDHIKLPQA	DDPDPRLFDHPESPTP
KKHLEINPDHPIVETL	EGVKTENNDHINLKVA	VPPPPMEPDHPFYSNI
LPAYMDRRDHPLPEVA	SFQRALELDHKNAQAQ	KKHLEINPDHPIVETL
CINPTFICDHPQIMSP	TFGELGYGDHKPKSST	LPAYMDRRDHPLPEVA
TDWARLLQDHPWLLSQ	VENNERVFDHKQGTYG	CINPTFICDHPQIMSP
KLIASKANDHQGFYLL	ALSIDSVEDHLAWSKD	TDWARLLQDHPWLLSQ
TILSMMDVDHQIAKLM	AVPSTIHCDHLIEAQV	KLIASKANDHQGFYLL
SRRKDHLKDHQNGSMA	AGVSGFGYDHLILNVE	TILSMMDVDHQIAKLM
LVVTDPRADHQPLTEA	KDPNAFLFDHLLTLKP	SRRKDHLKDHQNGSMA
LDDLTVDLDHQRQVAS	QQILAGEYDHLPEQAF	LVVTDPRADHQPLTEA
EYGLSVYKDHQTITIQ	FLVWVNEEDHLRVISM	LDDLTVDLDHQRQVAS
SLLTTVGWDHQVVHHV	EHPPLCGRDHLSFRSY	EYGLSVYKDHQTITIQ
VSVHVIEGDHRTLLEG	RFTDDDKTDHLSWEWN	SLLTTVGWDHQVVHHV
DGCRIHVIDHSGARLG	LSKRKHRNDHLTSTTS	VSVHVIEGDHRTLLEG
KKHLEINPDHSIIETL	KSPYQEFTDHLVKTHT	DGCRIHVIDHSGARLG
DVPQMHVIDHTKGQPS	KTVLSANADHMAQIEG	KKHLEINPDHSIIETL
AMKLNECVDHTPKLKL	ERMGPLGLDHMASSIE	DVPQMHVIDHTKGQPS
NPNLKGVTDHTQRLSI	NNLIIIETDHNAYTEA	AMKLNECVDHTPKLKL
NFAGNRFSDHVALLSV	LRSHGIDLDHNRFLIL	NPNLKGVTDHTQRLSI
EEARRRFKDHVEGKQI	QRQPPLLGDHPAEYGG	NFAGNRFSDHVALLSV
QYACLPNLDHVGHPTE	DDPDPRLFDHPESPTP	EEARRRFKDHVEGKQI
VIHRLTHYDHVLIELT	VPPPPMEPDHPFYSNI	QYACLPNLDHVGHPTE
RADAPEEEDHVLVLRK	KKHLEINPDHPIVETL	VIHRLTHYDHVLIELT
IGPKKPLPDHVSIVEP	LPAYMDRRDHPLPEVA	RADAPEEEDHVLVLRK
SAALSPNYDHVVLGGG	CINPTFICDHPQIMSP	IGPKKPLPDHVSIVEP
AGGTTMIIDHVVPEPG	TDWARLLQDHPWLLSQ	SAALSPNYDHVVLGGG
KIVKANKLDHVVTIIK	KLIASKANDHQGFYLL	AGGTTMIIDHVVPEPG
SAPRRNKLDHYAIIKF	TILSMMDVDHQIAKLM	KIVKANKLDHVVTIIK
KYLRAEPEDHYFLLTE	SRRKDHLKDHQNGSMA	SAPRRNKLDHYAIIKF
SVETDIVVDHYKEEKF	LVVTDPRADHQPLTEA	KYLRAEPEDHYFLLTE
YERHQAQIDHYLGLAN	LDDLTVDLDHQRQVAS	SVETDIVVDHYKEEKF
FEEHVQSVDIAAFNKI	EYGLSVYKDHQTITIQ	YERHQAQIDHYLGLAN
LEKYNIEKDIAAHIKK	SLLTTVGWDHQVVHHV	FEEHVQSVDIAAFNKI
LQHEKQVYDIAAKFGG	VSVHVIEGDHRTLLEG	LEKYNIEKDIAAHIKK
SEGNETVEDIAARLNI	DGCRIHVIDHSGARLG	LQHEKQVYDIAAKFGG
MEKYNIEKDIAAYIKK	KKHLEINPDHSIIETL	SEGNETVEDIAARLNI
KLKEKYEKDIAAYRAK	DVPQMHVIDHTKGQPS	MEKYNIEKDIAAYIKK
PLSTETNWDIAHMISG	AMKLNECVDHTPKLKL	KLKEKYEKDIAAYRAK
PEQKKELSDIAHRIVA	NPNLKGVTDHTQRLSI	IPAFLNVVDIAGLVKG
AVGALLVYDIAKHLTY	EEARRRFKDHVEGKQI	PLSTETNWDIAHMISG
PIRALDEGDIALLKTY	QYACLPNLDHVGHPTE	PEQKKELSDIAHRIVA
LPFRATENDIANFFSP	VIHRLTHYDHVLIELT	AVGALLVYDIAKHLTY
NGASVILRDIARAREN	RADAPEEEDHVLVLRK	PIRALDEGDIALLKTY
KKKREQSNDIARGFER	IGPKKPLPDHVSIVEP	LPFRATENDIANFFSP
QANIQFRTDIARTEYL	SAALSPNYDHVVLGGG	NGASVILRDIARAREN
MVNPTVFFDIAVDGEP	AGGTTMIIDHVVPEPG	KKKREQSNDIARGFER
CIDNEALYDICFRTLK	KIVKANKLDHVVTIIK	QANIQFRTDIARTEYL
VPQIEVTFDIDANGIL	SAPRRNKLDHYAIIKF	MVNPTVFFDIAVDGEP
VPQIEVTFDIDANGIV	KYLRAEPEDHYFLLTE	CIDNEALYDICFRTLK
PFPDGLAEDIDKGEVS	SVETDIVVDHYKEEKF	VPQIEVTFDIDANGIL
FYKYGAIRDIDLKNRR	YERHQAQIDHYLGLAN	VPQIEVTFDIDANGIV
EINRFARLDIDPETIT	FEEHVQSVDIAAFNKI	PFPDGLAEDIDKGEVS
FLEHMCRLDIDSPPIT	LEKYNIEKDIAAHIKK	FYKYGAIRDIDLKNRR
EGNKNVGLDIEAEVPA	SEGNETVEDIAARLNI	EINRFARLDIDPETIT
SGITYDRKDIEEHLQR	MEKYNIEKDIAAYIKK	FLEHMCRLDIDSPPIT
IILKDTSEDIEELVEP	KLKEKYEKDIAAYRAK	EGNKNVGLDIEAEVPA
VIKDIEREDIEFICKT	IPAFLNVVDIAGLVKG	SGITYDRKDIEEHLQR
IASYCNVGDIEGASKI	PLSTETNWDIAHMISG	IILKDTSEDIEELVEP
AEVTVILLDIEGTTTP	PEQKKELSDIAHRIVA	VIKDIEREDIEFICKT
LLNVKMALDIEIATYR	AVGALLVYDIAKHLTY	IASYCNVGDIEGASKI
YKKGESQTDIEITREE	PIRALDEGDIALLKTY	LLNVKMALDIEIATYR
VDVKVDTEDIEKKPES	LPFRATENDIANFFSP	YKKGESQTDIEITREE
DETGVEVKDIELVMSQ	VTKYKMGGDIANRVLR	VDVKVDTEDIEKKPES
DELILEGNDIELVSNS	NGASVILRDIARAREN	DETGVEVKDIELVMSQ
SSGGLSKDDIENMVKN	KKKREQSNDIARGFER	DELILEGNDIELVSNS
RKGVEGLIDIENPNRV	QANIQFRTDIARTEYL	SSGGLSKDDIENMVKN
YDICRRNLDIERPTYT	MVNPTVFFDIAVDGEP	RKGVEGLIDIENPNRV
TNLFGRGMDIERVNIA	CIDNEALYDICFRTLK	YDICRRNLDIERPTYT
LPDFDLLEDIESKIQP	VPQIEVTFDIDANGIL	TNLFGRGMDIERVNIA
TQAGYVGEDIESVIAK	VPQIEVTFDIDANGIV	LPDFDLLEDIESKIQP
GDTTCALWDIETGQQT	PFPDGLAEDIDKGEVS	DEVYAPGLDIESSLKQ
ERILSISADIETIGEI	FYKYGAIRDIDLKNRR	TQAGYVGEDIESVIAK
VEMLDNLLDIEVAYSL	EINRFARLDIDPETIT	GDTTCALWDIETGQQT
PESNTAGLDIFAKFSA	FLEHMCRLDIDSPPIT	ERILSISADIETIGEI
PESNTAGMDIFAKFSA	EGNKNVGLDIEAEVPA	VEMLDNLLDIEVAYSL
KQLAERRTDIFGVEET	SGITYDRKDIEEHLQR	PESNTAGLDIFAKFSA
ADLGKAARDIFNKGFG	IILKDTSEDIEELVEP	PESNTAGMDIFAKFSA
RGFKDQIYDIFQKLNS	VIKDIEREDIEFICKT	KQLAERRTDIFGVEET
IPADIKLFDIFSQQVA	IASYCNVGDIEGASKI	ADLGKAARDIFNKGFG
AKVHLVGIDIFTGKKY	AEVTVILLDIEGTTTP	RGFKDQIYDIFQKLNS
YEVLSVIRDIGAIAQV	LLNVKMALDIEIATYR	IPADIKLFDIFSQQVA
QDAEVSKSDIGEVILV	YKKGESQTDIEITREE	GIMTAPAIDIFSTPSS
DKLPYKVADIGLAAWG	VDVKVDTEDIEKKPES	AKVHLVGIDIFTGKKY
HMAEDCRGDIGRTNLI	DETGVEVKDIELVMSQ	FPGTGDLRDIGAGKGK
EFNLHLTGDIHAITAA	DELILEGNDIELVSNS	YEVLSVIRDIGAIAQV
QLWKQNPKDIHTLAQL	SSGGLSKDDIENMVKN	QDAEVSKSDIGEVILV
YVKNGTSFDIHYGSGS	RKGVEGLIDIENPNRV	DKLPYKVADIGLAAWG
AQVHAENGDIIAEEQQ	YDICRRNLDIERPTYT	HMAEDCRGDIGRTNLI
IQYAKTDSDIIAKMKG	TNLFGRGMDIERVNIA	EFNLHLTGDIHAITAA
DNSIPQVKDIIFAIKK	LPDFDLLEDIESKIQP	QLWKQNPKDIHTLAQL
DENKRTHNDIIHNENM	TQAGYVGEDIESVIAK	YVKNGTSFDIHYGSGS
LVPLLDTGDIIIDGGN	GDTTCALWDIETGQQT	AQVHAENGDIIAEEQQ
SGELIGGLDIIKELEA	ERILSISADIETIGEI	IQYAKTDSDIIAKMKG
RSEQLPKKDIIKFLQE	VEMLDNLLDIEVAYSL	DNSIPQVKDIIFAIKK
GKVSEEIEDIIKKGET	PESNTAGLDIFAKFSA	DENKRTHNDIIHNENM
PKLLGKLKDIIKRHQG	PESNTAGMDIFAKFSA	LVPLLDTGDIIIDGGN
RNAYAVLYDIILKNFE	KQLAERRTDIFGVEET	SGELIGGLDIIKELEA
KKVWINTSDIILVGLR	ADLGKAARDIFNKGFG	RSEQLPKKDIIKFLQE
YMLNKPVDDIIMENGK	RGFKDQIYDIFQKLNS	GKVSEEIEDIIKKGET
LKKEKVNVDIINFGEE	IPADIKLFDIFSQQVA	PKLLGKLKDIIKRHQG
DSGKELKIDIIPNPQE	GIMTAPAIDIFSTPSS	RNAYAVLYDIILKNFE
DETEVLKEDIIQGFRY	AKVHLVGIDIFTGKKY	KKVWINTSDIILVGLR
EYIQQLCEDIIQLKPD	FPGTGDLRDIGAGKGK	YMLNKPVDDIIMENGK
LLAKPTHGDIIRFAPP	QDAEVSKSDIGEVILV	KKDPDMVKDIINEEEV
AIIDPGDSDIIRSMPE	DKLPYKVADIGLAAWG	LKKEKVNVDIINFGEE
IQYAKTDSDIISKMRG	HMAEDCRGDIGRTNLI	DSGKELKIDIIPNPQE
ILKCAGNEDIITLRAE	EFNLHLTGDIHAITAA	DETEVLKEDIIQGFRY
EWVAPEKADIIVSELL	QLWKQNPKDIHTLAQL	EYIQQLCEDIIQLKPD
HSEKKIHRDIKAANVL	YVKNGTSFDIHYGSGS	LLAKPTHGDIIRFAPP
AKDDLSGADIKAICTE	AQVHAENGDIIAEEQQ	AIIDPGDSDIIRSMPE
DYETATLSDIKALIRK	IQYAKTDSDIIAKMKG	IQYAKTDSDIISKMRG
TAEREIVRDIKEKLCY	DNSIPQVKDIIFAIKK	ILKCAGNEDIITLRAE
DKAFAAGADIKEMQNL	DENKRTHNDIIHNENM	EWVAPEKADIIVSELL
REVAESCKDIKFNEMY	LVPLLDTGDIIIDGGN	HSEKKIHRDIKAANVL
STPAPPKKDIKGSYVS	SGELIGGLDIIKELEA	DYETATLSDIKALIRK
SAWAKALTDIKIATGH	RSEQLPKKDIIKFLQE	TAEREIVRDIKEKLCY
TATSVDLRDIKIVKKL	GKVSEEIEDIIKKGET	DKAFAAGADIKEMQNL
CIGQWDRKDIKKGEKN	PKLLGKLKDIIKRHQG	REVAESCKDIKFNEMY
ALAVALNWDIKKTETV	RNAYAVLYDIILKNFE	STPAPPKKDIKGSYVS
EENGRKEIDIKKYARV	KKVWINTSDIILVGLR	SAWAKALTDIKIATGH
APAVAETPDIKLFGKW	YMLNKPVDDIIMENGK	TATSVDLRDIKIVKKL
LNYVQLEIDIKNEIII	LKKEKVNVDIINFGEE	CIGQWDRKDIKKGEKN
YDDPEVQKDIKNVPFK	DSGKELKIDIIPNPQE	ALAVALNWDIKKTETV
DFLASLENDIKPAFGT	DETEVLKEDIIQGFRY	EENGRKEIDIKKYARV
TKCRIIHTDIKPENIL	EYIQQLCEDIIQLKPD	APAVAETPDIKLFGKW
VWDWELMNDIKPIWQR	LLAKPTHGDIIRFAPP	LNYVQLEIDIKNEIII
ARASNEDGDIKRISTK	AIIDPGDSDIIRSMPE	YDDPEVQKDIKNVPFK
LSPEITTEDIKSAFAP	IQYAKTDSDIISKMRG	DFLASLENDIKPAFGT
HQDPEALKDIKSLEKY	ILKCAGNEDIITLRAE	VWDWELMNDIKPIWQR
PAITLESPDIKYPLRL	EWVAPEKADIIVSELL	ARASNEDGDIKRISTK
DQWEDGAEDILEKEEI	HSEKKIHRDIKAANVL	LSPEITTEDIKSAFAP
LMKVMPYVDILFGNET	AKDDLSGADIKAICTE	HQDPEALKDIKSLEKY
LPNEQARLDILKIHAG	DYETATLSDIKALIRK	PAITLESPDIKYPLRL
KPLYENLRDILLQGLK	TAEREIVRDIKEKLCY	DQWEDGAEDILEKEEI
KPPPLSAKDILLQQQQ	DKAFAAGADIKEMQNL	LMKVMPYVDILFGNET
LFANQTEKDILLRPEL	REVAESCKDIKFNEMY	LPNEQARLDILKIHAG
SFVDCPGHDILMATML	STPAPPKKDIKGSYVS	KPLYENLRDILLQGLK
KAFLTLAEDILRKTPV	SAWAKALTDIKIATGH	KPPPLSAKDILLQQQQ
KTSCEFTGDILRTPVS	TATSVDLRDIKIVKKL	LFANQTEKDILLRPEL
NARPQGGQDILSMMGQ	ALAVALNWDIKKTETV	SFVDCPGHDILMATML
SVTLLNETDILSQYLE	EENGRKEIDIKKYARV	RWTELGALDILQMLGR
LNDLISHQDILSTIQK	APAVAETPDIKLFGKW	KAFLTLAEDILRKTPV
REVTMKKGDILTLLNS	ECGHVLYADIKMENGK	NARPQGGQDILSMMGQ
GENLPRVADILTQLLQ	LNYVQLEIDIKNEIII	SVTLLNETDILSQYLE
RRYADTLFDILVAGSM	YDDPEVQKDIKNVPFK	LNDLISHQDILSTIQK
FERMRNGIDILVGTPG	DFLASLENDIKPAFGT	REVTMKKGDILTLLNS
LDEEVNKGDILVVATG	VWDWELMNDIKPIWQR	RRYADTLFDILVAGSM
QAVNMHFHDIMGKKVE	MFSQDLSVDIKPSLAA	FERMRNGIDILVGTPG
VERDNLAEDIMRLREK	ARASNEDGDIKRISTK	LDEEVNKGDILVVATG
LLIGQTEVDIMSHATQ	LSPEITTEDIKSAFAP	QAVNMHFHDIMGKKVE
AAQLRIQKDINELNLP	HQDPEALKDIKSLEKY	VERDNLAEDIMRLREK
RKRDEDRHDINKMKGY	PAITLESPDIKYPLRL	LLIGQTEVDIMSHATQ
RMIAGQVLDINLAAEP	DQWEDGAEDILEKEEI	AAQLRIQKDINELNLP
TPEAALSEDINLIRGT	LMKVMPYVDILFGNET	RKRDEDRHDINKMKGY
ELSSSVQTDINLPYLT	LPNEQARLDILKIHAG	RMIAGQVLDINLAAEP
HYKQATVGDINTERPG	KPLYENLRDILLQGLK	TPEAALSEDINLIRGT
KPAVGEEKDINTFLGT	KPPPLSAKDILLQQQQ	ELSSSVQTDINLPYLT
FFIRRPTLDINWTGMT	LFANQTEKDILLRPEL	HYKQATVGDINTERPG
IDCVSKNEDIPNVAVY	SFVDCPGHDILMATML	KPAVGEEKDINTFLGT
TDVAARGLDIPSIKTV	RWTELGALDILQMLGR	FFIRRPTLDINWTGMT
LDFGVSDADIQELFAE	KAFLTLAEDILRKTPV	IDCVSKNEDIPNVAVY
QGVTFPSGDIQEQLIR	KTSCEFTGDILRTPVS	LDFGVSDADIQELFAE
TQQKVKLADIQIEQLN	NARPQGGQDILSMMGQ	QGVTFPSGDIQEQLIR
SYRHGDLPDIQIKHSS	SVTLLNETDILSQYLE	TQQKVKLADIQIEQLN
DAKTLKKEDIQKETVY	LNDLISHQDILSTIQK	SYRHGDLPDIQIKHSS
ETETPTAEDIQLLKRT	REVTMKKGDILTLLNS	DAKTLKKEDIQKETVY
KDAHNALLDIQSSGRA	GENLPRVADILTQLLQ	ETETPTAEDIQLLKRT
DDQYWAFSDIQTGRVL	RRYADTLFDILVAGSM	KDAHNALLDIQSSGRA
ERRLERGQDIRIPTPV	FERMRNGIDILVGTPG	DDQYWAFSDIQTGRVL
RLVYDGIRDIRKAVLM	LDEEVNKGDILVVATG	GGKLRVHLDIQVGEHA
VRMILKIDDIRKPGES	QAVNMHFHDIMGKKVE	ERRLERGQDIRIPTPV
AVGDKVPADIRLTSIK	VERDNLAEDIMRLREK	RLVYDGIRDIRKAVLM
EEVIPSRLDIRVGKII	LLIGQTEVDIMSHATQ	VRMILKIDDIRKPGES
RKKNLQYYDISAKSNY	AAQLRIQKDINELNLP	AVGDKVPADIRLTSIK
EPASLPAEDISANSNG	RKRDEDRHDINKMKGY	EEVIPSRLDIRVGKII
HQLGVVSVDISHTLPI	RMIAGQVLDINLAAEP	RKKNLQYYDISAKSNY
PQGTVIFEDISIEHFE	ELSSSVQTDINLPYLT	EPASLPAEDISANSNG
TDPRTGIVDISILTTG	MGFCTDREDINSLCMT	HQLGVVSVDISHTLPI
IIHSLKKCDISLQFFL	HYKQATVGDINTERPG	PQGTVIFEDISIEHFE
GEKLSPKSDISPLTPR	KPAVGEEKDINTFLGT	TDPRTGIVDISILTTG
DDRCLAFHDISPQAPT	IDCVSKNEDIPNVAVY	GEKLSPKSDISPLTPR
SIEMPEELDISQLRGT	TDVAARGLDIPSIKTV	DDRCLAFHDISPQAPT
AGSAEDTVDISQTGVY	LDFGVSDADIQELFAE	SIEMPEELDISQLRGT
SRRTELSIDISSKQVE	QGVTFPSGDIQEQLIR	AGSAEDTVDISQTGVY
LNAAETWVDISSNTAG	TQQKVKLADIQIEQLN	SRRTELSIDISSKQVE
DGIQRPLSDISSQTQS	SYRHGDLPDIQIKHSS	LNAAETWVDISSNTAG
DLINEACWDISSSGVN	DAKTLKKEDIQKETVY	DGIQRPLSDISSQTQS
ISELPDEIDISSYIEQ	ETETPTAEDIQLLKRT	DLINEACWDISSSGVN
AQAYQTGKDISTNYYA	TSKEEELKDIQNMNFL	ISELPDEIDISSYIEQ
VAELPEEIDISTYIEQ	KDAHNALLDIQSSGRA	AQAYQTGKDISTNYYA
GLYRHPWDDISYVLPE	DDQYWAFSDIQTGRVL	VAELPEEIDISTYIEQ
KQGLLEFVDITATNHT	ERRLERGQDIRIPTPV	GLYRHPWDDISYVLPE
LFVGNLPPDITEEEMR	RLVYDGIRDIRKAVLM	KQGLLEFVDITATNHT
LVSAYQNNDITEFEKI	VRMILKIDDIRKPGES	LFVGNLPPDITEEEMR
DQIRQRESDITKERIQ	EEVIPSRLDIRVGKII	LVSAYQNNDITEFEKI
GTGPNILTDITKGVQY	RKKNLQYYDISAKSNY	DQIRQRESDITKERIQ
STVAVVVYDITNVNSF	HQLGVVSVDISHTLPI	GTGPNILTDITKGVQY
HTSEGAHLDITPNSGA	PQGTVIFEDISIEHFE	STVAVVVYDITNVNSF
LLDLLGGNDITPVIPT	TDPRTGIVDISILTTG	HTSEGAHLDITPNSGA
PIWTRNPDDITQEEYG	IIHSLKKCDISLQFFL	PIWTRNPDDITQEEYG
DVAEELIQDITQKLFF	GEKLSPKSDISPLTPR	DVAEELIQDITQKLFF
HLDRQQREDITQSAQH	DDRCLAFHDISPQAPT	DVSEELIQDITQRLFF
VLSEVCGQDITTKHML	AGSAEDTVDISQTGVY	HLDRQQREDITQSAQH
KHIPIAGRDITYFIQQ	SRRTELSIDISSKQVE	VLSEVCGQDITTKHML
EIIDSSLEDITYVLKP	LNAAETWVDISSNTAG	KHIPIAGRDITYFIQQ
QAETKKLLDIVARSLY	DGIQRPLSDISSQTQS	EIIDSSLEDITYVLKP
KVSGHVITDIVEGKKV	DLINEACWDISSSGVN	QAETKKLLDIVARSLY
CKQQCFSKDIVENYFM	ISELPDEIDISSYIEQ	KVSGHVITDIVEGKKV
RISGASEKDIVHSGLA	AQAYQTGKDISTNYYA	CKQQCFSKDIVENYFM
EPNSSAQIDIVISNKA	VAELPEEIDISTYIEQ	RISGASEKDIVHSGLA
KGELVGGLDIVKELKE	GLYRHPWDDISYVLPE	EPNSSAQIDIVISNKA
FSATLGLVDIVKGTNS	KQGLLEFVDITATNHT	KGELVGGLDIVKELKE
NDKLIKEGDIVKRTGA	LFVGNLPPDITEEEMR	FSATLGLVDIVKGTNS
ESTVITGVDIVMNHHL	LVSAYQNNDITEFEKI	NDKLIKEGDIVKRTGA
LETYCTRNDIVNMLVG	DQIRQRESDITKERIQ	ESTVITGVDIVMNHHL
AEKSNLAYDIVQLPTG	GTGPNILTDITKGVQY	LETYCTRNDIVNMLVG
KIFGVTTLDIVRANTF	STVAVVVYDITNVNSF	AEKSNLAYDIVQLPTG
NQLKNASNDIVRHGGS	HTSEGAHLDITPNSGA	KIFGVTTLDIVRANTF
FYEDGGDEDIVTISQA	LLDLLGGNDITPVIPT	NQLKNASNDIVRHGGS
HILAGTIKDIVTRYAH	PIWTRNPDDITQEEYG	FYEDGGDEDIVTISQA
FDRFRGVQDIVVGEGT	DVSEELIQDITQRLFF	HILAGTIKDIVTRYAH
LSVLENGVDIVVGTPG	HLDRQQREDITQSAQH	FDRFRGVQDIVVGEGT
TAVGVRGRDIVVLGVE	VLSEVCGQDITTKHML	LSVLENGVDIVVGTPG
CTRSVYSWDIVVQRVG	KHIPIAGRDITYFIQQ	TAVGVRGRDIVVLGVE
GGEDLIMLDIYAIEEL	EIIDSSLEDITYVLKP	CTRSVYSWDIVVQRVG
LPYKATENDIYNFFSP	QAETKKLLDIVARSLY	GGEDLIMLDIYAIEEL
VKKAVPKEDIYSGGGG	KVSGHVITDIVEGKKV	LPYKATENDIYNFFSP
ARNHKLRVDKAAAAAA	CKQQCFSKDIVENYFM	VKKAVPKEDIYSGGGG
EDYVMAVVDKAAEAGG	RISGASEKDIVHSGLA	ARNHKLRVDKAAAAAA
TAELKSLEDKAAEVVK	EPNSSAQIDIVISNKA	EDYVMAVVDKAAEAGG
SSGTDLTGDKAGPSAQ	KGELVGGLDIVKELKE	TAELKSLEDKAAEVVK
LLRNIENSDKAIKLLE	FSATLGLVDIVKGTNS	SSGTDLTGDKAGPSAQ
GSARRRGADKAKPPPG	NDKLIKEGDIVKRTGA	LLRNIENSDKAIKLLE
IFHELTQTDKALFNRL	ESTVITGVDIVMNHHL	GSARRRGADKAKPPPG
RGSPKSHIDKANFNNE	LETYCTRNDIVNMLVG	IFHELTQTDKALFNRL
DAVAAMSKDKANMQHR	AEKSNLAYDIVQLPTG	RGSPKSHIDKANFNNE
AALGSLPVDKAQELQA	KIFGVTTLDIVRANTF	DAVAAMSKDKANMQHR
AMLLKGKGDKAQIEKR	NQLKNASNDIVRHGGS	AALGSLPVDKAQELQA
SRLIKVHLDKAQQNNV	FYEDGGDEDIVTISQA	AMLLKGKGDKAQIEKR
KAALRQITDKAREFGA	HILAGTIKDIVTRYAH	SRLIKVHLDKAQQNNV
TCSHPLIPDKASPLLP	FDRFRGVQDIVVGEGT	KAALRQITDKAREFGA
MWKVRELVDKATNVVM	LSVLENGVDIVVGTPG	TCSHPLIPDKASPLLP
TVEETVVRDKAVESLR	TAVGVRGRDIVVLGVE	MWKVRELVDKATNVVM
AQKAFEAVDKAYKLLL	CTRSVYSWDIVVQRVG	TVEETVVRDKAVESLR
KKLEERGFDKAYVVLG	GGEDLIMLDIYAIEEL	AQKAFEAVDKAYKLLL
DEDKQKILDKCNEIIN	LPYKATENDIYNFFSP	KKLEERGFDKAYVVLG
FKEAFSLFDKDGDGTI	VKKAVPKEDIYSGGGG	DEDKQKILDKCNEIIN
LRLVRLMQDKEEMIGK	ARNHKLRVDKAAAAAA	LRLVRLMQDKEEMIGK
ANGSAPAADKEEPAAA	EDYVMAVVDKAAEAGG	ANGSAPAADKEEPAAA
LFSTQTAEDKEEPLHS	TAELKSLEDKAAEVVK	VKRAREETDKEEPASK
AVVEEQVLDKEEPLPE	SSGTDLTGDKAGPSAQ	LFSTQTAEDKEEPLHS
IKLDSEDKDKEGKPLL	LLRNIENSDKAIKLLE	AVVEEQVLDKEEPLPE
YVEGLRVFDKEGNGTV	GSARRRGADKAKPPPG	IKLDSEDKDKEGKPLL
SEKRDENWDKEIEKML	IFHELTQTDKALFNRL	YVEGLRVFDKEGNGTV
VRFYHDWNDKEIEVLN	RGSPKSHIDKANFNNE	SEKRDENWDKEIEKML
VATISANGDKEIGNII	DAVAAMSKDKANMQHR	VATISANGDKEIGNII
RIHIVMKSDKEIVGTL	AALGSLPVDKAQELQA	RIHIVMKSDKEIVGTL
EEGKEVESDKEKGEGG	AMLLKGKGDKAQIEKR	EEGKEVESDKEKGEGG
ELTVKIKCDKEKNLLH	SRLIKVHLDKAQQNNV	ELTVKIKCDKEKNLLH
TLNKEKLKDKEKVSKE	KAALRQITDKAREFGA	TLNKEKLKDKEKVSKE
APAVGEAEDKENQQAT	EANVREIFDKARQAAP	APAVGEAEDKENQQAT
ELFSELAEDKENYKKF	TCSHPLIPDKASPLLP	ELFSELAEDKENYKKF
TPVRREVTDKEQEFAA	MWKVRELVDKATNVVM	TPVRREVTDKEQEFAA
ERRDAGDKDKEQELSE	TVEETVVRDKAVESLR	ERRDAGDKDKEQELSE
HPDLGTDKDKEQWKEV	AQKAFEAVDKAYKLLL	HPDLGTDKDKEQWKEV
HAVNKQLADKERVAAA	KKLEERGFDKAYVVLG	HAVNKQLADKERVAAA
QPPSSLVIDKESEVYK	DEDKQKILDKCNEIIN	QPPSSLVIDKESEVYK
MEDTLEHTDKEVSVET	FKEAFSLFDKDGDGTI	MEDTLEHTDKEVSVET
GARGGKAEDKEWMPVT	LRLVRLMQDKEEMIGK	GARGGKAEDKEWMPVT
YGPLPQSFDKEWVAKQ	ANGSAPAADKEEPAAA	YGPLPQSFDKEWVAKQ
EATEEDIHDKFAEYGE	LFSTQTAEDKEEPLHS	EATEEDIHDKFAEYGE
QASLDLGTDKFGFGFG	AVVEEQVLDKEEPLPE	RKRTEFAGDKFKEEKV
RKRTEFAGDKFKEEKV	IKLDSEDKDKEGKPLL	FSGILKEMDKFKTLSE
FSGILKEMDKFKTLSE	YVEGLRVFDKEGNGTV	IRNMRAVTDKFLSAIV
IRNMRAVTDKFLSAIV	SEKRDENWDKEIEKML	DFTWKMLKDKFNECGH
DFTWKMLKDKFNECGH	VRFYHDWNDKEIEVLN	STSPKWAHDKFSGEEG
STSPKWAHDKFSGEEG	VATISANGDKEIGNII	WRVRYMVADKFTELQK
WRVRYMVADKFTELQK	RIHIVMKSDKEIVGTL	FPAATDEKDKFVEKMT
FPAATDEKDKFVEKMT	EEGKEVESDKEKGEGG	VLQHYQESDKGEELGP
VLQHYQESDKGEELGP	ELTVKIKCDKEKNLLH	AGEVFIHKDKGFGFIR
AGEVFIHKDKGFGFIR	TLNKEKLKDKEKVSKE	KRKVCGDSDKGFVVIN
KRKVCGDSDKGFVVIN	APAVGEAEDKENQQAT	LDLDLFRVDKGGDPAL
LDLDLFRVDKGGDPAL	ELFSELAEDKENYKKF	QDDIKALKDKGIKGEE
QDDIKALKDKGIKGEE	TPVRREVTDKEQEFAA	EDEEEDEKDKGKLKPN
EDEEEDEKDKGKLKPN	ERRDAGDKDKEQELSE	LDTNQEERDKGKTVEV
LDTNQEERDKGKTVEV	HPDLGTDKDKEQWKEV	ANKITITNDKGRLSKE
ANKITITNDKGRLSKE	HAVNKQLADKERVAAA	GIVHVSAKDKGTGREQ
GIVHVSAKDKGTGREQ	QPPSSLVIDKESEVYK	VLAAEPEADKGTVLAL
VLAAEPEADKGTVLAL	MEDTLEHTDKEVSVET	GGVVGIKVDKGVVPLA
GGVVGIKVDKGVVPLA	GARGGKAEDKEWMPVT	LVQAFQFTDKHGEVCP
LVQAFQFTDKHGEVCP	YGPLPQSFDKEWVAKQ	KGADINAPDKHHITPL
KGADINAPDKHHITPL	EATEEDIHDKFAEYGE	VKVGAVDADKHHSLGG
VKVGAVDADKHHSLGG	QASLDLGTDKFGFGFG	KEGLPVALDKHILGFD
KEGLPVALDKHILGFD	RKRTEFAGDKFKEEKV	CCDILDVLDKHLIPAA
CCDILDVLDKHLIPAA	FSGILKEMDKFKTLSE	GYSPTYKQDKHYGYNS
GYSPTYKQDKHYGYNS	IRNMRAVTDKFLSAIV	TENFLEKGDKIAKESQ
TENFLEKGDKIAKESQ	DFTWKMLKDKFNECGH	VLYVLKLYDKIDPEKL
VLYVLKLYDKIDPEKL	STSPKWAHDKFSGEEG	LIEEAYGLDKIEFLQS
LIEEAYGLDKIEFLQS	WRVRYMVADKFTELQK	WMKDKALKDKIEKAVV
WMKDKALKDKIEKAVV	FPAATDEKDKFVEKMT	FEPVVPLPDKIEVKTG
FEPVVPLPDKIEVKTG	VLQHYQESDKGEELGP	DETWDSKEDKIHNAEN
DETWDSKEDKIHNAEN	AGEVFIHKDKGFGFIR	QNRYFSEADKIKVAQG
QNRYFSEADKIKVAQG	KRKVCGDSDKGFVVIN	SLNGYRLGDKILQVSF
SLNGYRLGDKILQVSF	LDLDLFRVDKGGDPAL	DDEVTVTEDKINALIK
DDEVTVTEDKINALIK	QDDIKALKDKGIKGEE	ILGGAKVADKIQLINN
LHTLLDLYDKINTKSS	EDEEEDEKDKGKLKPN	LEKQREQLDKIQSSHN
ILGGAKVADKIQLINN	LDTNQEERDKGKTVEV	DPIQKLFVDKIREYKS
LEKQREQLDKIQSSHN	ANKITITNDKGRLSKE	ISNASDALDKIRYESL
DPIQKLFVDKIREYKS	EAVVADVLDKGSGVVI	DELSRYPEDKITPENL
ISNASDALDKIRYESL	GIVHVSAKDKGTGREQ	TFDDHDSVDKIVIQKY
DELSRYPEDKITPENL	VLAAEPEADKGTVLAL	TFDDHDPVDKIVLQKY
TFDDHDSVDKIVIQKY	GGVVGIKVDKGVVPLA	TFDDHDTVDKIVVQKY
TFDDHDPVDKIVLQKY	LVQAFQFTDKHGEVCP	RSVVNMEWDKIWAFNK
TFDDHDTVDKIVVQKY	KGADINAPDKHHITPL	RLLNRFGMDKIYEGQV
RSVVNMEWDKIWAFNK	VKVGAVDADKHHSLGG	VERMKEKQDKIYFMAG
RLLNRFGMDKIYEGQV	KEGLPVALDKHILGFD	AVGVIKAVDKKAAGAG
VERMKEKQDKIYFMAG	CCDILDVLDKHLIPAA	NDEKAKEKDKKAEGAA
NDEKAKEKDKKAEGAA	GYSPTYKQDKHYGYNS	VDQIRAIMDKKANIRN
VDQIRAIMDKKANIRN	TENFLEKGDKIAKESQ	ARERFQNLDKKASSEG
ARERFQNLDKKASSEG	VLYVLKLYDKIDPEKL	KPSTEDLGDKKEGEYI
KPSTEDLGDKKEGEYI	LIEEAYGLDKIEFLQS	LVVAKDGGDKKEPTQA
LVVAKDGGDKKEPTQA	WMKDKALKDKIEKAVV	EIRNISFNDKKFVIKP
EIRNISFNDKKFVIKP	FEPVVPLPDKIEVKTG	SHFRTGEEDKKINEEL
SHFRTGEEDKKINEEL	DETWDSKEDKIHNAEN	EAFPETKLDKKKYPYW
EAFPETKLDKKKYPYW	QNRYFSEADKIKVAQG	ARDIKAKMDKKLEGNS
ARDIKAKMDKKLEGNS	KLSEQRKGDKILLNAC	IDEMDLNGDKKLSEEE
AVLFCLSEDKKNIILE	SLNGYRLGDKILQVSF	AVLFCLSEDKKNIILE
TIYFAPSGDKKNPVKF	DDEVTVTEDKINALIK	TIYFAPSGDKKNPVKF
KEMEQLVLDKKQEETA	LHTLLDLYDKINTKSS	KEMEQLVLDKKQEETA
AALATALGDKKSLEGD	ILGGAKVADKIQLINN	AALATALGDKKSLEGD
LDWHVANTDKKSYEPL	LEKQREQLDKIQSSHN	LDWHVANTDKKSYEPL
PRVREELIDKKTESAV	DPIQKLFVDKIREYKS	PRVREELIDKKTESAV
ADLKTYFTDKKTHLYT	ISNASDALDKIRYESL	ADLKTYFTDKKTHLYT
EEMMDQANDKKVAAIE	DELSRYPEDKITPENL	EEMMDQANDKKVAAIE
AAAIAYGLDKKVGAER	TFDDHDSVDKIVIQKY	AAAIAYGLDKKVGAER
RAVALYFIDKLALRAG	TFDDHDPVDKIVLQKY	RAVALYFIDKLALRAG
LDLPDLPEDKLAQSVQ	TFDDHDTVDKIVVQKY	LDLPDLPEDKLAQSVQ
DQAKQAYVDKLEELMK	RSVVNMEWDKIWAFNK	DQAKQAYVDKLEELMK
PDFQRKYVDKLEKIFQ	RLLNRFGMDKIYEGQV	PDFQRKYVDKLEKIFQ
LEEKALAYDKLEKTKN	VERMKEKQDKIYFMAG	LEEKALAYDKLEKTKN
HEEKVAAYDKLEKTKT	AVGVIKAVDKKAAGAG	HEEKVAAYDKLEKTKT
YAGVRGYLDKLEPSKI	NDEKAKEKDKKAEGAA	YAGVRGYLDKLEPSKI
FNISTDRRDKLERATN	VDQIRAIMDKKANIRN	FNISTDRRDKLERATN
EENLAENADKLGIILR	ARERFQNLDKKASSEG	EENLAENADKLGIILR
LHLDVVKGDKLIEKLI	KPSTEDLGDKKEGEYI	LHLDVVKGDKLIEKLI
VGVVVFGNDKLIKEGD	LVVAKDGGDKKEPTQA	VGVVVFGNDKLIKEGD
SFKYAWVLDKLKAERE	EIRNISFNDKKFVIKP	SFKYAWVLDKLKAERE
EEEIKLLSDKLKEAET	SHFRTGEEDKKINEEL	EEEIKLLSDKLKEAET
LALVDVIEDKLKGEMM	EAFPETKLDKKKYPYW	GDKMNEIMDKLKEYLS
AKKVGEIEDKLKKELK	ARDIKAKMDKKLEGNS	LALVDVIEDKLKGEMM
KEENKGGEDKLKMIRE	AVLFCLSEDKKNIILE	AKKVGEIEDKLKKELK
EDPSVLTKDKLKSELV	TIYFAPSGDKKNPVKF	KEENKGGEDKLKMIRE
NVTEQEKIDKLMIEMD	KEMEQLVLDKKQEETA	EDPSVLTKDKLKSELV
GPFVADFADKLNEQKL	AALATALGDKKSLEGD	NVTEQEKIDKLMIEMD
KWSKGKVRDKLNNLVL	LDWHVANTDKKSYEPL	KWSKGKVRDKLNNLVL
LKATLPSPDKLPGFKM	PRVREELIDKKTESAV	LKATLPSPDKLPGFKM
EEYVYEMRDKLSGEYE	ADLKTYFTDKKTHLYT	EEYVYEMRDKLSGEYE
NYPEIAAKDKLTELQL	EEMMDQANDKKVAAIE	NYPEIAAKDKLTELQL
DYNKIHPVDKLTIQGL	AAAIAYGLDKKVGAER	DYNKIHPVDKLTIQGL
SSPYTRNWDKLVGEIK	AAAKDKSSDKKVQTKG	SSPYTRNWDKLVGEIK
SFCPTVNLDKLWTLVS	RAVALYFIDKLALRAG	SFCPTVNLDKLWTLVS
EAFIFETQDKLYQPEY	LDLPDLPEDKLAQSVQ	ISMRQSKVDKLYAGLK
KHFILDECDKMLEQLD	DQAKQAYVDKLEELMK	EAFIFETQDKLYQPEY
VTTHPLAKDKMMNGGH	PDFQRKYVDKLEKIFQ	KHFILDECDKMLEQLD
ILGTNTIMDKMMVAGF	LEEKALAYDKLEKTKN	VTTHPLAKDKMMNGGH
ELAQYQKWDKMRRALE	HEEKVAAYDKLEKTKT	ILGTNTIMDKMMVAGF
YNKAVEEEDKMTPEQL	YAGVRGYLDKLEPSKI	ELAQYQKWDKMRRALE
ASFKVLAGDKNFITAE	FNISTDRRDKLERATN	YNKAVEEEDKMTPEQL
GDFAFGSKDKNFQWAN	EENLAENADKLGIILR	ASFKVLAGDKNFITAE
KMILKLLEDKNGEVQN	LHLDVVKGDKLIEKLI	GDFAFGSKDKNFQWAN
TVTKPVGGDKNGGTRV	VGVVVFGNDKLIKEGD	KMILKLLEDKNGEVQN
RQALRYHPDKNKEPGA	SFKYAWVLDKLKAERE	TVTKPVGGDKNGGTRV
GIPIVYELDKNLKPIK	EEEIKLLSDKLKEAET	RQALRYHPDKNKEPGA
DAVAAMSKDKNNMQHR	GDKMNEIMDKLKEYLS	GIPIVYELDKNLKPIK
CNEIINWLDKNQTAEK	LALVDVIEDKLKGEMM	DAVAAMSKDKNNMQHR
TKDKHKEEDKNSERIT	AKKVGEIEDKLKKELK	CNEIINWLDKNQTAEK
VVFYGTEKDKNSVNFK	KEENKGGEDKLKMIRE	TKDKHKEEDKNSERIT
GKGAYQDRDKPAQIRF	EDPSVLTKDKLKSELV	VVFYGTEKDKNSVNFK
DKDITLTNDKPATAIG	NVTEQEKIDKLMIEMD	GKGAYQDRDKPAQIRF
FRHFLLEEDKPEEPTA	GPFVADFADKLNEQKL	DKDITLTNDKPATAIG
TDSKPEDWDKPEHIPD	KWSKGKVRDKLNNLVL	FRHFLLEEDKPEEPTA
QAKLKILMDKPEMNVV	LKATLPSPDKLPGFKM	TDSKPEDWDKPEHIPD
EAKKTYVRDKPHVNVG	EEYVYEMRDKLSGEYE	QAKLKILMDKPEMNVV
VKNVKLNEDKPKETKS	NYPEIAAKDKLTELQL	EAKKTYVRDKPHVNVG
PFQVINDGDKPKVQVS	DYNKIHPVDKLTIQGL	VKNVKLNEDKPKETKS
ILPPTRPTDKPLRLPL	SSPYTRNWDKLVGEIK	PFQVINDGDKPKVQVS
SMQGFPFYDKPMRIQY	SFCPTVNLDKLWTLVS	ILPPTRPTDKPLRLPL
RNELHNLLDKPQLQGI	EAFIFETQDKLYQPEY	SMQGFPFYDKPMRIQY
LIDDHFLFDKPVSPLL	KHFILDECDKMLEQLD	RNELHNLLDKPQLQGI
PTANLDQKDKQFVAKV	VTTHPLAKDKMMNGGH	LIDDHFLFDKPVSPLL
QYSDIGGLDKQIQELV	ILGTNTIMDKMMVAGF	PTANLDQKDKQFVAKV
GNYRTQMWDKQKEVFL	ELAQYQKWDKMRRALE	QYSDIGGLDKQIQELV
VVVENNLSDKQKSIIT	YNKAVEEEDKMTPEQL	GNYRTQMWDKQKEVFL
IHNRSLFSDKQMIKLQ	ASFKVLAGDKNFITAE	VVVENNLSDKQKSIIT
SQELPEDWDKQPVKVL	GDFAFGSKDKNFQWAN	IHNRSLFSDKQMIKLQ
MWSEQSAKDKQPYEQK	TVTKPVGGDKNGGTRV	SQELPEDWDKQPVKVL
GNYRTQLYDKQREEYQ	RQALRYHPDKNKEPGA	MWSEQSAKDKQPYEQK
SHLRNSPEDKRAGGEE	GIPIVYELDKNLKPIK	GNYRTQLYDKQREEYQ
AVLYQPLFDKRFEIIN	DAVAAMSKDKNNMQHR	SHLRNSPEDKRAGGEE
NTFKVLTRDKRLVPGG	CNEIINWLDKNQTAEK	NTFKVLTRDKRLVPGG
KLWKISERDKRPEGYN	TKDKHKEEDKNSERIT	KLWKISERDKRPEGYN
GGPQESSRDKRPLSGP	VVFYGTEKDKNSVNFK	GGPQESSRDKRPLSGP
EHSKINFRDKRSALQS	GKGAYQDRDKPAQIRF	EHSKINFRDKRSALQS
SISEGTVSDKSATPVD	DKDITLTNDKPATAIG	SISEGTVSDKSATPVD
YGIDKDKVDKSAVGFE	FRHFLLEEDKPEEPTA	YGIDKDKVDKSAVGFE
KKLVWVPSDKSGFEPA	TDSKPEDWDKPEHIPD	KKLVWVPSDKSGFEPA
KTSLKEDEDKSGPIFI	QAKLKILMDKPEMNVV	KTSLKEDEDKSGPIFI
GNIFIKNLDKSIDNKA	EAKKTYVRDKPHVNVG	GNIFIKNLDKSIDNKA
QKRNNGVVDKSLFSNV	VKNVKLNEDKPKETKS	KEEAKKTEDKSLAKPE
AHTSQVLVDKSLKGWK	PFQVINDGDKPKVQVS	QKRNNGVVDKSLFSNV
VTPTLLAGDKSLSNVI	ILPPTRPTDKPLRLPL	AHTSQVLVDKSLKGWK
KACDILAIDKSLTPVT	SMQGFPFYDKPMRIQY	VTPTLLAGDKSLSNVI
QQSSLIREDKSNAKLW	RNELHNLLDKPQLQGI	KACDILAIDKSLTPVT
DIDPEQLQDKSNEILT	LIDDHFLFDKPVSPLL	QQSSLIREDKSNAKLW
LNVLHSLVDKSNINRQ	PTANLDQKDKQFVAKV	DIDPEQLQDKSNEILT
HPPPAAREDKSPSEES	QYSDIGGLDKQIQELV	LNVLHSLVDKSNINRQ
GATLEIVTDKSQEGSQ	GNYRTQMWDKQKEVFL	HPPPAAREDKSPSEES
RPNRGSRTDKSSASAP	VVVENNLSDKQKSIIT	GATLEIVTDKSQEGSQ
ADKNVVVFDKSSEQIL	IHNRSLFSDKQMIKLQ	RPNRGSRTDKSSASAP
VILSKSDSDKSSSQVP	SQELPEDWDKQPVKVL	ADKNVVVFDKSSEQIL
GILNVTATDKSTGKAN	MWSEQSAKDKQPYEQK	VILSKSDSDKSSSQVP
GILNVSAVDKSTGKEN	GNYRTQLYDKQREEYQ	GILNVTATDKSTGKAN
QVLNDYLADKSYIEGY	SHLRNSPEDKRAGGEE	GILNVSAVDKSTGKEN
QKRVPCAYDKTALALE	AVLYQPLFDKRFEIIN	QVLNDYLADKSYIEGY
PPEVRNIVDKTASFVA	NTFKVLTRDKRLVPGG	QKRVPCAYDKTALALE
EKKEKPKSDKTEEIAE	KLWKISERDKRPEGYN	PPEVRNIVDKTASFVA
SEEDDKENDKTEEMPN	GGPQESSRDKRPLSGP	EKKEKPKSDKTEEIAE
QPDGQMPSDKTIGGGD	EHSKINFRDKRSALQS	SEEDDKENDKTEEMPN
DMILSASRDKTIIMWK	SISEGTVSDKSATPVD	QPDGQMPSDKTIGGGD
EEHCASPEDKTLEVVS	YGIDKDKVDKSAVGFE	DMILSASRDKTIIMWK
DMLKMQKTDKTMTELE	KKLVWVPSDKSGFEPA	EEHCASPEDKTLEVVS
ELNLDQFHDKTPYTIM	KTSLKEDEDKSGPIFI	DMLKMQKTDKTMTELE
FKVAMGAFDKTRPVVA	GNIFIKNLDKSIDNKA	ELNLDQFHDKTPYTIM
VVDCVIMKDKTTNQSR	QKRNNGVVDKSLFSNV	FKVAMGAFDKTRPVVA
PAVYARLCDKTTPTGW	AHTSQVLVDKSLKGWK	VVDCVIMKDKTTNQSR
KLLLSKGADKTVKGPD	KACDILAIDKSLTPVT	PAVYARLCDKTTPTGW
VESAKLIRDKVAGHSL	QQSSLIREDKSNAKLW	KLLLSKGADKTVKGPD
WQVSREDQDKVAVLSQ	DIDPEQLQDKSNEILT	VESAKLIRDKVAGHSL
PSLEDLKVDKVIQAQT	LNVLHSLVDKSNINRQ	WQVSREDQDKVAVLSQ
LFKDAASVDKVLELKE	HPPPAAREDKSPSEES	PSLEDLKVDKVIQAQT
QPVSVKVGDKVLLPEY	GATLEIVTDKSQEGSQ	LFKDAASVDKVLELKE
EAQEFGILDKVLVHPP	RPNRGSRTDKSSASAP	QPVSVKVGDKVLLPEY
YEELKAQQDKVMETSA	ADKNVVVFDKSSEQIL	EAQEFGILDKVLVHPP
ERDLAALGDKVNSLGE	VILSKSDSDKSSSQVP	YEELKAQQDKVMETSA
IEESCRPGDKVPPIKP	GILNVTATDKSTGKAN	ERDLAALGDKVNSLGE
GATEKSPEDKVQIAAN	GILNVSAVDKSTGKEN	IEESCRPGDKVPPIKP
NDRFANYIDKVRFLEQ	QVLNDYLADKSYIEGY	GATEKSPEDKVQIAAN
NDRLAVYIDKVRSLET	QKRVPCAYDKTALALE	NDRFANYIDKVRFLEQ
CCAKWNTEDKVSHVST	PPEVRNIVDKTASFVA	NDRLAVYIDKVRSLET
AEALSRTLDKVSLEET	EKKEKPKSDKTEEIAE	CCAKWNTEDKVSHVST
KAEDEKQRDKVSSKNS	SEEDDKENDKTEEMPN	AEALSRTLDKVSLEET
ICSSVDKLDKVSWEEV	GSTSTICSDKTGTLTQ	KAEDEKQRDKVSSKNS
IQMNVAEVDKVTGRFN	QPDGQMPSDKTIGGGD	ICSSVDKLDKVSWEEV
ERVRTELADKVTKLQV	DMILSASRDKTIIMWK	IQMNVAEVDKVTGRFN
AIGKAGYTDKVVIGMD	EEHCASPEDKTLEVVS	ERVRTELADKVTKLQV
QFTSKEERDKWIKKEL	DMLKMQKTDKTMTELE	AIGKAGYTDKVVIGMD
GGARYTALDKWTNQLN	ELNLDQFHDKTPYTIM	QFTSKEERDKWIKKEL
AEKYSQKEDKYEEEIK	FKVAMGAFDKTRPVVA	GGARYTALDKWTNQLN
SEKYSEKEDKYEEEIK	VVDCVIMKDKTTNQSR	HKISREECDKYALQSQ
VAKSIDLKDKYKNIGA	PAVYARLCDKTTPTGW	AEKYSQKEDKYEEEIK
CTTVLELLDKYLIANA	KLLLSKGADKTVKGPD	SEKYSEKEDKYEEEIK
CNDVLELLDKYLIPNA	VESAKLIRDKVAGHSL	VAKSIDLKDKYKNIGA
QIELWTHPDKYPVGVH	WQVSREDQDKVAVLSQ	CTTVLELLDKYLIANA
RPDGVPMPDKYSLEPV	PSLEDLKVDKVIQAQT	CNDVLELLDKYLIPNA
EKNVEKKIDKYTEVLK	LFKDAASVDKVLELKE	QIELWTHPDKYPVGVH
ERLVRMYFDKYVLKPA	QPVSVKVGDKVLLPEY	RPDGVPMPDKYSLEPV
ETHGHVGADLAALCSE	EAQEFGILDKVLVHPP	EKNVEKKIDKYTEVLK
MQSLSQNPDLAAQMML	YEELKAQQDKVMETSA	ERLVRMYFDKYVLKPA
VLIVYAKTDLAAVPAS	ERDLAALGDKVNSLGE	ETHGHVGADLAALCSE
KEILQEEEDLAEIVQL	IEESCRPGDKVPPIKP	MQSLSQNPDLAAQMML
WAIGLSVADLAESIMK	GATEKSPEDKVQIAAN	SEAQAIKADLAAVEAK
DMYPPGEYDLAGFAVG	NDRFANYIDKVRFLEQ	VLIVYAKTDLAAVPAS
KGKSEVPEDLAGFIEL	NDRLAVYIDKVRSLET	KEILQEEEDLAEIVQL
VPLYRHIADLAGNSEV	CCAKWNTEDKVSHVST	WAIGLSVADLAESIMK
EALSSLDGDLAGRYYA	AEALSRTLDKVSLEET	DMYPPGEYDLAGFAVG
DALSGLKGDLAGRYYR	KAEDEKQRDKVSSKNS	KGKSEVPEDLAGFIEL
LSGKLYLVDLAGSEKV	IQMNVAEVDKVTGRFN	VPLYRHIADLAGNSEV
ESTQDLGNDLAGVMAL	ERVRTELADKVTKLQV	EALSSLDGDLAGRYYA
GQHTISPLDLAKLNQV	AIGKAGYTDKVVIGMD	DALSGLKGDLAGRYYR
PPTVVPGGDLAKVQRA	QFTSKEERDKWIKKEL	LSGKLYLVDLAGSEKV
ERLAYINPDLALEEKN	GGARYTALDKWTNQLN	ESTQDLGNDLAGVMAL
FGVTVEDSDLALPQTL	AEKYSQKEDKYEEEIK	GQHTISPLDLAKLNQV
RIARGKITDLANLSAA	SEKYSEKEDKYEEEIK	PPTVVPGGDLAKVQRA
AVLEEKEKDLANTGKW	VAKSIDLKDKYKNIGA	ERLAYINPDLALEEKN
AMQVSKYGDLANWMIP	CTTVLELLDKYLIANA	FGVTVEDSDLALPQTL
KLAYVAAGDLAPINAF	CNDVLELLDKYLIPNA	RIARGKITDLANLSAA
EALLKRNQDLAPNSAE	QIELWTHPDKYPVGVH	AVLEEKEKDLANTGKW
ILGPETLRDLAQGTKT	RPDGVPMPDKYSLEPV	AMQVSKYGDLANWMIP
VITEKGISDLAQHYLM	EKNVEKKIDKYTEVLK	KLAYVAAGDLAPINAF
KVDATEESDLAQQYGV	ERLVRMYFDKYVLKPA	EALLKRNQDLAPNSAE
LDSRGLKVDLAQRLQE	ETHGHVGADLAALCSE	ILGPETLRDLAQGTKT
SYKDLMPHDLARAALT	MQSLSQNPDLAAQMML	VITEKGISDLAQHYLM
GKTEQAKADLARLAII	SEAQAIKADLAAVEAK	KVDATEESDLAQQYGV
AHPEEGDLDLASESTA	VLIVYAKTDLAAVPAS	LDSRGLKVDLAQRLQE
IALAGNKADLASKRAV	KEILQEEEDLAEIVQL	SYKDLMPHDLARAALT
PGTSPSQNDLASLIQA	WAIGLSVADLAESIMK	AHPEEGDLDLASESTA
GPAGGQQVDLASVLTP	DMYPPGEYDLAGFAVG	IALAGNKADLASKRAV
MASDDFGRDLASVQAL	KGKSEVPEDLAGFIEL	PGTSPSQNDLASLIQA
RSEEDRNRDLATALEQ	VPLYRHIADLAGNSEV	GPAGGQQVDLASVLTP
QSKGLTQKDLATKINE	EALSSLDGDLAGRYYA	MASDDFGRDLASVQAL
EDGSKESNDLATTGLN	DALSGLKGDLAGRYYR	RSEEDRNRDLATALEQ
TITAGQRIDLAVLLGK	LSGKLYLVDLAGSEKV	QSKGLTQKDLATKINE
GDVNLAESDLAYTRAI	ESTQDLGNDLAGVMAL	EDGSKESNDLATTGLN
AGTGVDNVDLEAATRK	GQHTISPLDLAKLNQV	GDVNLAESDLAYTRAI
CDTYATEFDLEAEEYV	PPTVVPGGDLAKVQRA	AGTGVDNVDLEAATRK
QQIATEKQDLEAEVSQ	ERLAYINPDLALEEKN	CDTYATEFDLEAEEYV
ISHEHSPSDLEAHFVP	FGVTVEDSDLALPQTL	QQIATEKQDLEAEVSQ
IAAQARLKDLEALLNS	RIARGKITDLANLSAA	ISHEHSPSDLEAHFVP
IAQLLPQEDLEALVMP	AVLEEKEKDLANTGKW	IAAQARLKDLEALLNS
KKMEIDLKDLEAQIEA	AMQVSKYGDLANWMIP	IAQLLPQEDLEALVMP
QGLNEAGDDLEAVAKF	KLAYVAAGDLAPINAF	KKMEIDLKDLEAQIEA
ILGADTSVDLEETGRV	EALLKRNQDLAPNSAE	QGLNEAGDDLEAVAKF
NRCQSLTEDLEFRKSM	ILGPETLRDLAQGTKT	ILGADTSVDLEETGRV
TTKKGLSSDLEGEKTT	VITEKGISDLAQHYLM	KSPVAKDVDLEFLAKM
EVKRKLQKDLEGLSQR	KVDATEESDLAQQYGV	NRCQSLTEDLEFRKSM
VKFEGGDRDLEHLSKF	LDSRGLKVDLAQRLQE	TTKKGLSSDLEGEKTT
PYKVNLSQDLEHQLQN	SYKDLMPHDLARAALT	EVKRKLQKDLEGLSQR
YVDFESAEDLEKALEL	GKTEQAKADLARLAII	VKFEGGDRDLEHLSKF
ERALHHGIDLEKIKAY	AHPEEGDLDLASESTA	PYKVNLSQDLEHQLQN
SELREIMNDLEKKMQS	IALAGNKADLASKRAV	YVDFESAEDLEKALEL
DEVAITEQDLELIKER	PGTSPSQNDLASLIQA	ERALHHGIDLEKIKAY
HAIKAAYPDLENPPLL	GPAGGQQVDLASVLTP	SELREIMNDLEKKMQS
ADETLLKVDLENRCQS	MASDDFGRDLASVQAL	DEVAITEQDLELIKER
KADAEGESDLENSRKL	RSEEDRNRDLATALEQ	HAIKAAYPDLENPPLL
IPNPDFFEDLEPFRMT	QSKGLTQKDLATKINE	ADETLLKVDLENRCQS
SKVQLAEPDLEQAAHL	EDGSKESNDLATTGLN	KADAEGESDLENSRKL
KIEKQYDADLEQILIQ	TITAGQRIDLAVLLGK	IPNPDFFEDLEPFRMT
PDFPPPPPDLEQLRLT	GDVNLAESDLAYTRAI	SKVQLAEPDLEQAAHL
NMKLADDVDLEQVANE	AGTGVDNVDLEAATRK	KIEKQYDADLEQILIQ
LTSEEVGADLEQVEVL	CDTYATEFDLEAEEYV	PDFPPPPPDLEQLRLT
FQLNREVDDLEQWIAE	ISHEHSPSDLEAHFVP	NMKLADDVDLEQVANE
MNVAYTDGDLERFLSS	IAAQARLKDLEALLNS	LTSEEVGADLEQVEVL
APKGPQIRDLERGVEI	IAQLLPQEDLEALVMP	FQLNREVDDLEQWIAE
DNASLARLDLERKVES	KKMEIDLKDLEAQIEA	APKGPQIRDLERGVEI
KRYESQLRDLERQSEQ	QGLNEAGDDLEAVAKF	DNASLARLDLERKVES
RKLVIIEGDLERTEER	ILGADTSVDLEETGRV	KRYESQLRDLERQSEQ
TVAQGRVKDLESLFHR	NRCQSLTEDLEFRKSM	RKLVIIEGDLERTEER
QELEEILHDLESRVEE	TTKKGLSSDLEGEKTT	TVAQGRVKDLESLFHR
ALAAQYEHDLEVAQTT	EVKRKLQKDLEGLSQR	QELEEILHDLESRVEE
FEDQPEGIDLEVVTES	VKFEGGDRDLEHLSKF	ALAAQYEHDLEVAQTT
GDRLIHEQDLEWLQQA	PYKVNLSQDLEHQLQN	FEDQPEGIDLEVVTES
PKVQQTVQDLFGRAPS	YVDFESAEDLEKALEL	GDRLIHEQDLEWLQQA
VDSSSMREDLFKQYIE	ERALHHGIDLEKIKAY	DMDDERLKDLFGKFGP
VADYGIVADLFKVVPE	SELREIMNDLEKKMQS	PKVQQTVQDLFGRAPS
MASCLEVLDLFLNQPH	DEVAITEQDLELIKER	VDSSSMREDLFKQYIE
EEKFVPYYDLFMPSLK	HAIKAAYPDLENPPLL	VADYGIVADLFKVVPE
KLENLKSLDLFNCEVT	ADETLLKVDLENRCQS	MASCLEVLDLFLNQPH
ARFEELNADLFRGTLD	KADAEGESDLENSRKL	EEKFVPYYDLFMPSLK
ARFEELCSDLFRSTLE	IPNPDFFEDLEPFRMT	KLENLKSLDLFNCEVT
AKFEELNMDLFRSTMK	SKVQLAEPDLEQAAHL	ARFEELNADLFRGTLD
RGNPTVEVDLFTSKGL	KIEKQYDADLEQILIQ	ARFEELCSDLFRSTLE
KEEIVDKYDLFVGSQA	PDFPPPPPDLEQLRLT	AKFEELNMDLFRSTMK
NYGQQELADLFVNYNV	NMKLADDVDLEQVANE	RGNPTVEVDLFTSKGL
GHEGRTWGDLGAAAGG	LTSEEVGADLEQVEVL	KEEIVDKYDLFVGSQA
EAVTLDMLDLGAAKAN	FQLNREVDDLEQWIAE	NYGQQELADLFVNYNV
CSSAKARGDLGAFSRG	MNVAYTDGDLERFLSS	GHEGRTWGDLGAAAGG
SLGSAQPTDLGAHKRP	APKGPQIRDLERGVEI	EAVTLDMLDLGAAKAN
KDVQREIADLGEALAT	DNASLARLDLERKVES	CSSAKARGDLGAFSRG
NKAEKQKRDLGEELEA	KRYESQLRDLERQSEQ	SLGSAQPTDLGAHKRP
VVGAGEPMDLGELVGM	RKLVIIEGDLERTEER	KDVQREIADLGEALAT
ALIDLHNHDLGENHHL	TVAQGRVKDLESLFHR	NKAEKQKRDLGEELEA
DEPDDDTLDLGEVELV	QELEEILHDLESRVEE	VVGAGEPMDLGELVGM
MEPGNGSLDLGGDSAG	ALAAQYEHDLEVAQTT	ALIDLHNHDLGENHHL
AGGRGSYGDLGGPIIT	FEDQPEGIDLEVVTES	DEPDDDTLDLGEVELV
VVYSDTICDLGGVNEL	GDRLIHEQDLEWLQQA	MEPGNGSLDLGGDSAG
DGIMVARGDLGIEIPA	DMDDERLKDLFGKFGP	AGGRGSYGDLGGPIIT
LLAHNPHRDLGIFWLN	PKVQQTVQDLFGRAPS	VVYSDTICDLGGVNEL
EDLRLPEGDLGKEIEQ	VDSSSMREDLFKQYIE	DGIMVARGDLGIEIPA
DRKDKFSFDLGKGEVI	VADYGIVADLFKVVPE	LLAHNPHRDLGIFWLN
NLEDVQPHDLGKVGEV	MASCLEVLDLFLNQPH	EDLRLPEGDLGKEIEQ
IVGKKCAADLGLNKGY	KLENLKSLDLFNCEVT	DRKDKFSFDLGKGEVI
FKEDSHPFDLGLYNEA	ARFEELNADLFRGTLD	NLEDVQPHDLGKVGEV
EEMLGKLKDLGNLVLR	ARFEELCSDLFRSTLE	IVGKKCAADLGLNKGY
QVLITEHGDLGNSRFL	AKFEELNMDLFRSTMK	FKEDSHPFDLGLYNEA
ETMEKCTQDLGNSTKA	RGNPTVEVDLFTSKGL	EEMLGKLKDLGNLVLR
GTPVRQRPDLGSAQKG	NYGQQELADLFVNYNV	QVLITEHGDLGNSRFL
ISDLLVPKDLGTESQI	GHEGRTWGDLGAAAGG	ETMEKCTQDLGNSTKA
TTEMETIYDLGTKMIE	EAVTLDMLDLGAAKAN	GTPVRQRPDLGSAQKG
LSYAKNGQDLGVAFKI	CSSAKARGDLGAFSRG	ISDLLVPKDLGTESQI
KGEPVSAEDLGVSGAL	SLGSAQPTDLGAHKRP	TTEMETIYDLGTKMIE
GADHIITMDLHASQIQ	KDVQREIADLGEALAT	LSYAKNGQDLGVAFKI
ARNTKKEGDLIAAQAR	NKAEKQKRDLGEELEA	KGEPVSAEDLGVSGAL
PEENLDCPDLIAEFLQ	VVGAGEPMDLGELVGM	GADHIITMDLHASQIQ
TEDNSQNQDLIAKMEE	ALIDLHNHDLGENHHL	ARNTKKEGDLIAAQAR
IKKKEERADLIAYLKK	DEPDDDTLDLGEVELV	PEENLDCPDLIAEFLQ
LKGDVAEGDLIEHFSQ	MEPGNGSLDLGGDSAG	TEDNSQNQDLIAKMEE
GLDLQPCIDLIEKPAG	AGGRGSYGDLGGPIIT	LKGDVAEGDLIEHFSQ
KEDEISLEDLIERERS	VVYSDTICDLGGVNEL	GLDLQPCIDLIEKPAG
GLDLQPCIDLIERPAN	DGIMVARGDLGIEIPA	KEDEISLEDLIERERS
LAQGTLRPDLIESASL	LLAHNPHRDLGIFWLN	GLDLQPCIDLIERPAN
WAIGLSVADLIESMLK	EDLRLPEGDLGKEIEQ	WAIGLSVADLIESMLK
VQTFNYLCDLIESNHP	DRKDKFSFDLGKGEVI	VQTFNYLCDLIESNHP
SHELTIPNDLIGCIIG	NLEDVQPHDLGKVGEV	SHELTIPNDLIGCIIG
APELLFRPDLIGEESE	IVGKKCAADLGLNKGY	APELLFRPDLIGEESE
EERVAAAVDLIIKSHQ	FKEDSHPFDLGLYNEA	EERVAAAVDLIIKSHQ
AITILRIDDLIKLHPE	EEMLGKLKDLGNLVLR	AYADYRIIDLIKEKLD
TGIGMTKADLINNLGT	ETMEKCTQDLGNSTKA	AITILRIDDLIKLHPE
VLGATLLPDLIQKVLT	ISDLLVPKDLGTESQI	TGIGMTKADLINNLGT
VECIKIILDLISESPI	TTEMETIYDLGTKMIE	VLGATLLPDLIQKVLT
KPTANKKCDLISIPKK	LSYAKNGQDLGVAFKI	VECIKIILDLISESPI
PAAEDKDQDLITIIGK	KGEPVSAEDLGVSGAL	KPTANKKCDLISIPKK
IGLFYMDNDLITRNTE	GADHIITMDLHASQIQ	PAAEDKDQDLITIIGK
KRAVQKTSDLIVLGLP	ARNTKKEGDLIAAQAR	IGLFYMDNDLITRNTE
GVTASPPTDLIWKNQN	PEENLDCPDLIAEFLQ	GVTASPPTDLIWKNQN
EKALKAQNDLIWNIKD	IKKKEERADLIAYLKK	EKALKAQNDLIWNIKD
RDTTRRCRDLKAKGIL	LKGDVAEGDLIEHFSQ	RDTTRRCRDLKAKGIL
SILQQIELDLKATQAL	GLDLQPCIDLIEKPAG	SILQQIELDLKATQAL
ETAEKLARDLKAVKYV	KEDEISLEDLIERERS	ETAEKLARDLKAVKYV
EEAGKEKEDLKEEEEG	GLDLQPCIDLIERPAN	EEAGKEKEDLKEEEEG
AAAELSAKDLKEKKEK	LAQGTLRPDLIESASL	TSSEITTKDLKEKKEV
TSSEITTKDLKEKKEV	WAIGLSVADLIESMLK	AVSEKDIQDLKFGVEQ
AVSEKDIQDLKFGVEQ	VQTFNYLCDLIESNHP	DRREQARQDLKGLEET
DRREQARQDLKGLEET	SHELTIPNDLIGCIIG	DGVLIQANDLKIDESS
TSYAGYIEDLKKFLKP	APELLFRPDLIGEESE	TSYAGYIEDLKKFLKP
EQIKQIKKDLKKYSKI	EERVAAAVDLIIKSHQ	EQIKQIKKDLKKYSKI
GYGRLLEVDLKNGYGF	AITILRIDDLIKLHPE	ATPEQISMDLKNELMY
RPEGLNFQDLKNQLKH	TGIGMTKADLINNLGT	GYGRLLEVDLKNGYGF
AAEVVHPGDLKNSVEV	VLGATLLPDLIQKVLT	RPEGLNFQDLKNQLKH
YEDGCKTVDLKPDWGK	VECIKIILDLISESPI	AAEVVHPGDLKNSVEV
ANKEKTVQDLKQEIKA	KPTANKKCDLISIPKK	YEDGCKTVDLKPDWGK
LGDDEVRTDLKQGLNG	PAAEDKDQDLITIIGK	ANKEKTVQDLKQEIKA
AVRRVLKRDLKRIAKA	IGLFYMDNDLITRNTE	LGDDEVRTDLKQGLNG
CAGRVPEEDLKRTMMA	KRAVQKTSDLIVLGLP	AVRRVLKRDLKRIAKA
FFVNHILPDLKSANVN	GVTASPPTDLIWKNQN	CAGRVPEEDLKRTMMA
QEYITFLEDLKSFVKS	EKALKAQNDLIWNIKD	FFVNHILPDLKSANVN
ALDGVSISDLKSGGVG	RDTTRRCRDLKAKGIL	QEYITFLEDLKSFVKS
NIGAKWTIDLKSGSGK	SILQQIELDLKATQAL	ALDGVSISDLKSGGVG
GREIELENDLKSLQFY	ETAEKLARDLKAVKYV	NIGAKWTIDLKSGSGK
KIREQNRYDLKTAGPQ	EEAGKEKEDLKEEEEG	GREIELENDLKSLQFY
HETLKQCQDLKTEKSQ	AAAELSAKDLKEKKEK	KIREQNRYDLKTAGPQ
GNGSHTIRDLKYTIEN	TSSEITTKDLKEKKEV	HETLKQCQDLKTEKSQ
AIGMEDSPDLLAARKV	AVSEKDIQDLKFGVEQ	GNGSHTIRDLKYTIEN
FFQTKYDWDLLAARSI	DRREQARQDLKGLEET	AIGMEDSPDLLAARKV
GKFLEMCNDLLARVEP	DGVLIQANDLKIDESS	FFQTKYDWDLLAARSI
VEDDKVGTDLLEEEIT	TSYAGYIEDLKKFLKP	GKFLEMCNDLLARVEP
IVDYKPNLDLLEQQHQ	EQIKQIKKDLKKYSKI	SKIISSDRDLLAVVFY
MPTVSVKRDLLFQALG	ATPEQISMDLKNELMY	VEDDKVGTDLLEEEIT
SGETVRLMDLLGEGLK	GYGRLLEVDLKNGYGF	IVDYKPNLDLLEQQHQ
IGDVDEGADLLGMGRE	RPEGLNFQDLKNQLKH	MPTVSVKRDLLFQALG
GDLEEYGQDLLHTVFK	AAEVVHPGDLKNSVEV	SGETVRLMDLLGEGLK
PGQKYKETDLLILFKD	YEDGCKTVDLKPDWGK	IGDVDEGADLLGMGRE
PVNTAELTDLLIQQNH	ANKEKTVQDLKQEIKA	GDLEEYGQDLLHTVFK
LKFMQASEDLLKEHYV	LGDDEVRTDLKQGLNG	PGQKYKETDLLILFKD
KKNAAGALDLLKELKN	AVRRVLKRDLKRIAKA	PVNTAELTDLLIQQNH
GTARQDVYDLLKTNLY	CAGRVPEEDLKRTMMA	KKNAAGALDLLKELKN
YQETIKKGDLLLNRVQ	FFVNHILPDLKSANVN	GTARQDVYDLLKTNLY
KIVGAPMHDLLLWNNA	QEYITFLEDLKSFVKS	GAGEHLKTDLLLEPYN
SENCGVPEDLLNGLKV	ALDGVSISDLKSGGVG	YQETIKKGDLLLNRVQ
ARHLREYQDLLNVKMA	NIGAKWTIDLKSGSGK	SENCGVPEDLLNGLKV
VALFKHFADLLPGFLQ	GREIELENDLKSLQFY	ARHLREYQDLLNVKMA
RHHRAVILDLLQEALT	KIREQNRYDLKTAGPQ	VALFKHFADLLPGFLQ
FDTMGLREDLLRGIYA	HETLKQCQDLKTEKSQ	FDTMGLREDLLRGIYA
LETLLIHRDLLRTPLF	GNGSHTIRDLKYTIEN	LETLLIHRDLLRTPLF
NAVRQALQDLLSEYMG	AIGMEDSPDLLAARKV	NAVRQALQDLLSEYMG
KDFMIVALDLLSGLAE	FFQTKYDWDLLAARSI	KDFMIVALDLLSGLAE
LSQQKELEDLLSPLEE	GKFLEMCNDLLARVEP	LSQQKELEDLLSPLEE
EDFPQKWPDLLTEMVN	SKIISSDRDLLAVVFY	EDFPQKWPDLLTEMVN
ALGSVGPVDLLVNNAA	VEDDKVGTDLLEEEIT	ALGSVGPVDLLVNNAA
FGYSNRVVDLMAHMAS	IVDYKPNLDLLEQQHQ	TTGQEVKYDLLVSNAI
LVRRQRVQDLMAQMQG	MPTVSVKRDLLFQALG	FGYSNRVVDLMAHMAS
RACGLNFADLMARQGL	SGETVRLMDLLGEGLK	LVRRQRVQDLMAQMQG
DMKWQAIKDLMREKVG	GDLEEYGQDLLHTVFK	RACGLNFADLMARQGL
DQQLDCALDLMRRLPP	PGQKYKETDLLILFKD	DMKWQAIKDLMREKVG
SEHAVFNVDLMSKKIH	PVNTAELTDLLIQQNH	DQQLDCALDLMRRLPP
DDLEKNIADLMTQAGV	GTARQDVYDLLKTNLY	SEHAVFNVDLMSKKIH
WARLDHKFDLMYAKRA	GAGEHLKTDLLLEPYN	DDLEKNIADLMTQAGV
KDGQAMLWDLNEGKHL	YQETIKKGDLLLNRVQ	WARLDHKFDLMYAKRA
SLTLLEISDLNELLKK	KIVGAPMHDLLLWNNA	KDGQAMLWDLNEGKHL
EQYNKLDQDLNEVKAR	SENCGVPEDLLNGLKV	SLTLLEISDLNELLKK
NELDLSLSDLNEVPVK	ARHLREYQDLLNVKMA	EQYNKLDQDLNEVKAR
LNYAKKESDLNGAQIK	VALFKHFADLLPGFLQ	NELDLSLSDLNEVPVK
KLTTPTYGDLNHLVSA	RHHRAVILDLLQEALT	LNYAKKESDLNGAQIK
NLIQSLKEDLNKVRTE	FDTMGLREDLLRGIYA	KLTTPTYGDLNHLVSA
QKIIDEIRDLNQKLQL	LETLLIHRDLLRTPLF	NLIQSLKEDLNKVRTE
LDHQLKMHDLNTDQEN	NAVRQALQDLLSEYMG	MAVQFELEDLNLRPDP
VANQETKEDLPAENGE	KDFMIVALDLLSGLAE	QKIIDEIRDLNQKLQL
GFDIIPYNDLPALERA	LSQQKELEDLLSPLEE	LDHQLKMHDLNTDQEN
KKAEVEGKDLPEHAVL	EDFPQKWPDLLTEMVN	VANQETKEDLPAENGE
TKPEPMEEDLPENKKQ	ALGSVGPVDLLVNNAA	GFDIIPYNDLPALERA
LGEHPPDLDLPENLVR	TTGQEVKYDLLVSNAI	PHDRIMGLDLPDGGHL
LFRFASENDLPEWKER	FGYSNRVVDLMAHMAS	KKAEVEGKDLPEHAVL
DFPGNDAEDLPFKKGE	LVRRQRVQDLMAQMQG	TKPEPMEEDLPENKKQ
[truncated: 7,022 more rows]

## Sheet: Chy
Chy_1	Chy_2	Chy_3
PDGEPAALAAAAAAEP	PDGEPAALAAAAAAEP	ATTQQAQLAAAAEIDE
ATTQQAQLAAAAEIDE	ATTQQAQLAAAAEIDE	RSGAMVKMAAAGGGGG
RSGAMVKMAAAGGGGG	RSGAMVKMAAAGGGGG	YKGPRIVLAAAGGVSH
YKAPRMVLAAAGGVEH	YKAPRMVLAAAGGVEH	LAALKKALAAAGYDVE
YKGPRIVLAAAGGVSH	YKGPRIVLAAAGGVSH	IAQLEASLAAAKKQLA
LAALKKALAAAGYDVE	QKLWEEQLAAAKAQQE	VVAAASALAAAPGIGA
QKLWEEQLAAAKAQQE	IAQLEASLAAAKKQLA	PGAKSAAQAAAQTNSN
IAQLEASLAAAKKQLA	VVAAASALAAAPGIGA	GQRAVLKFAAATGATP
VVAAASALAAAPGIGA	PGAKSAAQAAAQTNSN	VAPGKGILAADESTGS
PGAKSAAQAAAQTNSN	GQRAVLKFAAATGATP	WKPSSKRTAADKDRGE
GQRAVLKFAAATGATP	VAPGKGILAADESTGS	LDFARTRLAADVGKAG
VAPGKGILAADESTGS	DIESIRNFAADHFNQE	LDFARTRLAADVGKSG
DIESIRNFAADHFNQE	WKPSSKRTAADKDRGE	AESATGKRAAEDDEDD
WKPSSKRTAADKDRGE	LDFARTRLAADVGKAG	MLDAALALAAEISSKS
LDFARTRLAADVGKAG	LDFARTRLAADVGKSG	GTTSVTVLAAELLREA
LDFARTRLAADVGKSG	AESATGKRAAEDDEDD	VKVREKQLAAENRLTE
AESATGKRAAEDDEDD	MLDAALALAAEISSKS	LTGGDKAFAAGADIKE
MLDAALALAAEISSKS	GTTSVTVLAAELLREA	AGQMVTVWAAGAGVAH
GTTSVTVLAAELLREA	VKVREKQLAAENRLTE	EEDVLKFLAAGTHLGG
VKVREKQLAAENRLTE	AGQMVTVWAAGAGVAH	SSGGVIRLAAIAESGV
AGQMVTVWAAGAGVAH	EEDVLKFLAAGTHLGG	ANGPADGYAAIAQADR
EEDVLKFLAAGTHLGG	VRGGQVRGAAGVTDGN	SNGPTDSYAAISQVDR
VRGGQVRGAAGVTDGN	SSGGVIRLAAIAESGV	SPSVSSTLAAKDDPDG
SSGGVIRLAAIAESGV	SNGPTDSYAAISQVDR	AEMYVAKFAAKGEGQL
ANGPADGYAAIAQADR	SPSVSSTLAAKDDPDG	DNSTMGYMAAKKHLEI
SNGPTDSYAAISQVDR	AEMYVAKFAAKGEGQL	AEEMRARLAAKKQELE
SPSVSSTLAAKDDPDG	DNSTMGYMAAKKHLEI	ENAEQQALAAKREDLE
AEMYVAKFAAKGEGQL	AEEMRARLAAKKQELE	NKKVAKAYAALAALEK
DNSTMGYMAAKKHLEI	ENAEQQALAAKREDLE	AELMERLQAALDDEEA
AEEMRARLAAKKQELE	NKKVAKAYAALAALEK	EKMYERMYAALGDPKA
NKKVAKAYAALAALEK	EKMYERMYAALGDPKA	MMQNPQILAALQERLD
AELMERLQAALDDEEA	MMQNPQILAALQERLD	FMRIAKAYAALTDEES
EKMYERMYAALGDPKA	FMRIAKAYAALTDEES	ASKQMVKFAANINKES
MMQNPQILAALQERLD	ASKQMVKFAANINKES	SEPITVKFAANPNQNK
FMRIAKAYAALTDEES	SEPITVKFAANPNQNK	TKESPARKAAPAPGKV
ASKQMVKFAANINKES	TKESPARKAAPAPGKV	GTAGGAALAAPAPGPG
SEPITVKFAANPNQNK	GTAGGAALAAPAPGPG	AAGAGGATAAPPSGNQ
TKESPARKAAPAPGKV	AAGAGGATAAPPSGNQ	ASRAPQMRAAPRPAPV
GTAGGAALAAPAPGPG	SASLAASYAAQQHPQA	SASLAASYAAQQHPQA
AAGAGGATAAPPSGNQ	RTWEKLLLAARAIVAI	RTWEKLLLAARAIVAI
ASRAPQMRAAPRPAPV	GPPDRCEHAARIINDL	GPPDRCEHAARIINDL
SASLAASYAAQQHPQA	WLSPLLQLAASENNGG	WLSPLLQLAASENNGG
RTWEKLLLAARAIVAI	RVADGLPLAASMQEDE	FVSGQKSMAASGNLGH
GPPDRCEHAARIINDL	VEEADAAMAASPHAVD	RVADGLPLAASMQEDE
WLSPLLQLAASENNGG	LSTSAAAHAASRSQAE	VEEADAAMAASPHAVD
FVSGQKSMAASGNLGH	DFEQEMATAASSSSLE	LSTSAAAHAASRSQAE
RVADGLPLAASMQEDE	YVNERNARAAVAGEDG	DFEQEMATAASSSSLE
VEEADAAMAASPHAVD	QTKGKVKLAAVDATVN	YVNERNARAAVAGEDG
LSTSAAAHAASRSQAE	YDLADQLHAAVGASRA	QTKGKVKLAAVDATVN
DFEQEMATAASSSSLE	DGAAAAATAAVGGSAG	YDLADQLHAAVGASRA
YVNERNARAAVAGEDG	GAGAPVYMAAVLEYLT	DGAAAAATAAVGGSAG
QTKGKVKLAAVDATVN	IFEINEAFAAVSAAIV	GAGAPVYMAAVLEYLT
YDLADQLHAAVGASRA	ADNLAIQLAAVTEDKY	IFEINEAFAAVSAAIV
DGAAAAATAAVGGSAG	GDGTFQKWAAVVVPSG	GDGTFQKWAAVVVPSG
GAGAPVYMAAVLEYLT	PLARIVAFADAAVEPI	RQAGEVTYADAHKERT
IFEINEAFAAVSAAIV	VPKGKKGKADAGKEGN	VLKNARAMADALLERG
ADNLAIQLAAVTEDKY	VLKNARAMADALLERG	YGPSSVSFADDFVRSS
GDGTFQKWAAVVVPSG	YGPSSVSFADDFVRSS	DQKPDVMYADIGGMDI
PLARIVAFADAAVEPI	ISILGKSLADELALVD	GRVSFELFADKVPKTA
VPKGKKGKADAGKEGN	GRVSFELFADKVPKTA	PMCIPPSYADLGKAAR
VLKNARAMADALLERG	PMCIPPSYADLGKAAR	EEWYKSKFADLSEAAN
YGPSSVSFADDFVRSS	EEWYKSKFADLSEAAN	NISKDRRYADLTEDQL
ISILGKSLADELALVD	NISKDRRYADLTEDQL	DEVKAHLLADMAHISG
GRVSFELFADKVPKTA	DEVKAHLLADMAHISG	IYKPSSRFADQKNPPN
PMCIPPSYADLGKAAR	IYKPSSRFADQKNPPN	YDHLMDFLADRGVDNT
EEWYKSKFADLSEAAN	YDHLMDFLADRGVDNT	TSDMHRGYADSPSKAG
NISKDRRYADLTEDQL	TSDMHRGYADSPSKAG	LANGNITWADVEARYP
DEVKAHLLADMAHISG	LANGNITWADVEARYP	REAGDVCYADVQKDGV
IYKPSSRFADQKNPPN	REAGDVCYADVQKDGV	REAGDVCYADVYRDGT
YDHLMDFLADRGVDNT	REAGDVCYADVYRDGT	TCEFYMAYADYHDLME
TSDMHRGYADSPSKAG	TCEFYMAYADYHDLME	LVRHARAYAEAAAAPA
LANGNITWADVEARYP	LVRHARAYAEAAAAPA	EQYAIKKFAEAFEAIP
REAGDVCYADVQKDGV	MADSTSRWAEALREIS	MADSTSRWAEALREIS
REAGDVCYADVYRDGT	KDPVQEAWAEDVDLRV	KDPVQEAWAEDVDLRV
TCEFYMAYADYHDLME	EKTISAKYAEERDRAE	EKTISAKYAEERDRAE
LVRHARAYAEAAAAPA	LTELGSMMAEFPLDPQ	LTELGSMMAEFPLDPQ
EQYAIKKFAEAFEAIP	EYSNIEEFAEGSKINA	EYSNIEEFAEGSKINA
MADSTSRWAEALREIS	STEQYDPFAEHRPPKI	STEQYDPFAEHRPPKI
KDPVQEAWAEDVDLRV	IKLESRALAEIAKAEL	IKLESRALAEIAKAEL
EKTISAKYAEERDRAE	IRLETRTLAEIAKVEL	IRLETRTLAEIAKVEL
LTELGSMMAEFPLDPQ	AQELQAKLAEIGAPIQ	AQELQAKLAEIGAPIQ
EYSNIEEFAEGSKINA	KTIDWVAFAEIIPQNQ	KTIDWVAFAEIIPQNQ
STEQYDPFAEHRPPKI	LTDKEREMAEIRDQMQ	EVKDRCTLAEKLGGSA
IKLESRALAEIAKAEL	EVKDRCTLAEKLGGSA	EAEVLKQLAEKREHEK
IRLETRTLAEIAKVEL	HFETIMKYAEKLIQEG	HSFEVSLFAELFNEML
AQELQAKLAEIGAPIQ	EAEVLKQLAEKREHEK	SQVPQSKYAELLAIIE
KTIDWVAFAEIIPQNQ	HSFEVSLFAELFNEML	MEVIPSTLAENAGLNP
LTDKEREMAEIRDQMQ	SQVPQSKYAELLAIIE	TTNLINLLAENGRLSN
EVKDRCTLAEKLGGSA	MEVIPSTLAENAGLNP	MFVQRQVFAENKDEIA
HFETIMKYAEKLIQEG	TTNLINLLAENGRLSN	FEAIPRALAENSGVKA
EAEVLKQLAEKREHEK	FEAIPRALAENSGVKA	IESSLKQLAERRTDIF
HSFEVSLFAELFNEML	IESSLKQLAERRTDIF	RLLRKGNYAERVGAGA
SQVPQSKYAELLAIIE	RLLRKGNYAERVGAGA	RLLRKGHYAERVGAGA
MEVIPSTLAENAGLNP	RLLRKGHYAERVGAGA	FQTFSICYAETGLLGA
TTNLINLLAENGRLSN	FQTFSICYAETGLLGA	CLLEAALAAEVKKPAA
MFVQRQVFAENKDEIA	CLLEAALAAEVKKPAA	ANGQSKGYAEVVVASE
FEAIPRALAENSGVKA	ANGQSKGYAEVVVASE	MTVRIVKHAFEIIHLL
IESSLKQLAERRTDIF	MTVRIVKHAFEIIHLL	LTETGSVFAFGENKMG
RLLRKGNYAERVGAGA	LTETGSVFAFGENKMG	IFEDDRCLAFHDISPQ
RLLRKGHYAERVGAGA	IFEDDRCLAFHDISPQ	RSGKPRGYAFIEYEHE
FQTFSICYAETGLLGA	RSGKPRGYAFIEYEHE	KKIQASTMAFKQMEQI
CLLEAALAAEVKKPAA	KKIQASTMAFKQMEQI	DGKPENEFAFNAEFKD
ANGQSKGYAEVVVASE	DGKPENEFAFNAEFKD	KLLLLRGYAFNHSADF
MTVRIVKHAFEIIHLL	KLLLLRGYAFNHSADF	EEEEVETFAFQAEIAQ
LTETGSVFAFGENKMG	FDFYLCEMAFPRVKPA	LREKSEKFAFQAEVNR
IFEDDRCLAFHDISPQ	EEEEVETFAFQAEIAQ	VARNPPGFAFVEFEDP
RSGKPRGYAFIEYEHE	LREKSEKFAFQAEVNR	IARNPPGFAFVEFEDP
KKIQASTMAFKQMEQI	VARNPPGFAFVEFEDP	NRRGGPPFAFVEFEDP
DGKPENEFAFNAEFKD	IARNPPGFAFVEFEDP	ECDVVKDYAFVHMEKE
KLLLLRGYAFNHSADF	NRRGGPPFAFVEFEDP	GSGKKRGFAFVTFDDH
EEEEVETFAFQAEIAQ	ECDVVKDYAFVHMEKE	QSGKKRGFAFVTFDDH
LREKSEKFAFQAEVNR	GSGKKRGFAFVTFDDH	QSRRSRGFAFVYFENV
VARNPPGFAFVEFEDP	QSGKKRGFAFVTFDDH	QHPLHVTYAGAAVDEL
IARNPPGFAFVEFEDP	QSRRSRGFAFVYFENV	VSSAASVYAGAGGSGS
NRRGGPPFAFVEFEDP	QHPLHVTYAGAAVDEL	GTTGVVVLAGALLEEA
ECDVVKDYAFVHMEKE	VSSAASVYAGAGGSGS	GTNFVLVFAGALLELA
GSGKKRGFAFVTFDDH	GTTGVVVLAGALLEEA	SGMCKAGFAGDDAPRA
QSGKKRGFAFVTFDDH	GTNFVLVFAGALLELA	YASIAKAFAGDIANQL
QSRRSRGFAFVYFENV	SGMCKAGFAGDDAPRA	AARLQAAYAGDKADDI
QHPLHVTYAGAAVDEL	YASIAKAFAGDIANQL	VIASFKVLAGDKNFIT
VSSAASVYAGAGGSGS	AARLQAAYAGDKADDI	TFVTPTLLAGDKSLSN
GTTGVVVLAGALLEEA	VIASFKVLAGDKNFIT	TFVTPCLLAGDRSLAD
GTNFVLVFAGALLELA	TFVTPTLLAGDKSLSN	GIFEVKATAGDTHLGG
SGMCKAGFAGDDAPRA	TFVTPCLLAGDRSLAD	RAAIAQALAGEVSVVP
YASIAKAFAGDIANQL	GIFEVKATAGDTHLGG	IKGFQQILAGEYDHLP
AARLQAAYAGDKADDI	RAAIAQALAGEVSVVP	TTMPVAKLAGFLDLTE
VIASFKVLAGDKNFIT	IKGFQQILAGEYDHLP	RLLIHQSLAGGIIGVK
TFVTPTLLAGDKSLSN	TTMPVAKLAGFLDLTE	EGGAHKVRAGGPGLER
TFVTPCLLAGDRSLAD	RLLIHQSLAGGIIGVK	REEECHFYAGGQVYPG
GIFEVKATAGDTHLGG	EGGAHKVRAGGPGLER	GSGYDYSYAGGRGSYG
RAAIAQALAGEVSVVP	REEECHFYAGGQVYPG	MMHGGTGFAGIDSSSP
IKGFQQILAGEYDHLP	GSGYDYSYAGGRGSYG	VAGQKLIYAGKILNDD
TTMPVAKLAGFLDLTE	MMHGGTGFAGIDSSSP	PDQQRLIFAGKQLEDG
RLLIHQSLAGGIIGVK	VAGQKLIYAGKILNDD	GNMLSSLLAGKVQPSD
EGGAHKVRAGGPGLER	VAGQKLIYAGKILSDD	ALGLDQQFAGLDLNSS
REEECHFYAGGQVYPG	PDQQRLIFAGKQLEDG	ISGAIQHLAGMKDSKT
GSGYDYSYAGGRGSYG	GNMLSSLLAGKVQPSD	RTQFWLYFAGNLASGG
MMHGGTGFAGIDSSSP	EEFPAEDWAGLDEDED	IPQAPAGLAGPVRGVG
VAGQKLIYAGKILNDD	ALGLDQQFAGLDLNSS	SKANSQPSAGRAPISN
VAGQKLIYAGKILSDD	ISGAIQHLAGMKDSKT	KTTFIRMLAGRLKPDE
PDQQRLIFAGKQLEDG	RTQFWLYFAGNLASGG	QVTIPKDLAGSIIGKG
GNMLSSLLAGKVQPSD	IPQAPAGLAGPVRGVG	LGTLMRAWAGSPKGTI
EEFPAEDWAGLDEDED	SKANSQPSAGRAPISN	KQDKIYFMAGSSRKEA
ALGLDQQFAGLDLNSS	KTTFIRMLAGRLKPDE	EEGGKWPYAGTAEAIK
RTQFWLYFAGNLASGG	QVTIPKDLAGSIIGKG	LPHYGHILAGTIKDIV
IPQAPAGLAGPVRGVG	KQDKIYFMAGSSRKEA	VDKGVVPLAGTNGETT
SKANSQPSAGRAPISN	EEGGKWPYAGTAEAIK	ISETAMIFAGVDVTKE
KTTFIRMLAGRLKPDE	LPHYGHILAGTIKDIV	PAMTIAKNAGVEGSLI
QVTIPKDLAGSIIGKG	VDKGVVPLAGTNGETT	AHGGYSVFAGVGERTR
LGTLMRAWAGSPKGTI	ISETAMIFAGVDVTKE	AHYRACLYAGVKIAGT
KQDKIYFMAGSSRKEA	PAMTIAKNAGVEGSLI	NSKIVVVTAGVRQQEG
EEGGKWPYAGTAEAIK	AHGGYSVFAGVGERTR	SADGQTLFAGYTDNLV
LPHYGHILAGTIKDIV	AHYRACLYAGVKIAGT	PCEAYALMAHAMEEVK
VDKGVVPLAGTNGETT	NSKIVVVTAGVRQQEG	DMIVCAAYAHELPKYG
ISETAMIFAGVDVTKE	SADGQTLFAGYTDNLV	ISTSVCVRAHESVVKS
PAMTIAKNAGVEGSLI	PCEAYALMAHAMEEVK	KDYYFDSYAHFGIHEE
AHGGYSVFAGVGERTR	ISTSVCVRAHESVVKS	RYKMRSVYAHFPINVV
AHYRACLYAGVKIAGT	KDYYFDSYAHFGIHEE	THTTPVLLAHGERAEL
NSKIVVVTAGVRQQEG	RYKMRSVYAHFPINVV	VPAELRRLAHGGQVNL
SADGQTLFAGYTDNLV	THTTPVLLAHGERAEL	VEALAAALAHISGATS
PCEAYALMAHAMEEVK	VPAELRRLAHGGQVNL	SGDELMTLAHKHIVKT
DMIVCAAYAHELPKYG	VEALAAALAHISGATS	TPHTVILFAHNDLVDK
ISTSVCVRAHESVVKS	SGDELMTLAHKHIVKT	LIDRLALFAHREDGPG
KDYYFDSYAHFGIHEE	TPHTVILFAHNDLVDK	VLKDYIAYAHSTIMPR
RYKMRSVYAHFPINVV	LIDRLALFAHREDGPG	NLRDNYRFAHTNVESL
THTTPVLLAHGERAEL	VLKDYIAYAHSTIMPR	KQKKEKVWAHYEEQPV
VPAELRRLAHGGQVNL	NLRDNYRFAHTNVESL	LLSPARLYAIAAKEKD
VEALAAALAHISGATS	KQKKEKVWAHYEEQPV	GDHPITAKAIAKGVGI
SGDELMTLAHKHIVKT	LLSPARLYAIAAKEKD	RKNQLKDMAIATGGAV
RLGDPAEYAHLVQAII	GDHPITAKAIAKGVGI	AEFKDKDFAIDIIKST
TPHTVILFAHNDLVDK	RKNQLKDMAIATGGAV	NPPQACILAIGASEDK
LIDRLALFAHREDGPG	AEFKDKDFAIDIIKST	QEEHERILAIGLINEA
VLKDYIAYAHSTIMPR	NPPQACILAIGASEDK	KLKGYTSWAIGLSVAD
NLRDNYRFAHTNVESL	QEEHERILAIGLINEA	KLKGYTNWAIGLSVAD
KQKKEKVWAHYEEQPV	KLKGYTSWAIGLSVAD	LYLPTRVTAIHIDPAT
LLSPARLYAIAAKEKD	KLKGYTNWAIGLSVAD	DREREAILAIHKEAQR
VFNGGTILAIAGEDFA	LYLPTRVTAIHIDPAT	KYYRVCTLAIIDPGDS
GDHPITAKAIAKGVGI	DREREAILAIHKEAQR	RRNKLDHYAIIKFPLT
RKNQLKDMAIATGGAV	KYYRVCTLAIIDPGDS	EAVVDSILAIKKQDEP
AEFKDKDFAIDIIKST	RRNKLDHYAIIKFPLT	TGGKYVPRAILVDLEP
NPPQACILAIGASEDK	EAVVDSILAIKKQDEP	QKFALGIFAINEAVES
KLKGYTSWAIGLSVAD	TGGKYVPRAILVDLEP	AYTIQGQYAIPQPDLT
KLKGYTNWAIGLSVAD	QKFALGIFAINEAVES	GGDPTGRFAIQTDPNS
LYLPTRVTAIHIDPAT	AYTIQGQYAIPQPDLT	ITPRHLQLAIRGDEEL
DREREAILAIHKEAQR	ITPRHLQLAIRGDEEL	IIPRHLQLAIRNDEEL
KYYRVCTLAIIDPGDS	IIPRHLQLAIRNDEEL	VGQVGMACAISILGKS
RRNKLDHYAIIKFPLT	VGQVGMACAISILGKS	GTGKTATFAISILQQI
EAVVDSILAIKKQDEP	GTGKTATFAISILQQL	GTGKTATFAISILQQL
TGGKYVPRAILVDLEP	AACKEEKLAISREANS	AACKEEKLAISREANS
QKFALGIFAINEAVES	MAYGPAQHAISTEKIK	MAYGPAQHAISTEKIK
AYTIQGQYAIPQPDLT	EGLMTTVHAITATQKT	EGLMTTVHAITATQKT
ITPRHLQLAIRGDEEL	TYMGPALFAITIEAMK	TYMGPALFAITIEAMK
IIPRHLQLAIRNDEEL	RTRKEAAWAITNATSG	RTRKEAAWAITNATSG
VGQVGMACAISILGKS	GAPPLAGMAIVKEEET	GAPPLAGMAIVKEEET
GTGKTATFAISILQQL	SPDRACRLAKAAFDDA	SPDRACRLAKAAFDDA
MAYGPAQHAISTEKIK	SDDSILRLAKADGIVS	SDDSILRLAKADGIVS
EGLMTTVHAITATQKT	MKKELNYFAKALESPE	MKKELNYFAKALESPE
TYMGPALFAITIEAMK	LSEVANKFAKATGATQ	LSEVANKFAKATGATQ
RTRKEAAWAITNATSG	AEKKGIKFAKDAASLE	AEKKGIKFAKDAASLE
GAPPLAGMAIVKEEET	RELEHSRYAKDALNLA	RELEHSRYAKDALNLA
SPDRACRLAKAAFDDA	LGGNSSPSAKDIKKIL	KAERAARLAKEAKSET
SDDSILRLAKADGIVS	KAERAARLAKEAKSET	LEDQNCKLAKEKKLLE
MKKELNYFAKALESPE	LEDQNCKLAKEKKLLE	AQSEAEKLAKERQEAE
LSEVANKFAKATGATQ	AQSEAEKLAKERQEAE	SKRALVILAKGAEEME
AEKKGIKFAKDAASLE	SKRALVILAKGAEEME	QSGAGNNWAKGHYTEG
RELEHSRYAKDALNLA	QSGAGNNWAKGHYTEG	DPSKQKPMAKGPAKNS
LGGNSSPSAKDIKKIL	DPSKQKPMAKGPAKNS	FRKLMVALAKGRRAED
KAERAARLAKEAKSET	FRKLMVALAKGRRAED	RLLLPGELAKHAVSEG
LEDQNCKLAKEKKLLE	RLLLPGELAKHAVSEG	EWVDTVKLAKHKELAP
AQSEAEKLAKERQEAE	EWVDTVKLAKHKELAP	DANGKIIWAKHSEVQQ
SKRALVILAKGAEEME	DANGKIIWAKHSEVQQ	VNDDRHVMAKHSSVYP
QSGAGNNWAKGHYTEG	KSNAPRVKAKIIAEGA	KSNAPRVKAKIIAEGA
DPSKQKPMAKGPAKNS	KYDERKKNAKISSLLE	KYDERKKNAKISSLLE
FRKLMVALAKGRRAED	HDQLLLNYAKKESDLN	ALIDSMSLAKKDEKTD
RLLLPGELAKHAVSEG	NSTMGYMMAKKHLEIN	HDQLLLNYAKKESDLN
EWVDTVKLAKHKELAP	LGPGMTKMAKMIDERQ	NSTMGYMMAKKHLEIN
DANGKIIWAKHSEVQQ	KTGISDVFAKNDLAVV	LGPGMTKMAKMIDERQ
VNDDRHVMAKHSSVYP	SDEVELSYAKNGQDLG	KTGISDVFAKNDLAVV
KSNAPRVKAKIIAEGA	TQSNSVCYAKNGQVIG	SDEVELSYAKNGQDLG
KYDERKKNAKISSLLE	DPSTIEKLAKNKQKPI	DPSTIEKLAKNKQKPI
ALIDSMSLAKKDEKTD	LRVDQIIMAKPAGGPK	LRVDQIIMAKPAGGPK
HDQLLLNYAKKESDLN	IQTRGEGYAKPNEGAI	GFPLNAIYAKPANKQE
NSTMGYMMAKKHLEIN	DAVTYTEHAKRKTVTA	IQTRGEGYAKPNEGAI
LGPGMTKMAKMIDERQ	TGIYEEKHAKRPDADL	FKAIKARFAKPVYPGQ
KTGISDVFAKNDLAVV	PEENQASWAKSAGAKS	DAVTYTEHAKRKTVTA
SDEVELSYAKNGQDLG	KRISTKEWAKSTGYDP	TGIYEEKHAKRPDADL
TQSNSVCYAKNGQVIG	APEQACHLAKTAFDDA	PEENQASWAKSAGAKS
DPSTIEKLAKNKQKPI	SPEKACSLAKTAFDEA	KRISTKEWAKSTGYDP
LRVDQIIMAKPAGGPK	NPELACTLAKTAFDEA	APEQACHLAKTAFDDA
IQTRGEGYAKPNEGAI	QALLSSILAKTASNII	NPELACTLAKTAFDEA
DAVTYTEHAKRKTVTA	DKPMRIQYAKTDSDII	SPEKACSLAKTAFDEA
TGIYEEKHAKRPDADL	KRSPPIPLAKVDATAE	QALLSSILAKTASNII
PEENQASWAKSAGAKS	AEGSEIRLAKVDATEE	DKPMRIQYAKTDSDII
KRISTKEWAKSTGYDP	TTNCLAPLAKVIHDNF	KRSPPIPLAKVDATAE
APEQACHLAKTAFDDA	DQPPQAKKAKVKTSTV	TTNCLAPLAKVIHDNF
SPEKACSLAKTAFDEA	PETKPVLMALAEGPGA	DQPPQAKKAKVKTSTV
NPELACTLAKTAFDEA	GPGTSFEFALAIVEAL	PETKPVLMALAEGPGA
QALLSSILAKTASNII	QNLDGVANALDNVDAR	GPGTSFEFALAIVEAL
DKPMRIQYAKTDSDII	RETWYLSWALDTNQEE	QNLDGVANALDNVDAR
KRSPPIPLAKVDATAE	SAPHMHAYALELLFDQ	RETWYLSWALDTNQEE
AEGSEIRLAKVDATEE	TLSSTGPFALEPDATG	SAPHMHAYALELLFDQ
TTNCLAPLAKVIHDNF	HELEKSKRALEQQVEE	TLSSTGPFALEPDATG
DQPPQAKKAKVKTSTV	GKAEQGKFALEVAAKT	GKAEQGKFALEVAAKT
PETKPVLMALAEGPGA	SGIDANPNALFPPVEF	SGIDANPNALFPPVEF
GPGTSFEFALAIVEAL	LRTECYGYALGDATRA	LRTECYGYALGDATRA
QNLDGVANALDNVDAR	SKDAALATALGDKKSL	SKDAALATALGDKKSL
RETWYLSWALDTNQEE	VVRNAALFALGQFSEN	HMTAIVGMALGHRPIP
SAPHMHAYALELLFDQ	TRGDECGLALGRLASI	VVRNAALFALGQFSEN
TLSSTGPFALEPDATG	SPGGATIHALHFLESG	TRGDECGLALGRLASI
HELEKSKRALEQQVEE	FITGVGILALIDALRD	SPGGATIHALHFLESG
GKAEQGKFALEVAAKT	NHFTSARMALIGLGVS	FITGVGILALIDALRD
SGIDANPNALFPPVEF	YFRDNGKHALIIYDDL	NHFTSARMALIGLGVS
LRTECYGYALGDATRA	FFQKDRKMALIQMGSV	YFRDNGKHALIIYDDL
SKDAALATALGDKKSL	DLPENKKQALKEKELG	FFQKDRKMALIQMGSV
HMTAIVGMALGHRPIP	RYTCQREFALKHLPND	DLPENKKQALKEKELG
TRGDECGLALGRLASI	LKRESVELALKLLDED	RYTCQREFALKHLPND
SPGGATIHALHFLESG	MCDKEFMWALKNGDLD	LKRESVELALKLLDED
FITGVGILALIDALRD	GDLAGRYYALKSMTEA	MCDKEFMWALKNGDLD
NHFTSARMALIGLGVS	DPTKVVRTALLDAAGV	GDLAGRYYALKSMTEA
YFRDNGKHALIIYDDL	GPDEAKIKALLERTGY	DPTKVVRTALLDAAGV
FFQKDRKMALIQMGSV	LGGPAIVHALNETEVT	GPDEAKIKALLERTGY
DLPENKKQALKEKELG	GAYILTRFALNNPEMV	LGGPAIVHALNETEVT
RYTCQREFALKHLPND	GPFQEAAFALPVSGMD	GAYILTRFALNNPEMV
LKRESVELALKLLDED	VTQAVSNLALQFGEED	GPFQEAAFALPVSGMD
MCDKEFMWALKNGDLD	RAQERLATALQKLEEA	VTQAVSNLALQFGEED
GDLAGRYYALKSMTEA	EAVKRKIQALQQQADE	RAQERLATALQKLEEA
DPTKVVRTALLDAAGV	PRTTAAMWALQTVEKE	EAVKRKIQALQQQADE
GPDEAKIKALLERTGY	EEAKRGGQALRDAGYE	PRTTAAMWALQTVEKE
LGGPAIVHALNETEVT	GTLDPVEKALRDAKLD	LYDLVMTHALQWPSLT
GAYILTRFALNNPEMV	MERIMKAQALRDNSTM	EEAKRGGQALRDAGYE
GPFQEAAFALPVSGMD	TSQDARFYALSASFEP	GTLDPVEKALRDAKLD
VTQAVSNLALQFGEED	DALEVIPMALSENSGM	MERIMKAQALRDNSTM
RAQERLATALQKLEEA	AIEKLAVEALSSLDGD	TSQDARFYALSASFEP
EAVKRKIQALQQQADE	GKSLADELALVDVLED	DALEVIPMALSENSGM
PRTTAAMWALQTVEKE	ARARLSNLALVKPEKT	AIEKLAVEALSSLDGD
LYDLVMTHALQWPSLT	SADWREVWALVQAGIR	GKSLADELALVDVLED
EEAKRGGQALRDAGYE	DFAGVERLALVTGGEI	AEDNADTLALVFEAPN
GTLDPVEKALRDAKLD	VDGKQVELALWDTAGQ	ARARLSNLALVKPEKT
MERIMKAQALRDNSTM	LQVLKNARAMADALLE	SADWREVWALVQAGIR
TSQDARFYALSASFEP	PITYPQGLAMAKEIGA	DFAGVERLALVTGGEI
DALEVIPMALSENSGM	ERFDGMLLAMAQQHEG	VDGKQVELALWDTAGQ
AIEKLAVEALSSLDGD	GRIHQIEYAMEAVKQG	LQVLKNARAMADALLE
GKSLADELALVDVLED	LDESGKKFAMEPEEFD	PITYPQGLAMAKEIGA
ARARLSNLALVKPEKT	FTANALALAMERDGSS	ERFDGMLLAMAQQHEG
SADWREVWALVQAGIR	QRATSNVFAMFDQSQI	GRIHQIEYAMEAVKQG
DFAGVERLALVTGGEI	QETIRTALAMGADRGI	LDESGKKFAMEPEEFD
VDGKQVELALWDTAGQ	AGIERMGLAMGGGGGA	FTANALALAMERDGSS
LQVLKNARAMADALLE	ERLFPLIQAMHPTLAG	QRATSNVFAMFDQSQI
PITYPQGLAMAKEIGA	TNAIFKAFAMIIDKLE	QETIRTALAMGADRGI
ERFDGMLLAMAQQHEG	RLEYCEALAMLREAGV	AGIERMGLAMGGGGGA
GRIHQIEYAMEAVKQG	VARQQSHFAMMHGGTG	ERLFPLIQAMHPTLAG
LDESGKKFAMEPEEFD	EKAENQVLAMRKQSEG	TNAIFKAFAMIIDKLE
FTANALALAMERDGSS	TLRTAKALAMTALDVI	RLEYCEALAMLREAGV
QRATSNVFAMFDQSQI	TGLVTNTLAMTEEEKN	VARQQSHFAMMHGGTG
QETIRTALAMGADRGI	YGPGWVSMANAGKDTN	EKAENQVLAMRKQSEG
AGIERMGLAMGGGGGA	LKALTSELANARDESK	TLRTAKALAMTALDVI
ERLFPLIQAMHPTLAG	DGKYSQVLANGLDNKL	TGLVTNTLAMTEEEKN
TNAIFKAFAMIIDKLE	EAFSLVVLANIKMLEI	YGPGWVSMANAGKDTN
RLEYCEALAMLREAGV	NIKNVAKTANKDHLVT	LKALTSELANARDESK
VARQQSHFAMMHGGTG	RDAVLLVFANKQDLPN	DGKYSQVLANGLDNKL
TGLVTNTLAMTEEEKN	LVDTTVELANKVGAAE	EAFSLVVLANIKMLEI
YGPGWVSMANAGKDTN	LVELSRVLANPGNSQV	NIKNVAKTANKDHLVT
LKALTSELANARDESK	HTVCHLLFANQTEKDI	RDAVLLVFANKQDLPN
DGKYSQVLANGLDNKL	KPEEGRDMANRIGAFG	LVDTTVELANKVGAAE
EAFSLVVLANIKMLEI	MAHAVTQLANRTPGKE	LVELSRVLANPGNSQV
NIKNVAKTANKDHLVT	ADKDYSVTANSKIVVV	HTVCHLLFANQTEKDI
RDAVLLVFANKQDLPN	PQLDSTSFANSRDTSF	KPEEGRDMANRIGAFG
LVDTTVELANKVGAAE	KVLFVRNLANTVTEEI	MAHAVTQLANRTPGKE
LVELSRVLANPGNSQV	KLGNNCVFAPADVTSE	ADKDYSVTANSKIVVV
HTVCHLLFANQTEKDI	FSTSSSCHAPAVTQHA	PQLDSTSFANSRDTSF
KPEEGRDMANRIGAFG	GPIKTKQFAPIHAEAP	KVLFVRNLANTVTEEI
MAHAVTQLANRTPGKE	LDVIVRSFAPILPHLA	KLGNNCVFAPADVTSE
ADKDYSVTANSKIVVV	KKKFKDPNAPKRPPSA	FSTSSSCHAPAVTQHA
PQLDSTSFANSRDTSF	SLKNSKKYAPTEAQLN	GPIKTKQFAPIHAEAP
KVLFVRNLANTVTEEI	IHFPLATYAPVISAEK	LDVIVRSFAPILPHLA
KLGNNCVFAPADVTSE	PGQISAGYAPVLDCHT	KKKFKDPNAPKRPPSA
FSTSSSCHAPAVTQHA	KPGMVVTFAPVNVTTE	NSTGPAPMAPPRAPGP
GPIKTKQFAPIHAEAP	LSELTQQLAQATGKPP	SLKNSKKYAPTEAQLN
LDVIVRSFAPILPHLA	EERGIARLAQATQERT	IHFPLATYAPVISAEK
KKKFKDPNAPKRPPSA	SSELEQPFAQDTSSVG	PGQISAGYAPVLDCHT
DTLALVFEAPNQEKVS	PYSSPQEFAQDVGRMF	KPGMVVTFAPVNVTTE
SLKNSKKYAPTEAQLN	GDQNSDVYAQEKQDFV	EERGIARLAQATQERT
IHFPLATYAPVISAEK	QLELAQVLAQERPKLP	PYSSPQEFAQDVGRMF
PGQISAGYAPVLDCHT	AIEDMVGYAQETQHEK	GDQNSDVYAQEKQDFV
KPGMVVTFAPVNVTTE	VALNIGKLAQFEPSQR	QLELAQVLAQERPKLP
LSELTQQLAQATGKPP	QYREVAAFAQFGSDLD	AIEDMVGYAQETQHEK
EERGIARLAQATQERT	KLLGKVTIAQGGVLPN	VALNIGKLAQFEPSQR
SSELEQPFAQDTSSVG	QEPTAEQLAQIAAENE	QYREVAAFAQFGSDLD
PYSSPQEFAQDVGRMF	EIYHTGTFAQIHEMQD	KLLGKVTIAQGGVLPN
GDQNSDVYAQEKQDFV	IGGCRKQLAQIKEMVE	QEPTAEQLAQIAAENE
QLELAQVLAQERPKLP	SASRSSLFAQINQGES	EIYHTGTFAQIHEMQD
AIEDMVGYAQETQHEK	STMETMNYAQIRTIAI	IGGCRKQLAQIKEMVE
VALNIGKLAQFEPSQR	VNRLKKAYAQIRVGNP	SASRSSLFAQINQGES
QYREVAAFAQFGSDLD	ICDNAALYAQKYDEEF	STMETMNYAQIRTIAI
KLLGKVTIAQGGVLPN	SVQRCIALAQLLVEQN	VNRLKKAYAQIRVGNP
QEPTAEQLAQIAAENE	APRQPGLMAQMATTAA	ICDNAALYAQKYDEEF
IGGCRKQLAQIKEMVE	LLIIPKVLAQNSGFDL	SVQRCIALAQLLVEQN
SASRSSLFAQINQGES	YRQQAAYYAQTSPQGM	APRQPGLMAQMATTAA
STMETMNYAQIRTIAI	LHDALCVLAQTVKDSR	LLIIPKVLAQNSGFDL
VNRLKKAYAQIRVGNP	TEDRLSCFAQTVSPAE	VAAGAVGLAQRALDEA
ICDNAALYAQKYDEEF	LRQRVEQFARAFPMPG	YRQQAAYYAQTSPQGM
SVQRCIALAQLLVEQN	VALAQAVNARALPAVQ	LHDALCVLAQTVKDSR
APRQPGLMAQMATTAA	PLLLASGMARDWPDAR	TEDRLSCFAQTVSPAE
LLIIPKVLAQNSGFDL	FQATARKFAREEIIPV	LRQRVEQFARAFPMPG
YRQQAAYYAQTSPQGM	KPKPIGKLAREIGLLS	VALAQAVNARALPAVQ
LHDALCVLAQTVKDSR	NETEAATFAREQGFET	PLLLASGMARDWPDAR
TEDRLSCFAQTVSPAE	TVAEKLDWARERLEQQ	FQATARKFAREEIIPV
LRQRVEQFARAFPMPG	DELDSIAKARGGNIGD	KPKPIGKLAREIGLLS
VALAQAVNARALPAVQ	GILRDRSFARISDEDW	TVAEKLDWARERLEQQ
PLLLASGMARDWPDAR	ESFDGSVRARIVTDRE	DELDSIAKARGGNIGD
FQATARKFAREEIIPV	ISKMRELLARKDSETG	GVFEWEAFARGTKALM
KPKPIGKLAREIGLLS	FPEFLTMMARKMKDTD	GILRDRSFARISDEDW
NETEAATFAREQGFET	TTAIAEAWARLDHKFD	ESFDGSVRARIVTDRE
TVAEKLDWARERLEQQ	TDEEINRFARLDIDPE	ISKMRELLARKDSETG
DELDSIAKARGGNIGD	QDVDNASLARLDLERK	FPEFLTMMARKMKDTD
GVFEWEAFARGTKALM	SKTIKVSYARPSSEVI	TDEEINRFARLDIDPE
GILRDRSFARISDEDW	QTREHLLLARQIGVEH	QDVDNASLARLDLERK
ESFDGSVRARIVTDRE	SNIRAGNLARRAAATQ	SFQYPGNFARPLEVAI
ISKMRELLARKDSETG	QAGDAAASARSLPNEE	SKTIKVSYARPSSEVI
FPEFLTMMARKMKDTD	EEELQAALARVEEEAA	SNIRAGNLARRAAATQ
TTAIAEAWARLDHKFD	LLIDEDYYARVEGREI	GTTTATVLARSIAKEG
TDEEINRFARLDIDPE	ACLNARCFARVEPSHK	QAGDAAASARSLPNEE
QDVDNASLARLDLERK	RNVYKKEKARVITEEE	EEELQAALARVEEEAA
SFQYPGNFARPLEVAI	EPLTASMLASAPPQEQ	ACLNARCFARVEPSHK
SKTIKVSYARPSSEVI	CLVLAARHASASSTNL	RNVYKKEKARVITEEE
QTREHLLLARQIGVEH	YPFHYAPFASDFEGIA	AIQNRFKYARVTPDTD
SNIRAGNLARRAAATQ	GKKQAQILASEAEKAE	EPLTASMLASAPPQEQ
QAGDAAASARSLPNEE	RLVSRRDYASEAIKGA	CLVLAARHASASSTNL
EEELQAALARVEEEAA	STFNDRVFASELNAGI	YPFHYAPFASDFEGIA
LLIDEDYYARVEGREI	MRAKLFRFASENDLPE	RRFDEILEASDGIMVA
ACLNARCFARVEPSHK	LYKDAMQYASESKDTE	GKKQAQILASEAEKAE
RNVYKKEKARVITEEE	KGYAFIEFASFEDAKE	RLVSRRDYASEAIKGA
AIQNRFKYARVTPDTD	VFGVCHIFASFNDTFV	STFNDRVFASELNAGI
EPLTASMLASAPPQEQ	GAAAMRSMASGGGVPT	MRAKLFRFASENDLPE
CLVLAARHASASSTNL	VSPDGSLCASGGKDGQ	LYKDAMQYASESKDTE
YPFHYAPFASDFEGIA	VMGRIATLASGLEGGQ	KGYAFIEFASFEDAKE
GKKQAQILASEAEKAE	KPVSPLLLASGMARDW	GAAAMRSMASGGGVPT
RLVSRRDYASEAIKGA	IQAVLSLYASGRTTGI	VMGRIATLASGLEGGQ
STFNDRVFASELNAGI	PAAKMIVMASHMQEQE	KPVSPLLLASGMARDW
MRAKLFRFASENDLPE	EDIKAKMQASIEKGGS	IQAVLSLYASGRTTGI
LYKDAMQYASESKDTE	ELITKAVAASKERSGV	PAAKMIVMASHMQEQE
KGYAFIEFASFEDAKE	TPLQLLLFASKKVQSD	EDIKAKMQASIEKGGS
VFGVCHIFASFNDTFV	FAEGSKINASKNQQDD	TPLQLLLFASKKVQSD
GAAAMRSMASGGGVPT	KLLLQVQHASKQITAD	FAEGSKINASKNQQDD
VSPDGSLCASGGKDGQ	SPEVKGYWASLDASTQ	KLLLQVQHASKQITAD
VMGRIATLASGLEGGQ	TYPRWVTTASLLDYDT	SPEVKGYWASLDASTQ
KPVSPLLLASGMARDW	AAVSAGCLASLQQPVG	TYPRWVTTASLLDYDT
IQAVLSLYASGRTTGI	EQFGGNPFASLVSNTS	AAVSAGCLASLQQPVG
PAAKMIVMASHMQEQE	KGYIFLEYASPAHAVD	KGYIFLEYASPAHAVD
EDIKAKMQASIEKGGS	DQPESKKLASQGDSIS	DQPESKKLASQGDSIS
ELITKAVAASKERSGV	PSAFDRILASRMGVEA	PSAFDRILASRMGVEA
TPLQLLLFASKKVQSD	EKCLIEILASRTNEQM	EKCLIEILASRTNEQM
FAEGSKINASKNQQDD	ELQMTRQMASSGASGG	ELQMTRQMASSGASGG
KLLLQVQHASKQITAD	TNQYMQRMASVRAVPN	TNQYMQRMASVRAVPN
SPEVKGYWASLDASTQ	GTAAAASLATAAGSED	GTAAAASLATAAGSED
TYPRWVTTASLLDYDT	ALDFEQEMATAASSSS	ALDFEQEMATAASSSS
AAVSAGCLASLQQPVG	LADQGKSFATASHRNT	LADQGKSFATASHRNT
EQFGGNPFASLVSNTS	QPVTAVALATASLQTE	QPVTAVALATASLQTE
KGYIFLEYASPAHAVD	KKLFYSTFATDDRKEG	KKLFYSTFATDDRKEG
TGEAFVQFASQELAEK	SKMKLQPFATEADVEE	SKMKLQPFATEADVEE
DQPESKKLASQGDSIS	YHRYLAEFATGNDRKE	YHRYLAEFATGNDRKE
PSAFDRILASRMGVEA	VQEGATVYATGTHALV	MQAVLSLYATGRTTGV
EKCLIEILASRTNEQM	DRVTDALNATRAAVEE	VQEGATVYATGTHALV
ELQMTRQMASSGASGG	KKKKEKVLATVTKPVG	DRVTDALNATRAAVEE
GTAAAASLATAAGSED	PVSELITKAVAASKER	LSIYLENYATSMGSRE
ALDFEQEMATAASSSS	VAAAISKTAVAPIERV	RGFGFVTYATVEEVDA
LADQGKSFATASHRNT	TLMNLGGLAVARDDGL	KKKKEKVLATVTKPVG
QPVTAVALATASLQTE	NAILGVSLAVCKAGAV	PVSELITKAVAASKER
KKLFYSTFATDDRKEG	IFYRKGVKAVDPKTGR	NVDRHVGMAVAGLLAD
SKMKLQPFATEADVEE	MVEMADGYAVDRAITH	VAAAISKTAVAPIERV
ELLKGIPLATGDTSPE	EFEVHEVYAVDVLVSS	NAILGVSLAVCKAGAV
YHRYLAEFATGNDRKE	ERRAIEKLAVEALSSL	IFYRKGVKAVDPKTGR
VQEGATVYATGTHALV	KKLENCNYAVELGKHP	MVEMADGYAVDRAITH
DRVTDALNATRAAVEE	ALKACLDTAVENMPSL	EFEVHEVYAVDVLVSS
PVSELITKAVAASKER	GSGSLAAMAVFEDKFR	ERRAIEKLAVEALSSL
VAAAISKTAVAPIERV	GAGKHVPRAVFVDLEP	KKLENCNYAVELGKHP
NAILGVSLAVCKAGAV	PASTGAAKAVGKVIPE	ALKACLDTAVENMPSL
IFYRKGVKAVDPKTGR	NEVISKLYAVHQEGNK	GSGSLAAMAVFEDKFR
MVEMADGYAVDRAITH	YRETGYPLAVKLGTIT	GAGKHVPRAVFVDLEP
EFEVHEVYAVDVLVSS	AGAPVYMAAVLEYLTA	IDVPIPRFAVGIVIGR
ERRAIEKLAVEALSSL	TAMPFRGYAVLGGERG	PASTGAAKAVGKVIPE
KKLENCNYAVELGKHP	PAPNFKATAVMPDGQF	NEVISKLYAVHQEGNK
ALKACLDTAVENMPSL	LLVIPNTLAVNAAQDS	AGAPVYMAAVLEYLTA
GSGSLAAMAVFEDKFR	FRRGEAHLAVNDFELA	TAMPFRGYAVLGGERG
GAGKHVPRAVFVDLEP	VARAQAALAVNISAAR	PAPNFKATAVMPDGQF
IDVPIPRFAVGIVIGR	AFRTATQLAVNKIKEI	LLVIPNTLAVNAAQDS
PASTGAAKAVGKVIPE	LQSSLKKLAVNNIAGI	FRRGEAHLAVNDFELA
NEVISKLYAVHQEGNK	ANRICKVLAVNQENEH	VARAQAALAVNISAAR
AGAPVYMAAVLEYLTA	GAGKGKYYAVNYPLRD	AFRTATQLAVNKIKEI
TAMPFRGYAVLGGERG	ILAPTRELAVQIQKGL	LQSSLKKLAVNNIAGI
PAPNFKATAVMPDGQF	NPDLALRMAVRNNLAG	ANRICKVLAVNQENEH
LLVIPNTLAVNAAQDS	ERSDSRAQAVSEDAGG	GAGKGKYYAVNYPLRD
FRRGEAHLAVNDFELA	LPGELAKHAVSEGTKA	ILAPTRELAVQIQKGL
VARAQAALAVNISAAR	RKNNRQPYAVSELAGH	NPDLALRMAVRNNLAG
AFRTATQLAVNKIKEI	MWKASAGHAVSIAQDD	ERSDSRAQAVSEDAGG
LQSSLKKLAVNNIAGI	AAEISCALAVSQEADK	LPGELAKHAVSEGTKA
ANRICKVLAVNQENEH	GRVVEPKRAVSREDSQ	RKNNRQPYAVSELAGH
GAGKGKYYAVNYPLRD	GVQEDALMAVSTLVEV	AAEISCALAVSQEADK
ILAPTRELAVQIQKGL	VTHGGRVLAVTAIREN	GRVVEPKRAVSREDSQ
NPDLALRMAVRNNLAG	SSGPTSLFAVTVAPPG	VTHGGRVLAVTAIREN
ERSDSRAQAVSEDAGG	SQFGPIERAVVIVDDR	SSGPTSLFAVTVAPPG
LPGELAKHAVSEGTKA	VGPGLGEWAVVTGSTD	SQFGPIERAVVIVDDR
AAEISCALAVSQEADK	KHNDDEQYAWESSAGG	VGPGLGEWAVVTGSTD
GRVVEPKRAVSREDSQ	AKAGIPVYAWKGETDE	KHNDDEQYAWESSAGG
GVQEDALMAVSTLVEV	YSPDPSIYAYDNFGVL	AKAGIPVYAWKGETDE
VTHGGRVLAVTAIREN	QFGGGSQYAYFHEEDE	YSPDPSIYAYDNFGVL
SSGPTSLFAVTVAPPG	AFPKTLAFAYLEDLHS	QFGGGSQYAYFHEEDE
SQFGPIERAVVIVDDR	KTPGDFSYAYQKPEET	AFPKTLAFAYLEDLHS
VGPGLGEWAVVTGSTD	SEMITQLLAYTPPQEQ	KTPGDFSYAYQKPEET
KHNDDEQYAWESSAGG	HPHLSKGYAYVEFENP	SEMITQLLAYTPPQEQ
AKAGIPVYAWKGETDE	YTRRPRGFAYVQFEDV	HPHLSKGYAYVEFENP
YSPDPSIYAYDNFGVL	FTPLTVKYAYYDTERI	YTRRPRGFAYVQFEDV
QFGGGSQYAYFHEEDE	MTKEKLRSCQVALQEH	MTKEKLRSCQVALQEH
AFPKTLAFAYLEDLHS	FSVRGTSFDAAATSGG	MRILMVGLDAAGKTTI
KTPGDFSYAYQKPEET	MRILMVGLDAAGKTTI	QQKIEKQYDADLEQIL
SEMITQLLAYTPPQEQ	QQKIEKQYDADLEQIL	SDTHSSTFDAGAGIAL
HPHLSKGYAYVEFENP	SDTHSSTFDAGAGIAL	LKSVVARFDAGELITQ
YTRRPRGFAYVQFEDV	LKSVVARFDAGELITQ	GKKLKATMDAGKLVSD
FTPLTVKYAYYDTERI	GKKLKATMDAGKLVSD	MEKMFKQYDAGRDGFI
MTKEKLRSCQVALQEH	MEKMFKQYDAGRDGFI	HWPFMVVNDAGRPKVQ
FSVRGTSFDAAATSGG	HWPFMVVNDAGRPKVQ	HKNLLILYDAIGTLAD
MRILMVGLDAAGKTTI	HKNLLILYDAIGTLAD	GYAEEAPYDAIHVGAA
QQKIEKQYDADLEQIL	GYAEEAPYDAIHVGAA	EEISELFYDAKSSAKI
SDTHSSTFDAGAGIAL	EEISELFYDAKSSAKI	QSSSEVGYDAMAGDFV
LKSVVARFDAGELITQ	QSSSEVGYDAMAGDFV	AVAALVRADAPEEEDH
GKKLKATMDAGKLVSD	AVAALVRADAPEEEDH	KGLVIAKMDATANDVP
MEKMFKQYDAGRDGFI	KGLVIAKMDATANDVP	QLCDNAGFDATNILNK
HWPFMVVNDAGRPKVQ	QLCDNAGFDATNILNK	QIFISRTYDATTHFET
HKNLLILYDAIGTLAD	QIFISRTYDATTHFET	KDCRYALYDATYETKE
GYAEEAPYDAIHVGAA	KDCRYALYDATYETKE	LKSVQKLLDAVDTYIP
EEISELFYDAKSSAKI	LKSVQKLLDAVDTYIP	RGFGFVTFDDHDPVDK
QSSSEVGYDAMAGDFV	RGFGFVTFDDHDPVDK	RGFAFVTFDDHDSVDK
AVAALVRADAPEEEDH	RGFAFVTFDDHDSVDK	RGFAFVTFDDHDTVDK
KGLVIAKMDATANDVP	RGFAFVTFDDHDTVDK	RLEKPAKYDDIKKVVK
QLCDNAGFDATNILNK	RLEKPAKYDDIKKVVK	KRLIGRRYDDPEVQKD
QIFISRTYDATTHFET	SGNLRDLYDDKDGLRK	LAINLITYDDRFNLKS
LKSVQKLLDAVDTYIP	KRLIGRRYDDPEVQKD	AVREIRKYDDVTEKVN
RGFGFVTFDDHDPVDK	AVREIRKYDDVTEKVN	SYGGSSRYDDYSSSRD
RGFAFVTFDDHDSVDK	SYGGSSRYDDYSSSRD	MEIGTSLFDEEGAKIV
RGFAFVTFDDHDTVDK	YSEAAKQYDEALNKQD	NHEGVRRFDEILEASD
RLEKPAKYDDIKKVVK	MEIGTSLFDEEGAKIV	KHSGNITFDEIVNIAR
SGNLRDLYDDKDGLRK	NHEGVRRFDEILEASD	KIPRDLYEDELVPLFE
KRLIGRRYDDPEVQKD	KHSGNITFDEIVNIAR	KDYAFIHFDERDGAVK
AVREIRKYDDVTEKVN	KIPRDLYEDELVPLFE	VAKEGVKFDESEKTKE
SYGGSSRYDDYSSSRD	DFVTADKFDENAKTGQ	KEKMAQAYDFALDKIG
YSEAAKQYDEALNKQD	KDYAFIHFDERDGAVK	GTTTTRSFDFEIETKQ
MEIGTSLFDEEGAKIV	VAKEGVKFDESEKTKE	EKLCYVALDFEQEMAT
KHSGNITFDEIVNIAR	KEKMAQAYDFALDKIG	ITAYMVLFDFGNLQPG
KIPRDLYEDELVPLFE	GTTTTRSFDFEIETKQ	SVFLDTISDFHLLLFL
KDYAFIHFDERDGAVK	EKLCYVALDFEQEMAT	VVVDSVEYDFHLLPSG
VAKEGVKFDESEKTKE	ITAYMVLFDFGNLQPG	TYDISQLFDFIDDLAD
KEKMAQAYDFALDKIG	VVVDSVEYDFHLLPSG	DSSRQQEYDFKMAQAL
EKLCYVALDFEQEMAT	TYDISQLFDFIDDLAD	WALYDHLMDFLADRGV
ITAYMVLFDFGNLQPG	DSSRQQEYDFKMAQAL	TVGRIRFHDFLGDSWG
VVVDSVEYDFHLLPSG	WALYDHLMDFLADRGV	RAKSRRNLDFQDVLDK
TYDISQLFDFIDDLAD	TVGRIRFHDFLGDSWG	LLVESKNLDFQKTVQL
DSSRQQEYDFKMAQAL	RAKSRRNLDFQDVLDK	PPLRGSNMDFREPTEE
WALYDHLMDFLADRGV	LLVESKNLDFQKTVQL	SSSDYVNMDFTKRESN
TVGRIRFHDFLGDSWG	PPLRGSNMDFREPTEE	LNNGQKTFDFWKDIVA
RAKSRRNLDFQDVLDK	SSSDYVNMDFTKRESN	SLKEALTYDGALLGDR
LLVESKNLDFQKTVQL	LNNGQKTFDFWKDIVA	SITASLRFDGALNVDL
PPLRGSNMDFREPTEE	SLKEALTYDGALLGDR	KNGHVYKYDGFRESEF
SSSDYVNMDFTKRESN	SITASLRFDGALNVDL	KGESPVDYDGGRTRSD
LNNGQKTFDFWKDIVA	KNGHVYKYDGFRESEF	RDMNGKSLDGKAIKVE
SLKEALTYDGALLGDR	KGESPVDYDGGRTRSD	KKFFDANYDGKDYDPV
SITASLRFDGALNVDL	RDMNGKSLDGKAIKVE	RPENPKPQDGKETKAA
KNGHVYKYDGFRESEF	KKFFDANYDGKDYDPV	CVQQLKEFDGKSLVSV
KGESPVDYDGGRTRSD	RPENPKPQDGKETKAA	TDDEIAKYDGKWEVEE
RDMNGKSLDGKAIKVE	CVQQLKEFDGKSLVSV	ATQGTGLYDGLDWLSH
KKFFDANYDGKDYDPV	TDDEIAKYDGKWEVEE	REEEAIQLDGLNASQI
RPENPKPQDGKETKAA	ATQGTGLYDGLDWLSH	DGEEAGAYDGPRTADG
CVQQLKEFDGKSLVSV	REEEAIQLDGLNASQI	TIVEREPWDGRDGELP
TDDEIAKYDGKWEVEE	IAVYSCPFDGMITETK	KNTILKKYDGRFKDIF
ATQGTGLYDGLDWLSH	DGEEAGAYDGPRTADG	NPEIPALLDGRLQVVD
REEEAIQLDGLNASQI	TIVEREPWDGRDGELP	EETLKESFDGSVRARI
DGEEAGAYDGPRTADG	KNTILKKYDGRFKDIF	LASEISTWDGVIVTPS
TIVEREPWDGRDGELP	NPEIPALLDGRLQVVD	TPAELRRFDGVQDPRI
KNTILKKYDGRFKDIF	EETLKESFDGSVRARI	SLIRGLVLDHGARHPD
NPEIPALLDGRLQVVD	LASEISTWDGVIVTPS	DSLDWALYDHLMDFLA
EETLKESFDGSVRARI	TPAELRRFDGVQDPRI	RNKISFKFDHLRKEAS
LASEISTWDGVIVTPS	SLIRGLVLDHGARHPD	DDPDPRLFDHPESPTP
TPAELRRFDGVQDPRI	DSLDWALYDHLMDFLA	KNKIASKYDHQAEEDL
SLIRGLVLDHGARHPD	RNKISFKFDHLRKEAS	GNNGQIHYDHQNDGAS
DSLDWALYDHLMDFLA	DDPDPRLFDHPESPTP	SLLTTVGWDHQVVHHV
RNKISFKFDHLRKEAS	KNKIASKYDHQAEEDL	SYCLSGMYDHRYGDSE
DDPDPRLFDHPESPTP	GNNGQIHYDHQNDGAS	PLSTETNWDIAHMISG
KNKIASKYDHQAEEDL	SLLTTVGWDHQVVHHV	MVNPTVFFDIAVDGEP
GNNGQIHYDHQNDGAS	SYCLSGMYDHRYGDSE	VPQIEVTFDIDANGIL
SLLTTVGWDHQVVHHV	VDENCVGFDHTVKPVS	VPQIEVTFDIDANGIV
SYCLSGMYDHRYGDSE	PLSTETNWDIAHMISG	KKKTKKIFDIDEAEEG
PLSTETNWDIAHMISG	MVNPTVFFDIAVDGEP	FQTSVVSRDIDTAAKF
MVNPTVFFDIAVDGEP	VPQIEVTFDIDANGIL	YDICRRNLDIERPTYT
VPQIEVTFDIDANGIL	VPQIEVTFDIDANGIV	GDTTCALWDIETGQQT
VPQIEVTFDIDANGIV	KKKTKKIFDIDEAEEG	RAEDGENYDIKKQAEI
KKKTKKIFDIDEAEEG	FQTSVVSRDIDTAAKF	TAKLIEKLDIKLDSED
FQTSVVSRDIDTAAKF	YDICRRNLDIERPTYT	TGVEYETFDILEDEEV
YDICRRNLDIERPTYT	GDTTCALWDIETGQQT	DKLGRICLDILKDKWS
GDTTCALWDIETGQQT	RAEDGENYDIKKQAEI	DDHTVCLWDINAGPKE
RAEDGENYDIKKQAEI	TAKLIEKLDIKLDSED	RMIAGQVLDINLAAEP
TAKLIEKLDIKLDSED	TGVEYETFDILEDEEV	GVVNRSQLDINNKKSV
TGVEYETFDILEDEEV	DKLGRICLDILKDKWS	KKSADTLWDIQKDLKD
DKLGRICLDILKDKWS	DDHTVCLWDINAGPKE	CLTPRGRYDIRIYPTF
DDHTVCLWDINAGPKE	RMIAGQVLDINLAAEP	EEVIPSRLDIRVGKII
RMIAGQVLDINLAAEP	GVVNRSQLDINNKKSV	DDHTICLWDISAVPKE
GVVNRSQLDINNKKSV	KKSADTLWDIQKDLKD	AVIDHHNYDISDLGQH
KKSADTLWDIQKDLKD	AYIFEEPFDIRDLQSN	DLDAEAAMDISEGRSA
AYIFEEPFDIRDLQSN	CLTPRGRYDIRIYPTF	QGAYQEAFDISKKEMQ
CLTPRGRYDIRIYPTF	EEVIPSRLDIRVGKII	EPAIKATFDISLVVPK
EEVIPSRLDIRVGKII	DDHTICLWDISAVPKE	TAATGGVFDISNLDRL
DDHTICLWDISAVPKE	AVIDHHNYDISDLGQH	TAVAARGLDISNVKHV
AVIDHHNYDISDLGQH	QGAYQEAFDISKKEMQ	GDLIESFLDISRPKMQ
DLDAEAAMDISEGRSA	TAATGGVFDISNLDRL	DLINEACWDISSSGVN
QGAYQEAFDISKKEMQ	TAVAARGLDISNVKHV	FDTALKHYDKAKELDP
EPAIKATFDISLVVPK	GDLIESFLDISRPKMQ	KALRDAKLDKAQIHDL
TAATGGVFDISNLDRL	DLINEACWDISSSGVN	FKEAFSLFDKDGDGTI
TAVAARGLDISNVKHV	FDTALKHYDKAKELDP	IREAFRVFDKDGNGYI
GDLIESFLDISRPKMQ	KALRDAKLDKAQIHDL	YVEGLRVFDKEGNGTV
DLINEACWDISSSGVN	FKEAFSLFDKDGDGTI	DAKKRELYDKGGEQAI
FDTALKHYDKAKELDP	IREAFRVFDKDGNGYI	VLYVLKLYDKIDPEKL
KALRDAKLDKAQIHDL	YVEGLRVFDKEGNGTV	GFPTWLKLDKKVSAQE
FKEAFSLFDKDGDGTI	DAKKRELYDKGGEQAI	LKATLPSPDKLPGFKM
IREAFRVFDKDGNGYI	VLYVLKLYDKIDPEKL	VAIVRYAYDKRANPQV
DAKKRELYDKGGEQAI	TLLHLREFDKKKLISV	RGVAFIRFDKRSEAEE
VLYVLKLYDKIDPEKL	GFPTWLKLDKKVSAQE	KALRDAKLDKSQIHDI
TLLHLREFDKKKLISV	VAIVRYAYDKRANPQV	ADKNVVVFDKSSEQIL
GFPTWLKLDKKVSAQE	RGVAFIRFDKRSEAEE	EKPTTALLDKVADNLA
ETNLRKLFDKLLEYMP	RREFIEKYDKSLHQAI	LHHHRINFDKYHPGYF
VAIVRYAYDKRANPQV	KALRDAKLDKSQIHDI	GGSTGLLMDLAANEKA
RGVAFIRFDKRSEAEE	ADKNVVVFDKSSEQIL	LPHAILRLDLAGRDLT
RREFIEKYDKSLHQAI	EKPTTALLDKVADNLA	EFFRSGKYDLDFKSPD
KALRDAKLDKSQIHDI	LHHHRINFDKYHPGYF	SPLLSSSFDLDYDFQR
ADKNVVVFDKSSEQIL	GGSTGLLMDLAANEKA	DNASLARLDLERKVES
EKPTTALLDKVADNLA	LPHAILRLDLAGRDLT	LKSICEVLDLERSGVN
LHHHRINFDKYHPGYF	EFFRSGKYDLDFKSPD	KEEIVDKYDLFVGSQA
GGSTGLLMDLAANEKA	SDYEMKLMDLDVEQLG	GEKNILVFDLGGGTFD
LPHAILRLDLAGRDLT	SPLLSSSFDLDYDFQR	VELDLHSYDLGIENRD
EFFRSGKYDLDFKSPD	DNASLARLDLERKVES	NLEDVQPHDLGKVGEV
SDYEMKLMDLDVEQLG	LKSICEVLDLERSGVN	DEETDSALDLGNIRAE
SPLLSSSFDLDYDFQR	KEEIVDKYDLFVGSQA	MRDVYKKFDLGQDVID
DNASLARLDLERKVES	GEKNILVFDLGGGTFD	TTEMETIYDLGTKMIE
LKSICEVLDLERSGVN	NLEDVQPHDLGKVGEV	LIFGATNWDLIGRKEV
GEKNILVFDLGGGTFD	DEETDSALDLGNIRAE	VECIKIILDLISESPI
VELDLHSYDLGIENRD	MRDVYKKFDLGQDVID	SILQQIELDLKATQAL
NLEDVQPHDLGKVGEV	TTEMETIYDLGTKMIE	AAVMAFLFDLKDLVDL
DEETDSALDLGNIRAE	LIFGATNWDLIGRKEV	MDSQIKIWDLKERTNV
MRDVYKKFDLGQDVID	VECIKIILDLISESPI	QSPSLVQYDLKNPSDS
TTEMETIYDLGTKMIE	SILQQIELDLKATQAL	YGFGLIKLDLKTKSEN
LIFGATNWDLIGRKEV	AAVMAFLFDLKDLVDL	MCYEAKEWDLLNENIM
VECIKIILDLISESPI	MDSQIKIWDLKERTNV	RLVNLQHLDLLNNKLV
SILQQIELDLKATQAL	QSPSLVQYDLKNPSDS	GACLFTCYDLLRPDVV
AAVMAFLFDLKDLVDL	YGFGLIKLDLKTKSEN	QQQEKKQFDLLSDLGS
MDSQIKIWDLKERTNV	MCYEAKEWDLLNENIM	KDFMIVALDLLSGLAE
QSPSLVQYDLKNPSDS	GACLFTCYDLLRPDVV	QTEIGQTLDLLTAPQG
YGFGLIKLDLKTKSEN	QQQEKKQFDLLSDLGS	TTGQEVKYDLLVSNAI
MCYEAKEWDLLNENIM	KDFMIVALDLLSGLAE	KDGQAMLWDLNEGKHL
RLVNLQHLDLLNNKLV	QTEIGQTLDLLTAPQG	QDKLLRIYDLNKPEAE
GACLFTCYDLLRPDVV	TTGQEVKYDLLVSNAI	DYLSVKIWDLNMENRP
QQQEKKQFDLLSDLGS	KDGQAMLWDLNEGKHL	EKVGQISFDLPRQGDM
KDFMIVALDLLSGLAE	QDKLLRIYDLNKPEAE	QVSLVINYDLPTNREN
QTEIGQTLDLLTAPQG	DYLSVKIWDLNMENRP	RRLEAAYLDLQRILEN
KDGQAMLWDLNEGKHL	EKVGQISFDLPRQGDM	DDATCRLFDLRADQEL
QDKLLRIYDLNKPEAE	QVSLVINYDLPTNREN	IILVGTKLDLRDDKDT
DYLSVKIWDLNMENRP	RRLEAAYLDLQRILEN	YQCFVSFFDLRDPSQI
EKVGQISFDLPRQGDM	DDATCRLFDLRADQEL	KVTVKVYFDLRIGDED
QVSLVINYDLPTNREN	IILVGTKLDLRDDKDT	LQDGEFSMDLRTKSTG
RRLEAAYLDLQRILEN	YQCFVSFFDLRDPSQI	VKEKGSTLDLSDLEAE
DDATCRLFDLRADQEL	KVTVKVYFDLRIGDED	ERLRKKKWDLSELPKF
IILVGTKLDLRDDKDT	LQDGEFSMDLRTKSTG	TDRRLNVWDLSKIGEE
YQCFVSFFDLRDPSQI	VKEKGSTLDLSDLEAE	PLSPPKKKDLSLEEIQ
KVTVKVYFDLRIGDED	ERLRKKKWDLSELPKF	KNLKWIGLDLSNGKPR
LQDGEFSMDLRTKSTG	TDRRLNVWDLSKIGEE	QAIVCQQLDLTHLKER
VKEKGSTLDLSDLEAE	PLSPPKKKDLSLEEIQ	PGISRIMYDLTSKPPG
ERLRKKKWDLSELPKF	KNLKWIGLDLSNGKPR	DKNDKSVKDLVILLYE
TDRRLNVWDLSKIGEE	QAIVCQQLDLTHLKER	IQPGCINYDLVKSGNL
PLSPPKKKDLSLEEIQ	PGISRIMYDLTSKPPG	LSNMIAFYDMARRAVE
KNLKWIGLDLSNGKPR	DKNDKSVKDLVILLYE	KKLVRKTLDMIKKIAD
QAIVCQQLDLTHLKER	IQPGCINYDLVKSGNL	AKQTKRMLDMKVNPIQ
PGISRIMYDLTSKPPG	LSNMIAFYDMARRAVE	IGNLELAWDMLDLAKI
DKNDKSVKDLVILLYE	KKLVRKTLDMIKKIAD	LAEEAVTLDMLDLGAA
IQPGCINYDLVKSGNL	AKQTKRMLDMKVNPIQ	GINTLVTYDMVPEPKI
DNRKNQLKDMAIATGG	IGNLELAWDMLDLAKI	AAPLFELYDNAPGYGP
KKLVRKTLDMIKKIAD	LAEEAVTLDMLDLGAA	SQKKAELLDNEKPAAV
AKQTKRMLDMKVNPIQ	EGNTTAGLDMREGTIG	ADDDEEVDDNIPEMPS
IGNLELAWDMLDLAKI	GINTLVTYDMVPEPKI	SENLQEFWDNLIGGVD
LAEEAVTLDMLDLGAA	AAPLFELYDNAPGYGP	MGVNHEKYDNSLKIIS
EGNTTAGLDMREGTIG	SQKKAELLDNEKPAAV	SDVKELVLDNSRSNEG
GINTLVTYDMVPEPKI	ADDDEEVDDNIPEMPS	QILPGDPFDNSSRPSQ
AAPLFELYDNAPGYGP	SENLQEFWDNLIGGVD	DVPLHALYDNVEKLFP
SQKKAELLDNEKPAAV	THLGGEDFDNRLVNHF	REEQRKVFDPVPVGVT
ADDDEEVDDNIPEMPS	MGVNHEKYDNSLKIIS	AKDVKQFYDQALQQAV
SENLQEFWDNLIGGVD	SDVKELVLDNSRSNEG	GAGPAGRYDQATDTIL
THLGGEDFDNRLVNHF	QILPGDPFDNSSRPSQ	RKVVAEVYDQERFDNS
MGVNHEKYDNSLKIIS	DVPLHALYDNVEKLFP	SYDQQSGYDQHQGSYD
SDVKELVLDNSRSNEG	REEQRKVFDPVPVGVT	EGKPDQKFDQKQELGR
QILPGDPFDNSSRPSQ	LNPVGAKFDPYEHEAL	LEELAVNYDQKSQEVE
DVPLHALYDNVEKLFP	AKDVKQFYDQALQQAV	LEKKQKKFDQLLAEEK
REEQRKVFDPVPVGVT	GAGPAGRYDQATDTIL	GAEEAKTFDQLTPEES
LNPVGAKFDPYEHEAL	RKVVAEVYDQERFDNS	PSKRKRRWDQTADQTP
AKDVKQFYDQALQQAV	SYDQQSGYDQHQGSYD	GGGGGASFDRAIEMER
GAGPAGRYDQATDTIL	EGKPDQKFDQKQELGR	WQNVFRTYDRDNSGMI
RKVVAEVYDQERFDNS	LEKKQKKFDQLLAEEK	VRSIISMFDRENKAGV
SYDQQSGYDQHQGSYD	GKEDSKTFDQLTPDES	YNQEWTLWDRFEVQGL
EGKPDQKFDQKQELGR	GAEEAKTFDQLTPEES	CGPCIGQWDRKDIKKG
LEKKQKKFDQLLAEEK	PSKRKRRWDQTADQTP	GVFDISNLDRLGKSEV
GKEDSKTFDQLTPDES	GGGGGASFDRAIEMER	SEGLTKEYDRLLEEHA
GAEEAKTFDQLTPEES	WQNVFRTYDRDNSGMI	LMARQGLYDRLPPLPV
PSKRKRRWDQTADQTP	VRSIISMFDRENKAGV	GAGRGSMYDRMRRGGD
GGGGGASFDRAIEMER	YNQEWTLWDRFEVQGL	LKKAAVHYDRSGRSLG
WQNVFRTYDRDNSGMI	CGPCIGQWDRKDIKKG	FKEAFQLFDRTGDGKI
VRSIISMFDRENKAGV	EDKAKKKHDRKSKRLD	PPEKPRKHDSGAADLE
YNQEWTLWDRFEVQGL	GVFDISNLDRLGKSEV	LVRGQKVLDSGAPIKI
EDKAKKKHDRKSKRLD	SEGLTKEYDRLLEEHA	DKWQHDLFDSGFGGGA
GVFDISNLDRLGKSEV	LMARQGLYDRLPPLPV	KGSIFVVFDSIESAKK
SEGLTKEYDRLLEEHA	FKEAFQLFDRTGDGKI	SKKIKGCWDSIHVVEV
LMARQGLYDRLPPLPV	PPEKPRKHDSGAADLE	LFTYSSVYDSISMETL
GAGRGSMYDRMRRGGD	LVRGQKVLDSGAPIKI	KVVVGKTFDSIVMDPK
LKKAAVHYDRSGRSLG	DKWQHDLFDSGFGGGA	PEEADETWDSKEDKIH
FKEAFQLFDRTGDGKI	KGSIFVVFDSIESAKK	SRVVGNPFDSKTEQGP
PPEKPRKHDSGAADLE	SKKIKGCWDSIHVVEV	KIHAREIFDSRGNPTV
LVRGQKVLDSGAPIKI	LFTYSSVYDSISMETL	WLLDGTKFDSSLDRKD
DKWQHDLFDSGFGGGA	KVVVGKTFDSIVMDPK	KQVELALWDTAGQEDY
KGSIFVVFDSIESAKK	PEEADETWDSKEDKIH	GPIKFNVWDTAGQEKF
SKKIKGCWDSIHVVEV	SRVVGNPFDSKTEQGP	KTIKLQIWDTAGQERF
LFTYSSVYDSISMETL	KIHAREIFDSRGNPTV	KTIKAQIWDTAGQERY
KVVVGKTFDSIVMDPK	WLLDGTKFDSSLDRKD	RAAYFGIYDTAKGMLP
PEEADETWDSKEDKIH	ENIVIAKMDSTANEVE	YRPVAVALDTKGPEIR
SRVVGNPFDSKTEQGP	VDLEPGTMDSVRSGPF	SKRSYQFWDTQPVPKL
KIHAREIFDSRGNPTV	KQVELALWDTAGQEDY	ITRQNQFYDTQVIKQE
WLLDGTKFDSSLDRKD	GPIKFNVWDTAGQEKF	MFVGGLSWDTSKKDLK
RRREDNLNDSSQQLQD	KTIKLQIWDTAGQERF	MFIGGLSWDTSKKDLT
ENIVIAKMDSTANEVE	KTIKAQIWDTAGQERY	MFIGGLSWDTTKKDLK
VDLEPGTMDSVRSGPF	RAAYFGIYDTAKGMLP	DNWRWHFYDTVKGSDW
KQVELALWDTAGQEDY	YRPVAVALDTKGPEIR	DSEKRKQYDTYGEEGL
GPIKFNVWDTAGQEKF	SKRSYQFWDTQPVPKL	NIVGSEHYDVARGVQK
KTIKLQIWDTAGQERF	ITRQNQFYDTQVIKQE	SLGMILLWDVDGGLTQ
KTIKAQIWDTAGQERY	MFVGGLSWDTSKKDLK	TFNSIMKCDVDIRKDL
RAAYFGIYDTAKGMLP	MFIGGLSWDTSKKDLT	EPGDLRLLDVDNRVVL
YRPVAVALDTKGPEIR	MFIGGLSWDTTKKDLK	KDLLIAYYDVDYEKNA
SKRSYQFWDTQPVPKL	DNWRWHFYDTVKGSDW	KALAAAGYDVEKNNSR
ITRQNQFYDTQVIKQE	DSEKRKQYDTYGEEGL	KNISFTVWDVGGQDKI
MFVGGLSWDTSKKDLK	NIVGSEHYDVARGVQK	ENMRGVRFDVHDVTLH
MFIGGLSWDTSKKDLT	SLGMILLWDVDGGLTQ	ILPCIKGYDVIAQAQS
MFIGGLSWDTTKKDLK	TFNSIMKCDVDIRKDL	PEELQKCFDVKDVQML
DNWRWHFYDTVKGSDW	EPGDLRLLDVDNRVVL	MVKETTYYDVLGVKPN
DSEKRKQYDTYGEEGL	KDLLIAYYDVDYEKNA	AFAIFRKFDVNTSAVQ
NIVGSEHYDVARGVQK	KALAAAGYDVEKNNSR	VKIWRRSYDVPPPPME
SLGMILLWDVDGGLTQ	KNISFTVWDVGGQDKI	KGKLGVCFDVPTASVT
TFNSIMKCDVDIRKDL	ENMRGVRFDVHDVTLH	ASVLASRFDVSGYPTI
EPGDLRLLDVDNRVVL	ILPCIKGYDVIAQAQS	ETDLAKRFDVSGYPTL
KDLLIAYYDVDYEKNA	PEELQKCFDVKDVQML	DLDLHVIYDVSHNIAK
KALAAAGYDVEKNNSR	MVKETTYYDVLGVKPN	TAAVGGVFDVSNADRL
KNISFTVWDVGGQDKI	AFAIFRKFDVNTSAVQ	AQCAIIMFDVTSRVTY
ENMRGVRFDVHDVTLH	VKIWRRSYDVPPPPME	VHNDAQSFDYDHDAFL
ILPCIKGYDVIAQAQS	KGKLGVCFDVPTASVT	DGSRFQVWDYEEGEVE
PEELQKCFDVKDVQML	ASVLASRFDVSGYPTI	SQGDSEYYDYGHGEVQ
MVKETTYYDVLGVKPN	ETDLAKRFDVSGYPTL	KELRLRGYDYGPHFQG
AFAIFRKFDVNTSAVQ	DLDLHVIYDVSHNIAK	VGEDIRKLDYGQHVVA
VKIWRRSYDVPPPPME	TAAVGGVFDVSNADRL	AFLHPEEYDYMKDIVV
KGKLGVCFDVPTASVT	AQCAIIMFDVTSRVTY	LKGPFSRYDYQRQPDS
ASVLASRFDVSGYPTI	GDGETVEFDVVEGEKG	YKVRIDEYDYSKPIQG
ETDLAKRFDVSGYPTL	VHNDAQSFDYDHDAFL	FKNDQDTWDYTNPNLS
DLDLHVIYDVSHNIAK	DGSRFQVWDYEEGEVE	SSLAEAAYEAADVADD
TAAVGGVFDVSNADRL	SQGDSEYYDYGHGEVQ	ADIALAPMEAAKVRIQ
AQCAIIMFDVTSRVTY	KELRLRGYDYGPHFQG	VSGIKAAYEAELGDAR
GDGETVEFDVVEGEKG	VGEDIRKLDYGQHVVA	EEEEGEAGEAGEAESE
VHNDAQSFDYDHDAFL	KTLFGKMMDYLQGSGE	VGVLLRKLEAGIRGIS
DGSRFQVWDYEEGEVE	AFLHPEEYDYMKDIVV	VAAGVGEFEAGISKNG
SQGDSEYYDYGHGEVQ	LKGPFSRYDYQRQPDS	RPWAYAIWEAIKDFFD
KELRLRGYDYGPHFQG	YKVRIDEYDYSKPIQG	RLLLEVTYEAIVDGGI
VGEDIRKLDYGQHVVA	FKNDQDTWDYTNPNLS	LAEMKEKYEAIVEENK
KTLFGKMMDYLQGSGE	SSLAEAAYEAADVADD	IPITVRQLEAIVRIAE
AFLHPEEYDYMKDIVV	LEEIQKKLEAAEERRK	REEQMERLEALDANSR
YKVRIDEYDYSKPIQG	ADIALAPMEAAKVRIQ	NASGTTLLEALDCILP
FKNDQDTWDYTNPNLS	VSGIKAAYEAELGDAR	SGASTGIYEALELRDN
SSLAEAAYEAADVADD	EEEEGEAGEAGEAESE	AEKVAEKLEALSVKEE
LEEIQKKLEAAEERRK	VGVLLRKLEAGIRGIS	ITGLRAAMEALVVEVT
ADIALAPMEAAKVRIQ	VAAGVGEFEAGISKNG	ADTLALVFEAPNQEKV
VSGIKAAYEAELGDAR	RPWAYAIWEAIKDFFD	ALEEKRRLEARIAQLE
EEEEGEAGEAGEAESE	RLLLEVTYEAIVDGGI	QLQVGVEFEASTRMQD
VGVLLRKLEAGIRGIS	LAEMKEKYEAIVEENK	GPDGLTAFEATDNQAI
VAAGVGEFEAGISKNG	IPITVRQLEAIVRIAE	SQVESGSLEDDWDFLP
RPWAYAIWEAIKDFFD	FKATISALEAKIGQLE	KGDYQKAYEDGCKTVD
RLLLEVTYEAIVDGGI	REEQMERLEALDANSR	VEVPQVTWEDIGGLED
LAEMKEKYEAIVEENK	NASGTTLLEALDCILP	SLAAMAVFEDKFRPDM
IPITVRQLEAIVRIAE	SGASTGIYEALELRDN	PGFAFVEFEDPRDAAD
FKATISALEAKIGQLE	GSILKKVLEALKDLIN	KDYAFVHFEDRGAAVK
REEQMERLEALDANSR	AEKVAEKLEALSVKEE	MKPVQKVLEDSDLKKS
NASGTTLLEALDCILP	ITGLRAAMEALVVEVT	QDEMAQAFEDWNKTEL
SGASTGIYEALELRDN	ADTLALVFEAPNQEKV	YTAKIALLEEARRRKE
GSILKKVLEALKDLIN	ALEEKRRLEARIAQLE	LLLSAARAEEEDKKED
AEKVAEKLEALSVKEE	QLQVGVEFEASTRMQD	EEEEAAMYEEEMEREE
ITGLRAAMEALVVEVT	GPDGLTAFEATDNQAI	FEEAKRTYEEGLKHEA
ADTLALVFEAPNQEKV	SQVESGSLEDDWDFLP	KLVLSKLYEEGSNKRL
ALEEKRRLEARIAQLE	VEVPQVTWEDIGGLED	NGDKKLSEEEILENPD
QLQVGVEFEASTRMQD	ALKYQQLFEDIRGQSD	PKERTALFEEISRSGE
GPDGLTAFEATDNQAI	SLAAMAVFEDKFRPDM	PPYSQKRYEEIVKEVS
SQVESGSLEDDWDFLP	PGFAFVEFEDPRDAAD	SEERPKLFEELGKQIQ
KGDYQKAYEDGCKTVD	KDYAFVHFEDRGAAVK	AIYHLQLFEELRRLAP
VEVPQVTWEDIGGLED	MKPVQKVLEDSDLKKS	IPLIKSAYEEQRIKDM
SLAAMAVFEDKFRPDM	KHLLRETFEDSNLIPK	VLGRCQVFEETQIGGE
PGFAFVEFEDPRDAAD	QDEMAQAFEDWNKTEL	AQIEAKFYEEVHDLER
KDYAFVHFEDRGAAVK	YTAKIALLEEARRRKE	EHHLRDYFEEYGKIDT
MKPVQKVLEDSDLKKS	LLLSAARAEEEDKKED	SRGPGTSFEFALAIVE
QDEMAQAFEDWNKTEL	EEEEAAMYEEEMEREE	LVFEVELFEFKGEDLT
YTAKIALLEEARRRKE	FEEAKRTYEEGLKHEA	LENVSVALEFLDRESI
LLLSAARAEEEDKKED	KLVLSKLYEEGSNKRL	YSRKAAALEFLNRFEE
EEEEAAMYEEEMEREE	NGDKKLSEEEILENPD	YGPRAEEYEFLTPVEE
FEEAKRTYEEGLKHEA	PKERTALFEEISRSGE	FLNFKRLLEFNQGKLP
KLVLSKLYEEGSNKRL	PPYSQKRYEEIVKEVS	VISGREVFEFRPELVN
NGDKKLSEEEILENPD	EADAEKTFEEKQGTEI	PGVLIQVYEGERAMTK
PKERTALFEEISRSGE	SEERPKLFEELGKQIQ	DKKNPVKFEGGDRDLE
PPYSQKRYEEIVKEVS	IPLIKSAYEEQRIKDM	KKLNPKKYEGGRELSD
EADAEKTFEEKQGTEI	VLGRCQVFEETQIGGE	LNIGKKLYEGKTKEVY
SEERPKLFEELGKQIQ	AQIEAKFYEEVHDLER	GPVVAMVWEGLNVVKT
IPLIKSAYEEQRIKDM	EHHLRDYFEEYGKIDT	NPHLKNLYEGLVMTEV
VLGRCQVFEETQIGGE	SRGPGTSFEFALAIVE	RVTIHKTFEGNLTTKP
AQIEAKFYEEVHDLER	LVFEVELFEFKGEDLT	EQGPYETYEGSPVSKG
EHHLRDYFEEYGKIDT	LENVSVALEFLDRESI	KPNLMQTLEGTPVFVH
SRGPGTSFEFALAIVE	YSRKAAALEFLNRFEE	SRTTDGVYEGVAIGGD
LVFEVELFEFKGEDLT	YGPRAEEYEFLTPVEE	DPALAAQYEHDLEVAQ
LENVSVALEFLDRESI	VISGREVFEFRPELVN	IPVICVTYEHLITKPV
YSRKAAALEFLNRFEE	PGVLIQVYEGERAMTK	PRWSNAKMEIATKDPL
YGPRAEEYEFLTPVEE	DKKNPVKFEGGDRDLE	VLANIKMLEIDPQKVN
FLNFKRLLEFNQGKLP	KKLNPKKYEGGRELSD	KGFSEGLWEIENNPTV
VISGREVFEFRPELVN	LNIGKKLYEGKTKEVY	VRIVKHAFEIIHLLTG
DKKNPVKFEGGDRDLE	GGASLELLEGKVLPGV	VGTGAGLLEIKKIGDE
KKLNPKKYEGGRELSD	ATSGDGLYEGLDWLSN	EMYGINYFEIKNKKGT
LNIGKKLYEGKTKEVY	GPVVAMVWEGLNVVKT	SHATQAIFEILEKSWL
GGASLELLEGKVLPGV	NPHLKNLYEGLVMTEV	YMAAKKHLEINPDHSI
ATSGDGLYEGLDWLSN	RVTIHKTFEGNLTTKP	YASQKKTFEINPRHPL
GPVVAMVWEGLNVVKT	EQGPYETYEGSPVSKG	GTFDISILEIQKGVFE
NPHLKNLYEGLVMTEV	KKGQAVDYEGSRTQEE	KGFNEGLWEIQNNPHA
RVTIHKTFEGNLTTKP	KPNLMQTLEGTPVFVH	KRSTITSREIQTAVRL
EQGPYETYEGSPVSKG	SRTTDGVYEGVAIGGD	RQKKAHLMEIQVNGGT
KKGQAVDYEGSRTQEE	DPALAAQYEHDLEVAQ	GKGGCKIKEIRESTGA
KPNLMQTLEGTPVFVH	ACWELYCLEHGIQPDG	TAELTKVFEIRNTEDL
SRTTDGVYEGVAIGGD	IPVICVTYEHLITKPV	MPLPLKLFEISDIVIK
DPALAAQYEHDLEVAQ	AGASGGAYEHRYVELF	QQAYQEAFEISKKEMQ
ACWELYCLEHGIQPDG	PRWSNAKMEIATKDPL	NIEIDSPYEISRAPDE
IPVICVTYEHLITKPV	VLANIKMLEIDPQKVN	LDDTTVKFEIWDTAGQ
SEKKKKQYEHVKRDLN	KGFSEGLWEIENNPTV	AQPTESEKEIYNQVNV
PRWSNAKMEIATKDPL	VRIVKHAFEIIHLLTG	KDKSKASLEKAGKSGV
VLANIKMLEIDPQKVN	VGTGAGLLEIKKIGDE	YELHLKSFEKAKESWE
KGFSEGLWEIENNPTV	EMYGINYFEIKNKKGT	AREDMAALEKDYEEVG
VRIVKHAFEIIHLLTG	SHATQAIFEILEKSWL	DKRTIEKFEKEAAEMG
VGTGAGLLEIKKIGDE	YMAAKKHLEINPDHSI	LVKEKVMYEKEAKQQE
EMYGINYFEIKNKKGT	YASQKKTFEINPRHPL	DYKALQKYEKEKFEEM
SHATQAIFEILEKSWL	GTFDISILEIQKGVFE	LDVTTSEYEKEKLNER
YMAAKKHLEINPDHSI	KGFNEGLWEIQNNPHA	KGFGFVSYEKHEDANK
YASQKKTFEINPRHPL	KRSTITSREIQTAVRL	RSIAKEGFEKISKGAN
GTFDISILEIQKGVFE	RQKKAHLMEIQVNGGT	KDPIDVNYEKLKTDIK
KGFNEGLWEIQNNPHA	GKGGCKIKEIRESTGA	AEDIMRLREKLQEEML
KRSTITSREIQTAVRL	TAELTKVFEIRNTEDL	RPPRERRFEKPLEEKG
RQKKAHLMEIQVNGGT	MPLPLKLFEISDIVIK	EAIHSQLLEKQKIAEE
GKGGCKIKEIRESTGA	QQAYQEAFEISKKEMQ	ALKRKKRYEKQLAQID
TAELTKVFEIRNTEDL	NIEIDSPYEISRAPDE	ERKLRTFYEKRMATEV
MPLPLKLFEISDIVIK	LDDTTVKFEIWDTAGQ	LVTIIFIYEKRRKPED
QQAYQEAFEISKKEMQ	AQPTESEKEIYNQVNV	TAASSSSLEKSYELPD
NIEIDSPYEISRAPDE	KDKSKASLEKAGKSGV	EEEMRKLFEKYGKAGE
LDDTTVKFEIWDTAGQ	HLKDKKRFEKANQDSG	EYNLRDYFEKYGKIET
AQPTESEKEIYNQVNV	AREDMAALEKDYEEVG	EYLTAEILELAGNAAR
KDKSKASLEKAGKSGV	DKRTIEKFEKEAAEMG	EYLTAEVLELAGNASK
YELHLKSFEKAKESWE	LVKEKVMYEKEAKQQE	FFDDPMLLELAKQDVV
HLKDKKRFEKANQDSG	DYKALQKYEKEKFEEM	FFYGKSLLELARMENG
AREDMAALEKDYEEVG	LDVTTSEYEKEKLNER	PDIMRQTLELARNPAM
DKRTIEKFEKEAAEMG	KGFGFVSYEKHEDANK	NNVDGHLYELDGRMPF
LVKEKVMYEKEAKQQE	RSIAKEGFEKISKGAN	PTGIPIVYELDKNLKP
DYKALQKYEKEKFEEM	CKIMKDILEKKVEKVV	LGEFAKVLELDNVKSE
LDVTTSEYEKEKLNER	KDPIDVNYEKLKTDIK	IESCNKALELDSNNEK
KGFGFVSYEKHEDANK	AEDIMRLREKLQEEML	KDGKTLNDELEIIEGM
RSIAKEGFEKISKGAN	RPPRERRFEKPLEEKG	HLINVLMWELEKKSAV
KDPIDVNYEKLKTDIK	EAIHSQLLEKQKIAEE	LPKMSGGWELELNGTE
AEDIMRLREKLQEEML	ALKRKKRYEKQLAQID	YIDRVRALELENDRLL
RPPRERRFEKPLEEKG	ERKLRTFYEKRMATEV	EPLGRVSFELFADKVP
EAIHSQLLEKQKIAEE	LVTIIFIYEKRRKPED	VSMDNRLMELFPANKQ
ALKRKKRYEKQLAQID	TAASSSSLEKSYELPD	KNIVKKCLELFSELAE
ERKLRTFYEKRMATEV	EEEMRKLFEKYGKAGE	KNLVKKCLELFTELAE
LVTIIFIYEKRRKPED	EYNLRDYFEKYGKIET	VYVGSIYYELGEDTIR
TAASSSSLEKSYELPD	EYLTAEILELAGNAAR	SNLKRVTLELGGKSPN
EYNLRDYFEKYGKIET	EYLTAEVLELAGNASK	ATFARRLLELGPKPEV
EYLTAEILELAGNAAR	PDIMRQTLELARNPAM	KKLDAQVQELHAKVSE
EYLTAEVLELAGNASK	NNVDGHLYELDGRMPF	YELSASNFELHVAQGD
FFDDPMLLELAKQDVV	PTGIPIVYELDKNLKP	ASTVKSVLELIPELNE
FFYGKSLLELARMENG	IESCNKALELDSNNEK	EKRRGLKYELISETGG
PDIMRQTLELARNPAM	KDGKTLNDELEIIEGM	KPLGRVVLELKADVVP
NNVDGHLYELDGRMPF	HLINVLMWELEKKSAV	LKFRLNLYELKEGRQI
PTGIPIVYELDKNLKP	LPKMSGGWELELNGTE	AKESSTVFELKRIVEG
LGEFAKVLELDNVKSE	YIDRVRALELENDRLL	DYFGAHTYELLAKPGQ
IESCNKALELDSNNEK	EPLGRVSFELFADKVP	EGKTKEVYELLDSPGK
HLINVLMWELEKKSAV	VSMDNRLMELFPANKQ	AGYPMGPFELLDYVGL
LPKMSGGWELELNGTE	KNIVKKCLELFSELAE	STGGGASLELLEGKVL
YIDRVRALELENDRLL	KNLVKKCLELFTELAE	KKNRIAIYELLFKEGV
EPLGRVSFELFADKVP	VYVGSIYYELGEDTIR	DTVLEKVYELLGLLGE
VSMDNRLMELFPANKQ	SNLKRVTLELGGKSPN	VEDKTKEYELLSDELN
KNIVKKCLELFSELAE	ATFARRLLELGPKPEV	KNLDLAVLELMQSSVD
KNLVKKCLELFTELAE	KKLDAQVQELHAKVSE	SSSLEKSYELPDGQVI
VYVGSIYYELGEDTIR	YELSASNFELHVAQGD	IEGRAIRLELQGPRGS
SNLKRVTLELGGKSPN	ASTVKSVLELIPELNE	NKMDRALLELQLEPEE
ATFARRLLELGPKPEV	EKRRGLKYELISETGG	STGIYEALELRDNDKT
KKLDAQVQELHAKVSE	TYCLSSSFELIVQKLL	KGLKVREYELRKNNFS
YELSASNFELHVAQGD	KPLGRVVLELKADVVP	EMGRRIHLELRNRTPS
ASTVKSVLELIPELNE	LKFRLNLYELKEGRQI	EVQKRKQLELRQEEER
EKRRGLKYELISETGG	AKESSTVFELKRIVEG	KLNKLKKLELSDNRVS
TYCLSSSFELIVQKLL	MSWLTHTEELLDAQRP	KLPKLKKLELSENRIF
KPLGRVVLELKADVVP	EGKTKEVYELLDSPGK	EDKARRILELSGSSSE
LKFRLNLYELKEGRQI	AGYPMGPFELLDYVGL	LYKMRNGYELSPTAAA
AKESSTVFELKRIVEG	STGGGASLELLEGKVL	ELRSTKHWELTAEGEE
DYFGAHTYELLAKPGQ	KKNRIAIYELLFKEGV	DNNLLGKFELTGIPPA
MSWLTHTEELLDAQRP	DTVLEKVYELLGLLGE	ALSRKATLELTHNWGT
EGKTKEVYELLDSPGK	VEDKTKEYELLSDELN	QTLPVTVYEMDFLADL
STGGGASLELLEGKVL	KNLDLAVLELMQSSVD	AVAARKKLEMDLKDLE
KKNRIAIYELLFKEGV	SSSLEKSYELPDGQVI	RRAAGVVLEMIREGKI
DTVLEKVYELLGLLGE	IEGRAIRLELQGPRGS	NQEKVSDYEMKLMDLD
VEDKTKEYELLSDELN	NKMDRALLELQLEPEE	VSKGKVCFEMKVTEKI
KNLDLAVLELMQSSVD	STGIYEALELRDNDKT	FEKAKESWEMNSEEKL
SSSLEKSYELPDGQVI	KGLKVREYELRKNNFS	NAVEEYVYEMRDKLSG
IEGRAIRLELQGPRGS	EMGRRIHLELRNRTPS	YKLAQALHEMREQHDA
NKMDRALLELQLEPEE	EVQKRKQLELRQEEER	VKEWEKVFEMSQDKNL
STGIYEALELRDNDKT	KLNKLKKLELSDNRVS	KESVNAAFEMTLTEGS
KGLKVREYELRKNNFS	KLPKLKKLELSENRIF	EGKQAKVLENAEGART
EMGRRIHLELRNRTPS	EDKARRILELSGSSSE	EQTYHAKLENARLSSE
EVQKRKQLELRQEEER	LYKMRNGYELSPTAAA	YLDLQRILENEKDLEE
KLNKLKKLELSDNRVS	ELRSTKHWELTAEGEE	LEKAKQTLENERGELA
KLPKLKKLELSENRIF	DNNLLGKFELTGIPPA	RGFGFVTFENIDDAKD
EDKARRILELSGSSSE	ALSRKATLELTHNWGT	TIEPLKKLENLKSLDL
LYKMRNGYELSPTAAA	QTLPVTVYEMDFLADL	IKLEAERFENLREIGN
ELRSTKHWELTAEGEE	AVAARKKLEMDLKDLE	AAGSVILLENLRFHVE
DNNLLGKFELTGIPPA	RRAAGVVLEMIREGKI	AAARDVTLENRLQNME
ALSRKATLELTHNWGT	NQEKVSDYEMKLMDLD	RGFAFVYFENVDDAKE
QTLPVTVYEMDFLADL	VSKGKVCFEMKVTEKI	LELRVSYYENVIKAML
AVAARKKLEMDLKDLE	FEKAKESWEMNSEEKL	RGVLKVFLENVIRDAV
RRAAGVVLEMIREGKI	NAVEEYVYEMRDKLSG	SVVSPSSFENVKEKWV
NQEKVSDYEMKLMDLD	YKLAQALHEMREQHDA	IEEVNLAYENVKEVDG
VSKGKVCFEMKVTEKI	VKEWEKVFEMSQDKNL	EVYVPTVFENYVADIE
FEKAKESWEMNSEEKL	KESVNAAFEMTLTEGS	PEKFQSKYEPRSHMMD
NAVEEYVYEMRDKLSG	EGKQAKVLENAEGART	NIGKLAQFEPSQRQNQ
YKLAQALHEMREQHDA	EQTYHAKLENARLSSE	IPGIESPFEQAKKVIT
VKEWEKVFEMSQDKNL	YLDLQRILENEKDLEE	DDAERRFYEQMNGPVA
KESVNAAFEMTLTEGS	LEKAKQTLENERGELA	YIDKVRFLEQQNKILL
EGKQAKVLENAEGART	RGFGFVTFENIDDAKD	VLKQKRMYEQQRDNLA
EQTYHAKLENARLSSE	RKQAEETYENIPGQSK	DQDKVHMWEQTVKKDE
YLDLQRILENEKDLEE	EMPNDSVLENKSLQEN	EESLRNYYEQWGKLTD
LEKAKQTLENERGELA	TIEPLKKLENLKSLDL	EHHLRDYFEQYGKIEV
RGFGFVTFENIDDAKD	IKLEAERFENLREIGN	FYLHSRLLERAAKMND
RKQAEETYENIPGQSK	AAGSVILLENLRFHVE	MQNLVERLERAVGRLE
EMPNDSVLENKSLQEN	AAARDVTLENRLQNME	LMEAIRLYERGDASKE
TIEPLKKLENLKSLDL	RGFAFVYFENVDDAKE	VPGRSESWERGEPGRP
IKLEAERFENLREIGN	LELRVSYYENVIKAML	NSFVNDIFERIAGEAS
AAGSVILLENLRFHVE	RGVLKVFLENVIRDAV	NSFVNDIFERIASEAS
AAARDVTLENRLQNME	SVVSPSSFENVKEKWV	IERMGQTMERIGSGVE
RGFAFVYFENVDDAKE	IEEVNLAYENVKEVDG	QKESRACLERIQELED
LELRVSYYENVIKAML	EVYVPTVFENYVADIE	SQVLDAMFERIVKADE
RGVLKVFLENVIRDAV	PEKFQSKYEPRSHMMD	KKLYANMFERLAEEEN
SVVSPSSFENVKEKWV	IPGIESPFEQAKKVIT	LLNEIRRLERLDHLAE
IEEVNLAYENVKEVDG	DDAERRFYEQMNGPVA	RKVPRVSLERLDLDLT
EVYVPTVFENYVADIE	VLKQKRMYEQQRDNLA	HLCSRARFERLETHMT
IPGIESPFEQAKKVIT	DQDKVHMWEQTVKKDE	KGLKAELMERLQAALD
DDAERRFYEQMNGPVA	EESLRNYYEQWGKLTD	QLSHLKQYERSIVDYK
VLKQKRMYEQQRDNLA	EHHLRDYFEQYGKIEV	AEARHLVYESDQNKDG
DQDKVHMWEQTVKKDE	FYLHSRLLERAAKMND	LKLKLHTFESHKDEIF
EESLRNYYEQWGKLTD	MQNLVERLERAVGRLE	NPELAAIFESIQKDSS
EHHLRDYFEQYGKIEV	LMEAIRLYERGDASKE	SSSGLLEWESKSDALE
FYLHSRLLERAAKMND	VPGRSESWERGEPGRP	LCVVKRVLESKSVVPG
MQNLVERLERAVGRLE	NSFVNDIFERIASEAS	LEVIQHRFESLEPEMN
LMEAIRLYERGDASKE	IERMGQTMERIGSGVE	GLDPVEVYESLPEELQ
VPGRSESWERGEPGRP	QKESRACLERIQELED	LKLDPSIFESLQKERV
NSFVNDIFERIASEAS	SQVLDAMFERIVKADE	DALDKIRYESLTDPSK
IERMGQTMERIGSGVE	KKLYANMFERLAEEEN	RGFAFVTFESPADAKD
QKESRACLERIQELED	LLNEIRRLERLDHLAE	ITAEIKRYESQLRDLE
SQVLDAMFERIVKADE	RKVPRVSLERLDLDLT	KIVSWLEYESSFSNEE
KKLYANMFERLAEEEN	HLCSRARFERLETHMT	KEMSTSNFESSPEVEE
LLNEIRRLERLDHLAE	KGLKAELMERLQAALD	LRDVRQQYESVAAKNL
RKVPRVSLERLDLDLT	QLSHLKQYERSIVDYK	LAGYQMNFETAKSRVT
HLCSRARFERLETHMT	LIRKHEAFESDLAAHQ	LTGLKALYETELADAR
KGLKAELMERLQAALD	AEARHLVYESDQNKDG	IYFYWICRETGAFSWF
QLSHLKQYERSIVDYK	LKLKLHTFESHKDEIF	YALYDATYETKESKKE
LIRKHEAFESDLAAHQ	NPELAAIFESIQKDSS	GWLSSVLFETLMDLVG
AEARHLVYESDQNKDG	SSSGLLEWESKSDALE	IIGLQRFFETRMNEAF
LKLKLHTFESHKDEIF	LCVVKRVLESKSVVPG	RGMKGLVYETSVLDPD
NPELAAIFESIQKDSS	GLDPVEVYESLPEELQ	ELIVQKLLETTDRPDG
SSSGLLEWESKSDALE	LKLDPSIFESLQKERV	LFIGGLSFETTEESLR
LCVVKRVLESKSVVPG	DALDKIRYESLTDPSK	DDQENCVYETVVLPLD
LEVIQHRFESLEPEMN	RGFAFVTFESPADAKD	TAPEFRRWEVADLQPQ
GLDPVEVYESLPEELQ	ITAEIKRYESQLRDLE	LPRVAAKLEVAPISDI
LKLDPSIFESLQKERV	KIVSWLEYESSFSNEE	GRETRLVLEVAQHLGE
DALDKIRYESLTDPSK	KEMSTSNFESSPEVEE	VAGDEESYEVFKDLFD
RGFAFVTFESPADAKD	LRDVRQQYESVAAKNL	NQIGAKFWEVISDEHG
ITAEIKRYESQLRDLE	LAGYQMNFETAKSRVT	LAALPNVYEVISKSIA
KIVSWLEYESSFSNEE	LTGLKALYETELADAR	LTIDDGIFEVKATAGD
KEMSTSNFESSPEVEE	YALYDATYETKESKKE	IVRPDNTYEVKIDNSQ
LRDVRQQYESVAAKNL	GWLSSVLFETLMDLVG	LTIEDGIFEVKSTAGD
LAGYQMNFETAKSRVT	IIGLQRFFETRMNEAF	LEIQKGVFEVKSTNGD
LTGLKALYETELADAR	RGMKGLVYETSVLDPD	DSIIGRLLEVQGSRPG
IYFYWICRETGAFSWF	ELIVQKLLETTDRPDG	LIVAPGTFEVQIEEVR
YALYDATYETKESKKE	LFIGGLSFETTEESLR	KSAHAGTYEVRFFDEE
GWLSSVLFETLMDLVG	DDQENCVYETVVLPLD	DSIIQRLLEVRGSKPG
IIGLQRFFETRMNEAF	TAPEFRRWEVADLQPQ	DGLKGRVFEVSLADLQ
RGMKGLVYETSVLDPD	QFWRSKVLEVAKDFPE	LTIDNGVFEVVATNGD
ELIVQKLLETTDRPDG	LPRVAAKLEVAPISDI	TKDLKEKKEVVEEAEN
LFIGGLSFETTEESLR	GRETRLVLEVAQHLGE	FASTVRILEVVKDKAG
DDQENCVYETVVLPLD	VAGDEESYEVFKDLFD	ARYLAEKYEWDVAEAR
TAPEFRRWEVADLQPQ	NQIGAKFWEVISDEHG	LQMVKKNFEWVAERVE
QFWRSKVLEVAKDFPE	LAALPNVYEVISKSIA	EDHGRGYFEYIEENKY
LPRVAAKLEVAPISDI	LTIDDGIFEVKATAGD	PVYMAAVLEYLTAEIL
GRETRLVLEVAQHLGE	IVRPDNTYEVKIDNSQ	LGHAGLVYEYTLGEEK
VAGDEESYEVFKDLFD	LTIEDGIFEVKSTAGD	YMFGKGIYFADMVSKS
NQIGAKFWEVISDEHG	LEIQKGVFEVKSTNGD	PVPTGEVYFADSFDRG
LAALPNVYEVISKSIA	DSIIGRLLEVQGSRPG	VDLKDRPFFAGLVKYM
LTIDDGIFEVKATAGD	LIVAPGTFEVQIEEVR	SGYRIDFYFDENPYFE
IVRPDNTYEVKIDNSQ	KSAHAGTYEVRFFDEE	ETPEAKVLFDKVASQG
LTIEDGIFEVKSTAGD	DSIIQRLLEVRGSKPG	PKVTVKVYFDLRIGDE
LEIQKGVFEVKSTNGD	LLEASRAFEVSENGNL	TEAKKVPWFDQQNGRT
DSIIGRLLEVQGSRPG	LTIDNGVFEVVATNGD	KCGVISPRFDVQLKDL
LIVAPGTFEVQIEEVR	TKDLKEKKEVVEEAEN	RKDGVFLYFEDNAGVI
KSAHAGTYEVRFFDEE	FASTVRILEVVKDKAG	AAIRHARWFEENASQS
DSIIQRLLEVRGSKPG	ARYLAEKYEWDVAEAR	EEHHLRDYFEEYGKID
LLEASRAFEVSENGNL	LQMVKKNFEWVAERVE	YEDELVPLFEKAGPIW
DGLKGRVFEVSLADLQ	EDHGRGYFEYIEENKY	YSKNNIPYFETSAKEA
LTIDNGVFEVVATNGD	PVYMAAVLEYLTAEIL	REDHGRGYFEYIEENK
TKDLKEKKEVVEEAEN	LGHAGLVYEYTLGEEK	PTNKLPIFFFGTHETA
FASTVRILEVVKDKAG	YMFGKGIYFADMVSKS	FYPPKVELFFKDDANN
ARYLAEKYEWDVAEAR	PVPTGEVYFADSFDRG	MVPFPRLHFFMPGFAP
LQMVKKNFEWVAERVE	VDLKDRPFFAGLVKYM	FAALQLEYFFTAGPDE
EDHGRGYFEYIEENKY	KRTQFWLYFAGNLASG	YKGKYVVFFFYPLDFT
PVYMAAVLEYLTAEIL	ETPEAKVLFDKVASQG	SEEQIKEYFGAFGEIE
LGHAGLVYEYTLGEEK	PKVTVKVYFDLRIGDE	RFRPAIKYFGDIISVG
YMFGKGIYFADMVSKS	TEAKKVPWFDQQNGRT	TEEKIREYFGEFGEIE
PVPTGEVYFADSFDRG	KCGVISPRFDVQLKDL	APVHVKRWFGFLEAQQ
VDLKDRPFFAGLVKYM	RKDGVFLYFEDNAGVI	PEEKIREYFGGFGEVE
KRTQFWLYFAGNLASG	AAIRHARWFEENASQS	QSEAHRRYFGGTEDRL
SGYRIDFYFDENPYFE	EEHHLRDYFEEYGKID	RPFGVALLFGGVDEKG
ETPEAKVLFDKVASQG	YEDELVPLFEKAGPIW	KGHASAPYFGKEEPSV
PKVTVKVYFDLRIGDE	YSKNNIPYFETSAKEA	VRTMQARGFGSDQSEN
TEAKKVPWFDQQNGRT	REDHGRGYFEYIEENK	VDRDVRMFFHFSEILD
KCGVISPRFDVQLKDL	PTNKLPIFFFGTHETA	VVPGIHPYFHIGSNAL
RKDGVFLYFEDNAGVI	MVPFPRLHFFMPGFAP	VIKNFIQYFHKTVSDL
AAIRHARWFEENASQS	YKGKYVVFFFYPLDFT	AEKEIGLWFHPEELVD
EEHHLRDYFEEYGKID	SEEQIKEYFGAFGEIE	RTGTYRQLFHPEQLIT
YEDELVPLFEKAGPIW	RFRPAIKYFGDIISVG	PCKMIKPFFHSLSEKY
YSKNNIPYFETSAKEA	TEEKIREYFGEFGEIE	PDESNARYFHVVIAGP
REDHGRGYFEYIEENK	APVHVKRWFGFLEAQQ	AEIIPGVLFIDEVHML
PTNKLPIFFFGTHETA	PEEKIREYFGGFGEVE	LQQRLIKFFIDQSKKD
FYPPKVELFFKDDANN	QSEAHRRYFGGTEDRL	EPEQLRKLFIGGLSFE
MVPFPRLHFFMPGFAP	RPFGVALLFGGVDEKG	EKEQFRKLFIGGLSFE
FAALQLEYFFTAGPDE	KGHASAPYFGKEEPSV	QVVAGTNYFIKVHVGD
YKGKYVVFFFYPLDFT	VKEKISKFFGKELSTT	IRGNNIRYFILPDSLP
SEEQIKEYFGAFGEIE	VRTMQARGFGSDQSEN	IMDFAMPYFIQVMKEY
RFRPAIKYFGDIISVG	VIKNFIQYFHKTVSDL	TLPDLTPLFISIDPER
TEEKIREYFGEFGEIE	AEKEIGLWFHPEELVD	KDTNGSQFFITTVKTA
APVHVKRWFGFLEAQQ	RTGTYRQLFHPEQLIT	LGKDPNTYFIVGTAMV
PEEKIREYFGGFGEVE	PCKMIKPFFHSLSEKY	GTLTALQWFIYDSVKV
QSEAHRRYFGGTEDRL	PDESNARYFHVVIAGP	YPPKVELFFKDDANND
RPFGVALLFGGVDEKG	AEIIPGVLFIDEVHML	WCIEQTLYFKDGPLNM
KGHASAPYFGKEEPSV	LQQRLIKFFIDQSKKD	FPKSITVFFKEIEGIF
VKEKISKFFGKELSTT	EPEQLRKLFIGGLSFE	LHCLKNKYFKELEDLE
VRTMQARGFGSDQSEN	EKEQFRKLFIGGLSFE	AVAEPAVYFKEQFLDG
EKDIQDLKFGVEQDVD	QVVAGTNYFIKVHVGD	AVTQHAPYFKGTAVVN
VDRDVRMFFHFSEILD	IRGNNIRYFILPDSLP	PIMKFSLYFLAYEDKN
VIKNFIQYFHKTVSDL	IMDFAMPYFIQVMKEY	LAGHPRAHFLDADPGF
AEKEIGLWFHPEELVD	TLPDLTPLFISIDPER	IMEGPAFNFLDAPAVR
RTGTYRQLFHPEQLIT	KDTNGSQFFITTVKTA	VAEKCQKLFLDFLEEF
PCKMIKPFFHSLSEKY	LGKDPNTYFIVGTAMV	DDKDDSVWFLDHDYLE
PDESNARYFHVVIAGP	GTLTALQWFIYDSVKV	IIWGYKILFLDVLFPL
AEIIPGVLFIDEVHML	YPPKVELFFKDDANND	SLLKAVAFFLESIAMH
LQQRLIKFFIDQSKKD	WCIEQTLYFKDGPLNM	VVLDDKDYFLFRDGDI
EPEQLRKLFIGGLSFE	FPKSITVFFKEIEGIF	KESEIIDFFLGASLKD
EKEQFRKLFIGGLSFE	LHCLKNKYFKELEDLE	DKYPVGVHFLPKKLDE
QVVAGTNYFIKVHVGD	AVAEPAVYFKEQFLDG	CVELLQAFFLVADDIM
IRGNNIRYFILPDSLP	AVTQHAPYFKGTAVVN	GGMAFHSYFMEAIAPP
IMDFAMPYFIQVMKEY	PIMKFSLYFLAYEDKN	VPFPRLHFFMPGFAPL
TLPDLTPLFISIDPER	LAGHPRAHFLDADPGF	KMALNHPYFNDLDNQI
KDTNGSQFFITTVKTA	IMEGPAFNFLDAPAVR	FASPTQVFFNGANVRQ
LGKDPNTYFIVGTAMV	VAEKCQKLFLDFLEEF	IQQLVKEFFNGKEPSR
GTLTALQWFIYDSVKV	DDKDDSVWFLDHDYLE	DVQRVKILFNKKENAL
YPPKVELFFKDDANND	IIWGYKILFLDVLFPL	FDARWVTYFNKPDIDA
WCIEQTLYFKDGPLNM	DAEAVQKFFLEEIQLG	EGGHRAIFFNRIGGVQ
FPKSITVFFKEIEGIF	SLLKAVAFFLESIAMH	SLQRFQKYFNVHELEA
LHCLKNKYFKELEDLE	CGHSEQYFFLEVGRST	HKTCYNPLFNYEDMQE
AVAEPAVYFKEQFLDG	DYPPNYILFLNNLPEE	FASVFEKYFQFQEEGK
AVTQHAPYFKGTAVVN	DKYPVGVHFLPKKLDE	AKARLNQYFQKEKIQG
PIMKFSLYFLAYEDKN	CVELLQAFFLVADDIM	QIGTVSPLFQKLENDQ
LAGHPRAHFLDADPGF	GGMAFHSYFMEAIAPP	KRGFGFVYFQNHDAAD
IMEGPAFNFLDAPAVR	VPFPRLHFFMPGFAPL	FDSASARWFQPVANAA
VAEKCQKLFLDFLEEF	KMALNHPYFNDLDNQI	LPKIDDFSFQWLKCLE
DDKDDSVWFLDHDYLE	FASPTQVFFNGANVRQ	DLNYMVYMFQYDSTHG
IIWGYKILFLDVLFPL	IQQLVKEFFNGKEPSR	TGLTVAEYFRDQEGQD
SLLKAVAFFLESIAMH	DVQRVKILFNKKENAL	PPLSKELWFSDDPNVT
CGHSEQYFFLEVGRST	FDARWVTYFNKPDIDA	DRYGGQPLFSEKFPTL
VVLDDKDYFLFRDGDI	EGGHRAIFFNRIGGVQ	GDDSFNTFFSETGAGK
KESEIIDFFLGASLKD	SLQRFQKYFNVHELEA	EGKKVGTFFSEVKPAG
DYPPNYILFLNNLPEE	HKTCYNPLFNYEDMQE	IEKNIELFFSGSAKPI
DKYPVGVHFLPKKLDE	FASVFEKYFQFQEEGK	VKSEIIPMFSNLASDE
CVELLQAFFLVADDIM	AKARLNQYFQKEKIQG	ERIQVDAYFSPIHSQL
GGMAFHSYFMEAIAPP	QIGTVSPLFQKLENDQ	SVDHFAKYFTDAGLKE
VPFPRLHFFMPGFAPL	SHQNFALFFQLVDVNT	PDADLKTYFTDKKTHL
KMALNHPYFNDLDNQI	KRGFGFVYFQNHDAAD	SVEHFTKYFTEAGLKE
FASPTQVFFNGANVRQ	FDSASARWFQPVANAA	LPADWAPLFTNANDGS
IQQLVKEFFNGKEPSR	QDFKTDLRFQSSAVMA	TLEGIKQFFVAVEREE
DVQRVKILFNKKENAL	DLNYMVYMFQYDSTHG	RSSFPRFYFVGDEDLL
FDARWVTYFNKPDIDA	TGLTVAEYFRDQEGQD	AHVTVKKLFVGGIKED
EGGHRAIFFNRIGGVQ	PPLSKELWFSDDPNVT	AHAKVKKLFVGGLKGD
SLQRFQKYFNVHELEA	DRYGGQPLFSEKFPTL	VELEDHPFFVGVQYHP
HKTCYNPLFNYEDMQE	GDDSFNTFFSETGAGK	HSYKPAPFFVLDEIDA
FASVFEKYFQFQEEGK	EGKKVGTFFSEVKPAG	APSADAPMFVMGVNHE
AKARLNQYFQKEKIQG	IEKNIELFFSGSAKPI	KAMGIMNSFVNDIFER
QIGTVSPLFQKLENDQ	TKKDLKDYFSKFGEVV	QDEHLITFFVPVFEPL
SHQNFALFFQLVDVNT	VKSEIIPMFSNLASDE	AETEAICFFVQQFTDM
KRGFGFVYFQNHDAAD	ERIQVDAYFSPIHSQL	VMAKVKVLFVRNLATT
FDSASARWFQPVANAA	SVDHFAKYFTDAGLKE	PELTSTPNFVVEVIKN
QDFKTDLRFQSSAVMA	PDADLKTYFTDKKTHL	WEVMPDLYFYRDPEEI
LPKIDDFSFQWLKCLE	SVEHFTKYFTEAGLKE	NGNPSYKYFYVSAEQV
DLNYMVYMFQYDSTHG	LPADWAPLFTNANDGS	QNIIPASTGAAKAVGK
TGLTVAEYFRDQEGQD	TLEGIKQFFVAVEREE	RIIAQKIYGADDIELL
PPLSKELWFSDDPNVT	RSSFPRFYFVGDEDLL	QFDGGVVLGADSRTTT
DRYGGQPLFSEKFPTL	AHVTVKKLFVGGIKED	SILEERILGADTSVDL
GDDSFNTFFSETGAGK	AHAKVKKLFVGGLKGD	LAHILSPWGAEVKAEP
EGKKVGTFFSEVKPAG	VELEDHPFFVGVQYHP	LSLRTVSLGAGAKDEL
IEKNIELFFSGSAKPI	HSYKPAPFFVLDEIDA	GGAGMERMGAGLGHGM
TKKDLKDYFSKFGEVV	APSADAPMFVMGVNHE	LPGLAVQWGAIGDVGI
VKSEIIPMFSNLASDE	KAMGIMNSFVNDIFER	INLYCIKYGALALQEI
ERIQVDAYFSPIHSQL	QDEHLITFFVPVFEPL	TTTGNKVFGALKGAVD
SVDHFAKYFTDAGLKE	AETEAICFFVQQFTDM	EAACASVHGANRLGAN
PDADLKTYFTDKKTHL	VMAKVKVLFVRNLATT	GGPGPGGFGAQGPKGG
SVEHFTKYFTEAGLKE	PELTSTPNFVVEVIKN	EHVAAAELGARGEEAA
LPADWAPLFTNANDGS	WEVMPDLYFYRDPEEI	NNRIARACGARIVSRP
TLEGIKQFFVAVEREE	NGNPSYKYFYVSAEQV	CAQALRGFGARVIITE
RSSFPRFYFVGDEDLL	QNIIPASTGAAKAVGK	FANNYKKFGATLEIVT
AHVTVKKLFVGGIKED	RIIAQKIYGADDIELL	KNRIERVLGATLLPDL
AHAKVKKLFVGGLKGD	QFDGGVVLGADSRTTT	VPEIADTLGAVAKQGF
VELEDHPFFVGVQYHP	SILEERILGADTSVDL	FRDLVIKYGAVDPLLA
HSYKPAPFFVLDEIDA	LAHILSPWGAEVKAEP	VRLRGLPFGCSKEEIV
APSADAPMFVMGVNHE	LSLRTVSLGAGAKDEL	VLSSGKFYGDEEKDKG
KAMGIMNSFVNDIFER	GGAGMERMGAGLGHGM	SYAVQSKYGDFNKEVH
QDEHLITFFVPVFEPL	LPGLAVQWGAIGDVGI	YAGGRGSYGDLGGPII
AETEAICFFVQQFTDM	INLYCIKYGALALQEI	LKLTTPTYGDLNHLVS
VMAKVKVLFVRNLATT	TTTGNKVFGALKGAVD	MEGPLSVFGDRSTGET
PELTSTPNFVVEVIKN	EAACASVHGANRLGAN	EDMMKKLWGDRYFDPA
WEVMPDLYFYRDPEEI	GGPGPGGFGAQGPKGG	LFILFGVYGDVQRVKI
NGNPSYKYFYVSAEQV	EHVAAAELGARGEEAA	SYAVQAKFGDYNKEVH
QNIIPASTGAAKAVGK	NNRIARACGARIVSRP	QSIISQQSGEAEICVR
RIIAQKIYGADDIELL	CAQALRGFGARVIITE	ASDTYIVFGEAKIEDL
QFDGGVVLGADSRTTT	FANNYKKFGATLEIVT	VNVIISTYGEGESGPM
SILEERILGADTSVDL	KNRIERVLGATLLPDL	GTGGKSIYGEKFEDEN
LAHILSPWGAEVKAEP	VPEIADTLGAVAKQGF	VHEVRKVLGEKGKNIK
LSLRTVSLGAGAKDEL	FRDLVIKYGAVDPLLA	FTMFLTMFGEKLNGTD
GGAGMERMGAGLGHGM	VRLRGLPFGCSKEEIV	LVPGESVYGEKRVSIS
LPGLAVQWGAIGDVGI	VLSSGKFYGDEEKDKG	TAVRLLLPGELAKHAV
INLYCIKYGALALQEI	SYAVQSKYGDFNKEVH	EARSLKAYGELPEHAK
TTTGNKVFGALKGAVD	DAALATALGDKKSLEG	TIPPHLAYGENGTGDK
EAACASVHGANRLGAN	YAGGRGSYGDLGGPII	SYFTTRTYGEPESAGP
GGPGPGGFGAQGPKGG	LKLTTPTYGDLNHLVS	RKKGTVVYGEPITASL
EHVAAAELGARGEEAA	MEGPLSVFGDRSTGET	ANLAICQWGFDDEANH
NNRIARACGARIVSRP	EDMMKKLWGDRYFDPA	LARSIAKEGFEKISKG
CAQALRGFGARVIITE	LFILFGVYGDVQRVKI	LLRGIYAYGFEKPSAI
FANNYKKFGATLEIVT	SYAVQAKFGDYNKEVH	RSGRGGNFGFGDSRGG
KNRIERVLGATLLPDL	QSIISQQSGEAEICVR	NFSDTGNFGFGIQEHI
VPEIADTLGAVAKQGF	ASDTYIVFGEAKIEDL	PMEVQEGYGFGSGDDP
FRDLVIKYGAVDPLLA	VNVIISTYGEGESGPM	WFNVRNGYGFINRNDT
VRLRGLPFGCSKEEIV	GTGGKSIYGEKFEDEN	PSKKMKLFGFKEDPFV
VLSSGKFYGDEEKDKG	VHEVRKVLGEKGKNIK	SEQMRTLFGFLGKIDE
SYAVQSKYGDFNKEVH	FTMFLTMFGEKLNGTD	SDLYPLVLGFLRDNQL
DAALATALGDKKSLEG	LVPGESVYGEKRVSIS	LDSLTTSFGFPVGAAT
YAGGRGSYGDLGGPII	EARSLKAYGELPEHAK	FVKNREELGFRPEYSA
LKLTTPTYGDLNHLVS	TIPPHLAYGENGTGDK	DVSNADRLGFSEVELV
MEGPLSVFGDRSTGET	SYFTTRTYGEPESAGP	TMEAMHIMGFSHEEIL
EDMMKKLWGDRYFDPA	RKKGTVVYGEPITASL	GNCFYRAFGFSHLEAL
LFILFGVYGDVQRVKI	ANLAICQWGFDDEANH	ETGSSKGFGFVDFNSE
SYAVQAKFGDYNKEVH	IMAMEDEFGFEIPDID	DENGSKGYGFVHFETQ
QSIISQQSGEAEICVR	LARSIAKEGFEKISKG	QSGKKRGFGFVTFDDH
ASDTYIVFGEAKIEDL	LLRGIYAYGFEKPSAI	ERPFLAILGGAKVADK
VNVIISTYGEGESGPM	RSGRGGNFGFGDSRGG	ANPNSAIFGGARPREE
GTGGKSIYGEKFEDEN	NFSDTGNFGFGIQEHI	GLGVMAQYGGDNYRPF
VHEVRKVLGEKGKNIK	PMEVQEGYGFGSGDDP	PFRGYAVLGGERGGPE
FTMFLTMFGEKLNGTD	WFNVRNGYGFINRNDT	NFGGRGGYGGGGGGSR
LVPGESVYGEKRVSIS	PSKKMKLFGFKEDPFV	YGGGRGGYGGGGPGYG
EARSLKAYGELPEHAK	SEQMRTLFGFLGKIDE	MGGMEGPFGGGMENMG
TIPPHLAYGENGTGDK	SDLYPLVLGFLRDNQL	IKELIVVFGGGNEGIV
SYFTTRTYGEPESAGP	LDSLTTSFGFPVGAAT	SRNMGGPYGGGNYGPG
RKKGTVVYGEPITASL	FVKNREELGFRPEYSA	YGGGYDNYGGGNYGSG
ANLAICQWGFDDEANH	DVSNADRLGFSEVELV	FGDGYNGYGGGPGGGN
IMAMEDEFGFEIPDID	TMEAMHIMGFSHEEIL	RMRDGRGMGGHGYGGA
LARSIAKEGFEKISKG	GNCFYRAFGFSHLEAL	PEPKRRKYGGISTASV
LLRGIYAYGFEKPSAI	ETGSSKGFGFVDFNSE	QASALKAWGGKKENLK
RSGRGGNFGFGDSRGG	QSGKKRGFGFVTFDDH	ELSENRIFGGLDMLAE
NFSDTGNFGFGIQEHI	ANPNSAIFGGARPREE	DIGHRLEYGGLGREVQ
PMEVQEGYGFGSGDDP	GLGVMAQYGGDNYRPF	KRTPFGAYGGLLKDFT
WFNVRNGYGFINRNDT	ATAGDTHLGGEDFDNR	QISSNKCFGGLQKVFE
PSKKMKLFGFKEDPFV	PFRGYAVLGGERGGPE	KDPGMGAMGGMGGGMG
SEQMRTLFGFLGKIDE	YGGGRGGYGGGGPGYG	GGGRGGGFGGNDNFGR
SDLYPLVLGFLRDNQL	MGGMEGPFGGGMENMG	LDSIAKARGGNIGDGG
LDSLTTSFGFPVGAAT	IKELIVVFGGGNEGIV	ASYLLAALGGNSSPSA
FVKNREELGFRPEYSA	SRNMGGPYGGGNYGPG	DRGGFNKFGGPRDQGS
DVSNADRLGFSEVELV	YGGGYDNYGGGNYGSG	LNSNDYGYGGQKRPLE
TMEAMHIMGFSHEEIL	FGDGYNGYGGGPGGGN	NSTPDFGFGGQKRQLE
GNCFYRAFGFSHLEAL	RMRDGRGMGGHGYGGA	HAGKKQPHGGQQKPSY
ETGSSKGFGFVDFNSE	PEPKRRKYGGISTASV	ATAFDTTLGGRKFDEV
DENGSKGYGFVHFETQ	QASALKAWGGKKENLK	THLENNRFGGSGSQVD
QSGKKRGFGFVTFDDH	ELSENRIFGGLDMLAE	AIHIIKKLGGSLADSY
ERPFLAILGGAKVADK	DIGHRLEYGGLGREVQ	GGPGGGNFGGSPGYGG
GLGVMAQYGGDNYRPF	KRTPFGAYGGLLKDFT	AIAYGRKLGGSQEDQI
ATAGDTHLGGEDFDNR	QISSNKCFGGLQKVFE	NFSGRGGFGGSRGGGG
PFRGYAVLGGERGGPE	KDPGMGAMGGMGGGMG	KAERAKKYGGSVGSQP
YGGGRGGYGGGGPGYG	GGGRGGGFGGNDNFGR	RKEGICALGGTSELSS
MGGMEGPFGGGMENMG	LDSIAKARGGNIGDGG	RTDMIQALGGVEGILE
IKELIVVFGGGNEGIV	ASYLLAALGGNSSPSA	MNRGSTPYGGVKLEDL
SRNMGGPYGGGNYGPG	DRGGFNKFGGPRDQGS	AIRRLARRGGVKRISG
YGGGYDNYGGGNYGSG	LNSNDYGYGGQKRPLE	TLSEKIVYGHLDDPAS
FGDGYNGYGGGPGGGN	NSTPDFGFGGQKRQLE	FDCRTNVLGHLQQGGA
RMRDGRGMGGHGYGGA	HAGKKQPHGGQQKPSY	FDCRKNVLGHMQQGGA
PEPKRRKYGGISTASV	ATAFDTTLGGRKFDEV	PRNRGSGFGHNGVDGN
QASALKAWGGKKENLK	THLENNRFGGSGSQVD	PPAGGGPYGHPNPGMF
ELSENRIFGGLDMLAE	AIHIIKKLGGSLADSY	PSRYGPQYGHPPPPPP
DIGHRLEYGGLGREVQ	GGPGGGNFGGSPGYGG	TAIVGMALGHRPIPNQ
KRTPFGAYGGLLKDFT	AIAYGRKLGGSQEDQI	RDYTYRDYGHSSSRDD
QISSNKCFGGLQKVFE	NFSGRGGFGGSRGGGG	YGVLNRKRGHVFEESQ
KDPGMGAMGGMGGGMG	KAERAKKYGGSVGSQP	LDGKHVVFGHVKEGMD
GGGRGGGFGGNDNFGR	RKEGICALGGTSELSS	YDTRVTILGHVQRGGT
LDSIAKARGGNIGDGG	RTDMIQALGGVEGILE	KADIGVAMGIAGSDVS
ASYLLAALGGNSSPSA	MNRGSTPYGGVKLEDL	FGVNNAVYGIDAMNPS
DRGGFNKFGGPRDQGS	AIRRLARRGGVKRISG	SKGFGGKYGIDKDKVD
LNSNDYGYGGQKRPLE	TLSEKIVYGHLDDPAS	QCPLKVSYGIGDEEHD
NSTPDFGFGGQKRQLE	FDCRTNVLGHLQQGGA	QFSKNIKLGIHEDSQN
HAGKKQPHGGQQKPSY	FDCRKNVLGHMQQGGA	YFDSYAHFGIHEEMLK
ATAFDTTLGGRKFDEV	PRNRGSGFGHNGVDGN	LVEELKKLGIHSALLD
THLENNRFGGSGSQVD	PPAGGGPYGHPNPGMF	LIHNLRKNGIIKTDKV
AIHIIKKLGGSLADSY	PSRYGPQYGHPPPPPP	QYFMEQFYGIIRNVDS
GGPGGGNFGGSPGYGG	RDYTYRDYGHSSSRDD	EIIGVKVLGILAMIDE
NFSGRGGFGGSRGGGG	YGVLNRKRGHVFEESQ	VNDILELYGILSVDPV
KAERAKKYGGSVGSQP	LDGKHVVFGHVKEGMD	TGISSKAMGIMNSFVN
RKEGICALGGTSELSS	YDTRVTILGHVQRGGT	MGMEGIGFGINKMGGM
RTDMIQALGGVEGILE	KADIGVAMGIAGSDVS	QMAMGGAMGINNRGAM
MNRGSTPYGGVKLEDL	FGVNNAVYGIDAMNPS	FLQAAERYGINTTDIF
AIRRLARRGGVKRISG	SKGFGGKYGIDKDKVD	KKSADTLWGIQKELQF
TLSEKIVYGHLDDPAS	QCPLKVSYGIGDEEHD	RSSYIRVLGIQVDTDG
FDCRTNVLGHLQQGGA	QFSKNIKLGIHEDSQN	KQALRAKYGIRDDMVL
FDCRKNVLGHMQQGGA	YFDSYAHFGIHEEMLK	NHKKLSEFGIRNGSRL
PRNRGSGFGHNGVDGN	LVEELKKLGIHSALLD	IIPAQGHFGISAATGG
PPAGGGPYGHPNPGMF	LIHNLRKNGIIKTDKV	DGETWHVMGISSLLPS
PSRYGPQYGHPPPPPP	QYFMEQFYGIIRNVDS	LYVGNIPFGITEEAMM
TAIVGMALGHRPIPNQ	EIIGVKVLGILAMIDE	SIRYPMEHGIVKDWND
RDYTYRDYGHSSSRDD	VNDILELYGILSVDPV	LYASGRTTGIVMDSGD
YGVLNRKRGHVFEESQ	TGISSKAMGIMNSFVN	TLKYPIEHGIVTNWDD
LDGKHVVFGHVKEGMD	MGMEGIGFGINKMGGM	LKKRKERFGIVTSSAG
YDTRVTILGHVQRGGT	QMAMGGAMGINNRGAM	LSRAIAELGIYPAVDP
KADIGVAMGIAGSDVS	FLQAAERYGINTTDIF	KEKAKEALGKAKDANN
FGVNNAVYGIDAMNPS	KKSADTLWGIQKELQF	KNVIKEKYGKDATNVG
SKGFGGKYGIDKDKVD	RSSYIRVLGIQVDTDG	EHSTITAWGKDHEKDA
QCPLKVSYGIGDEEHD	KQALRAKYGIRDDMVL	CQSYKSLYGKDLIADL
QFSKNIKLGIHEDSQN	NHKKLSEFGIRNGSRL	DMVVSHLFGKEEMQSN
YFDSYAHFGIHEEMLK	IIPAQGHFGISAATGG	VSLTHLTFGKEFTEAV
LVEELKKLGIHSALLD	DGETWHVMGISSLLPS	CEEVARALGKESLREV
LIHNLRKNGIIKTDKV	LYVGNIPFGITEEAMM	SCVVVKDYGKESQAKD
QYFMEQFYGIIRNVDS	SIRYPMEHGIVKDWND	LADPTGAFGKETDLLL
EIIGVKVLGILAMIDE	LYASGRTTGIVMDSGD	HHSMVSMLGKGFGDVG
QASEGPLKGILGYTEH	TLKYPIEHGIVTNWDD	SGESARSLGKGSAPPG
VNDILELYGILSVDPV	LKKRKERFGIVTSSAG	TGAKISVLGKGSMRDK
TGISSKAMGIMNSFVN	LSRAIAELGIYPAVDP	APGGRLSWGKGSSGGS
MGMEGIGFGINKMGGM	WASYSLEYGKAELEIQ	LRDYFEEYGKIDTIEI
QMAMGGAMGINNRGAM	KEKAKEALGKAKDANN	LRDYFEKYGKIETIEV
FLQAAERYGINTTDIF	KNVIKEKYGKDATNVG	LRDYFEQYGKIEVIEI
KKSADTLWGIQKELQF	EHSTITAWGKDHEKDA	VERFFKGYGKILEVDL
RSSYIRVLGIQVDTDG	CQSYKSLYGKDLIADL	IHKIFSKFGKITNDFY
NHKKLSEFGIRNGSRL	DMVVSHLFGKEEMQSN	PDESKERLGKIVDRID
IIPAQGHFGISAATGG	VSLTHLTFGKEFTEAV	VLKVLEILGKKFPVTE
DGETWHVMGISSLLPS	CEEVARALGKESLREV	KKGEKVPKGKKGKADA
LYVGNIPFGITEEAMM	SCVVVKDYGKESQAKD	EIEPEWAYGKKGQPDA
AKVIHDNFGIVEGLMT	LADPTGAFGKETDLLL	LAGIGEVLGKKLEERG
SIRYPMEHGIVKDWND	HHSMVSMLGKGFGDVG	GCVLIRKRGKLPGPTL
LYASGRTTGIVMDSGD	SGESARSLGKGSAPPG	NTAGKTLFGKMMDYLQ
TLKYPIEHGIVTNWDD	TGAKISVLGKGSMRDK	DEEAESATGKRAAEDD
LKKRKERFGIVTSSAG	APGGRLSWGKGSSGGS	IREAGGAFGKREQAEE
LSRAIAELGIYPAVDP	LRDYFEEYGKIDTIEI	QPCPDVKYGKRIHVLP
WASYSLEYGKAELEIQ	LRDYFEKYGKIETIEV	NTETNGEFGKRPAEDM
KEKAKEALGKAKDANN	LRDYFEQYGKIEVIEI	MACAISILGKSLADEL
KNVIKEKYGKDATNVG	VERFFKGYGKILEVDL	NAAQVKPLGKSPQVKP
EHSTITAWGKDHEKDA	IHKIFSKFGKITNDFY	TENPMGGYGKTISHVI
CQSYKSLYGKDLIADL	PDESKERLGKIVDRID	GRVIFGLFGKTVPKTV
DMVVSHLFGKEEMQSN	VLKVLEILGKKFPVTE	APQIQDLYGKVDFTEE
VSLTHLTFGKEFTEAV	EIEPEWAYGKKGQPDA	LDGKHVVFGKVKEGMN
CEEVARALGKESLREV	LAGIGEVLGKKLEERG	DEELNKLLGKVTIAQG
SCVVVKDYGKESQAKD	KEEANKAMGKKTSEGV	ETPDIKLFGKWSTDDV
HHSMVSMLGKGFGDVG	GCVLIRKRGKLPGPTL	AHSHIRGLGLDDALEP
SGESARSLGKGSAPPG	NTAGKTLFGKMMDYLQ	VSEEEEEFGLDEEDED
APGGRLSWGKGSSGGS	DEEAESATGKRAAEDD	GIERMGPLGLDHMASS
LRDYFEEYGKIDTIEI	IREAGGAFGKREQAEE	PTAAAIAYGLDKKVGA
LRDYFEKYGKIETIEV	QPCPDVKYGKRIHVLP	PTAAALAYGLDKSEDK
LRDYFEQYGKIEVIEI	NTETNGEFGKRPAEDM	PTAAAIAYGLDRTGKG
VERFFKGYGKILEVDL	MACAISILGKSLADEL	VGDGTVSWGLEDDEDM
IHKIFSKFGKITNDFY	NAAQVKPLGKSPQVKP	PVMDRMATGLERMGAN
WTKSAEAFGKIVAERP	TENPMGGYGKTISHVI	MKNKILIFGLFEETAL
PDESKERLGKIVDRID	GRVIFGLFGKTVPKTV	HGLGGIGMGLGPGGQP
VLKVLEILGKKFPVTE	APQIQDLYGKVDFTEE	WKTLARALGLGVEQLP
KKGEKVPKGKKGKADA	LDGKHVVFGKVKEGMN	PGDHGAQLGLHGAGGD
EIEPEWAYGKKGQPDA	DEELNKLLGKVTIAQG	LTERAATFGLILDDVS
LAGIGEVLGKKLEERG	LKNLFSKYGKVVGAKV	LPGVLQQFGLKSIIGM
KEEANKAMGKKTSEGV	ETPDIKLFGKWSTDDV	VDEELSKLGLLDNHSS
GCVLIRKRGKLPGPTL	AHSHIRGLGLDDALEP	TPLLPSTTGLLNDNTF
NTAGKTLFGKMMDYLQ	VSEEEEEFGLDEEDED	NAAGFNKLGLMRDDTI
DEEAESATGKRAAEDD	GIERMGPLGLDHMASS	WRDARQVYGLNFGSKE
IREAGGAFGKREQAEE	PTAAAIAYGLDKKVGA	SAAIVKELGLNPEKVN
QPCPDVKYGKRIHVLP	PTAAALAYGLDKSEDK	LKERAQRFGLNVSSIS
NTETNGEFGKRPAEDM	PTAAAIAYGLDRTGKG	KPKSGAKYGLPDSLAI
MACAISILGKSLADEL	VGDGTVSWGLEDDEDM	TCLLDLEYGLPIQVRD
NAAQVKPLGKSPQVKP	LKIIKKELGLEKDDKD	YDQRQKSMGLPTSDEQ
TENPMGGYGKTISHVI	MKNKILIFGLFEETAL	GDGIARVHGLRNVQAE
GRVIFGLFGKTVPKTV	HGLGGIGMGLGPGGQP	GFLPIHLLGLRVDWDD
APQIQDLYGKVDFTEE	WKTLARALGLGVEQLP	ASNILASFGLSARDLD
LDGKHVVFGKVKEGMN	PGDHGAQLGLHGAGGD	LAPKIGPLGLSPKKVG
DEELNKLLGKVTIAQG	LTERAATFGLILDDVS	MANRGPAYGLSREVQQ
LKNLFSKYGKVVGAKV	LPGVLQQFGLKSIIGM	QKELAEQLGLSTGEKE
ETPDIKLFGKWSTDDV	VDEELSKLGLLDNHSS	DQTMAAAFGLSVPNVH
AHSHIRGLGLDDALEP	TPLLPSTTGLLNDNTF	TKYRWTEYGLTFTEKW
VSEEEEEFGLDEEDED	NAAGFNKLGLMRDDTI	ANLFAQTYGLTGSQDR
GIERMGPLGLDHMASS	WRDARQVYGLNFGSKE	TMMPDGTLGLTPPTTE
PTAAAIAYGLDKKVGA	SAAIVKELGLNPEKVN	GKVFSATLGLVDIVKG
PTAAALAYGLDKSEDK	LKERAQRFGLNVSSIS	TVDNCKKLGLVFDDVV
PTAAAIAYGLDRTGKG	KPKSGAKYGLPDSLAI	DASGKRVMGLVPAKGL
VGDGTVSWGLEDDEDM	TCLLDLEYGLPIQVRD	WFFKKNPFGLVPVLEN
LKIIKKELGLEKDDKD	YDQRQKSMGLPTSDEQ	LQDIIAILGMDELSEE
PVMDRMATGLERMGAN	GDGIARVHGLRNVQAE	ARRLLNRFGMDKIYEG
MKNKILIFGLFEETAL	GFLPIHLLGLRVDWDD	ALFQPSFLGMESCGIH
HGLGGIGMGLGPGGQP	ASNILASFGLSARDLD	GLPPTAGWGMGIDRVA
WKTLARALGLGVEQLP	LAPKIGPLGLSPKKVG	ALRENILFGMGNPLLD
PGDHGAQLGLHGAGGD	QKELAEQLGLSTGEKE	FICENNRYGMGTSVER
LTERAATFGLILDDVS	DQTMAAAFGLSVPNVH	TDKPDTRFGMKIIDIS
LPGVLQQFGLKSIIGM	TKYRWTEYGLTFTEKW	FIKAIQAYGMKPHDIF
VDEELSKLGLLDNHSS	ANLFAQTYGLTGSQDR	VATRMQSFGMKTIGYD
TPLLPSTTGLLNDNTF	TMMPDGTLGLTPPTTE	NRELAILLGMLDPAEK
NAAGFNKLGLMRDDTI	GKVFSATLGLVDIVKG	AVQQQEVYGMMPRDET
WRDARQVYGLNFGSKE	TVDNCKKLGLVFDDVV	EASYMSILGMTPGFGD
SAAIVKELGLNPEKVN	DASGKRVMGLVPAKGL	APYAPQGWGNAYPHWQ
LKERAQRFGLNVSSIS	WFFKKNPFGLVPVLEN	SGDGYNGFGNDGSNFG
KPKSGAKYGLPDSLAI	LQDIIAILGMDELSEE	DNVGVVVFGNDKLIKE
TCLLDLEYGLPIQVRD	ARRLLNRFGMDKIYEG	AAWEAGKFGNEVIPVT
YDQRQKSMGLPTSDEQ	ALFQPSFLGMESCGIH	NAEVLKVLGNPKSDEM
GDGIARVHGLRNVQAE	GLPPTAGWGMGIDRVA	HQYPPQGWGNTYPQWQ
ASNILASFGLSARDLD	ALRENILFGMGNPLLD	VSVKDVRRGNVAGDSK
LAPKIGPLGLSPKKVG	FICENNRYGMGTSVER	VFNVFCLYGNVEKVKF
MANRGPAYGLSREVQQ	TDKPDTRFGMKIIDIS	PNVHGRSYGPAPGAGH
QKELAEQLGLSTGEKE	FIKAIQAYGMKPHDIF	VYGYSMAYGPAQHAIS
DQTMAAAFGLSVPNVH	VATRMQSFGMKTIGYD	KPSKVKAFGPGLQGGS
TKYRWTEYGLTFTEKW	NRELAILLGMLDPAEK	LNQNRGPMGPGPGQSG
ANLFAQTYGLTGSQDR	AVQQQEVYGMMPRDET	ADAIRTSLGPKGMDKM
TMMPDGTLGLTPPTTE	EASYMSILGMTPGFGD	ADAVAVTMGPKGRTVI
GKVFSATLGLVDIVKG	APYAPQGWGNAYPHWQ	YNNQSSNFGPMKGGNF
TVDNCKKLGLVFDDVV	SGDGYNGFGNDGSNFG	YSQHQSSYGPMKSGGG
DASGKRVMGLVPAKGL	DNVGVVVFGNDKLIKE	THSDSKPYGPMSVGLD
WFFKKNPFGLVPVLEN	AAWEAGKFGNEVIPVT	ESNHPIVLGPNNTNLP
LQDIIAILGMDELSEE	NAEVLKVLGNPKSDEM	HRRGPSRYGPQYGHPP
ARRLLNRFGMDKIYEG	HQYPPQGWGNTYPQWQ	TDYMVGSYGPRAEEYE
ALFQPSFLGMESCGIH	VSVKDVRRGNVAGDSK	NFGGHRDYGPRTDADS
GLPPTAGWGMGIDRVA	VFNVFCLYGNVEKVKF	GGEEGARYGPSLMPGG
ALRENILFGMGNPLLD	PNVHGRSYGPAPGAGH	EKTPKTPKGPSSVEDI
FICENNRYGMGTSVER	VYGYSMAYGPAQHAIS	VQDSYEAYGQDDWNGT
TDKPDTRFGMKIIDIS	KPSKVKAFGPGLQGGS	QVPVNQVFGQDEMIDV
FIKAIQAYGMKPHDIF	LNQNRGPMGPGPGQSG	SDMRTERFGQGGAGPV
VATRMQSFGMKTIGYD	ADAIRTSLGPKGMDKM	DSVRSGPFGQIFRPDN
NRELAILLGMLDPAEK	ADAVAVTMGPKGRTVI	ERLISMAYGQIGMIQA
AVQQQEVYGMMPRDET	YNNQSSNFGPMKGGNF	LYAIFSQFGQILDILV
EASYMSILGMTPGFGD	THSDSKPYGPMSVGLD	LEQVFSKYGQISEVVV
APYAPQGWGNAYPHWQ	ESNHPIVLGPNNTNLP	HQGVMVGMGQKDSYVG
SGDGYNGFGNDGSNFG	HRRGPSRYGPQYGHPP	DSVRSGPFGQLFRPDN
DNVGVVVFGNDKLIKE	TDYMVGSYGPRAEEYE	YLIQMARYGQLSEKVS
AAWEAGKFGNEVIPVT	NFGGHRDYGPRTDADS	TSKVALVYGQMNEPPG
NAEVLKVLGNPKSDEM	GGEEGARYGPSLMPGG	FLSVPCILGQNGISDL
HQYPPQGWGNTYPQWQ	EKTPKTPKGPSSVEDI	LGTVMRSLGQNPTEAE
VSVKDVRRGNVAGDSK	VQDSYEAYGQDDWNGT	YRQQVAFYGQTLGQAQ
VFNVFCLYGNVEKVKF	QVPVNQVFGQDEMIDV	SAPPHFHFGQTNRTPE
PNVHGRSYGPAPGAGH	SDMRTERFGQGGAGPV	GGSGMGGYGRDGMDNQ
KPSKVKAFGPGLQGGS	DSVRSGPFGQIFRPDN	RDAEDAVYGRDGYDYD
LNQNRGPMGPGPGQSG	ERLISMAYGQIGMIQA	SAAFKTLFGRDLLDDL
ADAIRTSLGPKGMDKM	LYAIFSQFGQILDILV	RQTFKSHFGRDLMTDL
ADAVAVTMGPKGRTVI	LEQVFSKYGQISEVVV	GYSDRDGYGRDRDYSD
YNNQSSNFGPMKGGNF	HQGVMVGMGQKDSYVG	ILVATNLFGRGMDIER
ESNHPIVLGPNNTNLP	DSVRSGPFGQLFRPDN	EFLRELSFGRGSTAPV
HRRGPSRYGPQYGHPP	YLIQMARYGQLSEKVS	NLRPGLCLGRIDPKGS
TDYMVGSYGPRAEEYE	TSKVALVYGQMNEPPG	SEEEAQKMGRKDPEQE
NFGGHRDYGPRTDADS	FLSVPCILGQNGISDL	RIGRGGRFGRKGVAIN
GGEEGARYGPSLMPGG	LGTVMRSLGQNPTEAE	VPDDKKPNGRKVVGDV
EKTPKTPKGPSSVEDI	YRQQVAFYGQTLGQAQ	IQRFFSGYGRLLEVDL
VQDSYEAYGQDDWNGT	SAPPHFHFGQTNRTPE	RLDVRDAWGRLPVDLA
QVPVNQVFGQDEMIDV	QQTVQDLFGRAPSKAV	LTSEATDYGRQLHDDY
SDMRTERFGQGGAGPV	GGSGMGGYGRDGMDNQ	NCPIIEVYGRTYPVQE
DSVRSGPFGQIFRPDN	RDAEDAVYGRDGYDYD	RKYKEALLGRVAVSAD
ERLISMAYGQIGMIQA	SAAFKTLFGRDLLDDL	RYWIFRSWGRVGTVIG
LYAIFSQFGQILDILV	RQTFKSHFGRDLMTDL	DEELNKLLGRVTIAQG
LEQVFSKYGQISEVVV	GYSDRDGYGRDRDYSD	VPVGEELLGRVVDALG
HQGVMVGMGQKDSYVG	IDPALRRFGRFDREVD	QPIISKLYGSAGPPPT
DSVRSGPFGQLFRPDN	ILVATNLFGRGMDIER	RTMQARGFGSDQSENV
YLIQMARYGQLSEKVS	EFLRELSFGRGSTAPV	IKIDEPLEGSEDRIIT
TSKVALVYGQMNEPPG	NLRPGLCLGRIDPKGS	KKRKGRGFGSEEGSRA
FLSVPCILGQNGISDL	SEEEAQKMGRKDPEQE	GRSGGNSYGSGGASYN
LGTVMRSLGQNPTEAE	RIGRGGRFGRKGVAIN	AMNMGDPYGSGGQKFP
YRQQVAFYGQTLGQAQ	VPDDKKPNGRKVVGDV	DNYGGGNYGSGNYNDF
SAPPHFHFGQTNRTPE	IQRFFSGYGRLLEVDL	FRGGSDGYGSGRGFGD
QQTVQDLFGRAPSKAV	RLDVRDAWGRLPVDLA	KAEIGIAMGSGTAVAK
GGSGMGGYGRDGMDNQ	VGIALVMYGRMEEADA	SLLPATKLGSIAIQGA
RDAEDAVYGRDGYDYD	LTSEATDYGRQLHDDY	DSCARRNLGSINTELQ
SAAFKTLFGRDLLDDL	NCPIIEVYGRTYPVQE	EVENGGSLGSKKGVNL
GYSDRDGYGRDRDYSD	RKYKEALLGRVAVSAD	ANIFRSEWGSLLEELV
IDPALRRFGRFDREVD	RYWIFRSWGRVGTVIG	ALQLAEKLGSLVENNE
ILVATNLFGRGMDIER	DEELNKLLGRVTIAQG	LREKIQVLGSLVSLEM
EFLRELSFGRGSTAPV	VPVGEELLGRVVDALG	GFPTIKIFGSNKNRPE
NLRPGLCLGRIDPKGS	QPIISKLYGSAGPPPT	GYDSTQQYGSNVPNMH
SEEEAQKMGRKDPEQE	RTMQARGFGSDQSENV	TVIIEQSWGSPKVTKD
RIGRGGRFGRKGVAIN	IKIDEPLEGSEDRIIT	ENWQFEEWGSQVTVVS
VPDDKKPNGRKVVGDV	KKRKGRGFGSEEGSRA	DTKRSQIYGSRQIILE
IQRFFSGYGRLLEVDL	GRSGGNSYGSGGASYN	SRGSAGGHGSRSQKEL
RLDVRDAWGRLPVDLA	AMNMGDPYGSGGQKFP	GQPGASQWGSRVVPNA
VGIALVMYGRMEEADA	DNYGGGNYGSGNYNDF	AIDHIHKYGSSHTDVI
LTSEATDYGRQLHDDY	FRGGSDGYGSGRGFGD	PPSTGSTYGSSQKEES
NCPIIEVYGRTYPVQE	KAEIGIAMGSGTAVAK	TQSTPQGYGSTGGYGS
RKYKEALLGRVAVSAD	SLLPATKLGSIAIQGA	ETQSPSLFGSTKLQQE
RYWIFRSWGRVGTVIG	DSCARRNLGSINTELQ	HLLHESLFGSVADDQK
DEELNKLLGRVTIAQG	EVENGGSLGSKKGVNL	MGLVMDRMGSVERMGS
VPVGEELLGRVVDALG	ANIFRSEWGSLLEELV	KRSAAEMYGSVTEHPS
QPIISKLYGSAGPPPT	ALQLAEKLGSLVENNE	DEIALVLFGTDGTDNP
RTMQARGFGSDQSENV	LREKIQVLGSLVSLEM	LDELHRKYGTDLSRGL
KKRKGRGFGSEEGSRA	GFPTIKIFGSNKNRPE	RFLKNIGWGTDQGIGG
GRSGGNSYGSGGASYN	VATTAGLYGSNLMEHT	DLLAVVFYGTEKDKNS
AMNMGDPYGSGGQKFP	GYDSTQQYGSNVPNMH	IIAAEKCFGTGAAGNR
DNYGGGNYGSGNYNDF	TVIIEQSWGSPKVTKD	FHPDGLIFGTGTMDSQ
FRGGSDGYGSGRGFGD	ENWQFEEWGSQVTVVS	KADLINNLGTIAKSGT
KAEIGIAMGSGTAVAK	DTKRSQIYGSRQIILE	REELVKNLGTIAKSGT
SLLPATKLGSIAIQGA	SRGSAGGHGSRSQKEL	VSQHQALLGTIRADGK
DSCARRNLGSINTELQ	GQPGASQWGSRVVPNA	AFYTPTGYGTLVQEGG
EVENGGSLGSKKGVNL	AIDHIHKYGSSHTDVI	MSMPNVMTGTMGMAPL
ANIFRSEWGSLLEELV	PPSTGSTYGSSQKEES	NDTFWKEFGTNIKLGV
ALQLAEKLGSLVENNE	ETQSPSLFGSTKLQQE	DAIWSVAWGTNKKENS
LREKIQVLGSLVSLEM	HLLHESLFGSVADDQK	AFASVILFGTNNSSSI
GFPTIKIFGSNKNRPE	MGLVMDRMGSVERMGS	CITRDLKWGTPVPLEG
VATTAGLYGSNLMEHT	SEVDKALLGSVKDSIV	LIEHFSQFGTVEKAEI
GYDSTQQYGSNVPNMH	KRSAAEMYGSVTEHPS	QIDDGWMYGTVERTGD
TVIIEQSWGSPKVTKD	DEIALVLFGTDGTDNP	GGSGSHNWGTVKDELT
ENWQFEEWGSQVTVVS	LDELHRKYGTDLSRGL	IVSRLRRFGTVLTEHV
DTKRSQIYGSRQIILE	RFLKNIGWGTDQGIGG	KIQAVIDSGVCRRLVE
SRGSAGGHGSRSQKEL	DLLAVVFYGTEKDKNS	HAQGGTWYGVDINNED
GQPGASQWGSRVVPNA	IIAAEKCFGTGAAGNR	LQAGFKRMGVDKIIPV
AIDHIHKYGSSHTDVI	FHPDGLIFGTGTMDSQ	LVDMKIEFGVDVTTKE
PPSTGSTYGSSQKEES	FSIHRLVLGTHTSDEQ	SHGYGGKFGVEQDRMD
ETQSPSLFGSTKLQQE	KADLINNLGTIAKSGT	EKKYVATLGVEVHPLV
HLLHESLFGSVADDQK	REELVKNLGTIAKSGT	QRYGRRPYGVGLLIAG
MGLVMDRMGSVERMGS	VSQHQALLGTIRADGK	LGYMAEAFGVGVEFID
SEVDKALLGSVKDSIV	AFYTPTGYGTLVQEGG	EFGTNIKLGVIEDHSN
KRSAAEMYGSVTEHPS	MSMPNVMTGTMGMAPL	NDPLLERYGVIILDEA
DEIALVLFGTDGTDNP	NDTFWKEFGTNIKLGV	KRTIAQDYGVLKADEG
LDELHRKYGTDLSRGL	DAIWSVAWGTNKKENS	VPVGRVETGVLKPGMV
RFLKNIGWGTDQGIGG	AFASVILFGTNNSSSI	KLAQANGWGVMVSHRS
DLLAVVFYGTEKDKNS	CITRDLKWGTPVPLEG	TQENCETWGVNGETGT
IIAAEKCFGTGAAGNR	LIEHFSQFGTVEKAEI	LQFSLKKLGVNNISGI
FHPDGLIFGTGTMDSQ	QIDDGWMYGTVERTGD	HHSLGGQYGVQGFPTI
FSIHRLVLGTHTSDEQ	GGSGSHNWGTVKDELT	VRGFGGKFGVQMDRVD
KADLINNLGTIAKSGT	IVSRLRRFGTVLTEHV	KTGFGGKFGVQSERQD
REELVKNLGTIAKSGT	KIQAVIDSGVCRRLVE	LQKTKMKLGVQVVITD
VSQHQALLGTIRADGK	HAQGGTWYGVDINNED	AYLAQRKFGVVLDEIK
AFYTPTGYGTLVQEGG	LQAGFKRMGVDKIIPV	YTVKISNYGWDQSDKF
MSMPNVMTGTMGMAPL	LVDMKIEFGVDVTTKE	VEFSRNVLGWQDANST
NDTFWKEFGTNIKLGV	SHGYGGKFGVEQDRMD	ADIEVACYGYEGIDAV
DAIWSVAWGTNKKENS	EKKYVATLGVEVHPLV	DYSPYGYYGYGPGYDY
AFASVILFGTNNSSSI	LGYMAEAFGVGVEFID	IRELLTEFGYKGEETP
CITRDLKWGTPVPLEG	EFGTNIKLGVIEDHSN	GGDYSGNYGYNNDNQE
LIEHFSQFGTVEKAEI	NDPLLERYGVIILDEA	HYQLGLAYGYNSQYDE
QIDDGWMYGTVERTGD	KRTIAQDYGVLKADEG	IVEPYIAWGYPNLKSV
GGSGSHNWGTVKDELT	VPVGRVETGVLKPGMV	EGPLKGILGYTEHQVV
KIQAVIDSGVCRRLVE	KLAQANGWGVMVSHRS	RIGMTRKFGYVDFESA
HAQGGTWYGVDINNED	TQENCETWGVNGETGT	EEYKNATYGYVLDDPD
LQAGFKRMGVDKIIPV	LQFSLKKLGVNNISGI	FSHGTHEYHAETIKNV
LVDMKIEFGVDVTTKE	SNYVNVEFGVPFPNPA	LGIHAGAYHANLEPED
SHGYGGKFGVEQDRMD	SSGFGGKYGVQADRVD	RLLEMNLMHAPQVADA
EKKYVATLGVEVHPLV	HHSLGGQYGVQGFPTI	DLYLASVFHATAFELD
QRYGRRPYGVGLLIAG	VRGFGGKFGVQMDRVD	LLPGELAKHAVSEGTK
LGYMAEAFGVGVEFID	KTGFGGKFGVQSERQD	HGGYHSHYHDEGYGPP
EFGTNIKLGVIEDHSN	LQKTKMKLGVQVVITD	KNTELAVFHDETEIQN
NDPLLERYGVIILDEA	AYLAQRKFGVVLDEIK	TTVGRIRFHDFLGDSW
KRTIAQDYGVLKADEG	YTVKISNYGWDQSDKF	LGTAIVEAHDGHDDDV
VPVGRVETGVLKPGMV	VEFSRNVLGWQDANST	AAVCVAKLHDINAQLV
KLAQANGWGVMVSHRS	ADIEVACYGYEGIDAV	KGQYISPFHDIPIYAD
TQENCETWGVNGETGT	DYSPYGYYGYGPGYDY	RGFAFVRFHDKRDAED
LQFSLKKLGVNNISGI	IRELLTEFGYKGEETP	RGGPPGQFHDNANGGQ
HHSLGGQYGVQGFPTI	GGDYSGNYGYNNDNQE	PKANIVAYHDSIMNPD
VRGFGGKFGVQMDRVD	HYQLGLAYGYNSQYDE	HPKSGRSYHEEFNPPK
KTGFGGKFGVQSERQD	IVEPYIAWGYPNLKSV	AAIDARIFHELTQTDK
LQKTKMKLGVQVVITD	EGPLKGILGYTEHQVV	TREGNDLYHEMIESGV
AYLAQRKFGVVLDEIK	RIGMTRKFGYVDFESA	EYKLAQALHEMREQHD
YTVKISNYGWDQSDKF	EEYKNATYGYVLDDPD	CVQVASKYHEQLSTQS
VEFSRNVLGWQDANST	FSHGTHEYHAETIKNV	VISAEKAYHEQLSVAE
ADIEVACYGYEGIDAV	LGIHAGAYHANLEPED	PMSFVLEFHFEPNEYF
DYSPYGYYGYGPGYDY	RLLEMNLMHAPQVADA	ELKADKDYHFKVDNDE
IRELLTEFGYKGEETP	DLYLASVFHATAFELD	RPLKCTVFHGAQVEDA
GGDYSGNYGYNNDNQE	LLPGELAKHAVSEGTK	IKQDAQSLHGDIPQKQ
HYQLGLAYGYNSQYDE	HGGYHSHYHDEGYGPP	RDFTVSAMHGDMDQKE
IVEPYIAWGYPNLKSV	KNTELAVFHDETEIQN	PFVPISGWHGDNMLEP
EGPLKGILGYTEHQVV	TTVGRIRFHDFLGDSW	GIDPTGTYHGDSDLQL
RIGMTRKFGYVDFESA	LGTAIVEAHDGHDDDV	LLTERALHHGIDLEKI
EEYKNATYGYVLDDPD	AAVCVAKLHDINAQLV	SATGRGVFHGIENFIN
FSHGTHEYHAETIKNV	KGQYISPFHDIPIYAD	QMILDKKFHGILDQGE
LGIHAGAYHANLEPED	RGFAFVRFHDKRDAED	DRCSSILLHGKEQPLD
RLLEMNLMHAPQVADA	RGGPPGQFHDNANGGQ	YAGWADKYHGKTIPID
DLYLASVFHATAFELD	PKANIVAYHDSIMNPD	GKNCLTNFHGMDLTRD
LLPGELAKHAVSEGTK	HPKSGRSYHEEFNPPK	LQTVVGTYHGSPDQSH
HGGYHSHYHDEGYGPP	AAIDARIFHELTQTDK	YDSTHGKFHGTVKAEN
KNTELAVFHDETEIQN	TREGNDLYHEMIESGV	REGDYVLFHHEGGVDV
TTVGRIRFHDFLGDSW	EYKLAQALHEMREQHD	QLLTERALHHGIDLEK
LGTAIVEAHDGHDDDV	CVQVASKYHEQLSTQS	TGVDIVMNHHLQETSF
AAVCVAKLHDINAQLV	VISAEKAYHEQLSVAE	FAASGGFLHHMAGLSS
KGQYISPFHDIPIYAD	PMSFVLEFHFEPNEYF	VFPTLGIMHHNKQATE
RGFAFVRFHDKRDAED	ELKADKDYHFKVDNDE	LWISVARYHIEVNRVP
RGGPPGQFHDNANGGQ	RPLKCTVFHGAQVEDA	KLDSGKELHINLIPNK
PKANIVAYHDSIMNPD	IKQDAQSLHGDIPQKQ	IFANAHTYHINSISIN
HPKSGRSYHEEFNPPK	RDFTVSAMHGDMDQKE	RFTIAAKHHISIAEIY
AAIDARIFHELTQTDK	PFVPISGWHGDNMLEP	LVIKNQQFHKEREQPP
TREGNDLYHEMIESGV	GIDPTGTYHGDSDLQL	PALGIDCLHKGTNDMK
EYKLAQALHEMREQHD	LLTERALHHGIDLEKI	QWKKGFVLHKSKSEEA
CVQVASKYHEQLSTQS	QMILDKKFHGILDQGE	AKERYMKMHLAGKTEQ
VISAEKAYHEQLSVAE	DRCSSILLHGKEQPLD	MGYMAAKKHLEINPDH
PMSFVLEFHFEPNEYF	YAGWADKYHGKTIPID	NNPESQSMHLETRLVQ
ELKADKDYHFKVDNDE	GKNCLTNFHGMDLTRD	ATGNGRRLHLGIPEAV
RPLKCTVFHGAQVEDA	LQTVVGTYHGSPDQSH	PLEAVRMQHLIAREAE
IKQDAQSLHGDIPQKQ	YDSTHGKFHGTVKAEN	GRGTKVILHLKEDQTE
RDFTVSAMHGDMDQKE	REGDYVLFHHEGGVDV	WIGYAIAYHLLEDYEM
PFVPISGWHGDNMLEP	QLLTERALHHGIDLEK	AVVEDVAWHLLHESLF
GIDPTGTYHGDSDLQL	TGVDIVMNHHLQETSF	MQLICEAYHLMKDVLG
DRCSSILLHGKEQPLD	FAASGGFLHHMAGLSS	NKVLSKEFHLNESGDP
YAGWADKYHGKTIPID	VFPTLGIMHHNKQATE	REAEAAIYHLQLFEEL
GKNCLTNFHGMDLTRD	LWISVARYHIEVNRVP	IKEDTEEHHLRDYFEE
LQTVVGTYHGSPDQSH	KLDSGKELHINLIPNK	RISNLIVLHLRKVEEE
YDSTHGKFHGTVKAEN	IFANAHTYHINSISIN	IFPPSATLHLSNIPPS
REGDYVLFHHEGGVDV	RFTIAAKHHISIAEIY	GKTTFVKRHLTGEFEK
QLLTERALHHGIDLEK	LVIKNQQFHKEREQPP	GGGQQSVNHLVKEIDM
TGVDIVMNHHLQETSF	PALGIDCLHKGTNDMK	EKDDDSNFHMDFIVAA
FAASGGFLHHMAGLSS	QWKKGFVLHKSKSEEA	LSSPEVRFHMDSETHD
VFPTLGIMHHNKQATE	AKERYMKMHLAGKTEQ	TVQPGQNFHMFTKEEL
LWISVARYHIEVNRVP	MGYMAAKKHLEINPDH	LVAKLRAFHNEAQVNP
KLDSGKELHINLIPNK	ATGNGRRLHLGIPEAV	AKEDETRYHNEMKSWE
IFANAHTYHINSISIN	PLEAVRMQHLIAREAE	QLHRAGLLHNILPSQS
RFTIAAKHHISIAEIY	GRGTKVILHLKEDQTE	MRIGAEVYHNLKNVIK
LVIKNQQFHKEREQPP	WIGYAIAYHLLEDYEM	GDGNHTLFHNPHVNPL
PALGIDCLHKGTNDMK	AVVEDVAWHLLHESLF	VEAEVKRLHNTIVEIN
QWKKGFVLHKSKSEEA	MQLICEAYHLMKDVLG	SNLYKIQFHNVKPEYL
AKERYMKMHLAGKTEQ	NKVLSKEFHLNESGDP	TGTYRQLFHPEQLITG
MGYMAAKKHLEINPDH	IKEDTEEHHLRDYFEE	QCLLHRALHPREPLPP
NNPESQSMHLETRLVQ	RISNLIVLHLRKVEEE	HPPYHQQHHQGPPPGG
ATGNGRRLHLGIPEAV	GKTTFVKRHLTGEFEK	GRQHHPPYHQQHHQGP
PLEAVRMQHLIAREAE	GGGQQSVNHLVKEIDM	QHHHQQQHHQQQQQQP
GRGTKVILHLKEDQTE	EKDDDSNFHMDFIVAA	KGFAFISFHRREDAAR
WIGYAIAYHLLEDYEM	LSSPEVRFHMDSETHD	LTALVKHMHRSLGPPQ
AVVEDVAWHLLHESLF	LVGNKKDLHMERVISY	GHSNSSPRHSEAATAQ
MQLICEAYHLMKDVLG	TVQPGQNFHMFTKEEL	GLQGFLVFHSFGGGTG
NKVLSKEFHLNESGDP	LVAKLRAFHNEAQVNP	YGGPHGGYHSHYHDEG
REAEAAIYHLQLFEEL	AKEDETRYHNEMKSWE	AEDKEEPLHSIISSTE
IKEDTEEHHLRDYFEE	MRIGAEVYHNLKNVIK	AIKNGKGLHSKKEVPI
RISNLIVLHLRKVEEE	GDGNHTLFHNPHVNPL	AGFVSQRAHSLLPVDD
IFPPSATLHLSNIPPS	PHQTFVRLHNQKTGQE	EEAQAVYWHSSAHIMG
GKTTFVKRHLTGEFEK	VEAEVKRLHNTIVEIN	EHSFWRSFHTERKTEP
GGGQQSVNHLVKEIDM	SNLYKIQFHNVKPEYL	SFEQHVLWHTGGKGVD
EKDDDSNFHMDFIVAA	TGTYRQLFHPEQLITG	DKIVLQKYHTINGHNA
LSSPEVRFHMDSETHD	QCLLHRALHPREPLPP	RLSELLRYHTSQSGDE
TVQPGQNFHMFTKEEL	HPPYHQQHHQGPPPGG	GLAKTKGFHTTIDIGV
LVAKLRAFHNEAQVNP	DATHLAEFHQIEGVVA	FVGRILDWHVANTDKK
AKEDETRYHNEMKSWE	GRQHHPPYHQQHHQGP	NKAIRRLLHVAVSDVN
QLHRAGLLHNILPSQS	QHHHQQQHHQQQQQQP	ILLENLRFHVEEEGKG
MRIGAEVYHNLKNVIK	KGFAFISFHRREDAAR	QLLFDRPMHVKMDERA
GDGNHTLFHNPHVNPL	LTALVKHMHRSLGPPQ	LVSDGETWHVMGISSL
PHQTFVRLHNQKTGQE	GHSNSSPRHSEAATAQ	CLRSRTPYHVNLLLAG
VEAEVKRLHNTIVEIN	GLQGFLVFHSFGGGTG	VLFQEALWHVPEHAVV
SNLYKIQFHNVKPEYL	YGGPHGGYHSHYHDEG	PVYEPVSYHVQESLQD
TGTYRQLFHPEQLITG	AEDKEEPLHSIISSTE	YTVFEHTFHVREGDEQ
QCLLHRALHPREPLPP	AIKNGKGLHSKKEVPI	DESNARYFHVVIAGPQ
HPPYHQQHHQGPPPGG	AGFVSQRAHSLLPVDD	FNVVDCKLHWQKNGDY
GRQHHPPYHQQHHQGP	EEAQAVYWHSSAHIMG	LVTDNAVYHWSMEGES
QHHHQQQHHQQQQQQP	EHSFWRSFHTERKTEP	FKKRTELFIAAEGIHT
KGFAFISFHRREDAAR	SFEQHVLWHTGGKGVD	CPQEIVDYIADKKDVY
LTALVKHMHRSLGPPQ	DKIVLQKYHTINGHNA	EAYPEEAYIADLDAKS
GHSNSSPRHSEAATAQ	RLSELLRYHTSQSGDE	LAKCLRYYIADRLNND
GLQGFLVFHSFGGGTG	FVGRILDWHVANTDKK	PAKAKGTFIADSHQNF
YGGPHGGYHSHYHDEG	NKAIRRLLHVAVSDVN	LSWPQLSYIAEDENGK
AEDKEEPLHSIISSTE	ILLENLRFHVEEEGKG	EDAFPADFIAEGIDQT
AIKNGKGLHSKKEVPI	QLLFDRPMHVKMDERA	CNPGLAELIAEKIGED
AGFVSQRAHSLLPVDD	LVSDGETWHVMGISSL	NKKNKITMIAEPLEKG
EEAQAVYWHSSAHIMG	CLRSRTPYHVNLLLAG	EVDDLEQWIAEREVVA
EHSFWRSFHTERKTEP	VLFQEALWHVPEHAVV	YAADNQIYIAGHPAFV
SFEQHVLWHTGGKGVD	PVYEPVSYHVQESLQD	IKRATDVMIAGKVAVV
DKIVLQKYHTINGHNA	YTVFEHTFHVREGDEQ	VAGEDGRMIAGQVLDI
RLSELLRYHTSQSGDE	DESNARYFHVVIAGPQ	RPYGVGLLIAGYDDMG
FVGRILDWHVANTDKK	FNVVDCKLHWQKNGDY	MANCERTFIAIKPDGV
NKAIRRLLHVAVSDVN	LVTDNAVYHWSMEGES	LVNKTTHLIAKEEMIH
ILLENLRFHVEEEGKG	FKKRTELFIAAEGIHT	EAPFPKTQIAKEKLDQ
QLLFDRPMHVKMDERA	DQIYENAMIAAGLVDD	FFQKRSELIAKIPNFW
LVSDGETWHVMGISSL	CPQEIVDYIADKKDVY	TLKIPAMTIAKNAGVE
VLFQEALWHVPEHAVV	EAYPEEAYIADLDAKS	IQHPTASLIAKVATAQ
PVYEPVSYHVQESLQD	LAKCLRYYIADRLNND	HAYDGKDYIALNEDLR
YTVFEHTFHVREGDEQ	PAKAKGTFIADSHQNF	FAKRNVKLIALSIDSV
DESNARYFHVVIAGPQ	LSWPQLSYIAEDENGK	TDQVIQSLIALVNDPQ
FNVVDCKLHWQKNGDY	MQLKEAKHIAEEADRK	SRTTTGSYIANRVTDK
LVTDNAVYHWSMEGES	EDAFPADFIAEGIDQT	GDSKAAELIANSLATA
FKKRTELFIAAEGIHT	CNPGLAELIAEKIGED	RIENAKILIANTGMDT
CPQEIVDYIADKKDVY	NKKNKITMIAEPLEKG	LGVHVDGFIANVAHTF
EAYPEEAYIADLDAKS	EVDDLEQWIAEREVVA	MATLKEKLIAPVAEEE
LAKCLRYYIADRLNND	YAADNQIYIAGHPAFV	NKLLGKVTIAQGGVLP
PAKAKGTFIADSHQNF	IKRATDVMIAGKVAVV	LGPKSSVLIAQQTDTS
LSWPQLSYIAEDENGK	VAGEDGRMIAGQVLDI	LAEPPQNLIAQSQSGT
MQLKEAKHIAEEADRK	RPYGVGLLIAGYDDMG	PPGTGKTLIARAVANE
EDAFPADFIAEGIDQT	MANCERTFIAIKPDGV	EAVRMQHLIAREAEAA
CNPGLAELIAEKIGED	LVNKTTHLIAKEEMIH	YGPLRTVWIARNPPGF
NKKNKITMIAEPLEKG	EAPFPKTQIAKEKLDQ	LLGVFQKLIASKANDH
EVDDLEQWIAEREVVA	FFQKRSELIAKIPNFW	SRATAGAYIASQTVKK
YAADNQIYIAGHPAFV	TLKIPAMTIAKNAGVE	GGGSSVSMIASRKPTD
IKRATDVMIAGKVAVV	IQHPTASLIAKVATAQ	DVGSQSCYIAVARAGG
VAGEDGRMIAGQVLDI	HAYDGKDYIALNEDLR	DLGFLNCYIAVARSGG
RPYGVGLLIAGYDDMG	FAKRNVKLIALSIDSV	KIVAPELYIAVGISGA
MANCERTFIAIKPDGV	TDQVIQSLIALVNDPQ	ATGKPPQYIAVHVVPD
LVNKTTHLIAKEEMIH	SRTTTGSYIANRVTDK	SMSIYQFLIAVRQGGD
EAPFPKTQIAKEKLDQ	GDSKAAELIANSLATA	RYRPRAPIIAVTRNPQ
FFQKRSELIAKIPNFW	RIENAKILIANTGMDT	YDEQTQAFIDAAQEAR
TLKIPAMTIAKNAGVE	LGVHVDGFIANVAHTF	SLYPIAVLIDELRNED
IQHPTASLIAKVATAQ	MATLKEKLIAPVAEEE	EIIPGVLFIDEVHMLD
HAYDGKDYIALNEDLR	NKLLGKVTIAQGGVLP	MRLSDETLIDIMTRFR
FAKRNVKLIALSIDSV	LGPKSSVLIAQQTDTS	HIREMKIYIDKKYETV
TDQVIQSLIALVNDPQ	LAEPPQNLIAQSQSGT	LNDRLAVYIDKVRSLE
SRTTTGSYIANRVTDK	PPGTGKTLIARAVANE	VEEAVQALIDLHNHDL
GDSKAAELIANSLATA	EAVRMQHLIAREAEAA	EEHLKQHYIDLKDRPF
RIENAKILIANTGMDT	YGPLRTVWIARNPPGF	KKKIKEKYIDQEELNK
LGVHVDGFIANVAHTF	SRATAGAYIASQTVKK	TKKIKEKYIDQEELNK
NKLLGKVTIAQGGVLP	GGGSSVSMIASRKPTD	APVVPQALIDQLKPGG
LGPKSSVLIAQQTDTS	KHGKAPILIATDVASR	LNDRLAVYIDRVRSLE
LAEPPQNLIAQSQSGT	LERGVEICIATPGRLI	HNALAKIYIDSNNNPE
PPGTGKTLIARAVANE	DVGSQSCYIAVARAGG	KIKTLFPLIEAKKKDQ
EAVRMQHLIAREAEAA	DLGFLNCYIAVARSGG	GFNIGVRLIEDFLARS
YGPLRTVWIARNPPGF	KIVAPELYIAVGISGA	LVKAERKFIEDRVKKI
SRATAGAYIASQTVKK	ATGKPPQYIAVHVVPD	GKSKGIAYIEFKTEAD
GGGSSVSMIASRKPTD	SINSVRVSIAVKQADE	KKEETAKLIEKLDIKL
KHGKAPILIATDVASR	SMSIYQFLIAVRQGGD	EMTRIARLIEKNKMSD
LERGVEICIATPGRLI	RYRPRAPIIAVTRNPQ	REEKQKKLIELQAGKK
DVGSQSCYIAVARAGG	YDEQTQAFIDAAQEAR	VVDGVKLLIEMEQRLE
DLGFLNCYIAVARSGG	SLYPIAVLIDELRNED	MRMKSQAFIEMETRED
KIVAPELYIAVGISGA	EIIPGVLFIDEVHMLD	GDGWTSRWIESKHKSD
ATGKPPQYIAVHVVPD	MRLSDETLIDIMTRFR	LVSTRKGLIEVKTDEF
SINSVRVSIAVKQADE	LNDRLAVYIDKVRSLE	IPPDQQRLIFAGKQLE
SMSIYQFLIAVRQGGD	VEEAVQALIDLHNHDL	GKGERNVLIFDLGGGT
RYRPRAPIIAVTRNPQ	IKAAAQCYIDLIIKES	HQLIQEALIFDNKHTN
YDEQTQAFIDAAQEAR	EEHLKQHYIDLKDRPF	IKRVQKRYIFDNVAKV
SLYPIAVLIDELRNED	KKKIKEKYIDQEELNK	AAGADAAYIFEEPFDI
EIIPGVLFIDEVHMLD	APVVPQALIDQLKPGG	LNWIPLGYIFETKLIS
MRLSDETLIDIMTRFR	LNDRLAVYIDRVRSLE	HNVNRVVYIFGPPVKE
LNDRLAVYIDKVRSLE	HNALAKIYIDSNNNPE	SFKGKILFIFIDSDHT
VEEAVQALIDLHNHDL	KIKTLFPLIEAKKKDQ	FINVCQCLIFLDDPQA
IKAAAQCYIDLIIKES	LVKAERKFIEDRVKKI	EDDVVIEFIFNQLEVK
EEHLKQHYIDLKDRPF	GKSKGIAYIEFKTEAD	KIPGSAVLIFNVHVID
KIEQAQRWIDNPTVDD	KKEETAKLIEKLDIKL	ISFDEFVYIFQEVKSS
KKKIKEKYIDQEELNK	EMTRIARLIEKNKMSD	VLNGGIVDIFSDQRVT
APVVPQALIDQLKPGG	REEKQKKLIELQAGKK	SKKEDLVFIFWAPESA
LNDRLAVYIDRVRSLE	VVDGVKLLIEMEQRLE	DIDTAAKFIGAGAATV
HNALAKIYIDSNNNPE	MRMKSQAFIEMETRED	ETARLTSFIGAIAIGD
KIKTLFPLIEAKKKDQ	GDGWTSRWIESKHKSD	DNISNNLLIGAINIEN
GKSKGIAYIEFKTEAD	LVSTRKGLIEVKTDEF	AFTDTERLIGDAAKNQ
KKEETAKLIEKLDIKL	IPPDQQRLIFAGKQLE	DYLFKVVLIGDSGVGK
EMTRIARLIEKNKMSD	GKGERNVLIFDLGGGT	NFKNYQFFIGENMNPD
REEKQKKLIELQAGKK	HQLIQEALIFDNKHTN	VKALKTRYIGEVGDIV
VVDGVKLLIEMEQRLE	IKRVQKRYIFDNVAKV	LRRKTDFFIGGEEGMA
MRMKSQAFIEMETRED	AAGADAAYIFEEPFDI	LPLQDVYKIGGIGTVP
GDGWTSRWIESKHKSD	LNWIPLGYIFETKLIS	DLAPINAFIGGLAAQE
LVSTRKGLIEVKTDEF	HNVNRVVYIFGPPVKE	ADRPGKLFIGGLNTET
GVEFGTRIIEVSGQKI	SFKGKILFIFIDSDHT	NSQLCKLFIGGLNVQT
IPPDQQRLIFAGKQLE	FINVCQCLIFLDDPQA	PDSAHKLFIGGLPNYL
GKGERNVLIFDLGGGT	EDDVVIEFIFNQLEVK	PEQLRKLFIGGLSFET
HQLIQEALIFDNKHTN	KIPGSAVLIFNVHVID	KEQFRKLFIGGLSFET
IKRVQKRYIFDNVAKV	ISFDEFVYIFQEVKSS	QQDDGKMFIGGLSWDT
LNWIPLGYIFETKLIS	SKKEDLVFIFWAPESA	PERKYSVWIGGSILAS
HNVNRVVYIFGPPVKE	DIDTAAKFIGAGAATV	DDLLQLKMIGIKKVQG
SFKGKILFIFIDSDHT	ETARLTSFIGAIAIGD	RPGTARRYIGIVKQAG
EDDVVIEFIFNQLEVK	DNISNNLLIGAINIEN	RYMAQGKHIGKVVVQV
KIPGSAVLIFNVHVID	FTPEGERLIGDAAKNQ	FSPHTKPWIGLAEALG
ISFDEFVYIFQEVKSS	AFTDTERLIGDAAKNQ	FPMGDRLYIGLAGLAT
VLNGGIVDIFSDQRVT	DYLFKVVLIGDSGVGK	FTSARMALIGLGVSHP
SKKEDLVFIFWAPESA	NFKNYQFFIGENMNPD	KDCEVVMMIGLPGAGK
DIDTAAKFIGAGAATV	VKALKTRYIGEVGDIV	RDEFPMILIGNKADLD
ETARLTSFIGAIAIGD	LRRKTDFFIGGEEGMA	NPNTVIILIGNKADLE
DNISNNLLIGAINIEN	LPLQDVYKIGGIGTVP	NSNMVIMLIGNKSDLE
FTPEGERLIGDAAKNQ	DLAPINAFIGGLAAQE	LDVGANIFIGNLDPEI
AFTDTERLIGDAAKNQ	ADRPGKLFIGGLNTET	HPDSHQLFIGNLPHEV
DYLFKVVLIGDSGVGK	NSQLCKLFIGGLNVQT	GLKMAVTFIGNSTAIQ
NFKNYQFFIGENMNPD	PDSAHKLFIGGLPNYL	KFCFAGLLIGQTEVDI
LRRKTDFFIGGEEGMA	PEQLRKLFIGGLSFET	GNAVYDFFIGRELNPR
LPLQDVYKIGGIGTVP	KEQFRKLFIGGLSFET	TVFDAKRLIGRKFGDP
DLAPINAFIGGLAAQE	QQDDGKMFIGGLSWDT	TVFDAKRLIGRRFDDA
ADRPGKLFIGGLNTET	PERKYSVWIGGSILAS	TFYATKRLIGRRYDDP
NSQLCKLFIGGLNVQT	DDLLQLKMIGIKKVQG	LEHLQSKYIGTGHADT
PDSAHKLFIGGLPNYL	RPGTARRYIGIVKQAG	QFAQPEILIGTIPGAG
PEQLRKLFIGGLSFET	RYMAQGKHIGKVVVQV	TDFKPGYWIGVRYDEP
KEQFRKLFIGGLSFET	FSPHTKPWIGLAEALG	HPLPPRLTIHAPPQEL
QQDDGKMFIGGLSWDT	FPMGDRLYIGLAGLAT	NSCGTIGLIHAVANNQ
PERKYSVWIGGSILAS	FTSARMALIGLGVSHP	METIKVKFIHDQTSPN
DDLLQLKMIGIKKVQG	KDCEVVMMIGLPGAGK	CTTARRLFIHESIHDE
RPGTARRYIGIVKQAG	RDEFPMILIGNKADLD	DGPPELLFIHGGHTAK
RYMAQGKHIGKVVVQV	NPNTVIILIGNKADLE	AEDFLKDYIHINIGAL
FSPHTKPWIGLAEALG	NSNMVIMLIGNKSDLE	NPDYKGTWIHPEIDNP
FPMGDRLYIGLAGLAT	LDVGANIFIGNLDPEI	KEMEPLGWIHTQPNES
FTSARMALIGLGVSHP	HPDSHQLFIGNLPHEV	FCPAHKSYIIAGGLGG
KDCEVVMMIGLPGAGK	GLKMAVTFIGNSTAIQ	AYFTSATMIIAIPTGV
RDEFPMILIGNKADLD	MELAKKGFIGPGIDVP	APSTMKIKIIAPPERK
NPNTVIILIGNKADLE	KFCFAGLLIGQTEVDI	RYMPQNPHIIATKTPS
NSNMVIMLIGNKSDLE	GNAVYDFFIGRELNPR	GISFRGLFIIDDKGIL
LDVGANIFIGNLDPEI	TVFDAKRLIGRKFGDP	GLALRGLFIIDPNGVI
HPDSHQLFIGNLPHEV	TVFDAKRLIGRRFDDA	FIRGGNKMIIEEAKRS
GLKMAVTFIGNSTAIQ	TFYATKRLIGRRYDDP	SGMGVIVHIIEKDKIT
MELAKKGFIGPGIDVP	LEHLQSKYIGTGHADT	LVLRLRGGIIEPSLRQ
KFCFAGLLIGQTEVDI	QFAQPEILIGTIPGAG	MSTKKNVFIIGATNRP
GNAVYDFFIGRELNPR	TDFKPGYWIGVRYDEP	IGRGQRELIIGDRQTG
TVFDAKRLIGRKFGDP	HPLPPRLTIHAPPQEL	DGTTSNVLIIGELLKQ
TVFDAKRLIGRRFDDA	NSCGTIGLIHAVANNQ	KHPDGKILIIGGSIAN
TFYATKRLIGRRYDDP	METIKVKFIHDQTSPN	VPTGKTGLIIGKGGET
LEHLQSKYIGTGHADT	CTTARRLFIHESIHDE	VPDGMVGLIIGRGGEQ
QFAQPEILIGTIPGAG	DGPPELLFIHGGHTAK	KVRIAAKFIIHAPPGE
TDFKPGYWIGVRYDEP	AEDFLKDYIHINIGAL	FCIQVGRNIIHGSDSV
HPLPPRLTIHAPPQEL	NPDYKGTWIHPEIDNP	NKLDHVVTIIKGKVEE
NSCGTIGLIHAVANNQ	KEMEPLGWIHTQPNES	IQQRAIKQIIKGRDVI
METIKVKFIHDQTSPN	FCPAHKSYIIAGGLGG	RVAAAVDLIIKSHQGL
CTTARRLFIHESIHDE	AYFTSATMIIAIPTGV	LGVEIAKNIILGGVKA
DGPPELLFIHGGHTAK	APSTMKIKIIAPPERK	VIDSLTVKIILPEGAK
AEDFLKDYIHINIGAL	RYMPQNPHIIATKTPS	GFGGSNVHIILRPNTQ
NPDYKGTWIHPEIDNP	GISFRGLFIIDDKGIL	VLKQVQELIINKDPTL
KEMEPLGWIHTQPNES	GLALRGLFIIDPNGVI	RNVNVFKFIIPQIVKY
FCPAHKSYIIAGGLGG	FIRGGNKMIIEEAKRS	TFTQDGHYIISASSDG
AYFTSATMIIAIPTGV	SGMGVIVHIIEKDKIT	SSQNGKQYIISEELIS
APSTMKIKIIAPPERK	LVLRLRGGIIEPSLRQ	YKKHRRTMIISPERLD
RYMPQNPHIIATKTPS	MSTKKNVFIIGATNRP	KLQMEAPHIIVGTPGR
GISFRGLFIIDDKGIL	DGTTSNVLIIGELLKQ	SAGCDNAIIIWNVGTG
GLALRGLFIIDPNGVI	KHPDGKILIIGGSIAN	RDNGKHALIIYDDLSK
FIRGGNKMIIEEAKRS	VPTGKTGLIIGKGGET	TEDKINALIKAAGVNV
SGMGVIVHIIEKDKIT	VPDGMVGLIIGRGGEQ	RGDDQLELIKDDEKEA
LVLRLRGGIIEPSLRQ	KVRIAAKFIIHAPPGE	ITLEVAKLIKDDFLQQ
MSTKKNVFIIGATNRP	FCIQVGRNIIHGSDSV	LADLYKSFIKDYPVVS
DGTTSNVLIIGELLKQ	NKLDHVVTIIKGKVEE	VVFGNDKLIKEGDIVK
KHPDGKILIIGGSIAN	IQQRAIKQIIKGRDVI	KPVDKVKLIKEIKNYI
AKTSMSSKIIGINGDF	PGYHMAKMIIKLITSV	GDKKKKKKIKEKYIDQ
VPTGKTGLIIGKGGET	RVAAAVDLIIKSHQGL	DVKNRSVYIKGFPTDA
VPDGMVGLIIGRGGEQ	LGVEIAKNIILGGVKA	DFAERHGYIKGIVKDI
KVRIAAKFIIHAPPGE	VIDSLTVKIILPEGAK	GPEIRTGLIKGSGTAE
FCIQVGRNIIHGSDSV	GFGGSNVHIILRPNTQ	GPMVLDALIKIKNEVD
NKLDHVVTIIKGKVEE	VLKQVQELIINKDPTL	SLDSVEALIKKHEDFD
IQQRAIKQIIKGRDVI	GDPNFKLFIIRGSPQQ	IVKEVSTYIKKIGYNP
PGYHMAKMIIKLITSV	TFTQDGHYIISASSDG	VIGRSGEMIKKIQNDA
RVAAAVDLIIKSHQGL	SSQNGKQYIISEELIS	TGLRAGVHIKLPNLGK
LGVEIAKNIILGGVKA	YKKHRRTMIISPERLD	AKEFTNVYIKNFGEDM
VIDSLTVKIILPEGAK	KLQMEAPHIIVGTPGR	AKEFTNVYIKNFGEEV
GFGGSNVHIILRPNTQ	SLINPDRYIIVVEHDL	RYQGVNLYIKNLDDTI
VLKQVQELIINKDPTL	SAGCDNAIIIWNVGTG	KSGVGNIFIKNLDKSI
RNVNVFKFIIPQIVKY	RDNGKHALIIYDDLSK	DAPGHRDFIKNMITGT
GDPNFKLFIIRGSPQQ	TEDKINALIKAAGVNV	YLIKDGKLIKNNASTD
TFTQDGHYIISASSDG	RGDDQLELIKDDEKEA	THPRMRRYIKNPRIVL
SSQNGKQYIISEELIS	ITLEVAKLIKDDFLQQ	IFAKFSAYIKNSNPAL
YKKHRRTMIISPERLD	LADLYKSFIKDYPVVS	YKKQFSQYIKNSVTPD
KLQMEAPHIIVGTPGR	VVFGNDKLIKEGDIVK	LSENDLNFIKQSKDGA
SLINPDRYIIVVEHDL	KPVDKVKLIKEIKNYI	TETKGTVLIKTAEELM
SAGCDNAIIIWNVGTG	GDKKKKKKIKEKYIDQ	YHTPNVVFIKTEDPDL
RDNGKHALIIYDDLSK	DVKNRSVYIKGFPTDA	DLTERKDFIKTTVKEL
TEDKINALIKAAGVNV	DFAERHGYIKGIVKDI	THSKRTLLIKTVETRD
RGDDQLELIKDDEKEA	GPEIRTGLIKGSGTAE	VDNPGHPFIKTVGMVA
ITLEVAKLIKDDFLQQ	GPMVLDALIKIKNEVD	CAEHQINLIKVDDNKK
LADLYKSFIKDYPVVS	EVQTAKEFIKIVEAAE	VKLDGSRLIKVHLDKA
VVFGNDKLIKEGDIVK	SLDSVEALIKKHEDFD	NLKQARELIKVLEEAN
KPVDKVKLIKEIKNYI	IVKEVSTYIKKIGYNP	EVFEKATFIKVPQNQN
GDKKKKKKIKEKYIDQ	VIGRSGEMIKKIQNDA	SARATAAFILANEHNV
DVKNRSVYIKGFPTDA	TGLRAGVHIKLPNLGK	SFNPYSEFILATGSAD
DFAERHGYIKGIVKDI	AKEFTNVYIKNFGEDM	NLKHIKHFILDECDKM
GPEIRTGLIKGSGTAE	AKEFTNVYIKNFGEEV	RVVECIKIILDLISES
GPMVLDALIKIKNEVD	RYQGVNLYIKNLDDTI	GFEPLTPWILDLLGHY
EVQTAKEFIKIVEAAE	KSGVGNIFIKNLDKSI	LYTVKAILILDNDGDR
SLDSVEALIKKHEDFD	DAPGHRDFIKNMITGT	LPRTFCQLILDPIFKV
IVKEVSTYIKKIGYNP	YLIKDGKLIKNNASTD	AARKKRNFILDQTNVS
VIGRSGEMIKKIQNDA	IFAKFSAYIKNSNPAL	CVVAVLPHILDTGAAG
TGLRAGVHIKLPNLGK	YKKQFSQYIKNSVTPD	VVMETKLKILEILQFI
AKEFTNVYIKNFGEDM	LSENDLNFIKQSKDGA	GCSSACKMILEIMHKE
AKEFTNVYIKNFGEEV	TETKGTVLIKTAEELM	NLILRQPMILEKGQRF
RYQGVNLYIKNLDDTI	YHTPNVVFIKTEDPDL	NLCKIMKDILEKKVEK
KSGVGNIFIKNLDKSI	DLTERKDFIKTTVKEL	HQTIVMQFILELAKSL
DAPGHRDFIKNMITGT	THSKRTLLIKTVETRD	DEGGFAPNILENKEGL
YLIKDGKLIKNNASTD	VDNPGHPFIKTVGMVA	QLFNHTMFILEQEEYQ
IFAKFSAYIKNSNPAL	CAEHQINLIKVDDNKK	DMNEFTTHILEVINAH
YKKQFSQYIKNSVTPD	VKLDGSRLIKVHLDKA	HPSSCHGWILGEHGDS
LSENDLNFIKQSKDGA	NLKQARELIKVLEEAN	VGMACAISILGKSLAD
TETKGTVLIKTAEELM	SARATAAFILANEHNV	DVFLSVPCILGQNGIS
YHTPNVVFIKTEDPDL	SFNPYSEFILATGSAD	QERAGVKMILIQDGSQ
DLTERKDFIKTTVKEL	NLKHIKHFILDECDKM	SQGDPIGLILLGEVAL
THSKRTLLIKTVETRD	RVVECIKIILDLISES	SCTVIATNILLVDEIM
VDNPGHPFIKTVGMVA	GFEPLTPWILDLLGHY	VGMACAISILMKDLAD
CAEHQINLIKVDDNKK	LYTVKAILILDNDGDR	VLYFTTILILMPTISL
VKLDGSRLIKVHLDKA	LPRTFCQLILDPIFKV	AGFTAQVIILNHPGQI
NLKQARELIKVLEEAN	AARKKRNFILDQTNVS	LVGVAKDLILNPRSVA
SARATAAFILANEHNV	CVVAVLPHILDTGAAG	KLAMQEFMILPVGAAN
SFNPYSEFILATGSAD	VVMETKLKILEILQFI	HIDYRMRCILQDGRIF
NLKHIKHFILDECDKM	GCSSACKMILEIMHKE	CLIGWNEFILQPIHNL
RVVECIKIILDLISES	NLILRQPMILEKGQRF	PKAKTCTFILRGGAEQ
GFEPLTPWILDLLGHY	NLCKIMKDILEKKVEK	KPEEACSFILSADFPA
LYTVKAILILDNDGDR	HQTIVMQFILELAKSL	IHPTGKMFILSDGEGK
LPRTFCQLILDPIFKV	DEGGFAPNILENKEGL	TFLLPAGWILSHLETY
AARKKRNFILDQTNVS	QLFNHTMFILEQEEYQ	DRGTLSGWILSKAKKD
CVVAVLPHILDTGAAG	DMNEFTTHILEVINAH	RLDQELDFILSQQKEL
VVMETKLKILEILQFI	HPSSCHGWILGEHGDS	MWNPHLGYILTCPSNL
GCSSACKMILEIMHKE	VGMACAISILGKSLAD	HGSSEAFWILVEDVDS
NLILRQPMILEKGQRF	DVFLSVPCILGQNGIS	NGKSYRFMIMDRFGSD
NLCKIMKDILEKKVEK	LACIYSALILHDDEVT	LCEKGDAMIMEETGKI
HQTIVMQFILELAKSL	QERAGVKMILIQDGSQ	AGVGKTVLIMELINNV
DEGGFAPNILENKEGL	SQGDPIGLILLGEVAL	ACYGVLRFIMESGAKG
QLFNHTMFILEQEEYQ	SCTVIATNILLVDEIM	AVIEGAKFIMGDSSVQ
DMNEFTTHILEVINAH	VGMACAISILMKDLAD	VSTGLKVRIMGPNYTP
HPSSCHGWILGEHGDS	VLYFTTILILMPTISL	LSRFDLLFIMLDQMDP
VGMACAISILGKSLAD	AGFTAQVIILNHPGQI	AIHAKRVTIMPKDIQL
DVFLSVPCILGQNGIS	LVGVAKDLILNPRSVA	YIENEGKMIMQDKLEK
LACIYSALILHDDEVT	DKEETKDWILPSDYDH	ESYKDSTLIMQLLRDN
MRPLGCCMILIGIDEE	KLAMQEFMILPVGAAN	TCVTNGPFIMSSNSAS
QERAGVKMILIQDGSQ	HIDYRMRCILQDGRIF	AECLADELINAAKGSS
SQGDPIGLILLGEVAL	CLIGWNEFILQPIHNL	DYSKKVTMINAIPVAS
SCTVIATNILLVDEIM	PKAKTCTFILRGGAEQ	SHYWMPKWINATDPSA
VGMACAISILMKDLAD	KPEEACSFILSADFPA	APPTRIGLINDMVRFN
AGFTAQVIILNHPGQI	IHPTGKMFILSDGEGK	ATCFPEPFINEGKRLG
LVGVAKDLILNPRSVA	DRGTLSGWILSKAKKD	AVKLFKSWINEKDINA
DKEETKDWILPSDYDH	RLDQELDFILSQQKEL	ACKEAVRYINENLIVN
KLAMQEFMILPVGAAN	MWNPHLGYILTCPSNL	FEEASNQLINHIEQFL
HIDYRMRCILQDGRIF	HGSSEAFWILVEDVDS	GANGEVSFINIKTLNE
CLIGWNEFILQPIHNL	NPDLMRQLIMANPQMQ	TELHFTALINIQTRGE
PKAKTCTFILRGGAEQ	DTLHRVKMIMATNRPD	KMKETAVFINISRGDV
KPEEACSFILSADFPA	NGKSYRFMIMDRFGSD	QFLQQELLINITEHEL
IHPTGKMFILSDGEGK	LCEKGDAMIMEETGKI	GVKHLIVLINKMDDPT
DRGTLSGWILSKAKKD	AGVGKTVLIMELINNV	GVSKAVEHINKTIAPA
RLDQELDFILSQQKEL	ACYGVLRFIMESGAKG	ATKNAEPLINLDVNNP
MWNPHLGYILTCPSNL	VSTGLKVRIMGPNYTP	SKDGAGFLINLIDSPG
HGSSEAFWILVEDVDS	LSRFDLLFIMLDQMDP	IGMTKADLINNLGTIA
DTLHRVKMIMATNRPD	AIHAKRVTIMPKDIQL	TRPNHTIYINNLNEKI
NGKSYRFMIMDRFGSD	YIENEGKMIMQDKLEK	KVADKIQLINNMLDKV
LCEKGDAMIMEETGKI	ESYKDSTLIMQLLRDN	IRPNHTIYINNMNDKI
AGVGKTVLIMELINNV	TCVTNGPFIMSSNSAS	KTVLIMELINNVAKAH
ACYGVLRFIMESGAKG	AECLADELINAAKGSS	DPVQAEAYINRASLLQ
AVIEGAKFIMGDSSVQ	DYSKKVTMINAIPVAS	DRTRVMEYINRLDNYD
VSTGLKVRIMGPNYTP	SHYWMPKWINATDPSA	NVRNGYGFINRNDTKE
LSRFDLLFIMLDQMDP	APPTRIGLINDMVRFN	TTDNSDLFINSIGIVP
AIHAKRVTIMPKDIQL	ATCFPEPFINEGKRLG	YNLPMHKMINTDLSRI
YIENEGKMIMQDKLEK	AVKLFKSWINEKDINA	SQFTHLAWINTPRKEG
ESYKDSTLIMQLLRDN	ACKEAVRYINENLIVN	LEGIRQFYINVEREEW
TCVTNGPFIMSSNSAS	FEEASNQLINHIEQFL	GRLDQLIYIPLPDEKS
DYSKKVTMINAIPVAS	GANGEVSFINIKTLNE	ASCGAIQYIPTELDQV
CFLKNEKFINAMKEAF	KMKETAVFINISRGDV	LGERLFPLIQAMHPTL
SHYWMPKWINATDPSA	QFLQQELLINITEHEL	GPKGMDKMIQDGKGDV
APPTRIGLINDMVRFN	NYKGKNVLINKDIRCK	GLPLPKAYIQENLELV
ATCFPEPFINEGKRLG	GVKHLIVLINKMDDPT	DTVQFAEYIQKNVQLY
AVKLFKSWINEKDINA	GVSKAVEHINKTIAPA	ESEKDHKLIQLMEEIM
ACKEAVRYINENLIVN	ATKNAEPLINLDVNNP	EKEKFEEMIQQIKETG
FEEASNQLINHIEQFL	SKDGAGFLINLIDSPG	IREYQTQLIQRVKDDI
GANGEVSFINIKTLNE	IGMTKADLINNLGTIA	ERYGISSMIQSQEKPD
TELHFTALINIQTRGE	TRPNHTIYINNLNEKI	HSEAGTAFIQTQQLHA
KMKETAVFINISRGDV	KVADKIQLINNMLDKV	VEKKTKPYIQVDIGGG
QFLQQELLINITEHEL	IRPNHTIYINNMNDKI	AGSGHMNYIQVTPQEK
NYKGKNVLINKDIRCK	KTVLIMELINNVAKAH	DVEDEETWIREKEPIA
GVKHLIVLINKMDDPT	DRTRVMEYINRLDNYD	ECNETKSWIREKTKVI
GVSKAVEHINKTIAPA	NVRNGYGFINRNDTKE	LYSEKEVFIRELISNA
ATKNAEPLINLDVNNP	TTDNSDLFINSIGIVP	QRHDGAFLIRESESAP
SKDGAGFLINLIDSPG	CRGEGGILINSQGERF	TPASPVVHIRGLIDGV
IGMTKADLINNLGTIA	YNLPMHKMINTDLSRI	IRCNNVLYIRGVEEEE
TRPNHTIYINNLNEKI	SQFTHLAWINTPRKEG	LIPEYLNFIRGVVDSE
KVADKIQLINNMLDKV	LEGIRQFYINVEREEW	MAAYKLVLIRHGESAW
IRPNHTIYINNMNDKI	GRLDQLIYIPLPDEKS	VDMVFASFIRKASDVH
KTVLIMELINNVAKAH	ASCGAIQYIPTELDQV	GVPSRVIHIRKLPIDV
DRTRVMEYINRLDNYD	LGERLFPLIQAMHPTL	EIDVDGKFIRLKNTSE
NVRNGYGFINRNDTKE	GPKGMDKMIQDGKGDV	DVEKDEKLIRLMEEIM
TTDNSDLFINSIGIVP	MLKKGGSWIQEINVAE	IWRFYLLYIRPEGQDS
CRGEGGILINSQGERF	GLPLPKAYIQENLELV	RRREEEMMIRQREMEE
YNLPMHKMINTDLSRI	DTVQFAEYIQKNVQLY	IRSKIITYIRSFLDEL
SQFTHLAWINTPRKEG	ESEKDHKLIQLMEEIM	MREEVITLIRSNQQLE
LEGIRQFYINVEREEW	EKEKFEEMIQQIKETG	VPSLVGSFIRSQNKED
GRLDQLIYIPLPDEKS	IREYQTQLIQRVKDDI	ELLGHSKNIRTVVTGI
ASCGAIQYIPTELDQV	ERYGISSMIQSQEKPD	YHVREDGWIRVSSDNV
LGERLFPLIQAMHPTL	HSEAGTAFIQTQQLHA	SHEGETSYIRVYPERS
GPKGMDKMIQDGKGDV	VEKKTKPYIQVDIGGG	MRLVKDVFISAAERDV
GLPLPKAYIQENLELV	ATEYAFAFIQVPQDDD	EEIAQVATISANGDKE
DTVQFAEYIQKNVQLY	AGSGHMNYIQVTPQEK	YTTTIEAFISASGRAI
EKEKFEEMIQQIKETG	MGTLLISKIREEYPDR	PPATQVVLISATLPHE
IREYQTQLIQRVKDDI	DVEDEETWIREKEPIA	TEEEFKKFISDKDASI
ERYGISSMIQSQEKPD	ECNETKSWIREKTKVI	YKEEYAVLISEAQAIK
HSEAGTAFIQTQQLHA	LYSEKEVFIRELISNA	LLKQADLYISEGLHPR
VEKKTKPYIQVDIGGG	QRHDGAFLIRESESAP	PDGLVATYISEVHEHD
ATEYAFAFIQVPQDDD	TPASPVVHIRGLIDGV	LNGWRQHFISFDTDRS
AGSGHMNYIQVTPQEK	IRCNNVLYIRGVEEEE	ARRGGVKRISGLIYEE
MGTLLISKIREEYPDR	LIPEYLNFIRGVVDSE	YPAGFMDVISIDKTGE
DVEDEETWIREKEPIA	MAAYKLVLIRHGESAW	ANECQANFISIKGPEL
ECNETKSWIREKTKVI	VDMVFASFIRKASDVH	IQCIQSVYISKIISSD
LYSEKEVFIRELISNA	GVPSRVIHIRKLPIDV	GSGMGTLLISKIREEY
QRHDGAFLIRESESAP	EIDVDGKFIRLKNTSE	DLPTVHSIISKMIINE
TPASPVVHIRGLIDGV	DVEKDEKLIRLMEEIM	LSTFQQMWISKQEYDE
IRCNNVLYIRGVEEEE	IPRHLQLAIRNDEELN	EIQEFISFISKQGNLS
LIPEYLNFIRGVVDSE	IWRFYLLYIRPEGQDS	PEEFKACLISLGYDVE
MAAYKLVLIRHGESAW	RRREEEMMIRQREMEE	FPEVFTTYISLLADTK
VDMVFASFIRKASDVH	IRSKIITYIRSFLDEL	KEIFLRELISNASDAL
GVPSRVIHIRKLPIDV	VPSLVGSFIRSQNKED	KEVFIRELISNASDAL
EIDVDGKFIRLKNTSE	ELLGHSKNIRTVVTGI	KEIFLRELISNSSDAL
DVEKDEKLIRLMEEIM	YHVREDGWIRVSSDNV	SPDDPSRYISPDQLAD
IPRHLQLAIRNDEELN	SHEGETSYIRVYPERS	LKNEKGQYISPFHDIP
IWRFYLLYIRPEGQDS	MRLVKDVFISAAERDV	FLVIPKKHISQISVAE
RRREEEMMIRQREMEE	EEIAQVATISANGDKE	TYTNLNRLISQIVSSI
IRSKIITYIRSFLDEL	PPATQVVLISATLPHE	FMRNIAPNISRAEIIS
MREEVITLIRSNQQLE	TEEEFKKFISDKDASI	KAAGLATMISTMRPDI
VPSLVGSFIRSQNKED	YKEEYAVLISEAQAIK	PSPPMINLISVGGQHQ
ELLGHSKNIRTVVTGI	LLKQADLYISEGLHPR	AFRGICTMISVNPSGV
YHVREDGWIRVSSDNV	PDGLVATYISEVHEHD	LNDHFVKLISWYDNEF
SHEGETSYIRVYPERS	LNGWRQHFISFDTDRS	KLYVRRVFITDDFHDM
MRLVKDVFISAAERDV	ARRGGVKRISGLIYEE	AEKIASQMITEGRMNG
EEIAQVATISANGDKE	YPAGFMDVISIDKTGE	TALEHQEYITFLEDLK
PPATQVVLISATLPHE	ANECQANFISIKGPEL	QAGIRVIMITGDNKGT
TEEEFKKFISDKDASI	IQCIQSVYISKIISSD	ETQKSIYYITGESKEQ
YKEEYAVLISEAQAIK	GSGMGTLLISKIREEY	ENQKHIYYITGETKDQ
LLKQADLYISEGLHPR	LSTFQQMWISKQEYDE	QLFHPEQLITGKEDAA
PDGLVATYISEVHEHD	EIQEFISFISKQGNLS	KVRIAAKFITHAPPGE
LNGWRQHFISFDTDRS	PEEFKACLISLGYDVE	KFETTKYYITIIDAPG
ARRGGVKRISGLIYEE	FPEVFTTYISLLADTK	SGPPVSELITKAVAAS
PYQIGDVFISHSQEET	KEIFLRELISNASDAL	VVQDGITLITKEEASG
YPAGFMDVISIDKTGE	KEVFIRELISNASDAL	SDKFVKIYITLTGVHQ
ANECQANFISIKGPEL	KEIFLRELISNSSDAL	LKICANHYITPMMELK
IQCIQSVYISKIISSD	SPDDPSRYISPDQLAD	SDDVSMTFITSKEDLN
GSGMGTLLISKIREEY	LKNEKGQYISPFHDIP	TESEVMKYITSLNEDS
LSTFQQMWISKQEYDE	FLVIPKKHISQISVAE	IEAPIRMMITSQDVLH
EIQEFISFISKQGNLS	TYTNLNRLISQIVSSI	RSGSSRVLITTDLLAR
PEEFKACLISLGYDVE	FMRNIAPNISRAEIIS	SQADCAVLIVAAGVGE
FPEVFTTYISLLADTK	FDGKDFRWISSGEYIQ	DSPEDAEFIVAKAIRD
KEIFLRELISNASDAL	KAAGLATMISTMRPDI	GPRGMDKLIVDGRGKA
KEVFIRELISNASDAL	PSPPMINLISVGGQHQ	VGLDTTKFIVDGWHEM
KEIFLRELISNSSDAL	AFRGICTMISVNPSGV	YREVLPGEIVEISRHN
SPDDPSRYISPDQLAD	LNDHFVKLISWYDNEF	LPNAPKALIVEPSREL
LKNEKGQYISPFHDIP	KLYVRRVFITDDFHDM	KSPASDTYIVFGEAKI
FLVIPKKHISQISVAE	AEKIASQMITEGRMNG	LDDYPKCFIVGADNVG
TYTNLNRLISQIVSSI	TALEHQEYITFLEDLK	RPFGISALIVGFDFDG
FMRNIAPNISRAEIIS	QAGIRVIMITGDNKGT	YTLGVKQLIVGVNKMD
KAAGLATMISTMRPDI	ETQKSIYYITGESKEQ	KEVAKIIYIVHDEVKD
PSPPMINLISVGGQHQ	ENQKHIYYITGETKDQ	MEDLQDMFIVHTIEEI
AFRGICTMISVNPSGV	QLFHPEQLITGKEDAA	YDWGLRGYIVIEDLWK
LNDHFVKLISWYDNEF	KVRIAAKFITHAPPGE	LSRFDMIFIVKDEHNE
KLYVRRVFITDDFHDM	KFETTKYYITIIDAPG	YSQKRYEEIVKEVSTY
AEKIASQMITEGRMNG	SGPPVSELITKAVAAS	EQIAKAKFIVKKSEDE
TALEHQEYITFLEDLK	VVQDGITLITKEEASG	LNRGISEFIVMAADAE
QAGIRVIMITGDNKGT	SDKFVKIYITLTGVHQ	FDVKNDRYIVNGSHEA
ETQKSIYYITGESKEQ	LKICANHYITPMMELK	EQVVLGLYIVRGDNVA
ENQKHIYYITGETKDQ	SDDVSMTFITSKEDLN	ELQDCEGLIVRSATKV
QLFHPEQLITGKEDAA	TESEVMKYITSLNEDS	YSPNCKLLIVSNPVDI
KVRIAAKFITHAPPGE	IEAPIRMMITSQDVLH	FDGSVRARIVTDRETG
KFETTKYYITIIDAPG	RSGSSRVLITTDLLAR	TGDALRICIVTKEGIR
SGPPVSELITKAVAAS	SQADCAVLIVAAGVGE	VLKKNCPHIVVGTPGR
VVQDGITLITKEEASG	DSPEDAEFIVAKAIRD	GKEKTHINIVVIGHVD
SDKFVKIYITLTGVHQ	GPRGMDKLIVDGRGKA	DGKTIKAQIWDTAGQE
LKICANHYITPMMELK	VGLDTTKFIVDGWHEM	NELWRAKYIYDSAFHP
SDDVSMTFITSKEDLN	YREVLPGEIVEISRHN	GVKRISGLIYEETRGV
TESEVMKYITSLNEDS	LPNAPKALIVEPSREL	TKQMGFPLIYVEAEQV
IEAPIRMMITSQDVLH	KSPASDTYIVFGEAKI	KKNKTKKTKAAAAAAA
RSGSSRVLITTDLLAR	LDDYPKCFIVGADNVG	KPQDGKETKAADPPAE
SQADCAVLIVAAGVGE	RPFGISALIVGFDFDG	VNAHSNILKAAMDNSE
DSPEDAEFIVAKAIRD	YTLGVKQLIVGVNKMD	KKKQGEVSKAASADST
GPRGMDKLIVDGRGKA	KEVAKIIYIVHDEVKD	AENSLVAYKAASDIAM
VGLDTTKFIVDGWHEM	MEDLQDMFIVHTIEEI	SEAHSEFLKAASNLRD
YREVLPGEIVEISRHN	YDWGLRGYIVIEDLWK	NYLFGCELKADKDYHF
LPNAPKALIVEPSREL	LSRFDMIFIVKDEHNE	VDTGIGMTKADLINNL
KSPASDTYIVFGEAKI	YSQKRYEEIVKEVSTY	LEEENRSLKADLQKLK
LDDYPKCFIVGADNVG	EQIAKAKFIVKKSEDE	MVQEAEKYKAEDEKQR
RPFGISALIVGFDFDG	FDVKNDRYIVNGSHEA	MVQEAEKYKAEDEVQR
YTLGVKQLIVGVNKMD	EQVVLGLYIVRGDNVA	SSQSSHSYKAEEYTEE
KEVAKIIYIVHDEVKD	YSPNCKLLIVSNPVDI	YAKAAGKLKAEGSEIR
MEDLQDMFIVHTIEEI	FDGSVRARIVTDRETG	AARRGRKRKAEKQVET
YDWGLRGYIVIEDLWK	TGDALRICIVTKEGIR	KGQDGIGSKAEKTLGD
LSRFDMIFIVKDEHNE	VLKKNCPHIVVGTPGR	KFVADGIFKAELNEFL
YSQKRYEEIVKEVSTY	GKEKTHINIVVIGHVD	EECDQNWYKAELNGKD
EQIAKAKFIVKKSEDE	DGKTIKAQIWDTAGQE	YGFDGRGLKAENGQFE
LNRGISEFIVMAADAE	NELWRAKYIYDSAFHP	PLPPHLALKAENNSEV
FDVKNDRYIVNGSHEA	GVKRISGLIYEETRGV	SQCLNEVLKAERPDVD
EQVVLGLYIVRGDNVA	TKQMGFPLIYVEAEQV	YGGLTGLNKAETAAKH
YSPNCKLLIVSNPVDI	KKNKTKKTKAAAAAAA	DYKQRTQKKAEVEGKD
FDGSVRARIVTDRETG	KPQDGKETKAADPPAE	SLAPVNIFKAGADEER
TGDALRICIVTKEGIR	KKKQGEVSKAASADST	LGVSLAVCKAGAVEKG
VLKKNCPHIVVGTPGR	AENSLVAYKAASDIAM	IEAVQKVNKAGMEKEK
GKEKTHINIVVIGHVD	SEAHSEFLKAASNLRD	QGELVRSLKAGNASKD
DGKTIKAQIWDTAGQE	NYLFGCELKADKDYHF	TGDHPITAKAIAKGVG
NELWRAKYIYDSAFHP	VDTGIGMTKADLINNL	KEMTLDEWKAIQNKDR
GVKRISGLIYEETRGV	LEEENRSLKADLQKLK	IVEENKKLKAKLAQYE
TKQMGFPLIYVEAEQV	MVQEAEKYKAEDEKQR	EQRFNNFLKALQEKVE
KKNKTKKTKAAAAAAA	MVQEAEKYKAEDEVQR	EKVLAAVYKALSDHHI
KPQDGKETKAADPPAE	SSQSSHSYKAEEYTEE	SGQILANFKAMDSDWF
VNAHSNILKAAMDNSE	YAKAAGKLKAEGSEIR	KMEIYRPHKANAEEMT
KKKQGEVSKAASADST	KGQDGIGSKAEKTLGD	TLKKIRRYKANKDVME
AENSLVAYKAASDIAM	KFVADGIFKAELNEFL	CLSIRITCKANPAAVV
SEAHSEFLKAASNLRD	EECDQNWYKAELNGKD	PAIDWAYYKANVAKAG
NYLFGCELKADKDYHF	YGFDGRGLKAENGQFE	NVTLPAVFKAPIRPDI
VDTGIGMTKADLINNL	PLPPHLALKAENNSEV	TANMERIMKAQALRDN
LEEENRSLKADLQKLK	SQCLNEVLKAERPDVD	EVAKLLKLKAQLGPDE
MVQEAEKYKAEDEKQR	YGGLTGLNKAETAAKH	SKEQLPIFKAQNPDAK
MVQEAEKYKAEDEVQR	DYKQRTQKKAEVEGKD	CYLKYINLKASEKLDY
SSQSSHSYKAEEYTEE	SLAPVNIFKAGADEER	KKAGGTPRKASGPPVS
YAKAAGKLKAEGSEIR	LGVSLAVCKAGAVEKG	KTQKKKKKKASKTAEN
KGQDGIGSKAEKTLGD	QGELVRSLKAGNASKD	KVNEIAKHKASVEDAD
KFVADGIFKAELNEFL	TGDHPITAKAIAKGVG	PAGYYCGFKATAAGVK
YGFDGRGLKAENGQFE	KEMTLDEWKAIQNKDR	IGHPAPNFKATAVMPD
PLPPHLALKAENNSEV	IVEENKKLKAKLAQYE	NKKFSNQYKATIGADF
SQCLNEVLKAERPDVD	EQRFNNFLKALQEKVE	GNVAELALKATLVESS
YGGLTGLNKAETAAKH	EKVLAAVYKALSDHHI	PPVSELITKAVAASKE
DYKQRTQKKAEVEGKD	SGQILANFKAMDSDWF	IPASTGAAKAVGKVIP
SLAPVNIFKAGADEER	TLKKIRRYKANKDVME	QGHRVEVKKAVPKEDI
LGVSLAVCKAGAVEKG	CLSIRITCKANPAAVV	SQETPATKKAVQGGGA
IEAVQKVNKAGMEKEK	PAIDWAYYKANVAKAG	DSKELQRFKAVSAKSK
QGELVRSLKAGNASKD	NVTLPAVFKAPIRPDI	YDDMASAMKAVTELNE
TGDHPITAKAIAKGVG	WRNECNQCKAPKPDGP	YDDMATCMKAVTEQGA
KEMTLDEWKAIQNKDR	EVAKLLKLKAQLGPDE	YDDMAAAMKAVTEQGH
IVEENKKLKAKLAQYE	SKEQLPIFKAQNPDAK	ETTFNSIMKCDVDIRK
EQRFNNFLKALQEKVE	CYLKYINLKASEKLDY	RGFGFVLFKDAASVDK
EKVLAAVYKALSDHHI	KKAGGTPRKASGPPVS	RGFGFILFKDAASVEK
SGQILANFKAMDSDWF	KTQKKKKKKASKTAEN	MHQLVAAYKDAYERDL
KMEIYRPHKANAEEMT	KVNEIAKHKASVEDAD	PPDEQRLYKDDQLLDD
TLKKIRRYKANKDVME	PAGYYCGFKATAAGVK	WDKLGETYKDHENIVI
CLSIRITCKANPAAVV	IGHPAPNFKATAVMPD	DAWKEGQFKDIITKVA
PAIDWAYYKANVAKAG	NKKFSNQYKATIGADF	FENLCKIMKDILEKKV
NVTLPAVFKAPIRPDI	GNVAELALKATLVESS	EFAFNAEFKDKDFAID
WRNECNQCKAPKPDGP	PPVSELITKAVAASKE	MFHNRHLFKDKVVLDV
EVAKLLKLKAQLGPDE	IPASTGAAKAVGKVIP	DEESYEVFKDLFDPII
SKEQLPIFKAQNPDAK	QGHRVEVKKAVPKEDI	ALYQIQLLKDLRHTEN
CYLKYINLKASEKLDY	SQETPATKKAVQGGGA	VRKRRQVLKDLVKVIQ
KKAGGTPRKASGPPVS	DSKELQRFKAVSAKSK	YGDNAEKYKDLVPDNS
KTQKKKKKKASKTAEN	YDDMASAMKAVTELNE	FDLKAAGFKDPLLASG
KVNEIAKHKASVEDAD	YDDMATCMKAVTEQGA	KGETKKKFKDPNAPKR
PAGYYCGFKATAAGVK	YDDMAAAMKAVTEQGH	EEGKYLILKDPNKQVI
IGHPAPNFKATAVMPD	ETTFNSIMKCDVDIRK	EELLGDVLKDRPQEAD
NKKFSNQYKATIGADF	RGFGFVLFKDAASVDK	GVMVGMGQKDSYVGDE
GNVAELALKATLVESS	RGFGFILFKDAASVEK	LTMMARKMKDTDSEEE
PPVSELITKAVAASKE	MHQLVAAYKDAYERDL	DKFVSELWKDVDRIIG
IPASTGAAKAVGKVIP	PPDEQRLYKDDQLLDD	WKKAATALKDVVKVGA
SQETPATKKAVQGGGA	EQSSSSVKKDETNVKM	FDNVAKVWKDYDRDKD
DSKELQRFKAVSAKSK	WDKLGETYKDHENIVI	KRTIEKFEKEAAEMGK
YDDMASAMKAVTELNE	TELGAKAFKDIDIEDL	TLVEYETYKEAQAAME
YDDMATCMKAVTEQGA	DAWKEGQFKDIITKVA	FMMNSKRYKEAQKISD
YDDMAAAMKAVTEQGH	FENLCKIMKDILEKKV	PAVIVGLLKEASKQAD
ETTFNSIMKCDVDIRK	LKANESRLKDINKVAE	QGDLVRKLKEDKAPQV
RGFGFVLFKDAASVDK	EFAFNAEFKDKDFAID	PFEIVERVKEDLEKVN
RGFGFILFKDAASVEK	MFHNRHLFKDKVVLDV	WKNVARQLKEDLSSII
MHQLVAAYKDAYERDL	DEESYEVFKDLFDPII	RGFCFITFKEEEPVKK
PPDEQRLYKDDQLLDD	ALYQIQLLKDLRHTEN	RGFVFITFKEEEPVKK
EQSSSSVKKDETNVKM	VRKRRQVLKDLVKVIQ	RDAAPKMYKEEGLKAF
WDKLGETYKDHENIVI	YGDNAEKYKDLVPDNS	HDAQVRLYKEELEQTY
TELGAKAFKDIDIEDL	GDNRKNQLKDMAIATG	GMPITEVFKEEMGIGG
DAWKEGQFKDIITKVA	KSSSISSFKDPKISTS	DQLIYNLLKEEQTPQN
FENLCKIMKDILEKKV	FDLKAAGFKDPLLASG	VGKEKGKYKEETIEKM
EFAFNAEFKDKDFAID	KGETKKKFKDPNAPKR	LADQGQSWKEEVVTVE
MFHNRHLFKDKVVLDV	EEGKYLILKDPNKQVI	ETRKRKGLKEGIPALD
DEESYEVFKDLFDPII	EELLGDVLKDRPQEAD	IQEAKDVYKEHFQDDV
ALYQIQLLKDLRHTEN	ALAVLQQFKDSDLSHV	GFKANLVFKEIEKKLE
VRKRRQVLKDLVKVIQ	GVMVGMGQKDSYVGDE	FENLCKLMKEILDKKV
YGDNAEKYKDLVPDNS	LTMMARKMKDTDSEEE	TIPIKYPLKEIVVIHQ
GDNRKNQLKDMAIATG	QLPSCESLKDTIARAL	PDETVKVLKEKIEAEK
KSSSISSFKDPKISTS	DKFVSELWKDVDRIIG	YEKKAAKLKEKYEKDI
FDLKAAGFKDPLLASG	ICEAYHLMKDVLGMAQ	YITKAAKLKEKYEKDV
KGETKKKFKDPNAPKR	WKKAATALKDVVKVGA	VSISLKFYKELQAHGA
EEGKYLILKDPNKQVI	FDNVAKVWKDYDRDKD	LQDAINILKEMKEKDV
EELLGDVLKDRPQEAD	KRTIEKFEKEAAEMGK	LKDYCTRMKENQKHIY
ALAVLQQFKDSDLSHV	VEASEAAYKEAFEISK	ISYAWKELKEQLGEEI
GVMVGMGQKDSYVGDE	ARRLIELYKEAGISKD	SPALISRFKEREENVK
LTMMARKMKDTDSEEE	TLVEYETYKEAQAAME	FFMPAAKLKERLDQPM
QLPSCESLKDTIARAL	FMMNSKRYKEAQKISD	LDFQKVKLKERQEAEK
DKFVSELWKDVDRIIG	PAVIVGLLKEASKQAD	RGFGFVLFKESESVDK
[truncated: 7,436 more rows]

## Sheet: Chy_Na
Chy_1_Na	Chy_2_Na	Chy_3_Na
KNKTKKTKAAAAAAAA	KNKTKKTKAAAAAAAA	KNKTKKTKAAAAAAAA
PDGEPAALAAAAAAEP	PDGEPAALAAAAAAEP	PDGEPAALAAAAAAEP
SSAAQAAVAAAAASAN	SSAAQAAVAAAAASAN	SSAAQAAVAAAAASAN
ATTQQAQLAAAAEIDE	ATTQQAQLAAAAEIDE	ATTQQAQLAAAAEIDE
QLQNLAALAAAASAAQ	QLQNLAALAAAASAAQ	QLQNLAALAAAASAAQ
IKMRIKVHAAADKHNS	ITEPQSILAAAEKAGM	LLSLQALLAAAEPDDP
TTQQAQLAAAAEIDEE	LLSLQALLAAAEPDDP	YKAPRMVLAAAGGVEH
LLSLQALLAAAEPDDP	YKAPRMVLAAAGGVEH	YKGPRIVLAAAGGVSH
YKAPRMVLAAAGGVEH	YKGPRIVLAAAGGVSH	PVLEARACAAAGQSGL
YKGPRIVLAAAGGVSH	PVLEARACAAAGQSGL	ITAANNLLAAAIDTRI
PVLEARACAAAGQSGL	VYTQDCPLAAAKAIQG	VYTQDCPLAAAKAIQG
ITAANNLLAAAIDTRI	QKLWEEQLAAAKAQQE	QKLWEEQLAAAKAQQE
QKLWEEQLAAAKAQQE	CEYHEKNYAAALETFT	AKDQTKAQAAAPASVP
CEYHEKNYAAALETFT	AKDQTKAQAAAPASVP	VVAAASALAAAPGIGA
AKDQTKAQAAAPASVP	VVAAASALAAAPGIGA	EPLTASMLAAAPPQEQ
VVAAASALAAAPGIGA	EPLTASMLAAAPPQEQ	DTELQQCLAAAQAASQ
EPLTASMLAAAPPQEQ	DTELQQCLAAAQAASQ	TTNPSLILAAAQMPAY
DTELQQCLAAAQAASQ	TTNPSLILAAAQMPAY	PGAKSAAQAAAQTNSN
TTNPSLILAAAQMPAY	PGAKSAAQAAAQTNSN	TGKTSTILAAARELFG
PGAKSAAQAAAQTNSN	TGKTSTILAAARELFG	TIRSQNVMAAASIANI
TGKTSTILAAARELFG	TIRSQNVMAAASIANI	GQRAVLKFAAATGATP
TIRSQNVMAAASIANI	GQRAVLKFAAATGATP	RAGNLARRAAATQPDA
GQRAVLKFAAATGATP	MFDAKNMMAACDPRHG	MFDAKNMMAACDPRHG
RAGNLARRAAATQPDA	RWFQPVANAADAEAVR	RWFQPVANAADAEAVR
MFDAKNMMAACDPRHG	VAPGKGILAADESTGS	VAPGKGILAADESTGS
RWFQPVANAADAEAVR	DDDAEAILAADFEIGH	DDDAEAILAADFEIGH
VAPGKGILAADESTGS	DIESIRNFAADHFNQE	DIESIRNFAADHFNQE
DDDAEAILAADFEIGH	WKPSSKRTAADKDRGE	WKPSSKRTAADKDRGE
DIESIRNFAADHFNQE	KGVGKGSLAADKVVEE	KGVGKGSLAADKVVEE
WKPSSKRTAADKDRGE	LMIVGKKCAADLGLNK	LMIVGKKCAADLGLNK
KGVGKGSLAADKVVEE	HPDPNLTYAADLVETM	HPDPNLTYAADLVETM
LMIVGKKCAADLGLNK	LDFARTRLAADVGKAG	LDFARTRLAADVGKAG
HPDPNLTYAADLVETM	LDFARTRLAADVGKGA	LDFARTRLAADVGKSG
LDFARTRLAADVGKAG	LDFARTRLAADVGKSG	AESATGKRAAEDDEDD
LDFARTRLAADVGKSG	AESATGKRAAEDDEDD	SKKVAKQMAAEEAMKA
AESATGKRAAEDDEDD	SKKVAKQMAAEEAMKA	LYINVKLKAAEEIGIK
SKKVAKQMAAEEAMKA	LYINVKLKAAEEIGIK	EEIQKKLEAAEERRKS
LYINVKLKAAEEIGIK	EEIQKKLEAAEERRKS	DENSSGMFAAEETGEA
EEIQKKLEAAEERRKS	DENSSGMFAAEETGEA	MLDAALALAAEISSKS
DENSSGMFAAEETGEA	KKRTELFIAAEGIHTG	QDLPNAMNAAEITDKL
KKRTELFIAAEGIHTG	MLDAALALAAEISSKS	GTTSVTVLAAELLREA
MLDAALALAAEISSKS	QDLPNAMNAAEITDKL	TIEKFEKEAAEMGKGS
QDLPNAMNAAEITDKL	GTTSVTVLAAELLREA	KTTWVTKHAAENPGKY
MDQKILSLAAEKTADK	TIEKFEKEAAEMGKGS	VKVREKQLAAENRLTE
GTTSVTVLAAELLREA	KTTWVTKHAAENPGKY	LNTRWRRLAAEQRESL
KTTWVTKHAAENPGKY	VKVREKQLAAENRLTE	IRRLHAEFAAERDWEQ
VKVREKQLAAENRLTE	LNTRWRRLAAEQRESL	MILKEQSLAAESKTVL
LNTRWRRLAAEQRESL	IRRLHAEFAAERDWEQ	YVDLEKDFAAEVVHPG
IRRLHAEFAAERDWEQ	MILKEQSLAAESKTVL	LTGGDKAFAAGADIKE
MILKEQSLAAESKTVL	LGGGDVLMAAETGSGK	LQWHEKALAAGGVGSI
YVDLEKDFAAEVVHPG	YVDLEKDFAAEVVHPG	PRVRSIRFAAGHDAEG
LTGGDKAFAAGADIKE	LTGGDKAFAAGADIKE	VVGPEAPLAAGIVGNL
PSRYLLLLAAGDPREE	PSRYLLLLAAGDPREE	LLARAEKKAAGKGDVP
LQWHEKALAAGGVGSI	LQWHEKALAAGGVGSI	LVVKASGLAAGKGVIV
PRVRSIRFAAGHDAEG	PRVRSIRFAAGHDAEG	DFTCGSPTAAGKKTEK
VVGPEAPLAAGIVGNL	VVGPEAPLAAGIVGNL	RILMVGLDAAGKTTIL
LLARAEKKAAGKGDVP	LLARAEKKAAGKGDVP	THIRVPASAAGRVIGK
LVVKASGLAAGKGVIV	LVVKASGLAAGKGVIV	EEDVLKFLAAGTHLGG
DFTCGSPTAAGKKTEK	DFTCGSPTAAGKKTEK	LMAQMATTAAGVAVGS
RILMVGLDAAGKTTIL	RILMVGLDAAGKTTIL	VRGGQVRGAAGVTDGN
THIRVPASAAGRVIGK	THIRVPASAAGRVIGK	ADLVAQLRAAHSEGNT
EEDVLKFLAAGTHLGG	EEDVLKFLAAGTHLGG	LTGAFGILAAHVPTLQ
VRGGQVRGAAGVTDGN	LMAQMATTAAGVAVGS	SSGGVIRLAAIAESGV
ADLVAQLRAAHSEGNT	VRGGQVRGAAGVTDGN	ANGPADGYAAIAQADR
LTGAFGILAAHVPTLQ	ADLVAQLRAAHSEGNT	EKAEQQKKAAIISAEG
SSGGVIRLAAIAESGV	LTGAFGILAAHVPTLQ	FVKLQKPNAAIRDCDR
ANGPADGYAAIAQADR	SSGGVIRLAAIAESGV	EEMYKKAHAAIRENPV
EKAEQQKKAAIISAEG	ANGPADGYAAIAQADR	SNGPTDSYAAISQVDR
FVKLQKPNAAIRDCDR	EKAEQQKKAAIISAEG	RGHLLGRLAAIVAKQV
EEMYKKAHAAIRENPV	FVKLQKPNAAIRDCDR	GTGILCMFAAKAGARK
SNGPTDSYAAISQVDR	EEMYKKAHAAIRENPV	SPSVSSTLAAKDDPDG
RGHLLGRLAAIVAKQV	SNGPTDSYAAISQVDR	AEMYVAKFAAKGEGQL
GTGILCMFAAKAGARK	RGHLLGRLAAIVAKQV	GLEREIMLAAKKGLDP
SPSVSSTLAAKDDPDG	GTGILCMFAAKAGARK	DNSTMGYMAAKKHLEI
AEMYVAKFAAKGEGQL	SPSVSSTLAAKDDPDG	AEEMRARLAAKKQELE
GLEREIMLAAKKGLDP	PHSGKTALAAKIAEES	KCSGNWMWAAKLPGEG
DNSTMGYMAAKKHLEI	GLEREIMLAAKKGLDP	VTTVGVAYAAKNAVTQ
AEEMRARLAAKKQELE	DNSTMGYMAAKKHLEI	VSEQTRVNAAKNKTGA
KCSGNWMWAAKLPGEG	AEEMRARLAAKKQELE	ERGDAVTKAAKQPHVG
VTTVGVAYAAKNAVTQ	VTTVGVAYAAKNAVTQ	ENAEQQALAAKREDLE
VSEQTRVNAAKNKTGA	VSEQTRVNAAKNKTGA	EEAREKMLAAKSADGS
ERGDAVTKAAKQPHVG	ERGDAVTKAAKQPHVG	ESGDRLTRAAKVLEQL
ENAEQQALAAKREDLE	ENAEQQALAAKREDLE	NKKVAKAYAALAALEK
NKKVAKAYAALAALEK	NKKVAKAYAALAALEK	LAPTVQELAALEKEAQ
GEGSSREHAALEPRHL	LAPTVQELAALEKEAQ	GEGSSREHAALEPRHL
TQIGAVPLAALGAPTL	GEGSSREHAALEPRHL	TQIGAVPLAALGAPTL
EKMYERMYAALGDPKA	TQIGAVPLAALGAPTL	EKMYERMYAALGDPKA
DFDDEAYYAALGTRPP	EKMYERMYAALGDPKA	DFDDEAYYAALGTRPP
CEAMVAVMAALGVAVD	DFDDEAYYAALGTRPP	CEAMVAVMAALGVAVD
PNMANTVNAALKPLET	GDRMEDQFAALHENPD	GDRMEDQFAALHENPD
MSRGVKLLAALLEDEG	PNMANTVNAALKPLET	PNMANTVNAALKPLET
EGVDPSFLAALPDDIR	MSRGVKLLAALLEDEG	MSRGVKLLAALLEDEG
NETLTSRLAALPENPP	EGVDPSFLAALPDDIR	EGVDPSFLAALPDDIR
NEVPVKELAALPKATI	NEVPVKELAALPKATI	NETLTSRLAALPENPP
TEVSPEFLAALPPAIQ	TEVSPEFLAALPPAIQ	NEVPVKELAALPKATI
QGWSPRERAALQEELS	QGWSPRERAALQEELS	TEVSPEFLAALPPAIQ
MMQNPQILAALQERLD	MMQNPQILAALQERLD	MMQNPQILAALQERLD
PGPPLGSMAALRPPLE	PGPPLGSMAALRPPLE	PGPPLGSMAALRPPLE
SLKQQEMMAALTDAIQ	SLKQQEMMAALTDAIQ	SLKQQEMMAALTDAIQ
FMRIAKAYAALTDEES	FMRIAKAYAALTDEES	FMRIAKAYAALTDEES
FIQTQQLHAAMADTFL	FIQTQQLHAAMADTFL	FIQTQQLHAAMADTFL
DTNILDTWAAMEELVD	DTNILDTWAAMEELVD	DTNILDTWAAMEELVD
DQFQLSLLAAMGNTQR	DQFQLSLLAAMGNTQR	DQFQLSLLAAMGNTQR
GGSLGLGLAAMGTARQ	TPKLKLWMAAMKEDPT	TPKLKLWMAAMKEDPT
QKENGTVTAANASTLN	QKENGTVTAANASTLN	QKENGTVTAANASTLN
ASKQMVKFAANINKES	ASKQMVKFAANINKES	ASKQMVKFAANINKES
SEPITVKFAANPNQNK	SEPITVKFAANPNQNK	SEPITVKFAANPNQNK
AGPKRRALAAPAAEEK	APVAAATTAAPAAAAA	APVAAATTAAPAAAAA
TKESPARKAAPAPGKV	AGPKRRALAAPAAEEK	AGPKRRALAAPAAEEK
GTAGGAALAAPAPGPG	TKESPARKAAPAPGKV	TKESPARKAAPAPGKV
AGGAVAVSAAPGSAAP	GTAGGAALAAPAPGPG	GTAGGAALAAPAPGPG
MGFGLERMAAPIDRVG	AGGAVAVSAAPGSAAP	MGFGLERMAAPIDRVG
ESVSTLIWAAPRLQSE	MGFGLERMAAPIDRVG	ESVSTLIWAAPRLQSE
KTVNQQTMAAPVVKEE	ESVSTLIWAAPRLQSE	KTVNQQTMAAPVVKEE
IINHVARFAAQAAHQG	KTVNQQTMAAPVVKEE	IINHVARFAAQAAHQG
VIGGNVVTAAQAKNLI	IINHVARFAAQAAHQG	VIGGNVVTAAQAKNLI
GGGGGGWRAAQDRDQI	VIGGNVVTAAQAKNLI	GGGGGGWRAAQDRDQI
SSPYAAMLAAQDVAQR	GGGGGGWRAAQDRDQI	SSPYAAMLAAQDVAQR
TEWQHKAFAAQEDLEK	SSPYAAMLAAQDVAQR	TEWQHKAFAAQEDLEK
RSTDTRKMAAQIIGNM	TEWQHKAFAAQEDLEK	RSTDTRKMAAQIIGNM
RRAHQKELAAQLNEEA	RSTDTRKMAAQIIGNM	RRAHQKELAAQLNEEA
AKSKQAILAAQRRGED	AKSKQAILAAQRRGED	AKSKQAILAAQRRGED
ALQSINEWAAQTTDGK	ALQSINEWAAQTTDGK	DNVVKKVQAAQSEAKV
RTWEKLLLAARAIVAI	RTWEKLLLAARAIVAI	ALQSINEWAAQTTDGK
GNQVLKVFAARDDEAA	GNQVLKVFAARDDEAA	RTWEKLLLAARAIVAI
KHPDYAILAARIAVSN	KHPDYAILAARIAVSN	GNQVLKVFAARDDEAA
GPPDRCEHAARIINDL	GPPDRCEHAARIINDL	GPPDRCEHAARIINDL
RTVFCMQLAARIRPRD	RTVFCMQLAARIRPRD	RTVFCMQLAARIRPRD
MEDSPDLLAARKVADH	MEDSPDLLAARKVADH	MEDSPDLLAARKVADH
LTEDRRAFAARMAEIG	LTEDRRAFAARMAEIG	LTEDRRAFAARMAEIG
VINQPMMMAARQLHDE	VINQPMMMAARQLHDE	VINQPMMMAARQLHDE
EEELKKANAARTQLET	EEELKKANAARTQLET	MRNEFERLAARQPIEL
VQSGNLALAASAAAVD	VQSGNLALAASAAAVD	VQSGNLALAASAAAVD
RYAICSALAASALPAL	RYAICSALAASALPAL	RYAICSALAASALPAL
FVSGQKSMAASGNLGH	FVSGQKSMAASGNLGH	FVSGQKSMAASGNLGH
SELITKAVAASKERSG	SELITKAVAASKERSG	SELITKAVAASKERSG
CAEGWMDWAASKISGW	CAEGWMDWAASKISGW	CAEGWMDWAASKISGW
MLRKIAVAAASKPAVE	MLRKIAVAAASKPAVE	MLRKIAVAAASKPAVE
SLKSTAKWAASLENLL	SLKSTAKWAASLENLL	SLKSTAKWAASLENLL
EKIGIAEFAASLEVPV	EKIGIAEFAASLEVPV	EKIGIAEFAASLEVPV
RVADGLPLAASMQEDE	RVADGLPLAASMQEDE	RVADGLPLAASMQEDE
VEEADAAMAASPHAVD	VEEADAAMAASPHAVD	VEEADAAMAASPHAVD
NSLQQQPQAASPSVPE	NSLQQQPQAASPSVPE	SSSMTNSTAASRPPVT
DFEQEMATAASSSSLE	SSSMTNSTAASRPPVT	DFEQEMATAASSSSLE
KPEQETRLAATEKLLE	DFEQEMATAASSSSLE	KPEQETRLAATEKLLE
AAECDVVMAATEPELL	KPEQETRLAATEKLLE	AAECDVVMAATEPELL
YVNERNARAAVAGEDG	AAECDVVMAATEPELL	YVNERNARAAVAGEDG
QDPLYGYFAAVAGQDG	YVNERNARAAVAGEDG	QDPLYGYFAAVAGQDG
PLHVTYAGAAVDELGK	QDPLYGYFAAVAGQDG	QTKGKVKLAAVDATVN
LSFSREYTAAVEAKQV	PLHVTYAGAAVDELGK	PLHVTYAGAAVDELGK
LVVPSALFAAVGTAGQ	LEEHAKLQAAVDGPMD	LEEHAKLQAAVDGPMD
TIDLFRGKAAVKDVEE	LSFSREYTAAVEAKQV	LVVPSALFAAVGTAGQ
GAGAPVYLAAVLEYLT	LVVPSALFAAVGTAGQ	TIDLFRGKAAVKDVEE
SMLKPTLMAAVPEIMD	TIDLFRGKAAVKDVEE	GAGAPVYLAAVLEYLT
YKDSPSVWAAVPGKTF	GAGAPVYLAAVLEYLT	YSNERHARAAVLGENG
IGSFNGALAAVPVQDL	YSNERHARAAVLGENG	SMLKPTLMAAVPEIMD
FPSTAQAQAAVQGPVG	SMLKPTLMAAVPEIMD	YKDSPSVWAAVPGKTF
IFEINEAFAAVSAAIV	YKDSPSVWAAVPGKTF	IFEINEAFAAVSAAIV
RDLDQASLAAVSQQLA	IGSFNGALAAVPVQDL	RDLDQASLAAVSQQLA
HKEICAVLAAVTEVIR	FPSTAQAQAAVQGPVG	HKEICAVLAAVTEVIR
AVATPAKKAAVTPGKK	IFEINEAFAAVSAAIV	AVATPAKKAAVTPGKK
IKEKRDLMACAQTGSG	RDLDQASLAAVSQQLA	GDGTFQKWAAVVVPSG
KADEASELACPTPKED	HKEICAVLAAVTEVIR	IKEKRDLMACAQTGSG
EANIRKLFADAEEEQR	AVATPAKKAAVTPGKK	KADEASELACPTPKED
RQAGEVTYADAHKERT	GDGTFQKWAAVVVPSG	EANIRKLFADAEEEQR
RQAGEVTYADAHKGRK	IKEKRDLMACAQTGSG	RQAGEVTYADAHKERT
RQAGEVTFADAHRPKL	KADEASELACPTPKED	RQAGEVTYADAHKGRK
EQYAMRAFADALEVIP	EANIRKLFADAEEEQR	RQAGEVTFADAHRPKL
YDYTLAQYADALHPEI	RQAGEVTYADAHKERT	EQYAMRAFADALEVIP
VLKNARAMADALLERG	RQAGEVTYADAHKGRK	YDYTLAQYADALHPEI
YGPSSVSFADDFVRSS	RQAGEVTFADAHRPKL	VLKNARAMADALLERG
FHETLYQKADDGRPFP	QDSVDFSLADAINTEF	YGPSSVSFADDFVRSS
FQLVFLPFADDKRKMP	EQYAMRAFADALEVIP	FHETLYQKADDGRPFP
IKTIAECLADELINAA	YDYTLAQYADALHPEI	FQLVFLPFADDKRKMP
APGKGILAADESTGSI	VLKNARAMADALLERG	IKTIAECLADELINAA
KIQPGSQQADFLDALI	YGPSSVSFADDFVRSS	APGKGILAADESTGSI
AGGSFTVRADHGEPIG	FHETLYQKADDGRPFP	KIQPGSQQADFLDALI
LLADARSLADIAREEA	FQLVFLPFADDKRKMP	AGGSFTVRADHGEPIG
EKAPQETYADIGGLDN	LKDYLKRFADEGTVVK	LLADARSLADIAREEA
NECGHVLYADIKMENG	IKTIAECLADELINAA	EKAPQETYADIGGLDN
SQDLAKIMADIRAQYD	APGKGILAADESTGSI	NECGHVLYADIKMENG
EELKESILADKSLATR	KIQPGSQQADFLDALI	SQDLAKIMADIRAQYD
GRVSFELFADKVPKTA	AGGSFTVRADHGEPIG	EELKESILADKSLATR
APQRAPGVADLALSEN	LLADARSLADIAREEA	GRVSFELFADKVPKTA
EKELQHRYADLLLEKE	EKAPQETYADIGGLDN	APQRAPGVADLALSEN
EEWYKSKFADLSEAAN	NECGHVLYADIKMENG	QKIEKQYDADLEQILI
HQFYCPLPADLSEFKE	SQDLAKIMADIRAQYD	EKELQHRYADLLLEKE
VAYGCIKYADLSHNRL	EELKESILADKSLATR	EEWYKSKFADLSEAAN
NISKDRRYADLTEDQL	GRVSFELFADKVPKTA	VAYGCIKYADLSHNRL
DEVKAHLLADMAHISG	APQRAPGVADLALSEN	NISKDRRYADLTEDQL
SSKVEVVWADNSKTII	EKELQHRYADLLLEKE	DEVKAHLLADMAHISG
TTLHFEFYADPGAEVK	EEWYKSKFADLSEAAN	SSKVEVVWADNSKTII
LELKAKNYADQISRLE	VAYGCIKYADLSHNRL	TTLHFEFYADPGAEVK
QLQDIATLADQRRAAH	NISKDRRYADLTEDQL	LELKAKNYADQISRLE
VPTGEVYFADSFDRGT	DEVKAHLLADMAHISG	QLQDIATLADQRRAAH
TSDMHRGYADSPSKAG	SSKVEVVWADNSKTII	VPTGEVYFADSFDRGT
TQQLHAAMADTFLEHM	TTLHFEFYADPGAEVK	TSDMHRGYADSPSKAG
VLALQSQLADTKKKVD	LELKAKNYADQISRLE	TQQLHAAMADTFLEHM
SRLDYRRYADTLFDIL	QLQDIATLADQRRAAH	VLALQSQLADTKKKVD
IAMVDVIFADVAQPDQ	VPTGEVYFADSFDRGT	IAMVDVIFADVAQPDQ
LANGNITWADVEARYP	TSDMHRGYADSPSKAG	LANGNITWADVEARYP
RVQNMALYADVGGKQF	TQQLHAAMADTFLEHM	RVQNMALYADVGGKQF
DFARTRLAADVGKAGA	VLALQSQLADTKKKVD	DFARTRLAADVGKAGA
FCLPTKKYADVIIPRG	IAMVDVIFADVAQPDQ	FCLPTKKYADVIIPRG
RTKVHAELADVLTEAV	LANGNITWADVEARYP	REAGDVCYADVQKDGV
REAGDVCYADVQKDGV	RVQNMALYADVGGKQF	RFFRLDRWADVRFPEK
RFFRLDRWADVRFPEK	DFARTRLAADVGKAGA	TCEFYMAYADYHDLME
TCEFYMAYADYHDLME	FCLPTKKYADVIIPRG	LVRHARAYAEAAAAPA
LVRHARAYAEAAAAPA	REAGDVCYADVQKDGV	IVETLRQKAEADKNDK
IVETLRQKAEADKNDK	RFFRLDRWADVRFPEK	IIETLRQKAEADKNDK
IIETLRQKAEADKNDK	TCEFYMAYADYHDLME	TEDVVRVYAEADSQES
TEDVVRVYAEADSQES	LVRHARAYAEAAAAPA	EQYAIKKFAEAFEAIP
EQYAIKKFAEAFEAIP	IVETLRQKAEADKNDK	LPTMIGLLAEAGVRLL
LPTMIGLLAEAGVRLL	IIETLRQKAEADKNDK	VIDISMILAEAIRRTH
VIDISMILAEAIRRTH	TEDVVRVYAEADSQES	CLFPRVFAAEAVTADS
CLFPRVFAAEAVTADS	EQYAIKKFAEAFEAIP	SGGPNSVYAEDAPWFD
SGGPNSVYAEDAPWFD	LPTMIGLLAEAGVRLL	REELMRMLAEDELRDA
REELMRMLAEDELRDA	VIDISMILAEAIRRTH	KKPDYLPYAEDESVDD
KKPDYLPYAEDESVDD	CLFPRVFAAEAVTADS	VQEAEKYKAEDEVQRE
VQEAEKYKAEDEVQRE	SGGPNSVYAEDAPWFD	LFCIPNHYAEDLERVF
LFCIPNHYAEDLERVF	REELMRMLAEDELRDA	LYHKSCALAEDPQELR
LYHKSCALAEDPQELR	VQEAEKYKAEDEVQRE	KDPVQEAWAEDVDLRV
KDPVQEAWAEDVDLRV	LFCIPNHYAEDLERVF	MVNDAEKFAEEDKKLK
MVNDAEKFAEEDKKLK	LYHKSCALAEDPQELR	MVKNAEKYAEEDRRKK
MVKNAEKYAEEDRRKK	KDPVQEAWAEDVDLRV	DLERVTDYAEEKEIQS
DLERVTDYAEEKEIQS	MVNDAEKFAEEDKKLK	KAGMEKEKAEEKLAGE
KAKFFSRRAEEKIKSV	MVKNAEKYAEEDRRKK	EKTISAKYAEERDRAE
EKTISAKYAEERDRAE	DLERVTDYAEEKEIQS	EIQKKLEAAEERRKSH
EIQKKLEAAEERRKSH	KAGMEKEKAEEKLAGE	DFGGLGEEAEFVEVEP
DFGGLGEEAEFVEVEP	EKTISAKYAEERDRAE	DAVKCTHWAEGGKGAL
NANMVNKLAEGAERDG	EIQKKLEAAEERRKSH	EYSNIEEFAEGSKINA
DAVKCTHWAEGGKGAL	DFGGLGEEAEFVEVEP	LRTFKTVFAEHISDEC
EYSNIEEFAEGSKINA	DAVKCTHWAEGGKGAL	TLSERVKLAEHKIFPA
LRTFKTVFAEHISDEC	EYSNIEEFAEGSKINA	STEQYDPFAEHRPPKI
TLSERVKLAEHKIFPA	LRTFKTVFAEHISDEC	VGEHANDYAEIAAKDK
STEQYDPFAEHRPPKI	TLSERVKLAEHKIFPA	IKLESRALAEIAKAEL
VGEHANDYAEIAAKDK	STEQYDPFAEHRPPKI	IRLETRTLAEIAKVEL
IKLESRALAEIAKAEL	VGEHANDYAEIAAKDK	AQELQAKLAEIGAPIQ
IRLETRTLAEIAKVEL	IKLESRALAEIAKAEL	KTIDWVAFAEIIPQNQ
AQELQAKLAEIGAPIQ	IRLETRTLAEIAKVEL	GDRLRVELAEKASKLQ
KTIDWVAFAEIIPQNQ	AQELQAKLAEIGAPIQ	VSGGLEVLAEKCPNLT
GDRLRVELAEKASKLQ	KTIDWVAFAEIIPQNQ	LNVELELKAEKDNAEI
LNVELELKAEKDNAEI	GDRLRVELAEKASKLQ	KLEQIKKWAEKLDRLT
FYYEQDLWAEKFEPEY	VSGGLEVLAEKCPNLT	EVKDRCTLAEKLGGSA
EVKDRCTLAEKLGGSA	FYYEQDLWAEKFEPEY	HFETIMKYAEKLIQEG
HFETIMKYAEKLIQEG	KLEQIKKWAEKLDRLT	EAEVLKQLAEKREHEK
EAEVLKQLAEKREHEK	EVKDRCTLAEKLGGSA	GTEIGKTLAEKSRGLF
GTEIGKTLAEKSRGLF	HFETIMKYAEKLIQEG	GFYSAYLVAEKVTVIT
GFYSAYLVAEKVTVIT	EAEVLKQLAEKREHEK	GFYSAYLVAEKVVVIT
GFYSAYLVAEKVVVIT	GTEIGKTLAEKSRGLF	TSLRTKVHAELADVLT
TSLRTKVHAELADVLT	GFYSAYLVAEKVTVIT	IWSIGTIFAELATKKP
IWSIGTIFAELATKKP	GFYSAYLVAEKVVVIT	YKQTMKLFAELEIKRK
YKQTMKLFAELEIKRK	TSLRTKVHAELADVLT	SQVPQSKYAELLAIIE
SQVPQSKYAELLAIIE	IWSIGTIFAELATKKP	LAALCKKYAELLEEHR
LAALCKKYAELLEEHR	YKQTMKLFAELEIKRK	TTSVTVLAAELLREAE
TTSVTVLAAELLREAE	TTSVTVLAAELLREAE	KVLTPELYAELRAKST
KVLTPELYAELRAKST	KVLTPELYAELRAKST	MEVIPSTLAENAGLNP
MEVIPSTLAENAGLNP	MEVIPSTLAENAGLNP	TTNLINLLAENGRLSN
TTNLINLLAENGRLSN	TTNLINLLAENGRLSN	VRHIIKEYAENIGDGR
VRHIIKEYAENIGDGR	VRHIIKEYAENIGDGR	MFVQRQVFAENKDEIA
MFVQRQVFAENKDEIA	MFVQRQVFAENKDEIA	FEAIPRALAENSGVKA
FEAIPRALAENSGVKA	FEAIPRALAENSGVKA	IKETQRLLAEPVPGIK
IKETQRLLAEPVPGIK	IKETQRLLAEPVPGIK	ELVQKAKLAEQAERYD
ELVQKAKLAEQAERYD	ELVQKAKLAEQAERYD	DLVYQAKLAEQAERYD
DLVYQAKLAEQAERYD	DLVYQAKLAEQAERYD	YANMFKKFAEQDAKEE
YANMFKKFAEQDAKEE	YANMFKKFAEQDAKEE	IGFFNQQYAEQLRMEE
IGFFNQQYAEQLRMEE	RGYSFTTTAEREIVRD	RGYSFTTTAEREIVRD
RGYSFTTTAEREIVRD	MIWIVGEYAERIDNAD	MIWIVGEYAERIDNAD
MIWIVGEYAERIDNAD	AAESQIVYAERPLTDN	RLLRKGNYAERVGAGA
RLLRKGNYAERVGAGA	RLLRKGNYAERVGAGA	SSLSHTLFAESGNKVQ
SSLSHTLFAESGNKVQ	SSLSHTLFAESGNKVQ	GGLTGLNKAETAAKHG
GGLTGLNKAETAAKHG	GGLTGLNKAETAAKHG	FQTFSICYAETGLLGA
FQTFSICYAETGLLGA	FQTFSICYAETGLLGA	ETSSLKCFAETPNKKN
QAMEVKAFAETHIKGF	ETSSLKCFAETPNKKN	TPGHGSGWAETPRTDR
ETSSLKCFAETPNKKN	TPGHGSGWAETPRTDR	AQFDAKKFAETQPKKD
TPGHGSGWAETPRTDR	AQFDAKKFAETQPKKD	YKQRTQKKAEVEGKDL
AQFDAKKFAETQPKKD	YKQRTQKKAEVEGKDL	CLLEAALAAEVKKPAA
YKQRTQKKAEVEGKDL	CLLEAALAAEVKKPAA	ERESLQQMAEVTREGF
CLLEAALAAEVKKPAA	ERESLQQMAEVTREGF	EAAFPKTLAFAYLEDL
ERESLQQMAEVTREGF	EAAFPKTLAFAYLEDL	AQETATGMAFEEPIDE
EAAFPKTLAFAYLEDL	AQETATGMAFEEPIDE	DGEEEKEWAFEESKID
ARGPHRARAFDEDEDD	DGEEEKEWAFEESKID	MTVRIVKHAFEIIHLL
AQETATGMAFEEPIDE	MTVRIVKHAFEIIHLL	AEELPHIHAFEQKTLT
DGEEEKEWAFEESKID	AEELPHIHAFEQKTLT	GEIWARFLAFESNIGD
MTVRIVKHAFEIIHLL	GEIWARFLAFESNIGD	RYRDAAVMAFGCILEG
AEELPHIHAFEQKTLT	RYRDAAVMAFGCILEG	LLAARSIWAFGPDATG
GEIWARFLAFESNIGD	LLAARSIWAFGPDATG	IFEDDRCLAFHDISPQ
LLAARSIWAFGPDATG	IFEDDRCLAFHDISPQ	QKQIKHMMAFIEQEAN
IFEDDRCLAFHDISPQ	RSGKPRGYAFIEYEHE	RSGKPRGYAFIEYEHE
QKQIKHMMAFIEQEAN	DDGKMKGLAFIQDPDG	DDGKMKGLAFIQDPDG
RSGKPRGYAFIEYEHE	KKIQASTMAFKQMEQI	AQATEYAFAFIQVPQD
DDGKMKGLAFIQDPDG	VKKIGGIFAFKVKDGP	KKIQASTMAFKQMEQI
KKIQASTMAFKQMEQI	QGQPDIYKAFLEILHT	IPVVVAVNAFKTDTES
VKKIGGIFAFKVKDGP	PALVRLLQAFLERGSN	VKKIGGIFAFKVKDGP
QGQPDIYKAFLEILHT	VMLYDLFFAFLQTGNY	QGQPDIYKAFLEILHT
PALVRLLQAFLERGSN	LVVPTAILAFLVNHDF	PALVRLLQAFLERGSN
VMLYDLFFAFLQTGNY	DGKPENEFAFNAEFKD	LVVPTAILAFLVNHDF
DGKPENEFAFNAEFKD	QWLIDTLYAFNSGNVE	DGKPENEFAFNAEFKD
QWLIDTLYAFNSGNVE	GEEEVETFAFQAEIAQ	QWLIDTLYAFNSGNVE
GEEEVETFAFQAEIAQ	LREKSEKFAFQAEVNR	GEEEVETFAFQAEIAQ
LREKSEKFAFQAEVNR	IKTKVNKHAFSGGRDT	LREKSEKFAFQAEVNR
GDIPAAVNAFQEAASL	QFLVKSGYAFVDCPDE	IKTKVNKHAFSGGRDT
IKTKVNKHAFSGGRDT	VARNPPGFAFVEFEDP	QFLVKSGYAFVDCPDE
QFLVKSGYAFVDCPDE	IARNPPGFAFVEFEDP	VARNPPGFAFVEFEDP
VARNPPGFAFVEFEDP	NRRGGPPFAFVEFEDP	IARNPPGFAFVEFEDP
IARNPPGFAFVEFEDP	ECDVVKDYAFVHMEKE	NRRGGPPFAFVEFEDP
NRRGGPPFAFVEFEDP	ECDIVKDYAFVHMERA	ECDVVKDYAFVHMEKE
ECDVVKDYAFVHMEKE	ICMLDGVFAFVLLDTA	ECDIVKDYAFVHMERA
ECDIVKDYAFVHMERA	GSGKKRGFAFVTFDDH	ICMLDGVFAFVLLDTA
ICMLDGVFAFVLLDTA	QSGKKRGFAFVTFDDH	GSGKKRGFAFVTFDDH
GSGKKRGFAFVTFDDH	QHPLHVTYAGAAVDEL	QSGKKRGFAFVTFDDH
QSGKKRGFAFVTFDDH	LAPVNIFKAGADEERA	QHPLHVTYAGAAVDEL
QNTQAMELAGAAPEKE	VSSAASVYAGAGGSGS	LAPVNIFKAGADEERA
QHPLHVTYAGAAVDEL	DTHSSTFDAGAGIALN	VSSAASVYAGAGGSGS
LAPVNIFKAGADEERA	SGLIMQLLAGAKIIEV	DTHSSTFDAGAGIALN
VSSAASVYAGAGGSGS	RPKHMRVMAGALEGDL	SGLIMQLLAGAKIIEV
DTHSSTFDAGAGIALN	GTTGVVVLAGALLEEA	RPKHMRVMAGALEGDL
SGLIMQLLAGAKIIEV	GTNFVLVFAGALLELA	GTTGVVVLAGALLEEA
RPKHMRVMAGALEGDL	HIKQLARFAGASIKIA	GTNFVLVFAGALLELA
GTTGVVVLAGALLEEA	GVSLAVCKAGAVEKGV	HIKQLSRFAGASIKIA
GTNFVLVFAGALLELA	RILLQSKNAGAVIGKG	GVSLAVCKAGAVEKGV
HIKQLARFAGASIKIA	SGMCKAGFAGDDAPRA	RILLQSKNAGAVIGKG
GVSLAVCKAGAVEKGV	SEVGYDAMAGDFVNMV	SGMCKAGFAGDDAPRA
RILLQSKNAGAVIGKG	YASIAKAFAGDIANQL	SEVGYDAMAGDFVNMV
SGMCKAGFAGDDAPRA	MMFTFHKFAGDKGYLT	YASIAKAFAGDIANQL
SEVGYDAMAGDFVNMV	VIASFKVLAGDKNFIT	MMFTFHKFAGDKGYLT
YASIAKAFAGDIANQL	TFVTPTLLAGDKSLSN	VIASFKVLAGDKNFIT
MMFTFHKFAGDKGYLT	PAEKAGLLAGDRLVEV	TFVTPTLLAGDKSLSN
VIASFKVLAGDKNFIT	TFVTPCLLAGDRSLAD	SGVIKAGFAGDQIPKY
TFVTPTLLAGDKSLSN	AMMCDIIYAGEKAQFA	PAEKAGLLAGDRLVEV
PAEKAGLLAGDRLVEV	ADIDLTKRAGELTEDE	TFVTPCLLAGDRSLAD
TFVTPCLLAGDRSLAD	IKGFQQILAGEYDHLP	GIFEVKATAGDTHLGG
GIFEVKATAGDTHLGG	TTMPVAKLAGFLDLTE	ADIDLTKRAGELTEDE
ADIDLTKRAGELTEDE	VRTDITYPAGFMDVIS	IKGFQQILAGEYDHLP
IKGFQQILAGEYDHLP	RPWTIRQYAGFSTVEE	TTMPVAKLAGFLDLTE
TTMPVAKLAGFLDLTE	DRRSSRDMAGGAGPRS	VRTDITYPAGFMDVIS
VRTDITYPAGFMDVIS	RLLIHQSLAGGIIGVK	RPWTIRQYAGFSTVEE
RPWTIRQYAGFSTVEE	EGGAHKVRAGGPGLER	DRRSSRDMAGGAGPRS
RKTEKEKFAGGDYTTT	GSGYDYSYAGGRGSYG	RLLIHQSLAGGIIGVK
GAMVKMAAAGGGGGGG	QPYAVSELAGHQTSAE	EGGAHKVRAGGPGLER
RLLIHQSLAGGIIGVK	MMHGGTGFAGIDSSSP	GSGYDYSYAGGRGSYG
EGGAHKVRAGGPGLER	AWQKFTASAGIQVVGD	VSFAKDFLAGGVAAAI
GSGYDYSYAGGRGSYG	REVWALVQAGIRDGVV	QPYAVSELAGHQTSAE
VSFAKDFLAGGVAAAI	LIAVFQKYAGKDGYNY	MMHGGTGFAGIDSSSP
QPYAVSELAGHQTSAE	VAGQKLIYAGKILNDD	AWQKFTASAGIQVVGD
MMHGGTGFAGIDSSSP	VAGQKLIYAGKILSDD	REVWALVQAGIRDGVV
AWQKFTASAGIQVVGD	NILRESGYAGKISQMP	LIAVFQKYAGKDGYNY
REVWALVQAGIRDGVV	TAFSQLAFAGKKEHDP	ILGPGLNKAGKFPSLL
LIAVFQKYAGKDGYNY	PDQQRLIFAGKQLEDG	VAGQKLIYAGKILNDD
ILGPGLNKAGKFPSLL	ERYMKMHLAGKTEQAK	VAGQKLIYAGKILSDD
VAGQKLIYAGKILNDD	ADFCIIHYAGKVDYKA	NILRESGYAGKISQMP
VAGQKLIYAGKILSDD	GNMLSSLLAGKVQPSD	TAFSQLAFAGKKEHDP
NILRESGYAGKISQMP	ALGLDQQFAGLDLNSS	PDQQRLIFAGKQLEDG
TAFSQLAFAGKKEHDP	KQISVRGLAGLGDVAE	ERYMKMHLAGKTEQAK
PDQQRLIFAGKQLEDG	EAKARRILAGLGFDPE	ADFCIIHYAGKVDYKA
ERYMKMHLAGKTEQAK	THDLQKHLAGLGLTEA	GNMLSSLLAGKVQPSD
GNMLSSLLAGKVQPSD	AQGLAEVMAGLGVEKL	SWQCLEYYAGLAASMA
ALGLDQQFAGLDLNSS	QSKVDKLYAGLKDLAE	ALGLDQQFAGLDLNSS
KQISVRGLAGLGDVAE	ESNSPAALAGLRPHSD	KQISVRGLAGLGDVAE
EAKARRILAGLGFDPE	ISGAIQHLAGMKDSKT	EAKARRILAGLGFDPE
THDLQKHLAGLGLTEA	LTAEILELAGNAARDN	THDLQKHLAGLGLTEA
AQGLAEVMAGLGVEKL	SPNIVIALAGNKADLA	AQGLAEVMAGLGVEKL
QSKVDKLYAGLKDLAE	RTQFWLYFAGNLASGG	QSKVDKLYAGLKDLAE
ESNSPAALAGLRPHSD	PGWVRTDMAGPKATKS	DRERFCRWAGLPRQGF
ATGIAGGLAGMGGIQN	PGILSMANAGPNTNGS	ESNSPAALAGLRPHSD
ISGAIQHLAGMKDSKT	YAKGRAPCAGPSREEE	ISGAIQHLAGMKDSKT
LTAEILELAGNAARDN	IPQAPAGLAGPVRGVG	LTAEILELAGNAARDN
SPNIVIALAGNKADLA	PAENVTITAGQRIDLA	SPNIVIALAGNKADLA
RTQFWLYFAGNLASGG	SKANSQPSAGRAPISN	PGWVRTDMAGPKATKS
PGWVRTDMAGPKATKS	HAILRLDLAGRDLTDY	PGILSMANAGPNTNGS
YAKGRAPCAGPSREEE	TEFFFHTMAGREGLVD	YAKGRAPCAGPSREEE
IPQAPAGLAGPVRGVG	GAEHFAEYAGRLGVGA	IPQAPAGLAGPVRGVG
SKANSQPSAGRAPISN	SGKLALRYAGRQTEAL	PAENVTITAGQRIDLA
HAILRLDLAGRDLTDY	FITMNPGYAGRSNLPD	SKANSQPSAGRAPISN
TEFFFHTMAGREGLVD	PMMELKPNAGSDRAWV	HAILRLDLAGRDLTDY
GAEHFAEYAGRLGVGA	RGNFGGSFAGSFGGAG	TEFFFHTMAGREGLVD
FKISKEVLAGRPLFPH	LWGPGVRAAGSGAGGG	GAEHFAEYAGRLGVGA
SGKLALRYAGRQTEAL	QVTIPKDLAGSIIGKG	FKISKEVLAGRPLFPH
FITMNPGYAGRSNLPD	LGTLMRAWAGSPKGTI	SGKLALRYAGRQTEAL
PMMELKPNAGSDRAWV	RENIQKSLAGSSGPGA	FITMNPGYAGRSNLPD
RGNFGGSFAGSFGGAG	KQDKIYFMAGSSRKEA	PMMELKPNAGSDRAWV
LWGPGVRAAGSGAGGG	EEGGKWPYAGTAEAIK	RGNFGGSFAGSFGGAG
QVTIPKDLAGSIIGKG	EKLQVVGRAGTGVDNV	LWGPGVRAAGSGAGGG
LGTLMRAWAGSPKGTI	LPHYGHILAGTIKDIV	QVTIPKDLAGSIIGKG
RENIQKSLAGSSGPGA	VDKGVVPLAGTNGETT	LGTLMRAWAGSPKGTI
KQDKIYFMAGSSRKEA	KISLPGQMAGTPITPL	RENIQKSLAGSSGPGA
EEGGKWPYAGTAEAIK	FVERTLRLAGTQPLEV	KQDKIYFMAGSSRKEA
LPHYGHILAGTIKDIV	IRKIYSTLAGTRKDVE	EEGGKWPYAGTAEAIK
VDKGVVPLAGTNGETT	LLLGKERFAGVDIRVR	EKLQVVGRAGTGVDNV
KISLPGQMAGTPITPL	ISETAMIFAGVDVTKE	LPHYGHILAGTIKDIV
FVERTLRLAGTQPLEV	PAMTIAKNAGVEGSLI	VDKGVVPLAGTNGETT
IRKIYSTLAGTRKDVE	MAIEHADFAGVERLAL	KISLPGQMAGTPITPL
LLLGKERFAGVDIRVR	AHGGYSVFAGVGERTR	FVERTLRLAGTQPLEV
ISETAMIFAGVDVTKE	IGLLQQLLAGVGGLPV	IRKIYSTLAGTRKDVE
PAMTIAKNAGVEGSLI	AKSKIAHLAGVKDQLT	LLLGKERFAGVDIRVR
MAIEHADFAGVERLAL	AHYRACLYAGVKIAGT	ISETAMIFAGVDVTKE
AHGGYSVFAGVGERTR	NSKIVVVTAGVRQQEG	PAMTIAKNAGVEGSLI
IGLLQQLLAGVGGLPV	QKHFKKMFAGVSSIIL	MAIEHADFAGVERLAL
AKSKIAHLAGVKDQLT	SADGQTLFAGYTDNLV	DCAVLIVAAGVGEFEA
AHYRACLYAGVKIAGT	PCEAYALMAHAMEEVK	AHGGYSVFAGVGERTR
NSKIVVVTAGVRQQEG	VEKFGKEWAHATIIPK	IGLLQQLLAGVGGLPV
QKHFKKMFAGVSSIIL	RDRRAYLFAHAVDFVP	AKSKIAHLAGVKDQLT
SADGQTLFAGYTDNLV	DMIVCAAYAHELPKYG	AHYRACLYAGVKIAGT
PCEAYALMAHAMEEVK	ISTSVCVRAHESVVKS	NSKIVVVTAGVRQQEG
VEKFGKEWAHATIIPK	KDYYFDSYAHFGIHEE	QKHFKKMFAGVSSIIL
RDRRAYLFAHAVDFVP	RYKMRSVYAHFPINVV	SADGQTLFAGYTDNLV
DMIVCAAYAHELPKYG	THTTPVLLAHGERAEL	PCEAYALMAHAMEEVK
ISTSVCVRAHESVVKS	VPAELRRLAHGGQVNL	VEKFGKEWAHATIIPK
KDYYFDSYAHFGIHEE	SSLGGFKLAHGLLEEL	RDRRAYLFAHAVDFVP
RYKMRSVYAHFPINVV	KMRRRTYRAHGRINPY	DMIVCAAYAHELPKYG
THTTPVLLAHGERAEL	RDTRESQLAHIKDEPP	ISTSVCVRAHESVVKS
VPAELRRLAHGGQVNL	VEALAAALAHISGATS	KDYYFDSYAHFGIHEE
SSLGGFKLAHGLLEEL	RSGHVKAFAHITGGGL	RYKMRSVYAHFPINVV
KMRRRTYRAHGRINPY	YLLPTFAFAHKDRDVQ	THTTPVLLAHGERAEL
VEALAAALAHISGATS	SGDELMTLAHKHIVKT	VPAELRRLAHGGQVNL
RSGHVKAFAHITGGGL	DPAPATTFAHLDATTV	SSLGGFKLAHGLLEEL
DVNSAKVCAHITNIPF	YQPFFRAHAHLDTGRR	KMRRRTYRAHGRINPY
YLLPTFAFAHKDRDVQ	KVTAEVVLAHLGGGST	VEALAAALAHISGATS
DPAPATTFAHLDATTV	RLGDPAEYAHLVQAII	RSGHVKAFAHITGGGL
YQPFFRAHAHLDTGRR	YGSVPVLLAHNPHRDL	DVNSAKVCAHITNIPF
KVTAEVVLAHLGGGST	PVTATSRLAHPNKPKD	YLLPTFAFAHKDRDVQ
RLGDPAEYAHLVQAII	HDLDLICRAHQVVEDG	SGDELMTLAHKHIVKT
YGSVPVLLAHNPHRDL	LIDRLALFAHREDGPG	DPAPATTFAHLDATTV
PVTATSRLAHPNKPKD	YSTAARHYAHTDCPGH	YQPFFRAHAHLDTGRR
HDLDLICRAHQVVEDG	NLRDNYRFAHTNVESL	RLGDPAEYAHLVQAII
LIDRLALFAHREDGPG	HRDDALPFAHVAIAVE	YGSVPVLLAHNPHRDL
YSTAARHYAHTDCPGH	NWEVYKLLAHVRPPVS	PVTATSRLAHPNKPKD
NLRDNYRFAHTNVESL	KQKKEKVWAHYEEQPV	HDLDLICRAHQVVEDG
HRDDALPFAHVAIAVE	LLSPARLYAIAAKEKD	LIDRLALFAHREDGPG
NWEVYKLLAHVRPPVS	KVRTISALAIAALAEA	YSTAARHYAHTDCPGH
KQKKEKVWAHYEEQPV	NLMDAQVKAIADTGAN	NLRDNYRFAHTNVESL
LLSPARLYAIAAKEKD	STQDHAAAAIAKAGIP	HRDDALPFAHVAIAVE
KVRTISALAIAALAEA	GDHPITAKAIAKGVGI	NWEVYKLLAHVRPPVS
NLMDAQVKAIADTGAN	GDVEAIKNAIANASTL	KQKKEKVWAHYEEQPV
GDHPITAKAIAKGVGI	TGKTALALAIAQELGS	LLSPARLYAIAAKEKD
GDVEAIKNAIANASTL	RKNQLKDMAIATGGAV	KVRTISALAIAALAEA
TGKTALALAIAQELGS	KALEDAFLAIDAKLTT	NLMDAQVKAIADTGAN
RKNQLKDMAIATGGAV	KRQYQICLAIDDSSSM	GDHPITAKAIAKGVGI
KALEDAFLAIDAKLTT	REATVKPFAIDIFPVT	GDVEAIKNAIANASTL
REATVKPFAIDIFPVT	AEFKDKDFAIDIIKST	TGKTALALAIAQELGS
AEFKDKDFAIDIIKST	RSKACDILAIDKSLTP	KALEDAFLAIDAKLTT
RSKACDILAIDKSLTP	DLYLRILMAIDSELVD	REATVKPFAIDIFPVT
DLYLRILMAIDSELVD	LQSVKRAFAIDSSHPW	AEFKDKDFAIDIIKST
LQSVKRAFAIDSSHPW	LMKQVTQLAIDTEERL	RSKACDILAIDKSLTP
LMKQVTQLAIDTEERL	ASIQHIQNAIDTEKSQ	DLYLRILMAIDSELVD
ASIQHIQNAIDTEKSQ	NLERALEMAIEAGAED	LQSVKRAFAIDSSHPW
NLERALEMAIEAGAED	GRLFQVEYAIEAIKLG	ASIQHIQNAIDTEKSQ
QANDKKVAAIEALNDG	QANDKKVAAIEALNDG	NLERALEMAIEAGAED
GDDLRLQMAIEESKRE	GDDLRLQMAIEESKRE	GRLFQVEYAIEAIKLG
HCSRGERRAIEKLAVE	HCSRGERRAIEKLAVE	HCSRGERRAIEKLAVE
GIGQFLAKAIEPPPLD	GIGQFLAKAIEPPPLD	GIGQFLAKAIEPPPLD
SLKDQLALAIGKLGEN	SLKDQLALAIGKLGEN	SLKDQLALAIGKLGEN
QEEHERILAIGLINEA	QEEHERILAIGLINEA	QEEHERILAIGLINEA
KLKGYTSWAIGLSVAD	KLKGYTSWAIGLSVAD	KLKGYTSWAIGLSVAD
KLKGYTNWAIGLSVAD	KLKGYTNWAIGLSVAD	KLKGYTNWAIGLSVAD
VQYPLQTFAIGMEDSP	VQYPLQTFAIGMEDSP	VQYPLQTFAIGMEDSP
KNLNTLCWAIGSISGA	KNLNTLCWAIGSISGA	KNLNTLCWAIGSISGA
QIGHGYKYAIGSLNEG	QIGHGYKYAIGSLNEG	QIGHGYKYAIGSLNEG
EKQLKRRFAIGSQVSE	EKQLKRRFAIGSQVSE	EKQLKRRFAIGSQVSE
VREDLMGLAIGTHGSN	VREDLMGLAIGTHGSN	VREDLMGLAIGTHGSN
DREREAILAIHKEAQR	DREREAILAIHKEAQR	DREREAILAIHKEAQR
KYYRVCTLAIIDPGDS	KYYRVCTLAIIDPGDS	KYYRVCTLAIIDPGDS
LKDEAQVCAIIERVQR	LKDEAQVCAIIERVQR	LKDEAQVCAIIERVQR
RRNKLDHYAIIKFPLT	RRNKLDHYAIIKFPLT	RRNKLDHYAIIKFPLT
EESDQGPYAIILAPTR	EESDQGPYAIILAPTR	EESDQGPYAIILAPTR
NPLQVLVNAIINSGPR	NPLQVLVNAIINSGPR	NPLQVLVNAIINSGPR
AKGSSNSYAIKKKDEL	AKGSSNSYAIKKKDEL	AKGSSNSYAIKKKDEL
EAVVDSILAIKKQDEP	EAVVDSILAIKKQDEP	EAVVDSILAIKKQDEP
DKMTPEQLAIKNVGKQ	DAIMIVRRAIKNDSVV	DAIMIVRRAIKNDSVV
LEQDHDLQAILQEREL	DKMTPEQLAIKNVGKQ	DKMTPEQLAIKNVGKQ
SAGATRVYAILTHGIF	EEDAHITFAILDAVNG	EEDAHITFAILDAVNG
TGGKYVPRAILVDLEP	LEQDHDLQAILQEREL	LEQDHDLQAILQEREL
QKFALGIFAINEAVES	SAGATRVYAILTHGIF	SAGATRVYAILTHGIF
GEKKKGRSAINEVVTR	TGGKYVPRAILVDLEP	TGGKYVPRAILVDLEP
GEGFLCVFAINNTKSF	QKFALGIFAINEAVES	QKFALGIFAINEAVES
TQRVMSDFAINQEQKE	GEKKKGRSAINEVVTR	GEKKKGRSAINEVVTR
SFFEAKVQAINVSSRF	GEGFLCVFAINNTKSF	GEGFLCVFAINNTKSF
RPTPVQKHAIPIIKEK	TQRVMSDFAINQEQKE	TQRVMSDFAINQEQKE
AYTIQGQYAIPQPDLT	SFFEAKVQAINVSSRF	SFFEAKVQAINVSSRF
AQVYEELLAIPVVKGR	RPTPVQKHAIPIIKEK	RPTPVQKHAIPIIKEK
AFISASGRAIQGGTSH	GTGKTFSFAIPLIEKL	GTGKTFSFAIPLIEKL
RIYKGVIQAIQKSDEG	AYTIQGQYAIPQPDLT	AYTIQGQYAIPQPDLT
GLETSLRYAIQLITAA	VHGALAPLAIPSAAAA	AQVYEELLAIPVVKGR
EMTLDEWKAIQNKDRA	AQVYEELLAIPVVKGR	AFISASGRAIQGGTSH
YLEVQRQLAIQRLQEQ	AFISASGRAIQGGTSH	RIYKGVIQAIQKSDEG
VDYPDQNWAIRAIETL	RIYKGVIQAIQKSDEG	GLETSLRYAIQLITAA
GGRVLAVTAIRENLIS	GLETSLRYAIQLITAA	EMTLDEWKAIQNKDRA
WAHDSSEYAIRESNSI	EMTLDEWKAIQNKDRA	TMDAELEFAIQPNTTG
ITPRHLQLAIRGDEEL	TMDAELEFAIQPNTTG	YLEVQRQLAIQRLQEQ
TRIGMSVNAIRKQSTD	YLEVQRQLAIQRLQEQ	VCTEAGMFAIRADHDF
IIPRHLQLAIRNDEEL	VCTEAGMFAIRADHDF	VDYPDQNWAIRAIETL
FLTQWVIYAIRNLTED	VDYPDQNWAIRAIETL	GGRVLAVTAIRENLIS
TYLLEKSRAIRQAKEE	GGRVLAVTAIRENLIS	ICQRACKLAIRESIES
GGHVAQIYAIRQSISK	WAHDSSEYAIRESNSI	WAHDSSEYAIRESNSI
IVERAAQLAIRVTNPN	ITPRHLQLAIRGDEEL	ITPRHLQLAIRGDEEL
KQDLPNAMAISEMTDK	TRIGMSVNAIRKQSTD	TRIGMSVNAIRKQSTD
VGQVGMACAISILGKS	IIPRHLQLAIRNDEEL	IIPRHLQLAIRNDEEL
GTGKTATFAISILQQL	FLTQWVIYAIRNLTED	FLTQWVIYAIRNLTED
CSEKISNTAISISDHT	TYLLEKSRAIRQAKEE	TYLLEKSRAIRQAKEE
DGRRKIAFAITAIKGV	GGHVAQIYAIRQSISK	GGHVAQIYAIRQSISK
EGLMTTVHAITATQKT	IVERAAQLAIRVTNPN	IVERAAQLAIRVTNPN
ASLSANTFAITGHAEA	KQDLPNAMAISEMTDK	KQDLPNAMAISEMTDK
AAATEIRRAITGRIPE	GTGKTATFAISILQQI	VGQVGMACAISILGKS
TYMGPALFAITIEAMK	GTGKTATFAISILQQL	GTGKTATFAISILQQL
RTRKEAAWAITNATSG	CSEKISNTAISISDHT	CSEKISNTAISISDHT
EKLLLAARAIVAIENP	KVDTMIVQAISLLDDL	DGRRKIAFAITAIKGV
NVSSKNRKAIVERAAQ	DGRRKIAFAITAIKGV	EGLMTTVHAITATQKT
GAPPLAGMAIVKEEET	EGLMTTVHAITATQKT	ASLSANTFAITGHAEA
QHITDATLAIVKGETV	ASLSANTFAITGHAEA	AAATEIRRAITGRIPE
NLDFRSGLAIVSQHDL	AAATEIRRAITGRIPE	TYMGPALFAITIEAMK
VDGNKAKLAIWDTAGQ	TYMGPALFAITIEAMK	RTRKEAAWAITNATSG
KGSITSVQAIYVPADD	RTRKEAAWAITNATSG	EKLLLAARAIVAIENP
SPDRACRLAKAAFDDA	EKLLLAARAIVAIENP	NVSSKNRKAIVERAAQ
IRKKARSFAKAAIEKQ	GTSFEFALAIVEALNG	GAPPLAGMAIVKEEET
SDDSILRLAKADGIVS	NVSSKNRKAIVERAAQ	QHITDATLAIVKGETV
AGEASAVLAKAKAKAE	GAPPLAGMAIVKEEET	VDGNKAKLAIWDTAGQ
GLRLCRPKAKAKAKAK	QHITDATLAIVKGETV	KGSITSVQAIYVPADD
RLCRPKAKAKAKAKDQ	NLDFRSGLAIVSQHDL	SPDRACRLAKAAFDDA
CRPKAKAKAKAKDQTK	VDGNKAKLAIWDTAGQ	IRKKARSFAKAAIEKQ
QQLLIGAYAKALEIIP	KGSITSVQAIYVPADD	SDDSILRLAKADGIVS
MKKELNYFAKALESPE	SPDRACRLAKAAFDDA	AGEASAVLAKAKAKAE
LSEVANKFAKATGATQ	IRKKARSFAKAAIEKQ	GLRLCRPKAKAKAKAK
AEKKGIKFAKDAASLE	SDDSILRLAKADGIVS	RLCRPKAKAKAKAKDQ
RELEHSRYAKDALNLA	AGEASAVLAKAKAKAE	CRPKAKAKAKAKDQTK
GADIGTAMAKDERVNL	GLRLCRPKAKAKAKAK	QQLLIGAYAKALEIIP
MTDAAVSFAKDFLAGG	RLCRPKAKAKAKAKDQ	MKKELNYFAKALESPE
IDVITAEMAKDFVEDD	CRPKAKAKAKAKDQTK	LSEVANKFAKATGATQ
PLLFSQDFAKDGGPVT	LKDDREKCAKAKEALE	AEKKGIKFAKDAASLE
CRQCFRQYAKDIGFIK	QQLLIGAYAKALEIIP	RELEHSRYAKDALNLA
SKVTTHPLAKDKMMNG	MKKELNYFAKALESPE	GADIGTAMAKDERVNL
PKAKAKAKAKDQTKAQ	LSEVANKFAKATGATQ	MTDAAVSFAKDFLAGG
MAGIAAKLAKDREAAE	AEKKGIKFAKDAASLE	IDVITAEMAKDFVEDD
ADLRADAMAKDRSEEE	RELEHSRYAKDALNLA	CRQCFRQYAKDIGFIK
YVSAFSKLAKDSNTIL	GADIGTAMAKDERVNL	SKVTTHPLAKDKMMNG
DSQEIFKLAKDVLIQG	MTDAAVSFAKDFLAGG	PKAKAKAKAKDQTKAQ
KAERAARLAKEAKSET	IDVITAEMAKDFVEDD	MAGIAAKLAKDREAAE
PVKKGVPMAKEGNLEL	CRQCFRQYAKDIGFIK	ADLRADAMAKDRSEEE
RLPECAKLAKEGRLQE	SKVTTHPLAKDKMMNG	IDFDIEEFAKDVGAQI
KKYVSKELAKEIRVKA	PKAKAKAKAKDQTKAQ	DSQEIFKLAKDVLIQG
LEDQNCKLAKEKKLLE	MAGIAAKLAKDREAAE	KAERAARLAKEAKSET
ACQMLVCYAKELKEGF	ADLRADAMAKDRSEEE	PVKKGVPMAKEGNLEL
MVRDVFRLAKENAPAI	YVSAFSKLAKDSNTIL	RLPECAKLAKEGRLQE
AQSEAEKLAKERQEAE	DSQEIFKLAKDVLIQG	KKYVSKELAKEIRVKA
NSKIVVAMAKESVNAA	KAERAARLAKEAKSET	LEDQNCKLAKEKKLLE
SKKDAEKYAKFFEDYG	PVKKGVPMAKEGNLEL	ACQMLVCYAKELKEGF
QVCYRVEWAKFQERER	RLPECAKLAKEGRLQE	MVRDVFRLAKENAPAI
SKRALVILAKGAEEME	KKYVSKELAKEIRVKA	LLQGLAVLAKERPPNP
VVDLLAPYAKGGKIGL	LEDQNCKLAKEKKLLE	AQSEAEKLAKERQEAE
QSGAGNNWAKGHYTEG	ACQMLVCYAKELKEGF	EINPRDTMAKESSIIG
QTGAGNNWAKGHYTEG	MVRDVFRLAKENAPAI	NSKIVVAMAKESVNAA
DPSKQKPMAKGPAKNS	AQSEAEKLAKERQEAE	SKKDAEKYAKFFEDYG
VHDGFEGLAKGQIEEA	NSKIVVAMAKESVNAA	QVCYRVEWAKFQERER
IYDGFDGFAKGQIKEI	QVCYRVEWAKFQERER	SKRALVILAKGAEEME
VHDGFEGLAKGQVQEV	SKRALVILAKGAEEME	VVDLLAPYAKGGKIGL
RLLLPGELAKHAVSEG	VVDLLAPYAKGGKIGL	QTGAGNNWAKGHYTEG
YVGLVRVLAKHGKLQD	QSGAGNNWAKGHYTEG	QSGAGNNWAKGHYTEG
EWVDTVKLAKHKELAP	QTGAGNNWAKGHYTEG	DPSKQKPMAKGPAKNS
MGKQHMGYAKIKATVE	DPSKQKPMAKGPAKNS	VHDGFEGLAKGQIEEA
GADVPMPYAKILEDNS	VHDGFEGLAKGQIEEA	IYDGFDGFAKGQIKEI
LLTPANLLAKINGKDS	IYDGFDGFAKGQIKEI	VHDGFEGLAKGQVQEV
PYFVATKLAKIRKPTL	VHDGFEGLAKGQVQEV	RLLLPGELAKHAVSEG
KYDERKKNAKISSLLE	RLLLPGELAKHAVSEG	YVGLVRVLAKHGKLQD
VKEMRERYAKIVEIPF	YVGLVRVLAKHGKLQD	EWVDTVKLAKHKELAP
LSGWILSKAKKDDTDD	EWVDTVKLAKHKELAP	MGKQHMGYAKIKATVE
VAVLQAHHAKKEAAQK	MGKQHMGYAKIKATVE	GADVPMPYAKILEDNS
KRREERLQAKKEEIIK	GADVPMPYAKILEDNS	LLTPANLLAKINGKDS
VKEQIYKLAKKGLTPS	LLTPANLLAKINGKDS	PYFVATKLAKIRKPTL
NSTMGYMMAKKHLEIN	PYFVATKLAKIRKPTL	KYDERKKNAKISSLLE
PLSLEELLAKKKAEEE	KYDERKKNAKISSLLE	LSGWILSKAKKDDTDD
KMKSVIENAKKKEVAG	VKEMRERYAKIVEIPF	ALIDSMSLAKKDEKTD
LTKGGKKGAKKKVVDP	LSGWILSKAKKDDTDD	VAVLQAHHAKKEAAQK
SGRDLINLAKKRTNII	ALIDSMSLAKKDEKTD	KRREERLQAKKEEIIK
PLQVARVLAKLAEKEK	VAVLQAHHAKKEAAQK	VKEQIYKLAKKGLTPS
AEREVKALAKLDHVNI	VKEQIYKLAKKGLTPS	NSTMGYMMAKKHLEIN
NMCNTPKYAKLEERTG	NSTMGYMMAKKHLEIN	NSTMGYMAAKKHLEIN
NAPLMTALAKLITVNT	NSTMGYMAAKKHLEIN	PLSLEELLAKKKAEEE
KEKLNERLAKLSDGVA	PLSLEELLAKKKAEEE	KMKSVIENAKKKEVAG
NDPRYSALAKLSEKKQ	KMKSVIENAKKKEVAG	LTKGGKKGAKKKVVDP
NSEDKGALAKLVEAIR	LTKGGKKGAKKKVVDP	SGRDLINLAKKRTNII
KTGISDVFAKNDLAVV	SGRDLINLAKKRTNII	PLQVARVLAKLAEKEK
SDEVELSYAKNGQDLG	PLQVARVLAKLAEKEK	NMCNTPKYAKLEERTG
TQSNSVCYAKNGQVIG	NMCNTPKYAKLEERTG	NAPLMTALAKLITVNT
LDNVKQELAKNKEMKE	NAPLMTALAKLITVNT	NSEDKGALAKLVEAIR
DPSTIEKLAKNKQKPI	KEKLNERLAKLSDGVA	KTGISDVFAKNDLAVV
PVVRVAVEAKNPADLP	NDPRYSALAKLSEKKQ	SDEVELSYAKNGQDLG
GEVTISVYAKNSLPEL	NSEDKGALAKLVEAIR	TQSNSVCYAKNGQVIG
LRVDQIIMAKPAGGPK	PSSVEDIKAKMQASIE	LDNVKQELAKNKEMKE
LGSPDRPWAKPEDPSL	KTGISDVFAKNDLAVV	DPSTIEKLAKNKQKPI
RLLMVSRMAKPEEVLV	SDEVELSYAKNGQDLG	GEVTISVYAKNSLPEL
SQTKESRWAKPKELED	LDNVKQELAKNKEMKE	LRVDQIIMAKPAGGPK
GNKVTLDWAKPKGEGG	DPSTIEKLAKNKQKPI	LGSPDRPWAKPEDPSL
IQTRGEGYAKPNEGAI	ACGKARVLAKNPKGKD	RLLMVSRMAKPEEVLV
YGGGGQYFAKPRNQGG	GEVTISVYAKNSLPEL	SQTKESRWAKPKELED
RLRDNGLLAKPTHGDI	LRVDQIIMAKPAGGPK	GNKVTLDWAKPKGEGG
GRNDLMEYAKQHGIPI	LGSPDRPWAKPEDPSL	IQTRGEGYAKPNEGAI
PVSGSIIWAKQIDRQL	RLLMVSRMAKPEEVLV	YGGGGQYFAKPRNQGG
PGKRKKEMAKQKAAPE	SQTKESRWAKPKELED	RLRDNGLLAKPTHGDI
SQDEKDWFAKRFEELQ	GNKVTLDWAKPKGEGG	GRNDLMEYAKQHGIPI
KQVKGKILAKRINVRI	IQTRGEGYAKPNEGAI	PVSGSIIWAKQIDRQL
TGIYEEKHAKRPDADL	YGGGGQYFAKPRNQGG	PGKRKKEMAKQKAAPE
QTILRRVLAKRQDIKS	RLRDNGLLAKPTHGDI	SQDEKDWFAKRFEELQ
PQLKSGELAKRSERRA	APEQACLLAKQAFDDA	KQVKGKILAKRINVRI
PEENQASWAKSAGAKS	GRNDLMEYAKQHGIPI	TGIYEEKHAKRPDADL
KRISTKEWAKSTGYDP	PVSGSIIWAKQIDRQL	QTILRRVLAKRQDIKS
PELYAELRAKSTPSGF	PGKRKKEMAKQKAAPE	PQLKSGELAKRSERRA
SPEKACSLAKTAFDEA	SQDEKDWFAKRFEELQ	PEENQASWAKSAGAKS
NPELACTLAKTAFDEA	KQVKGKILAKRINVRI	KRISTKEWAKSTGYDP
QALLSSILAKTASNII	TGIYEEKHAKRPDADL	PELYAELRAKSTPSGF
GINLIKVFAKTEAQKG	QTILRRVLAKRQDIKS	SPEKACSLAKTAFDEA
LANIFTVFAKTEVVDS	PEENQASWAKSAGAKS	NPELACTLAKTAFDEA
HGNVMLLRAKTGGAYG	LVEGLKRLAKSDPMVQ	GINLIKVFAKTEAQKG
ILELGSLLAKTGQAAE	KRISTKEWAKSTGYDP	LANIFTVFAKTEVVDS
RAERAARFAKTKEEVE	PELYAELRAKSTPSGF	HGNVMLLRAKTGGAYG
SNDVRAELAKTPVNKK	SPEKACSLAKTAFDEA	RAERAARFAKTKEEVE
HFLRMQQLAKTQEERA	NPELACTLAKTAFDEA	SNDVRAELAKTPVNKK
ANNARDALAKTVYSHL	GINLIKVFAKTEAQKG	HFLRMQQLAKTQEERA
KRSPPIPLAKVDATAE	HGNVMLLRAKTGGAYG	KRSPPIPLAKVDATAE
AEGSEIRLAKVDATEE	ILELGSLLAKTGQAAE	LVVNKTIFAKVDRLAG
LVVNKTIFAKVDRLAG	RAERAARFAKTKEEVE	NEEIGKLLAKVEQLGA
NEEIGKLLAKVEQLGA	SNDVRAELAKTPVNKK	EELIPEKLAKVETPLE
EELIPEKLAKVETPLE	HFLRMQQLAKTQEERA	TTNCLAPLAKVIHDNF
TTNCLAPLAKVIHDNF	ANNARDALAKTVYSHL	DQPPQAKKAKVKTSTV
DQPPQAKKAKVKTSTV	KRSPPIPLAKVDATAE	AQEAQADFAKVLELDP
AQEAQADFAKVLELDP	AEGSEIRLAKVDATEE	LSAHNNHMAKVLTPEL
LSAHNNHMAKVLTPEL	LVVNKTIFAKVDRLAG	ELYYRHIYAKVSGGPS
KQEREKELAKVTIKKE	NEEIGKLLAKVEQLGA	KQEREKELAKVTIKKE
EDEFKRLFAKYGEPGE	EELIPEKLAKVETPLE	EDEFKRLFAKYGEPGE
EVMLDAALALAAEISS	TTNCLAPLAKVIHDNF	EVMLDAALALAAEISS
GKLVQIEYALAAVAGG	DQPPQAKKAKVKTSTV	GKLVQIEYALAAVAGG
FSADGMRLALADAGDT	AQEAQADFAKVLELDP	FSADGMRLALADAGDT
PETKPVLMALAEGPGA	LSAHNNHMAKVLTPEL	DSFIENLFALAGDEEP
DSFIENLFALAGDEEP	ELYYRHIYAKVSGGPS	GPGTSFEFALAIVEAL
PGTGKTALALAIAQEL	KQEREKELAKVTIKKE	SQVTTVCQALAKDPKL
GPGTSFEFALAIVEAL	EDEFKRLFAKYGEPGE	VIGPSLPLALAMPLPE
SQVTTVCQALAKDPKL	EVMLDAALALAAEISS	APWCGHCKALAPEYAK
VIGPSLPLALAMPLPE	GKLVQIEYALAAVAGG	GGEVGATSALAPKIGP
APWCGHCKALAPEYAK	PETKPVLMALAEGPGA	VKSVQRCIALAQLLVE
GGEVGATSALAPKIGP	DSFIENLFALAGDEEP	GSDTLRCLALATHDNP
VKSVQRCIALAQLLVE	PGTGKTALALAIAQEL	SGPAYAFMALDALADG
GSDTLRCLALATHDNP	GPGTSFEFALAIVEAL	ASGTTLLEALDCILPP
SGPAYAFMALDALADG	VIGPSLPLALAMPLPE	KSGVSDHWALDDHHAL
ASGTTLLEALDCILPP	APWCGHCKALAPEYAK	VDCVQARAALDKATVL
KSGVSDHWALDDHHAL	GGEVGATSALAPKIGP	SSKDQARQALDKLNGF
VDCVQARAALDKATVL	VKSVQRCIALAQLLVE	GKPFQESYALDLDEVI
SSKDQARQALDKLNGF	GSDTLRCLALATHDNP	GTENGDFLALDLGGTN
GKPFQESYALDLDEVI	SGPAYAFMALDALADG	NRHLVSPEALDLLDKL
GTENGDFLALDLGGTN	ASGTTLLEALDCILPP	HFRNLEALALDLMEPE
NRHLVSPEALDLLDKL	KSGVSDHWALDDHHAL	QNLDGVANALDNVDAR
QNLDGVANALDNVDAR	VDCVQARAALDKATVL	FPPIEKFYALDPSFPR
EDLQKRLLALDPMMEQ	SSKDQARQALDKLNGF	LEIHTAMLALDQFQEK
FPPIEKFYALDPSFPR	GKPFQESYALDLDEVI	TATGLIQYALDQGVNV
LEIHTAMLALDQFQEK	GTENGDFLALDLGGTN	ELGDEAMMALDQSLAS
TATGLIQYALDQGVNV	NRHLVSPEALDLLDKL	RETWYLSWALDTNQEE
ELGDEAMMALDQSLAS	QNLDGVANALDNVDAR	QTKEQADFALEALAKA
EARAVLTFALDSVERK	FPPIEKFYALDPSFPR	VRTVLEHYALEDDPLA
RETWYLSWALDTNQEE	LEIHTAMLALDQFQEK	LEKLARRRALEEELED
QTKEQADFALEALAKA	ELGDEAMMALDQSLAS	VIVGSALCALEGRDPE
VRTVLEHYALEDDPLA	EARAVLTFALDSVERK	EKAGLLQRALEHFTDL
LEKLARRRALEEELED	RETWYLSWALDTNQEE	SSIQSIVPALEIANAH
VIVGSALCALEGRDPE	QTKEQADFALEALAKA	NILGEGRLALEKANQE
GGRALIPLALEGTDVG	VRTVLEHYALEDDPLA	EEMEDRLQALEKDKPS
SSIQSIVPALEIANAH	LEKLARRRALEEELED	IISESFQKALEKGIEI
EEMEDRLQALEKDKPS	VIVGSALCALEGRDPE	TEKQHITLALEKQKLE
TEKQHITLALEKQKLE	SSIQSIVPALEIANAH	AAIESCNKALELDSNN
AAIESCNKALELDSNN	NILGEGRLALEKANQE	SAPHMHAYALELLFDQ
SAPHMHAYALELLFDQ	EEMEDRLQALEKDKPS	GASTGIYEALELRDND
GASTGIYEALELRDND	TEKQHITLALEKQKLE	HHLAKACYALENFVEN
HHLAKACYALENFVEN	AAIESCNKALELDSNN	TLSSTGPFALEPDATG
TLSSTGPFALEPDATG	SAPHMHAYALELLFDQ	SRATSFLLALEPELEA
SRATSFLLALEPELEA	GASTGIYEALELRDND	HILRFASWALESDNNT
HILRFASWALESDNNT	HHLAKACYALENFVEN	RRERLRQLALETIDIN
RRERLRQLALETIDIN	TLSSTGPFALEPDATG	GKAEQGKFALEVAAKT
GKAEQGKFALEVAAKT	SRATSFLLALEPELEA	CAYDKTALALEVGDIV
CAYDKTALALEVGDIV	KRRVAEELALEQAKKE	EGLPPILNALEVQGRE
EGLPPILNALEVQGRE	HILRFASWALESDNNT	RMGPAMGPALGAGIER
RMGPAMGPALGAGIER	RRERLRQLALETIDIN	LRTECYGYALGDATRA
LRTECYGYALGDATRA	GKAEQGKFALEVAAKT	FRSCASRLALGDDSPA
FRSCASRLALGDDSPA	CAYDKTALALEVGDIV	ESSHYLLCALGDGALF
ESSHYLLCALGDGALF	EGLPPILNALEVQGRE	LLAIAACTALGEIGRN
LLAIAACTALGEIGRN	RMGPAMGPALGAGIER	EELIGAATALGEQPVK
EELIGAATALGEQPVK	LRTECYGYALGDATRA	SPLSETEMALGKDVTP
SPLSETEMALGKDVTP	FRSCASRLALGDDSPA	HISEQAVWALGNIAGD
HISEQAVWALGNIAGD	ESSHYLLCALGDGALF	AETKRKLMALGPIRLE
AETKRKLMALGPIRLE	LLAIAACTALGEIGRN	VVRNAALFALGQFSEN
VVRNAALFALGQFSEN	EELIGAATALGEQPVK	TRGDECGLALGRLASI
TRGDECGLALGRLASI	SPLSETEMALGKDVTP	EVKSAASYALGSISVG
EVKSAASYALGSISVG	HISEQAVWALGNIAGD	SKASLRELALGSNKLG
KIHEACMLALGSVKAI	AETKRKLMALGPIRLE	KKLSTIALALGVERTR
KKLSTIALALGVERTR	TRGDECGLALGRLASI	ELKTLKGLALHDILTE
ELKTLKGLALHDILTE	EVKSAASYALGSISVG	KTLFAKKLALHSGMDY
KTLFAKKLALHSGMDY	SKASLRELALGSNKLG	FITGVGILALIDALRD
FITGVGILALIDALRD	KIHEACMLALGSVKAI	AAAPVVPQALIDQLKP
AAAPVVPQALIDQLKP	KKLSTIALALGVERTR	DLLYRRTKALIDYENS
DLLYRRTKALIDYENS	ELKTLKGLALHDILTE	KLDAGNQLALIEELHK
KLDAGNQLALIEELHK	KTLFAKKLALHSGMDY	LPSERSGHALIEQWNP
LPSERSGHALIEQWNP	FITGVGILALIDALRD	NHFTSARMALIGLGVS
NHFTSARMALIGLGVS	DLLYRRTKALIDYENS	ADRLNVDFALIHKERK
ADRLNVDFALIHKERK	KLDAGNQLALIEELHK	YFRDNGKHALIIYDDL
YFRDNGKHALIIYDDL	LPSERSGHALIEQWNP	FFQKDRKMALIQMGSV
FFQKDRKMALIQMGSV	NHFTSARMALIGLGVS	DLPENKKQALKEKELG
VDCPDESWALKAIEAL	ADRLNVDFALIHKERK	NQGESITHALKHVSDD
RSGNVAELALKATLVE	YFRDNGKHALIIYDDL	FSKFYGELALKKKIPD
DLPENKKQALKEKELG	FFQKDRKMALIQMGSV	LKRESVELALKLLDED
NQGESITHALKHVSDD	RSGNVAELALKATLVE	MCDKEFMWALKNGDLD
FSKFYGELALKKKIPD	DLPENKKQALKEKELG	RVVKRRVNALKNLQVK
LKRESVELALKLLDED	RYTCQREFALKHLPND	GDLAGRYYALKSMTEA
MCDKEFMWALKNGDLD	NQGESITHALKHVSDD	HCHPKIVNALKSQVDK
RIVGHLTHALKQGEYG	FSKFYGELALKKKIPD	YRLNRIENALKTIESA
SQRVWAEYALKRQEAI	LKRESVELALKLLDED	AGAGSDSFALKTRADK
GDLAGRYYALKSMTEA	MCDKEFMWALKNGDLD	EAADSSELALLADELI
HCHPKIVNALKSQVDK	RIVGHLTHALKQGEYG	DPTKVVRTALLDAAGV
YRLNRIENALKTIESA	GDLAGRYYALKSMTEA	PAQTSLEYALLDAVTQ
AGAGSDSFALKTRADK	HCHPKIVNALKSQVDK	ILTQPHFMALLQTHDV
EAADSSELALLADELI	YRLNRIENALKTIESA	EYRVRKFLALLREEGA
DPTKVVRTALLDAAGV	AGAGSDSFALKTRADK	VLRGDHLFALLSSETH
PAQTSLEYALLDAVTQ	EAADSSELALLADELI	TAKPQQIQALMDEVTK
EASSARSQALLERDGL	DPTKVVRTALLDAAGV	LRFSNRAFALNDLDDY
ILTQPHFMALLQTHDV	PAQTSLEYALLDAVTQ	LGGPAIVHALNETEVT
EYRVRKFLALLREEGA	EASSARSQALLERDGL	GAYILSRFALNHPELV
VLRGDHLFALLSSETH	ILTQPHFMALLQTHDV	GAYILTRFALNNPEMV
VGARKNAFALLVEMGH	EYRVRKFLALLREEGA	LAQAVNARALPAVQQN
LRFSNRAFALNDLDDY	VLRGDHLFALLSSETH	PPEEQMISALPDIKVL
LGGPAIVHALNETEVT	VGARKNAFALLVEMGH	PVDEYCIQALPEFDGK
GAYILSRFALNHPELV	TAKPQQIQALMDEVTK	VVTRPEPQALPSPAIR
GAYILTRFALNNPEMV	LRFSNRAFALNDLDDY	TMIIMDSFALPVEGTE
LAQAVNARALPAVQQN	LGGPAIVHALNETEVT	AFGGGSLTALPVIETQ
PPEEQMISALPDIKVL	GAYILSRFALNHPELV	CEERELALALQEALEP
PVDEYCIQALPEFDGK	GAYILTRFALNNPEMV	KKITDGLHALQEASNK
VVTRPEPQALPSPAIR	LAQAVNARALPAVQQN	YCIKYGALALQEIFDG
TMIIMDSFALPVEGTE	PVDEYCIQALPEFDGK	MQNPQILAALQERLDG
AFGGGSLTALPVIETQ	VVTRPEPQALPSPAIR	LQALAVHLALQGESSS
CEERELALALQEALEP	TMIIMDSFALPVEGTE	AKVKAALWALQGGTSV
YCIKYGALALQEIFDG	AFGGGSLTALPVIETQ	IQIEAIPLALQGRDII
MQNPQILAALQERLDG	CEERELALALQEALEP	RAQERLATALQKLEEA
LQALAVHLALQGESSS	KKITDGLHALQEASNK	EPTAQQNLALQLAEKL
AKVKAALWALQGGTSV	YCIKYGALALQEIFDG	LREVEARYALQMEQLN
RAQERLATALQKLEEA	MQNPQILAALQERLDG	RVLEAKELALQPKDDI
EPTAQQNLALQLAEKL	LQALAVHLALQGESSS	EAVKRKIQALQQQADE
LREVEARYALQMEQLN	RAQERLATALQKLEEA	QLCKGLVQALQTKVTQ
RVLEAKELALQPKDDI	EPTAQQNLALQLAEKL	PRTTAAMWALQTVEKE
EAVKRKIQALQQQADE	LREVEARYALQMEQLN	EEAKRGGQALRDAGYE
QLCKGLVQALQTKVTQ	RVLEAKELALQPKDDI	STLEPVEKALRDAKLD
PRTTAAMWALQTVEKE	EAVKRKIQALQQQADE	GTLDPVEKALRDAKLD
EEAKRGGQALRDAGYE	QLCKGLVQALQTKVTQ	MERIMKAQALRDNSTM
STLEPVEKALRDAKLD	PRTTAAMWALQTVEKE	QERRDRELALRIAQSE
GTLDPVEKALRDAKLD	EEAKRGGQALRDAGYE	LRKEDMEYALRKLDDT
MERIMKAQALRDNSTM	STLEPVEKALRDAKLD	GGAPEIELALRLTEYS
QERRDRELALRIAQSE	GTLDPVEKALRDAKLD	KPFEDASFALRTGEMS
LRKEDMEYALRKLDDT	MERIMKAQALRDNSTM	TSQDARFYALSASFEP
GGAPEIELALRLTEYS	QERRDRELALRIAQSE	KVLAAVYKALSDHHIY
KPFEDASFALRTGEMS	LRKEDMEYALRKLDDT	YWRRVAPHALSEEEKT
AGVDGHSWALSAIDEL	GGAPEIELALRLTEYS	DALEVIPMALSENSGM
TSQDARFYALSASFEP	KPFEDASFALRTGEMS	IRAKSQGMALSLGDKI
KVLAAVYKALSDHHIY	LIQKVLTFALSEEVRP	NESPMLELALSLLEEG
LIQKVLTFALSEEVRP	DALEVIPMALSENSGM	FDAAMKGLALSNSDVI
DALEVIPMALSENSGM	AKRNVKLIALSIDSVE	EEELQLALALSQSEAE
AKRNVKLIALSIDSVE	IRAKSQGMALSLGDKI	AIEKLAVEALSSLDGD
IRAKSQGMALSLGDKI	FDAAMKGLALSNSDVI	TFEKEETFALSSTKTL
FDAAMKGLALSNSDVI	EEELQLALALSQSEAE	SAYALCTFALSTGDPS
EEELQLALALSQSEAE	AIEKLAVEALSSLDGD	PKTAENFRALSTGEKG
AIEKLAVEALSSLDGD	TFEKEETFALSSTKTL	NAFIRASRALTDKVTD
TFEKEETFALSSTKTL	SAYALCTFALSTGDPS	LVNKPELLALTESLTP
SAYALCTFALSTGDPS	PKTAENFRALSTGEKG	FLRNRLKYALTGDEVK
PKTAENFRALSTGEKG	NAFIRASRALTDKVTD	GHRTSENLALTGVDHS
FLRNRLKYALTGDEVK	LVNKPELLALTESLTP	AELPASVHALTGVDLS
GHRTSENLALTGVDHS	FLRNRLKYALTGDEVK	TGSLHLGHALTNAIQD
AELPASVHALTGVDLS	AELPASVHALTGVDLS	QGYLRSVFALTNGIYP
QGYLRSVFALTNGIYP	QGYLRSVFALTNGIYP	PIQFESAWALTNIASG
ASEIMAVLALTTSLED	PIQFESAWALTNIASG	ASEIMAVLALTTSLED
SRGSQQYRALTVPELT	ASEIMAVLALTTSLED	SRGSQQYRALTVPELT
GELKHGPLALVDKLMP	SRGSQQYRALTVPELT	GELKHGPLALVDKLMP
GKSLADELALVDVLED	GKSLADELALVDVLED	GKSLADELALVDVLED
PVPKGKPLALVEEIRN	PVPKGKPLALVEEIRN	PVPKGKPLALVEEIRN
HQPRNLLLALVGEVGE	HQPRNLLLALVGEVGE	HQPRNLLLALVGEVGE
ANGQSKGFALVGVGSE	ANGQSKGFALVGVGSE	ANGQSKGFALVGVGSE
QPSMESDMALVKDMEL	QPSMESDMALVKDMEL	QPSMESDMALVKDMEL
ARARLSNLALVKPEKT	ARARLSNLALVKPEKT	ARARLSNLALVKPEKT
NEKVLSLLALVKPEVW	NEKVLSLLALVKPEVW	NEKVLSLLALVKPEVW
ELLSKMRFALVPKLVK	ELLSKMRFALVPKLVK	ELLSKMRFALVPKLVK
SADWREVWALVQAGIR	SADWREVWALVQAGIR	SADWREVWALVQAGIR
DFAGVERLALVTGGEI	DFAGVERLALVTGGEI	DFAGVERLALVTGGEI
VDGKQVELALWDTAGQ	VDGKQVELALWDTAGQ	VDGKQVELALWDTAGQ
AEKVARVKALYEELDL	AEKVARVKALYEELDL	AEKVARVKALYEELDL
KAALGRALAMAESTEK	PITYPQGLAMAKEIGA	KAALGRALAMAESTEK
PITYPQGLAMAKEIGA	FDMKSIPLAMAPVFEQ	PITYPQGLAMAKEIGA
FDMKSIPLAMAPVFEQ	ERFDGMLLAMAQQHEG	FDMKSIPLAMAPVFEQ
ERFDGMLLAMAQQHEG	HEAGGEDFAMDEDGDE	ERFDGMLLAMAQQHEG
HEAGGEDFAMDEDGDE	LDESGKKFAMEPEEFD	HEAGGEDFAMDEDGDE
LDESGKKFAMEPEEFD	ALQKAKKYAMEQSIKS	LDESGKKFAMEPEEFD
ALQKAKKYAMEQSIKS	DPGLDHMLAMETIDKA	ALQKAKKYAMEQSIKS
DPGLDHMLAMETIDKA	QETIRTALAMGADRGI	DPGLDHMLAMETIDKA
QRATSNVFAMFDQSQI	TNAIFKAFAMIIDKLE	QRATSNVFAMFDQSQI
QETIRTALAMGADRGI	VDCPDEHWAMKAIETF	QETIRTALAMGADRGI
TNAIFKAFAMIIDKLE	ALKEIRKFAMKEMGTP	TNAIFKAFAMIIDKLE
VDCPDEHWAMKAIETF	YLAETLYYAMKGAGTD	VDCPDEHWAMKAIETF
ALKEIRKFAMKEMGTP	VTRVIQALAMKGDVEN	ALKEIRKFAMKEMGTP
YLAETLYYAMKGAGTD	EGGRAGSRAMKPPGGE	YLAETLYYAMKGAGTD
VTRVIQALAMKGDVEN	RKSEIEYYAMLAKTGV	VTRVIQALAMKGDVEN
EGGRAGSRAMKPPGGE	VARQQSHFAMMHGGTG	EGGRAGSRAMKPPGGE
RKSEIEYYAMLAKTGV	ANKQDLPNAMNAAEIT	RKSEIEYYAMLAKTGV
VARQQSHFAMMHGGTG	DVDLRVNFAMNVGKAR	VARQQSHFAMMHGGTG
ANKQDLPNAMNAAEIT	ILPPEKELAMPGEDLK	ANKQDLPNAMNAAEIT
DVDLRVNFAMNVGKAR	GPSLPLALAMPLPEPE	DVDLRVNFAMNVGKAR
ILPPEKELAMPGEDLK	TVRVIDVFAMPQSGTG	ILPPEKELAMPGEDLK
GPSLPLALAMPLPEPE	IQMSFKHYAMQEAKQQ	GPSLPLALAMPLPEPE
TVRVIDVFAMPQSGTG	EKAENQVLAMRKQSEG	TVRVIDVFAMPQSGTG
IQMSFKHYAMQEAKQQ	ATECMCNLAMSKEVQD	IQMSFKHYAMQEAKQQ
KCPTLEQYAMRAFADA	GTYQQDPWAMTDEEKA	EKAENQVLAMRKQSEG
EKAENQVLAMRKQSEG	TGLVTNTLAMTEEEKN	ATECMCNLAMSKEVQD
ATECMCNLAMSKEVQD	DKIVKEKFAMVAPDVQ	TGLVTNTLAMTEEEKN
GTYQQDPWAMTDEEKA	ISHLIEPLANAARAEA	DKIVKEKFAMVAPDVQ
TGLVTNTLAMTEEEKN	WEEHATCLANAEEQDM	ISHLIEPLANAARAEA
DKIVKEKFAMVAPDVQ	YGPGWVSMANAGKDTN	WEEHATCLANAEEQDM
ISHLIEPLANAARAEA	LKALTSELANARDESK	LKALTSELANARDESK
WEEHATCLANAEEQDM	ILERPAQLANARETPH	ILERPAQLANARETPH
YGPGWVSMANAGKDTN	VSGGVNLFANDGSFLE	VSGGVNLFANDGSFLE
LKALTSELANARDESK	PALDSLTPANEDQKIG	PALDSLTPANEDQKIG
ILERPAQLANARETPH	LYDRVLKYANEVNSDA	LYDRVLKYANEVNSDA
GIGKRKGTANARMPEK	FRKFLVFVANFDENDP	FRKFLVFVANFDENDP
VSGGVNLFANDGSFLE	ENDVITCFANFESDEV	ENDVITCFANFESDEV
PALDSLTPANEDQKIG	DGKYSQVLANGLDNKL	PSSKPTLLANGGHGVE
LYDRVLKYANEVNSDA	ILSIQKDLANIAEVEV	DGKYSQVLANGLDNKL
FRKFLVFVANFDENDP	VFVHAGPFANIAHGNS	ILSIQKDLANIAEVEV
ENDVITCFANFESDEV	RIRSIARLANIDEEML	VFVHAGPFANIAHGNS
DGKYSQVLANGLDNKL	GYDVIAYLANIGQKED	RIRSIARLANIDEEML
ILSIQKDLANIAEVEV	EAFSLVVLANIKMLEI	GYDVIAYLANIGQKED
VFVHAGPFANIAHGNS	NIKNVAKTANKDHLVT	EAFSLVVLANIKMLEI
RIRSIARLANIDEEML	NRGCTRYFANKETDKQ	VAEKMIWWANKDPLPP
GYDVIAYLANIGQKED	YPFGIVGMANKGDCLQ	NRGCTRYFANKETDKQ
EAFSLVVLANIKMLEI	DQRDEILLANKKDLEE	YPFGIVGMANKGDCLQ
NIKNVAKTANKDHLVT	TGEQIEVFANKLGEQW	DQRDEILLANKKDLEE
NRGCTRYFANKETDKQ	SCVPVLIFANKQDLLT	SCVPVLIFANKQDLLT
YPFGIVGMANKGDCLQ	RDAIILIFANKQDLPD	RDAIILIFANKQDLPD
DQRDEILLANKKDLEE	RDAVLLVFANKQDLPN	RDAVLLVFANKQDLPN
SCVPVLIFANKQDLLT	RKAILVVFANKQDMEQ	RKAILVVFANKQDMEQ
RDAIILIFANKQDLPD	LSGNKADLANKRAVDF	LSGNKADLANKRAVDF
RDAVLLVFANKQDLPN	LVDTTVELANKVGAAE	LVDTTVELANKVGAAE
LSGNKADLANKRAVDF	TEIRDMLLANKVPAAA	TEIRDMLLANKVPAAA
LVDTTVELANKVGAAE	YFNLFVMYANLGVAEK	YFNLFVMYANLGVAEK
TEIRDMLLANKVPAAA	ICTDIRLLANLKEMEE	ICTDIRLLANLKEMEE
YFNLFVMYANLGVAEK	DSETSQRLANLRQRVE	YGFNAARLANLPEEVI
ICTDIRLLANLKEMEE	GKAKLVILANNCPALR	DSETSQRLANLRQRVE
DSETSQRLANLRQRVE	LVELSRVLANPGNSQV	GKAKLVILANNCPALR
GKAKLVILANNCPALR	TEAVRALLANQDSGEV	LVELSRVLANPGNSQV
LVELSRVLANPGNSQV	HTVCHLLFANQTEKDI	TEAVRALLANQDSGEV
TEAVRALLANQDSGEV	VLAPTRELANQVSKDF	HTVCHLLFANQTEKDI
HTVCHLLFANQTEKDI	MAHAVTQLANRTPGKE	VLAPTRELANQVSKDF
VLAPTRELANQVSKDF	QGLTGRKFANRVVVTK	MAHAVTQLANRTPGKE
MAHAVTQLANRTPGKE	PQLDSTSFANSRDTSF	QGLTGRKFANRVVVTK
QGLTGRKFANRVVVTK	VDIRKDLYANTVLSGG	EEYVKRALANSLACQG
EEYVKRALANSLACQG	KVLFVRNLANTVTEEI	PQLDSTSFANSRDTSF
PQLDSTSFANSRDTSF	AIDWAYYKANVAKAGL	SYRNGRIFANTPDSGC
IKNEIIILANTTNTEL	LSFWRGNLANVIRYFP	VDIRKDLYANTVLSGG
VDIRKDLYANTVLSGG	PGLFAKALANVNIGSL	KVLFVRNLANTVTEEI
KVLFVRNLANTVTEEI	GIPNTAHFANVTQIED	AIDWAYYKANVAKAGL
AIDWAYYKANVAKAGL	LRRKLDLFANVVHVKS	LSFWRGNLANVIRYFP
LSFWRGNLANVIRYFP	EDPCAKRLANVVRQVQ	PGLFAKALANVNIGSL
PGLFAKALANVNIGSL	KLGNNCVFAPADVTSE	GIPNTAHFANVTQIED
LRKTFDLYANVRPCVS	FSTSSSCHAPAVTQHA	LRRKLDLFANVVHVKS
GIPNTAHFANVTQIED	IGCNAVSWAPAVVPGS	EDPCAKRLANVVRQVQ
LRRKLDLFANVVHVKS	RLATPPRRAPDQAAEI	KLGNNCVFAPADVTSE
EDPCAKRLANVVRQVQ	EGLQGQTWAPDWVEEL	FSTSSSCHAPAVTQHA
KLGNNCVFAPADVTSE	EKKAYVRLAPDYDALD	IGCNAVSWAPAVVPGS
FSTSSSCHAPAVTQHA	TFYNELRVAPEEHPVL	EGLQGQTWAPDWVEEL
IGCNAVSWAPAVVPGS	IDIITASYAPEGDEEI	EKKAYVRLAPDYDALD
EGLQGQTWAPDWVEEL	WCGHCKQFAPEYEKIA	TFYNELRVAPEEHPVL
EKKAYVRLAPDYDALD	LSISGKRSAPGGGSKV	IDIITASYAPEGDEEI
TFYNELRVAPEEHPVL	SKLNILKLAPGGHVGR	WCGHCKKLAPEYEKAA
IDIITASYAPEGDEEI	KQSDDEVYAPGLDIES	WCGHCKQFAPEYEKIA
WCGHCKKLAPEYEKAA	FTITGSTYAPIGEVHK	SKLNILKLAPGGHVGR
GLQVVAVKAPGFGDNR	GPIKTKQFAPIHAEAP	KQSDDEVYAPGLDIES
LSISGKRSAPGGGSKV	FSRAAAAMAPIKVGDA	FTITGSTYAPIGEVHK
SKLNILKLAPGGHVGR	LDVIVRSFAPILPHLA	GPIKTKQFAPIHAEAP
KQSDDEVYAPGLDIES	VTLPAVFKAPIRPDIV	RLYGPTNFAPIINHVA
FTITGSTYAPIGEVHK	AWERRAPLAPKHIKGI	FSRAAAAMAPIKVGDA
GPIKTKQFAPIHAEAP	RLRRATEYAPKKRIEP	LDVIVRSFAPILPHLA
FSRAAAAMAPIKVGDA	GKMKSDSFAPKTDSEK	VTLPAVFKAPIRPDIV
LDVIVRSFAPILPHLA	DTLALVFEAPNQEKVS	AWERRAPLAPKHIKGI
VTLPAVFKAPIRPDIV	THGDIIRFAPPLVIKE	RLRRATEYAPKKRIEP
RLRRATEYAPKKRIEP	NSTGPAPMAPPRAPGP	GKMKSDSFAPKTDSEK
GKMKSDSFAPKTDSEK	KLEFSIYPAPQVSTAV	DTLALVFEAPNQEKVS
DTLALVFEAPNQEKVS	KANPAAARAPSAKGTI	THGDIIRFAPPLVIKE
THGDIIRFAPPLVIKE	SRGPYHFRAPSRIFWR	NSTGPAPMAPPRAPGP
KLEFSIYPAPQVSTAV	SLKNSKKYAPTEAQLN	KLEFSIYPAPQVSTAV
SRGPYHFRAPSRIFWR	VRGLAKGWAPTFLGYS	KANPAAARAPSAKGTI
SLKNSKKYAPTEAQLN	VPPTPQPLAPTPSAPC	SRGPYHFRAPSRIFWR
VRGLAKGWAPTFLGYS	ILRGGTILAPTVSAKT	SLKNSKKYAPTEAQLN
VPPTPQPLAPTPSAPC	IHFPLATYAPVISAEK	VRGLAKGWAPTFLGYS
ILRGGTILAPTVSAKT	PGQISAGYAPVLDCHT	VPPTPQPLAPTPSAPC
IHFPLATYAPVISAEK	RPGMVVTFAPVNITTE	ILRGGTILAPTVSAKT
PGQISAGYAPVLDCHT	KPGMVVTFAPVNVTTE	IHFPLATYAPVISAEK
RPGMVVTFAPVNITTE	ANMERIMKAQALRDNS	PGQISAGYAPVLDCHT
KPGMVVTFAPVNVTTE	SRELDECFAQANDQME	RPGMVVTFAPVNITTE
ANMERIMKAQALRDNS	LQALSSELAQARDETK	KPGMVVTFAPVNVTTE
LQALSSELAQARDETK	LSELTQQLAQATGKPP	ANMERIMKAQALRDNS
LSELTQQLAQATGKPP	EERGIARLAQATQERT	SRELDECFAQANDQME
EERGIARLAQATQERT	MVRQARILAQATSDLV	LQALSSELAQARDETK
MVRQARILAQATSDLV	TAFQGTPLAQAVEGPS	LSELTQQLAQATGKPP
TAFQGTPLAQAVEGPS	PYSSPQEFAQDVGRMF	EERGIARLAQATQERT
PYSSPQEFAQDVGRMF	GHLFQVEYAQEAVKKG	MVRQARILAQATSDLV
GHLFQVEYAQEAVKKG	NEEEAVILAQEEEGVE	TAFQGTPLAQAVEGPS
NEEEAVILAQEEEGVE	CAVVGGILAQEIVKAL	ETGARHPFAQAVGRNI
CAVVGGILAQEIVKAL	GDQNSDVYAQEKQDFV	PYSSPQEFAQDVGRMF
GDQNSDVYAQEKQDFV	AIEDMVGYAQETQHEK	GHLFQVEYAQEAVKKG
VALNIGKLAQFEPSQR	VALNIGKLAQFEPSQR	CAVVGGILAQEIVKAL
QYREVAAFAQFGSDLD	QYREVAAFAQFGSDLD	GDQNSDVYAQEKQDFV
MAKFGAILAQGILDAG	KADNIEVFAQGHGIIQ	AIEDMVGYAQETQHEK
ARKFNALFAQGNYSEA	MAKFGAILAQGILDAG	VALNIGKLAQFEPSQR
GPGPGGFGAQGPKGGS	ARKFNALFAQGNYSEA	QYREVAAFAQFGSDLD
GPETLRDLAQGTKTLQ	GPGPGGFGAQGPKGGS	KADNIEVFAQGHGIIQ
LKPEEVFLAQGTLRPD	GPETLRDLAQGTKTLQ	MAKFGAILAQGILDAG
QRSPSELFAQHIVTIV	LKPEEVFLAQGTLRPD	ARKFNALFAQGNYSEA
QEPTAEQLAQIAAENE	QRSPSELFAQHIVTIV	GPGPGGFGAQGPKGGS
TEEVIKELAQIAGRPT	QEPTAEQLAQIAAENE	GPETLRDLAQGTKTLQ
EIYHTGTFAQIHEMQD	TEEVIKELAQIAGRPT	LKPEEVFLAQGTLRPD
VFINNIALAQIKNNNI	LKNLQVKCAQIEAKFY	QRSPSELFAQHIVTIV
ATIERDGYAQILRDLG	EIYHTGTFAQIHEMQD	QEPTAEQLAQIAAENE
SASRSSLFAQINQGES	VFINNIALAQIKNNNI	TEEVIKELAQIAGRPT
STMETMNYAQIRTIAI	ATIERDGYAQILRDLG	LKNLQVKCAQIEAKFY
VNRLKKAYAQIRVGNP	SASRSSLFAQINQGES	EIYHTGTFAQIHEMQD
IRDTPAKNAQKSNQNG	GINPISRLAQIQQAKK	VFINNIALAQIKNNNI
FEDSVWKFAQKVVPDP	STMETMNYAQIRTIAI	ATIERDGYAQILRDLG
ICDNAALYAQKYDEEF	VNRLKKAYAQIRVGNP	SASRSSLFAQINQGES
KSEMESVLAQLDNYGQ	IRDTPAKNAQKSNQNG	GINPISRLAQIQQAKK
DKLNEQKLAQLEEAKQ	FEDSVWKFAQKVVPDP	STMETMNYAQIRTIAI
SVQRCIALAQLLVEQN	ICDNAALYAQKYDEEF	VNRLKKAYAQIRVGNP
EIVLNRGWAQLTDKTL	KSEMESVLAQLDNYGQ	IRDTPAKNAQKSNQNG
PLDNASKLAQLVEKKL	DKLNEQKLAQLEEAKQ	FEDSVWKFAQKVVPDP
APRQPGLMAQMATTAA	SVQRCIALAQLLVEQN	ICDNAALYAQKYDEEF
FQGLLSGVAQMKDMVT	EIVLNRGWAQLTDKTL	KSEMESVLAQLDNYGQ
LAYDEAIMAQQDRIQQ	PLDNASKLAQLVEKKL	DKLNEQKLAQLEEAKQ
PEEVAARLAQQEKQEQ	APRQPGLMAQMATTAA	SVQRCIALAQLLVEQN
VVISGRKLAQQIKQEV	FQGLLSGVAQMKDMVT	GQSARAIMAQLPQEQK
LRNVSVRLAQQISDEA	SPDQGQQFAQMLVQDE	EIVLNRGWAQLTDKTL
VAAGAVGLAQRALDEA	LAYDEAIMAQQDRIQQ	PLDNASKLAQLVEKKL
LASESTAHAQSSKADS	PEEVAARLAQQEKQEQ	APRQPGLMAQMATTAA
GLEVWKNWAQTKNAEL	VVISGRKLAQQIKQEV	FQGLLSGVAQMKDMVT
LLHLESELAQTRAEGQ	LRNVSVRLAQQISDEA	LAYDEAIMAQQDRIQQ
YRQQAAYYAQTSPQGM	HEEFVTSLAQQQQQQQ	PEEVAARLAQQEKQEQ
LHDALCVLAQTVKDSR	VAAGAVGLAQRALDEA	VVISGRKLAQQIKQEV
NTLQQASQAQVDKSDY	LASESTAHAQSSKADS	LRNVSVRLAQQISDEA
AEMRNSILAQVLDQSA	GLEVWKNWAQTKNAEL	HEEFVTSLAQQQQQQQ
RLKIRGSLARAALQEL	LLHLESELAQTRAEGQ	VAAGAVGLAQRALDEA
KMVAAAKYARAERELK	YRQQAAYYAQTSPQGM	DNFDNISLAQRLEKHE
LRQRVEQFARAFPMPG	LHDALCVLAQTVKDSR	LASESTAHAQSSKADS
KETKALSLARALEEAM	NTLQQASQAQVDKSDY	GLEVWKNWAQTKNAEL
VALAQAVNARALPAVQ	AEMRNSILAQVLDQSA	LLHLESELAQTRAEGQ
AIEHTLQWARDEFEGL	RLKIRGSLARAALQEL	YRQQAAYYAQTSPQGM
LLKIEGVYARDETEFY	KMVAAAKYARAERELK	LHDALCVLAQTVKDSR
FPKEIQMLARDFLDEY	LRQRVEQFARAFPMPG	NTLQQASQAQVDKSDY
DSHSKILYARDVDQRS	KETKALSLARALEEAM	AEMRNSILAQVLDQSA
PLLLASGMARDWPDAR	VALAQAVNARALPAVQ	RLKIRGSLARAALQEL
ERIERVKKAREEHERA	AIEHTLQWARDEFEGL	KMVAAAKYARAERELK
FQATARKFAREEIIPV	LLKIEGVYARDETEFY	LRQRVEQFARAFPMPG
MVRELFVMAREHAPSI	FPKEIQMLARDFLDEY	KETKALSLARALEEAM
KPKPIGKLAREIGLLS	DSHSKILYARDVDQRS	VALAQAVNARALPAVQ
KQDELKRIARELAEDD	PLLLASGMARDWPDAR	AIEHTLQWARDEFEGL
TVAEKLDWARERLEQQ	ERIERVKKAREEHERA	LLKIEGVYARDETEFY
DFYTSITRARFEELCS	FQATARKFAREEIIPV	FPKEIQMLARDFLDEY
DFYTSITRARFEELNA	MVRELFVMAREHAPSI	DSHSKILYARDVDQRS
AHNPSANLARGDNQAG	KPKPIGKLAREIGLLS	PLLLASGMARDWPDAR
TQNVERILARGENLEH	KQDELKRIARELAEDD	ERIERVKKAREEHERA
KGVRVVNCARGGIVDE	TVAEKLDWARERLEQQ	FQATARKFAREEIIPV
VLITTDLLARGIDVQQ	DFYTSITRARFEELCS	MVRELFVMAREHAPSI
TALIHDGLARGIREAA	AHNPSANLARGDNQAG	KQDELKRIARELAEDD
AADKPRGFARGLDPER	KGVRVVNCARGGIVDE	TVAEKLDWARERLEQQ
VLISTDVWARGLDVPQ	VLITTDLLARGIDVQQ	DFYTSITRARFEELCS
AELKQECLARGLETKG	TALIHDGLARGIREAA	DFYTSITRARFEELNA
GISTSRIHARGPVGLE	AADKPRGFARGLDPER	AHNPSANLARGDNQAG
PGRCAEIFARGQSVGK	VLISTDVWARGLDVPQ	TQNVERILARGENLEH
TNILNKLRARHAQGGT	AELKQECLARGLETKG	VLITTDLLARGIDVQQ
YRQIAKAYARIGNSYF	GISTSRIHARGPVGLE	TALIHDGLARGIREAA
RAIITKSFARIHETNL	PGRCAEIFARGQSVGK	AADKPRGFARGLDPER
KPEDEVELARIKNAGG	TNILNKLRARHAQGGT	VLISTDVWARGLDVPQ
GILRDRSFARISDEDW	YRQIAKAYARIGNSYF	AELKQECLARGLETKG
KRLNVTPLARIVAFAD	RAIITKSFARIHETNL	GISTSRIHARGPVGLE
ESFDGSVRARIVTDRE	KPEDEVELARIKNAGG	PGRCAEIFARGQSVGK
QYEPHFDFARKDEPDA	GILRDRSFARISDEDW	TNILNKLRARHAQGGT
ISKMRELLARKDSETG	ESFDGSVRARIVTDRE	YRQIAKAYARIGNSYF
FPEFLTMMARKMKDTD	QYEPHFDFARKDEPDA	RAIITKSFARIHETNL
QAEHELNLARKMREWK	ISKMRELLARKDSETG	KPEDEVELARIKNAGG
TSTPAAPTARKQLDKE	FPEFLTMMARKMKDTD	GILRDRSFARISDEDW
TTAIAEAWARLDHKFD	QAEHELNLARKMREWK	ESFDGSVRARIVTDRE
TDEEINRFARLDIDPE	TSTPAAPTARKQLDKE	QYEPHFDFARKDEPDA
QDVDNASLARLDLERK	TTAIAEAWARLDHKFD	ISKMRELLARKDSETG
EDSGLCVLARLSEIDV	TDEEINRFARLDIDPE	FPEFLTMMARKMKDTD
GKRKGTANARMPEKVT	QDVDNASLARLDLERK	QAEHELNLARKMREWK
AYARLIDYARMREVCD	EDSGLCVLARLSEIDV	TSTPAAPTARKQLDKE
WSGLLEELARNGQIDK	GKRKGTANARMPEKVT	TTAIAEAWARLDHKFD
RGRGRGALARPVLTKE	AYARLIDYARMREVCD	TDEEINRFARLDIDPE
AVIPCFPYARQDKKDK	WSGLLEELARNGQIDK	QDVDNASLARLDLERK
VMQDRREQARQDLKGL	RGRGRGALARPVLTKE	EDSGLCVLARLSEIDV
VVKERIRLARQIEKSE	AVIPCFPYARQDKKDK	GKRKGTANARMPEKVT
QTREHLLLARQIGVEH	VVKERIRLARQIEKSE	AYARLIDYARMREVCD
TCGMIMCLARQIPQAT	QTREHLLLARQIGVEH	WSGLLEELARNGQIDK
QAEVEAQLARQKEEES	TCGMIMCLARQIPQAT	RGRGRGALARPVLTKE
ARISQLEMARQKKESE	QAEVEAQLARQKEEES	AVIPCFPYARQDKKDK
ERAKAKHLARQLEEKD	ARISQLEMARQKKESE	VVKERIRLARQIEKSE
SNIRAGNLARRAAATQ	ERAKAKHLARQLEEKD	QTREHLLLARQIGVEH
NTKSAAARARRAEAKA	SNIRAGNLARRAAATQ	TCGMIMCLARQIPQAT
DEKHRRTYARRPTPND	NTKSAAARARRAEAKA	QAEVEAQLARQKEEES
HFEEAMRFARRSVSDN	RDPALKRKARREAKVK	ARISQLEMARQKKESE
GTTTATVLARSIAKEG	DEKHRRTYARRPTPND	ERAKAKHLARQLEEKD
GFMAANLYARSIFGED	HFEEAMRFARRSVSDN	SNIRAGNLARRAAATQ
QGPRGSPNARSQPSKT	QSVVEVPYARSEAHLT	NTKSAAARARRAEAKA
TCYLDAGLARTTTGNK	GTTTATVLARSIAKEG	RDPALKRKARREAKVK
LLIDEDYYARVEGREI	GFMAANLYARSIFGED	SKEQLEKLARRRALEE
KEIDIKKYARVEKIPG	QGPRGSPNARSQPSKT	HFEEAMRFARRSVSDN
EQLCASLLARVEPPLK	TCYLDAGLARTTTGNK	QSVVEVPYARSEAHLT
ACLNARCFARVEPSHK	LLIDEDYYARVEGREI	GTTTATVLARSIAKEG
GERCVAALARVERTDF	KEIDIKKYARVEKIPG	GFMAANLYARSIFGED
RNVYKKEKARVITEEE	ACLNARCFARVEPSHK	QGPRGSPNARSQPSKT
ASPASSTTARVITNQY	GERCVAALARVERTDF	TCYLDAGLARTTTGNK
SRVQPIKLARVTKVLG	RNVYKKEKARVITEEE	LLIDEDYYARVEGREI
FGNYLFNFASAATKKI	ASPASSTTARVITNQY	KEIDIKKYARVEKIPG
NTPALKKLASAAYPDP	SRVQPIKLARVTKVLG	EQLCASLLARVEPPLK
VRGLKQQKASAELIEE	NTPALKKLASAAYPDP	ACLNARCFARVEPSHK
EPLTASMLASAPPQEQ	VRGLKQQKASAELIEE	GERCVAALARVERTDF
SGPATTPLASAPRPAA	EPLTASMLASAPPQEQ	RNVYKKEKARVITEEE
HIKQLSRFASASIKIA	SGPATTPLASAPRPAA	ASPASSTTARVITNQY
SEGGAQGLASASRDHT	FSHDGKMLASASEDHF	SRVQPIKLARVTKVLG
CLVLAARHASASSTNL	HIKQLSRFASASIKIA	FTTGASRFASAAKEGA
IVEILTAYASAVGIGT	SEGGAQGLASASRDHT	NTPALKKLASAAYPDP
VFASFIRKASDVHEVR	CLVLAARHASASSTNL	VRGLKQQKASAELIEE
GKKQAQILASEAEKAE	IVEILTAYASAVGIGT	EPLTASMLASAPPQEQ
RLVSRRDYASEAIKGA	IIPMFSNLASDEQDSV	SGPATTPLASAPRPAA
TRTIAVDFASEDIYDK	VFASFIRKASDVHEVR	HIKQLSRFASASIKIA
STFNDRVFASELNAGI	GKKQAQILASEAEKAE	SEGGAQGLASASRDHT
MRAKLFRFASENDLPE	RLVSRRDYASEAIKGA	CLVLAARHASASSTNL
RLFREVCLASERSTVD	TRTIAVDFASEDIYDK	IIPMFSNLASDEQDSV
LYKDAMQYASESKDTE	STFNDRVFASELNAGI	VFASFIRKASDVHEVR
KGYAFIEFASFEDAKE	MRAKLFRFASENDLPE	GKKQAQILASEAEKAE
GAAAMRSMASGGGVPT	RLFREVCLASERSTVD	RLVSRRDYASEAIKGA
KPVSPLLLASGMARDW	LYKDAMQYASESKDTE	TRTIAVDFASEDIYDK
KAGGTPRKASGPPVSE	KGYAFIEFASFEDAKE	STFNDRVFASELNAGI
IQAVLSLYASGRTTGI	GAAAMRSMASGGGVPT	MRAKLFRFASENDLPE
PAAKMIVMASHMQEQE	KPVSPLLLASGMARDW	WLQEIDRYASENVNKL
PKWKPGSLASHVKNLD	KAGGTPRKASGPPVSE	RLFREVCLASERSTVD
LNQKSATLASIDAELQ	IQAVLSLYASGRTTGI	LYKDAMQYASESKDTE
EDIKAKMQASIEKGGS	PAAKMIVMASHMQEQE	KGYAFIEFASFEDAKE
TPDVIRAMASINERPV	PKWKPGSLASHVKNLD	GAAAMRSMASGGGVPT
AKVVASVHASISGSSA	LNQKSATLASIDAELQ	KPVSPLLLASGMARDW
MILLDDNFASIVTGVE	EDIKAKMQASIEKGGS	KAGGTPRKASGPPVSE
LRQEQRGLASKAAELE	TPDVIRAMASINERPV	IQAVLSLYASGRTTGI
ASLNVSKLASKARTEK	AKVVASVHASISGSSA	PAAKMIVMASHMQEQE
ELITKAVAASKERSGV	MILLDDNFASIVTGVE	PKWKPGSLASHVKNLD
HTALTVVMASKGYPGD	LRQEQRGLASKAAELE	LNQKSATLASIDAELQ
SRYTRANLASKKDRIE	ASLNVSKLASKARTEK	EDIKAKMQASIEKGGS
TPLQLLLFASKKVQSD	ELITKAVAASKERSGV	TPDVIRAMASINERPV
PAEPSSDLASKLREAE	HTALTVVMASKGYPGD	MILLDDNFASIVTGVE
HRPHKDLWASKNENEE	SRYTRANLASKKDRIE	LRQEQRGLASKAAELE
FAEGSKINASKNQQDD	TPLQLLLFASKKVQSD	ASLNVSKLASKARTEK
KLLLQVQHASKQIAAD	PAEPSSDLASKLREAE	ELITKAVAASKERSGV
KLLLQVQHASKQITAD	HRPHKDLWASKNENEE	HTALTVVMASKGYPGD
LAGNKADLASKRAVEF	FAEGSKINASKNQQDD	TPLQLLLFASKKVQSD
TQKKKKKKASKTAENA	EALKCVAQASKNRSLA	PAEPSSDLASKLREAE
SPEVKGYWASLDASTQ	KLLLQVQHASKQITAD	HRPHKDLWASKNENEE
TYPRWVTTASLLDYDT	LAGNKADLASKRAVEF	FAEGSKINASKNQQDD
AAVSAGCLASLQQPVG	TQKKKKKKASKTAENA	EALKCVAQASKNRSLA
PPRDMSLYASLTSEKV	SPEVKGYWASLDASTQ	KLLLQVQHASKQIAAD
VRNQRKLLASLVKRLG	TYPRWVTTASLLDYDT	KLLLQVQHASKQITAD
MNISPASLASLYEEDF	AAVSAGCLASLQQPVG	TYPRWVTTASLLDYDT
HLTAATHWASMDPAVV	VRNQRKLLASLVKRLG	AAVSAGCLASLQQPVG
HQAFMAELASNKEWLD	MNISPASLASLYEEDF	PPRDMSLYASLTSEKV
KGYIFLEYASPAHAVD	HLTAATHWASMDPAVV	VRNQRKLLASLVKRLG
ERKTPEGRASPAPGSG	HQAFMAELASNKEWLD	MNISPASLASLYEEDF
DILKSPGFASPKIDSV	VAPAPKSWASNKQGGQ	HLTAATHWASMDPAVV
TGEAFVQFASQELAEK	KGYIFLEYASPAHAVD	HQAFMAELASNKEWLD
VLFNCAALASQIAAEQ	DILKSPGFASPKIDSV	VAPAPKSWASNKQGGQ
AIQLDGLNASQIRELR	TGEAFVQFASQELAEK	KGYIFLEYASPAHAVD
HMNRTAMRASQKDFEN	VLFNCAALASQIAAEQ	PNQMSFTFASPTQVFF
HMAHGKDFASRGIEMS	AIQLDGLNASQIRELR	TGEAFVQFASQELAEK
RTAPAANLASRIPAAS	HMNRTAMRASQKDFEN	TPMFVETQASQGTLQT
PSAFDRILASRMGVEA	HMAHGKDFASRGIEMS	VLFNCAALASQIAAEQ
NSEVARLLASSDPLAQ	RTAPAANLASRIPAAS	AIQLDGLNASQIRELR
ELQMTRQMASSGASGG	PSAFDRILASRMGVEA	HMNRTAMRASQKDFEN
PLKSKMIYASSKDAIK	ELQMTRQMASSGASGG	HMAHGKDFASRGIEMS
LESSKEQFASTNIAEE	PLKSKMIYASSKDAIK	PSAFDRILASRMGVEA
MLDQEELLASTRRDQD	RLVAFCPFASSQVALE	ELQMTRQMASSGASGG
DQELQSANASVDDSRL	LESSKEQFASTNIAEE	PLKSKMIYASSKDAIK
DRMVNSNLASVEELKE	MLDQEELLASTRRDQD	RLVAFCPFASSQVALE
YTKFSDSYASVIKALE	APTIPRRLASTSDIEE	LESSKEQFASTNIAEE
IVNTNVPRASVPDGFL	DQELQSANASVDDSRL	MLDQEELLASTRRDQD
TNQYMQRMASVRAVPN	DRMVNSNLASVEELKE	APTIPRRLASTSDIEE
AKEQVSKMASVRQHLE	YTKFSDSYASVIKALE	DQELQSANASVDDSRL
SGRYESRWASVRVGPG	IVNTNVPRASVPDGFL	DRMVNSNLASVEELKE
PLNEAQVQASVVKVLT	TNQYMQRMASVRAVPN	YTKFSDSYASVIKALE
ALDSLQKWASVVREHV	SGRYESRWASVRVGPG	IVNTNVPRASVPDGFL
LNEGVVEFASYGDLKN	PLNEAQVQASVVKVLT	TNQYMQRMASVRAVPN
GTAAAASLATAAGSED	LNEGVVEFASYGDLKN	AKEQVSKMASVRQHLE
ALDFEQEMATAASSSS	GTAAAASLATAAGSED	SGRYESRWASVRVGPG
ADVTLRSDATADDLID	ALDFEQEMATAASSSS	PLNEAQVQASVVKVLT
GGASGLGLATAERLVG	GGASGLGLATAERLVG	LNEGVVEFASYGDLKN
AELIANSLATAGDGLI	AELIANSLATAGDGLI	GTAAAASLATAAGSED
LDRAQERLATALQKLE	LDRAQERLATALQKLE	ALDFEQEMATAASSSS
LVGPRSAHATAPVNIA	LVGPRSAHATAPVNIA	ADVTLRSDATADDLID
LADQGKSFATASHRNT	LADQGKSFATASHRNT	GGASGLGLATAERLVG
IADLGEALATAVIPQW	IADLGEALATAVIPQW	AELIANSLATAGDGLI
GHPAPNFKATAVMPDG	GHPAPNFKATAVMPDG	LDRAQERLATALQKLE
VSSNFEPFATDDLGNT	VSSNFEPFATDDLGNT	LVGPRSAHATAPVNIA
KKLFYSTFATDDRKEG	KKLFYSTFATDDRKEG	LADQGKSFATASHRNT
ACNAVGQMATDFAPGF	ACNAVGQMATDFAPGF	IADLGEALATAVIPQW
VKVKSLKFATEAAITI	PEGIVEEFATEGTDRK	GHPAPNFKATAVMPDG
PEGIVEEFATEGTDRK	KAANGVVLATEKKQKS	VSSNFEPFATDDLGNT
KSGLQTDYATEKESAD	VEAFFLVHATERESKP	KKLFYSTFATDDRKEG
KAANGVVLATEKKQKS	RTFYEKRMATEVAADA	ACNAVGQMATDFAPGF
VEAFFLVHATERESKP	NELILGWYATGHDITE	VKVKSLKFATEAAITI
RTFYEKRMATEVAADA	ELTQQLAQATGKPPQY	PEGIVEEFATEGTDRK
FNHSGELLATGDKGGR	YHRYLAEFATGNDRKE	KSGLQTDYATEKESAD
NELILGWYATGHDITE	VNVVPKLNATGRDLLQ	KAANGVVLATEKKQKS
ELTQQLAQATGKPPQY	MQAVLSLYATGRTTGV	VEAFFLVHATERESKP
YHRYLAEFATGNDRKE	VQEGATVYATGTHALV	RTFYEKRMATEVAADA
MQAVLSLYATGRTTGV	VREGATVYATGTHAQV	FNHSGELLATGDKGGR
VQEGATVYATGTHALV	TGEADVEFATHEDAVA	NELILGWYATGHDITE
VREGATVYATGTHAQV	TGEADVEFATHEEAVA	ELTQQLAQATGKPPQY
TGEADVEFATHEDAVA	LGIAHTRWATHGEPSP	YHRYLAEFATGNDRKE
TGEADVEFATHEEAVA	ARIEAACFATIKDGKS	MQAVLSLYATGRTTGV
LGIAHTRWATHGEPSP	RARLTKTLATIKEQNG	VQEGATVYATGTHALV
FLDKVEPHATIAEIKN	GEQAANVLATITKDQR	TGEADVEFATHEDAVA
ARIEAACFATIKDGKS	HPLVRLPLATIVKDLV	TGEADVEFATHEEAVA
RARLTKTLATIKEQNG	KGLTQKDLATKINEKP	LGIAHTRWATHGEPSP
GEQAANVLATITKDQR	GWKYQAVTATLEEKRK	ARIEAACFATIKDGKS
KYSVAVKCATITPDEA	ARSGGRMLATLEPEQR	RARLTKTLATIKEQNG
HPLVRLPLATIVKDLV	GEFEKKYVATLGVEVH	GEQAANVLATITKDQR
KGLTQKDLATKINEKP	ECPVVNAYATLIENDS	KYSVAVKCATITPDEA
GWKYQAVTATLEEKRK	QWIQVRNMATLKDITR	HPLVRLPLATIVKDLV
ARSGGRMLATLEPEQR	GKTAVFVLATLQQLEP	KGLTQKDLATKINEKP
GEFEKKYVATLGVEVH	WQEGHSAFATMEEAAE	GWKYQAVTATLEEKRK
ECPVVNAYATLIENDS	VGVRKIVLATNIAETS	ARSGGRMLATLEPEQR
QWIQVRNMATLKDITR	TKNIKVIMATNRIDIL	GEFEKKYVATLGVEVH
GKTAVFVLATLQQLEP	LHRVKMIMATNRPDTL	ECPVVNAYATLIENDS
WQEGHSAFATMEEAAE	RGNIKVLMATNRPDTL	QWIQVRNMATLKDITR
SDKDFRFMATNDLMTE	MPFTEKIMATPEQVGK	GKTAVFVLATLQQLEP
VGVRKIVLATNIAETS	TILSWTGLATPTGVPK	WQEGHSAFATMEEAAE
LHRVKMIMATNRPDTL	TWYVQATCATQGTGLY	SDKDFRFMATNDLMTE
RGNIKVLMATNRPDTL	MTTVHAITATQKTVDG	VGVRKIVLATNIAETS
MPFTEKIMATPEQVGK	DRVTDALNATRAAVEE	TKNIKVIMATNRIDIL
SRGLCTRLATPPRRAP	EEFYVCIYATREGDYV	LHRVKMIMATNRPDTL
TILSWTGLATPTGVPK	GRQIRTNWATRKPPAP	RGNIKVLMATNRPDTL
TWYVQATCATQGTGLY	KSTIGVEFATRSIQVD	MPFTEKIMATPEQVGK
DRVTDALNATRAAVEE	LGVDLVALATRVIMGE	SRGLCTRLATPPRRAP
EEFYVCIYATREGDYV	RYLQDSTFATSPHLES	TILSWTGLATPTGVPK
GRQIRTNWATRKPPAP	HMGGAKVMATTGGTNL	TWYVQATCATQGTGLY
KSTIGVEFATRSIQVD	KVLFVRNLATTVTEEI	MTTVHAITATQKTVDG
LGVDLVALATRVIMGE	RGFGFVTYATVEEVDA	DRVTDALNATRAAVEE
RYLQDSTFATSPHLES	LARASGNYATVISHNP	EEFYVCIYATREGDYV
HMGGAKVMATTGGTNL	KKKKEKVLATVTKPVG	GRQIRTNWATRKPPAP
KVLFVRNLATTVTEEI	PVSELITKAVAASKER	KSTIGVEFATRSIQVD
RGFGFVTYATVEEVDA	NVDRHVGMAVAGLLAD	LGVDLVALATRVIMGE
LARASGNYATVISHNP	TRKKDNRFAVALDSEQ	RKLFVQDLATRVKKSA
KKKKEKVLATVTKPVG	VAAAISKTAVAPIERV	LSIYLENYATSMGSRE
PVSELITKAVAASKER	YRQAQFDIAVASEIMA	RYLQDSTFATSPHLES
TEWETAAPAVAETPDI	NAILGVSLAVCKAGAV	HMGGAKVMATTGGTNL
NVDRHVGMAVAGLLAD	RKGAARLRAVDFAERH	KVLFVRNLATTVTEEI
TRKKDNRFAVALDSEQ	AAKNLSTFAVDGKDCK	RGFGFVTYATVEEVDA
VAAAISKTAVAPIERV	TVAVGVIKAVDKKAAG	LARASGNYATVISHNP
NAILGVSLAVCKAGAV	IKLSVEGFAVDKMAGE	KKKKEKVLATVTKPVG
RKGAARLRAVDFAERH	MVEMADGYAVDRAITH	PVSELITKAVAASKER
AAKNLSTFAVDGKDCK	EPMQTGIKAVDSLVPI	NVDRHVGMAVAGLLAD
TVAVGVIKAVDKKAAG	EFEVHEVYAVDVLVSS	TRKKDNRFAVALDSEQ
IKLSVEGFAVDKMAGE	LARTGRWLAVDYENVR	VAAAISKTAVAPIERV
GFLQALSLAVDKQFEE	ERRAIEKLAVEALSSL	YRQAQFDIAVASEIMA
MVEMADGYAVDRAITH	AKDKYRELAVEGMHRE	MQEITQHFAVCHVDAP
EPMQTGIKAVDSLVPI	SKSLLNRYAVEGRDLT	NAILGVSLAVCKAGAV
EFEVHEVYAVDVLVSS	YMGKGVSKAVEHINKT	RKGAARLRAVDFAERH
LARTGRWLAVDYENVR	KLKKEDIYAVEIVGGA	AAKNLSTFAVDGKDCK
ERRAIEKLAVEALSSL	VSPLAKKLAVEKGIDL	TVAVGVIKAVDKKAAG
AKDKYRELAVEGMHRE	SLAVCKAGAVEKGVPL	IKLSVEGFAVDKMAGE
SKSLLNRYAVEGRDLT	ADRRIKLYAVEKNPNA	GFLQALSLAVDKQFEE
YMGKGVSKAVEHINKT	KKLENCNYAVELGKHP	MVEMADGYAVDRAITH
KLKKEDIYAVEIVGGA	LTHPELSVAVEMLSSV	EPMQTGIKAVDSLVPI
VSPLAKKLAVEKGIDL	TLDQAYSYAVENAKDI	EFEVHEVYAVDVLVSS
SLAVCKAGAVEKGVPL	QDVKDVQFAVEQVLQE	LARTGRWLAVDYENVR
ADRRIKLYAVEKNPNA	KSLEIRTLAVERLLEP	ERRAIEKLAVEALSSL
KKLENCNYAVELGKHP	THPVATSFAVFDDTLL	AKDKYRELAVEGMHRE
LTHPELSVAVEMLSSV	FAGDDAPRAVFPSIVG	YMGKGVSKAVEHINKT
TLDQAYSYAVENAKDI	TFEDRINFAVFPSLQG	VSPLAKKLAVEKGIDL
QDVKDVQFAVEQVLQE	GAGKHVPRAVFVDLEP	SLAVCKAGAVEKGVPL
KSLEIRTLAVERLLEP	GEYDLAGFAVGAMERD	ADRRIKLYAVEKNPNA
THPVATSFAVFDDTLL	AGFGRKGHAVGDIPGV	KKLENCNYAVELGKHP
FAGDDAPRAVFPSIVG	PASTGAAKAVGKVIPE	TLDQAYSYAVENAKDI
TFEDRINFAVFPSLQG	FLDEYIFLAVGRVGST	KSLEIRTLAVERLLEP
GAGKHVPRAVFVDLEP	KVLQATVVAVGSGSKG	FAGDDAPRAVFPSIVG
GEYDLAGFAVGAMERD	NVRAMVRLAVGSRVVT	TFEDRINFAVFPSLQG
AGFGRKGHAVGDIPGV	CTVAEKSFAVGTLAET	GAGKHVPRAVFVDLEP
PASTGAAKAVGKVIPE	NEVISKLYAVHQEGNK	GEYDLAGFAVGAMERD
ERIKAIVHAVGQELQV	IYDTKGRFAVHRITPE	AGFGRKGHAVGDIPGV
FLDEYIFLAVGRVGST	KPTDVGLLAVIANNII	PASTGAAKAVGKVIPE
KVLQATVVAVGSGSKG	VLLNHKVHAVIGVLMD	FLDEYIFLAVGRVGST
NVRAMVRLAVGSRVVT	LSVLSQAMAVIKEKIE	KVLQATVVAVGSGSKG
CTVAEKSFAVGTLAET	FAAKDTVYAVIPAEKF	NVRAMVRLAVGSRVVT
NEVISKLYAVHQEGNK	LTFNRTRQAVITKELI	CTVAEKSFAVGTLAET
IYDTKGRFAVHRITPE	DPDGRRTLAVITKLDL	NEVISKLYAVHQEGNK
TGKPPQYIAVHVVPDQ	AGRYSGRKAVIVKNID	IYDTKGRFAVHRITPE
KPTDVGLLAVIANNII	AVKRVIDYAVKIRVKP	TGKPPQYIAVHVVPDQ
VLLNHKVHAVIGVLMD	YRETGYPLAVKLGTIT	KPTDVGLLAVIANNII
LSVLSQAMAVIKEKIE	ELGIWEPLAVKLQTYK	VLLNHKVHAVIGVLMD
FAAKDTVYAVIPAEKF	LHGPPRVKAVKSSEHI	LSVLSQAMAVIKEKIE
LTFNRTRQAVITKELI	ERERQVVMAVLEALTG	FAAKDTVYAVIPAEKF
DPDGRRTLAVITKLDL	TAMPFRGYAVLGGERG	LTFNRTRQAVITKELI
AGRYSGRKAVIVKNID	TGGKYVPRAVLVDLEP	DPDGRRTLAVITKLDL
AVKRVIDYAVKIRVKP	PAPNFKATAVMPDGQF	AGRYSGRKAVIVKNID
ELGIWEPLAVKLQTYK	LLVIPNTLAVNAAQDS	AVKRVIDYAVKIRVKP
LHGPPRVKAVKSSEHI	FRRGEAHLAVNDFELA	ELGIWEPLAVKLQTYK
ERERQVVMAVLEALTG	FTDDTHGYAVNEDDVA	LHGPPRVKAVKSSEHI
KLQLDNQYAVLENQKS	VARAQAALAVNISAAR	ERERQVVMAVLEALTG
TAMPFRGYAVLGGERG	AFRTATQLAVNKIKEI	KLQLDNQYAVLENQKS
IEVIENRMAVLNEQVK	LNADLRKLAVNMVPFP	IEVIENRMAVLNEQVK
TGGKYVPRAVLVDLEP	LQSSLKKLAVNNIAGI	TGGKYVPRAVLVDLEP
PAPNFKATAVMPDGQF	LIQTARALAVNPRDPP	PAPNFKATAVMPDGQF
LLVIPNTLAVNAAQDS	IGFGVTLCAVPIAQKS	LLVIPNTLAVNAAQDS
FRRGEAHLAVNDFELA	IFNSQTVYAVPILIFS	FRRGEAHLAVNDFELA
FTDDTHGYAVNEDDVA	RGVQYTRLAVQRGGTF	FTDDTHGYAVNEDDVA
VARAQAALAVNISAAR	RYSQICAKAVRDALKT	VARAQAALAVNISAAR
AFRTATQLAVNKIKEI	SELEPDKYAVRFIPHE	AFRTATQLAVNKIKEI
LNADLRKLAVNMVPFP	NPDLALRMAVRNNLAG	LNADLRKLAVNMVPFP
LQSSLKKLAVNNIAGI	GPLKGIELAVRPHSAP	LQSSLKKLAVNNIAGI
LIQTARALAVNPRDPP	TYLLEKSRAVRQAKDE	LIQTARALAVNPRDPP
IGFGVTLCAVPIAQKS	YHKGLLKFAVSAESLP	IGFGVTLCAVPIAQKS
IFNSQTVYAVPILIFS	ERSDSRAQAVSEDAGG	IFNSQTVYAVPILIFS
TSKGLFRAAVPSGAST	LPGELAKHAVSEGTKA	TSKGLFRAAVPSGAST
RGVQYTRLAVQRGGTF	RKNNRQPYAVSELAGH	RGVQYTRLAVQRGGTF
RYSQICAKAVRDALKT	TQLTQKLLAVSKNPSK	RYSQICAKAVRDALKT
SELEPDKYAVRFIPHE	IDERRICNAVSPDKDV	SELEPDKYAVRFIPHE
NPDLALRMAVRNNLAG	AAEISCALAVSQEADK	NPDLALRMAVRNNLAG
GPLKGIELAVRPHSAP	ADRLAAAFAVSRLEQD	YHKGLLKFAVSAESLP
TYLLEKSRAVRQAKDE	GVQEDALMAVSTLVEV	ERSDSRAQAVSEDAGG
YHKGLLKFAVSAESLP	VTHGGRVLAVTAIREN	LPGELAKHAVSEGTKA
ERSDSRAQAVSEDAGG	ENNIQTIFAVTEEFQP	RKNNRQPYAVSELAGH
LPGELAKHAVSEGTKA	AGPGAATKAVTKDEDE	TQLTQKLLAVSKNPSK
RKNNRQPYAVSELAGH	EMGKDYIYAVTPLLED	IDERRICNAVSPDKDV
TQLTQKLLAVSKNPSK	PTMTPDGLAVTPTPVP	AAEISCALAVSQEADK
IDERRICNAVSPDKDV	QQQTPSRLAVTRVIQA	ADRLAAAFAVSRLEQD
AAEISCALAVSQEADK	TTSNHIKYAVTTGDHG	GVQEDALMAVSTLVEV
ADRLAAAFAVSRLEQD	SSGPTSLFAVTVAPPG	VTHGGRVLAVTAIREN
GVQEDALMAVSTLVEV	SEEEKTGLAVTVGQAK	SKKVWYEWAVTAPVCS
VTHGGRVLAVTAIREN	RNTTARAFAVVASALG	ENNIQTIFAVTEEFQP
SKKVWYEWAVTAPVCS	PAPDFKATAVVDGAFK	EMGKDYIYAVTPLLED
ENNIQTIFAVTEEFQP	KVISSANRAVVGVVAG	PTMTPDGLAVTPTPVP
AGPGAATKAVTKDEDE	ISRDADCRAVVISGAG	QQQTPSRLAVTRVIQA
EMGKDYIYAVTPLLED	SVFGQVERAVVIVDDR	TTSNHIKYAVTTGDHG
PTMTPDGLAVTPTPVP	SQFGPIERAVVIVDDR	SSGPTSLFAVTVAPPG
QQQTPSRLAVTRVIQA	KSLNPNLLAVVTESTD	SEEEKTGLAVTVGQAK
TTSNHIKYAVTTGDHG	VGPGLGEWAVVTGSTD	RNTTARAFAVVASALG
SSGPTSLFAVTVAPPG	LFAGFQRKAVVVCPKD	KVISSANRAVVGVVAG
SEEEKTGLAVTVGQAK	GVPIAGRHAVVVGRSK	ISRDADCRAVVISGAG
RNTTARAFAVVASALG	MKETIIAFAWEPNGSK	SQFGPIERAVVIVDDR
PAPDFKATAVVDGAFK	KHNDDEQYAWESSAGG	KSLNPNLLAVVTESTD
KVISSANRAVVGVVAG	FKNEEEVFAWNNEVKQ	VGPGLGEWAVVTGSTD
ISRDADCRAVVISGAG	QFGGGSQYAYFHEEDE	LFAGFQRKAVVVCPKD
SVFGQVERAVVIVDDR	MGYNCTIFAYGQTGTG	GVPIAGRHAVVVGRSK
SQFGPIERAVVIVDDR	LYVVHHLWAYKDLQSR	MKETIIAFAWEPNGSK
KSLNPNLLAVVTESTD	AFPKTLAFAYLEDLHS	KHNDDEQYAWESSAGG
VGPGLGEWAVVTGSTD	RLKPTRKFAYLGRLAH	PGYLPTSLAWHPQQSE
LFAGFQRKAVVVCPKD	SEMITQLLAYTPPQEQ	FKNEEEVFAWNNEVKQ
GVPIAGRHAVVVGRSK	DEDLIRKLAYVAAGDL	RAVRPWQWAWRPPPFD
MKETIIAFAWEPNGSK	HPHLSKGYAYVEFENP	QFGGGSQYAYFHEEDE
KHNDDEQYAWESSAGG	YTRRPRGFAYVQFEDV	MGYNCTIFAYGQTGTG
FKNEEEVFAWNNEVKQ	FTPLTVKYAYYDTERI	LYVVHHLWAYKDLQSR
RAVRPWQWAWRPPPFD	PYQHMFRLCYRVLRHS	AFPKTLAFAYLEDLHS
QFGGGSQYAYFHEEDE	FSVRGTSFDAAATSGG	RLKPTRKFAYLGRLAH
MGYNCTIFAYGQTGTG	QEKPREIMDAAEDYAK	DEDLIRKLAYVAAGDL
LYVVHHLWAYKDLQSR	MRILMVGLDAAGKTTI	HPHLSKGYAYVEFENP
AFPKTLAFAYLEDLHS	KVVRTALLDAAGVASL	YTRRPRGFAYVQFEDV
RLKPTRKFAYLGRLAH	LLESQSQLDAAKSEAQ	FTPLTVKYAYYDTERI
DEDLIRKLAYVAAGDL	SEILMQNWDAAMEDLT	FSVRGTSFDAAATSGG
HPHLSKGYAYVEFENP	GFGFILFKDAASVEKV	MRILMVGLDAAGKTTI
YTRRPRGFAYVQFEDV	ENRFSGWYDADLSPAG	KVVRTALLDAAGVASL
FSVRGTSFDAAATSGG	SVMRKLYGDADYLEER	LLESQSQLDAAKSEAQ
QEKPREIMDAAEDYAK	LADSAIRYDAETGRIY	SEILMQNWDAAMEDLT
MRILMVGLDAAGKTTI	VREIQEKLDAFIEALH	GFGFILFKDAASVEKV
KVVRTALLDAAGVASL	SDTHSSTFDAGAGIAL	ENRFSGWYDADLSPAG
SEILMQNWDAAMEDLT	QLDGDNKYDAGEHGLQ	SVMRKLYGDADYLEER
GFGFILFKDAASVEKV	LKSVVARFDAGELITQ	LADSAIRYDAETGRIY
ENRFSGWYDADLSPAG	GKKLKATMDAGKLVSD	SDTHSSTFDAGAGIAL
SVMRKLYGDADYLEER	SENFQTLLDAGLPQKV	QLDGDNKYDAGEHGLQ
LADSAIRYDAETGRIY	MEKMFKQYDAGRDGFI	LKSVVARFDAGELITQ
VREIQEKLDAFIEALH	HWPFMVVNDAGRPKVQ	GKKLKATMDAGKLVSD
SDTHSSTFDAGAGIAL	HKNLLILYDAIGTLAD	SENFQTLLDAGLPQKV
QLDGDNKYDAGEHGLQ	GYAEEAPYDAIHVGAA	MEKMFKQYDAGRDGFI
LKSVVARFDAGELITQ	GNFAKATFDAISKTYS	HWPFMVVNDAGRPKVQ
SENFQTLLDAGLPQKV	NLIRNARLDAKIDSKL	GYAEEAPYDAIHVGAA
MEKMFKQYDAGRDGFI	EPVEKALRDAKLDKAQ	GNFAKATFDAISKTYS
HWPFMVVNDAGRPKVQ	DPVEKALRDAKLDKSQ	NLIRNARLDAKIDSKL
HKNLLILYDAIGTLAD	SRVADNSFDAKRGAAG	EPVEKALRDAKLDKAQ
GYAEEAPYDAIHVGAA	EEISELFYDAKSSAKI	DPVEKALRDAKLDKSQ
NLIRNARLDAKIDSKL	QRLKRIVFDAKSTIVS	SRVADNSFDAKRGAAG
EPVEKALRDAKLDKAQ	FLLTARRKDAKSVKIK	EEISELFYDAKSSAKI
DPVEKALRDAKLDKSQ	YVRLAPDYDALDVANK	QRLKRIVFDAKSTIVS
SRVADNSFDAKRGAAG	RQELNKIYDALDVSLI	FLLTARRKDAKSVKIK
EEISELFYDAKSSAKI	GSQQADFLDALIVSMD	TLPQGFTWDALDLGDR
QRLKRIVFDAKSTIVS	CHLLQVMFDALKEGVK	RQELNKIYDALDVSLI
FLLTARRKDAKSVKIK	RSGSKAFLDALQNQAE	GSQQADFLDALIVSMD
TLPQGFTWDALDLGDR	EGEWGQFMDALREPLP	CHLLQVMFDALKEGVK
RQELNKIYDALDVSLI	LAIAPVLLDALTDPSR	RSGSKAFLDALQNQAE
GSQQADFLDALIVSMD	QEQIQKEYDALVKSSE	LAIAPVLLDALTDPSR
CHLLQVMFDALKEGVK	QSSSEVGYDAMAGDFV	QEQIQKEYDALVKSSE
RSGSKAFLDALQNQAE	SFTRARDYDAMGSQTK	QSSSEVGYDAMAGDFV
LAIAPVLLDALTDPSR	SSKGVKIWDANGSRDF	SFTRARDYDAMGSQTK
QEQIQKEYDALVKSSE	GKPSTIRRDAPAGRKV	SSKGVKIWDANGSRDF
QSSSEVGYDAMAGDFV	AVAALVRADAPEEEDH	QMERLEALDANSRKQE
SFTRARDYDAMGSQTK	GIPHLVTHDARTIRYP	GKPSTIRRDAPAGRKV
SSKGVKIWDANGSRDF	KDCRYALYDASFETKE	AVAALVRADAPEEEDH
QMERLEALDANSRKQE	IPNDDAQFDASHCDSD	GIPHLVTHDARTIRYP
GKPSTIRRDAPAGRKV	VKGYWASLDASTQTTH	KDCRYALYDASFETKE
AVAALVRADAPEEEDH	QLCDNAGFDATNILNK	IPNDDAQFDASHCDSD
DAIATKRFDAQTGADR	KDCRYALYDATYETKE	VKGYWASLDASTQTTH
GIPHLVTHDARTIRYP	VSAFKTEYDAVAEKAG	QLCDNAGFDATNILNK
KDCRYALYDASFETKE	LKSVQKLLDAVDTYIP	KDCRYALYDATYETKE
IPNDDAQFDASHCDSD	RRAAAKCLDAVVSTRH	VSAFKTEYDAVAEKAG
VKGYWASLDASTQTTH	LTFGSVRADDEVDVDG	LKSVQKLLDAVDTYIP
KGLVIAKMDATANDVP	YYSSARVWDDGIIDPA	RRAAAKCLDAVVSTRH
QLCDNAGFDATNILNK	RGFGFVTFDDHDPVDK	LTFGSVRADDEVDVDG
KDCRYALYDATYETKE	RGFAFVTFDDHDSVDK	YYSSARVWDDGIIDPA
VSAFKTEYDAVAEKAG	RGFAFVTFDDHDTVDK	RGFGFVTFDDHDPVDK
LKSVQKLLDAVDTYIP	RLEKPAKYDDIKKVVK	RGFAFVTFDDHDSVDK
RRAAAKCLDAVVSTRH	TKEVQKAMDDKRFDEA	RGFAFVTFDDHDTVDK
LTFGSVRADDEVDVDG	EHGIVTNWDDMEKIWH	RLEKPAKYDDIKKVVK
YYSSARVWDDGIIDPA	KRLIGRRYDDPEVQKD	TKEVQKAMDDKRFDEA
RGFGFVTFDDHDPVDK	RYGGRDRYDDRGSRDY	EHGIVTNWDDMEKIWH
RGFAFVTFDDHDSVDK	TQVRVEFMDDTSRSII	KRLIGRRYDDPEVQKD
RGFAFVTFDDHDTVDK	STPSGFTLDDVIQTGV	RYGGRDRYDDRGSRDY
RLEKPAKYDDIKKVVK	KVVGDVAYDEAKERAS	TQVRVEFMDDTSRSII
TKEVQKAMDDKRFDEA	MEIGTSLFDEEGAKIV	STPSGFTLDDVIQTGV
EHGIVTNWDDMEKIWH	REIALRQADEEKHKRQ	KVVGDVAYDEAKERAS
KRLIGRRYDDPEVQKD	IKPMQFLGDEETVRKA	MEIGTSLFDEEGAKIV
RYGGRDRYDDRGSRDY	DCWRKIARDEGGKAFF	IKPMQFLGDEETVRKA
TQVRVEFMDDTSRSII	AEKQTRRFDEGKLKAG	DCWRKIARDEGGKAFF
KVVGDVAYDEAKERAS	NHEGVRRFDEILEASD	AEKQTRRFDEGKLKAG
MEIGTSLFDEEGAKIV	KHSGNITFDEIVNIAR	NHEGVRRFDEILEASD
REIALRQADEEKHKRQ	NSYAIKKKDELERVAK	NSYAIKKKDELERVAK
IKPMQFLGDEETVRKA	SGKEKSKFDEMAKADK	SGKEKSKFDEMAKADK
DCWRKIARDEGGKAFF	DFVTADKFDENAKTGQ	DFVTADKFDENAKTGQ
AEKQTRRFDEGKLKAG	GYRIDFYFDENPYFEN	GYRIDFYFDENPYFEN
NHEGVRRFDEILEASD	WEAAMKRYDERIDRVE	WEAAMKRYDERIDRVE
KHSGNITFDEIVNIAR	EVAGTRVYDERKEESI	EVAGTRVYDERKEESI
NSYAIKKKDELERVAK	SKKIQKKYDERKKNAK	SKKIQKKYDERKKNAK
SGKEKSKFDEMAKADK	TQDVQKAMDERRFQDA	TQDVQKAMDERRFQDA
DFVTADKFDENAKTGQ	VAKEGVKFDESEKTKE	VAKEGVKFDESEKTKE
GYRIDFYFDENPYFEN	MWISKQEYDESGPSIV	MWISKQEYDESGPSIV
WEAAMKRYDERIDRVE	ILESKSLYDEVAAQGE	PGKGILAADESTGSIA
EVAGTRVYDERKEESI	PQQIQALMDEVTKQGN	ILESKSLYDEVAAQGE
SKKIQKKYDERKKNAK	TSAPRGLFDEYGSKKS	TSAPRGLFDEYGSKKS
TQDVQKAMDERRFQDA	KVKITKVFDFAGEEVR	KVKITKVFDFAGEEVR
VAKEGVKFDESEKTKE	VECLYVNFDFDGAQKK	VECLYVNFDFDGAQKK
MWISKQEYDESGPSIV	NLKTFREWDFDLKKLP	NLKTFREWDFDLKKLP
ILESKSLYDEVAAQGE	PTYVQALFDFDPQEDG	PTYVQALFDFDPQEDG
PQQIQALMDEVTKQGN	DEMNVKVLDFEHFLPM	DEMNVKVLDFEHFLPM
TSAPRGLFDEYGSKKS	EKLCYVALDFEQEMAT	EKLCYVALDFEQEMAT
KVKITKVFDFAGEEVR	ITELYKQYDFGKVVRL	ITELYKQYDFGKVVRL
VECLYVNFDFDGAQKK	ITAYMVLFDFGNLQPG	ITAYMVLFDFGNLQPG
NLKTFREWDFDLKKLP	AFASDEPFDFGTQSTT	AFASDEPFDFGTQSTT
PTYVQALFDFDPQEDG	GKLLVSNLDFGVSDAD	GKLLVSNLDFGVSDAD
DEMNVKVLDFEHFLPM	AQILVTNLDFHDEQKR	AQILVTNLDFHDEQKR
EKLCYVALDFEQEMAT	VVVDSVEYDFHLLPSG	VVVDSVEYDFHLLPSG
ITELYKQYDFGKVVRL	VLMHLRSFDFIHLDPF	VLMHLRSFDFIHLDPF
ITAYMVLFDFGNLQPG	NTYIEACLDFIKDHLV	NTYIEACLDFIKDHLV
AFASDEPFDFGTQSTT	YVTSEHTYDFKKLAEV	YVTSEHTYDFKKLAEV
GKLLVSNLDFGVSDAD	FRSGKYDLDFKSPDDP	FRSGKYDLDFKSPDDP
AQILVTNLDFHDEQKR	WALYDHLMDFLADRGV	FGQPNSAYDFKTNNPK
VVVDSVEYDFHLLPSG	AISCHDMFDFLHLTGG	WALYDHLMDFLADRGV
NTYIEACLDFIKDHLV	RAKSRRNLDFQDVLDK	DRLSQILTDFPKLDDI
YVTSEHTYDFKKLAEV	LLVESKNLDFQKTVQL	RAKSRRNLDFQDVLDK
FRSGKYDLDFKSPDDP	SSSFDLDYDFQRDYYD	LLVESKNLDFQKTVQL
FGQPNSAYDFKTNNPK	PPLRGSNMDFREPTEE	SSSFDLDYDFQRDYYD
WALYDHLMDFLADRGV	YGPMSVGLDFSLPGME	PPLRGSNMDFREPTEE
AISCHDMFDFLHLTGG	YDPKTCGFDFTGAVED	YGPMSVGLDFSLPGME
RAKSRRNLDFQDVLDK	NTERPGMLDFTGKAKW	YDPKTCGFDFTGAVED
LLVESKNLDFQKTVQL	SSSDYVNMDFTKRESN	NTERPGMLDFTGKAKW
SSSFDLDYDFQRDYYD	QQKAKVKLDFVAPATG	SSSDYVNMDFTKRESN
PPLRGSNMDFREPTEE	LIIVCDRFDFVHDLVL	QQKAKVKLDFVAPATG
GGGRGGLHDFRSPPPG	EERVNILFDFVKKKKE	LIIVCDRFDFVHDLVL
YGPMSVGLDFSLPGME	SLKEALTYDGALLGDR	SLKEALTYDGALLGDR
YDPKTCGFDFTGAVED	SITASLRFDGALNVDL	SITASLRFDGALNVDL
NTERPGMLDFTGKAKW	VDLRPKGLDGARAERV	VDLRPKGLDGARAERV
SSSDYVNMDFTKRESN	DKDYFLFRDGDILGKY	DKDYFLFRDGDILGKY
LIIVCDRFDFVHDLVL	AVEALSSLDGDLAGRY	AVEALSSLDGDLAGRY
SLKEALTYDGALLGDR	NVPRASVPDGFLSELT	NVPRASVPDGFLSELT
SITASLRFDGALNVDL	QFKLVLVGDGGTGKTT	QFKLVLVGDGGTGKTT
VDLRPKGLDGARAERV	ETAMFSVYDGHGGEEV	ETAMFSVYDGHGGEEV
DKDYFLFRDGDILGKY	WNYILEKYDGHLPIEI	WNYILEKYDGHLPIEI
AVEALSSLDGDLAGRY	MRWFQQKYDGIILPGK	MRWFQQKYDGIILPGK
NVPRASVPDGFLSELT	RDMNGKSLDGKAIKVE	RDMNGKSLDGKAIKVE
QFKLVLVGDGGTGKTT	RPENPKPQDGKETKAA	RPENPKPQDGKETKAA
ETAMFSVYDGHGGEEV	VQQVSGLMDGKGGGKD	VQQVSGLMDGKGGGKD
WNYILEKYDGHLPIEI	LELKEHKLDGKLIDPK	LELKEHKLDGKLIDPK
MRWFQQKYDGIILPGK	HGHMKCSFDGKLKSQD	HGHMKCSFDGKLKSQD
RDMNGKSLDGKAIKVE	KLTLSALLDGKNVNAG	KLTLSALLDGKNVNAG
RPENPKPQDGKETKAA	CVQQLKEFDGKSLVSV	CVQQLKEFDGKSLVSV
VQQVSGLMDGKGGGKD	FKIRTIELDGKTIKLQ	FKIRTIELDGKTIKLQ
LELKEHKLDGKLIDPK	RKGVITVKDGKTLNDE	RKGVITVKDGKTLNDE
HGHMKCSFDGKLKSQD	TDDEIAKYDGKWEVEE	TDDEIAKYDGKWEVEE
KLTLSALLDGKNVNAG	ATQGTGLYDGLDWLSH	ATQGTGLYDGLDWLSH
CVQQLKEFDGKSLVSV	REEEAIQLDGLNASQI	REEEAIQLDGLNASQI
FKIRTIELDGKTIKLQ	IAVYSCPFDGMITETK	IAVYSCPFDGMITETK
TDDEIAKYDGKWEVEE	KGWKVTRKDGNASGTT	KGWKVTRKDGNASGTT
ATQGTGLYDGLDWLSH	NGVALRPWDGNSDDRV	DGEEAGAYDGPRTADG
REEEAIQLDGLNASQI	DGEEAGAYDGPRTADG	FKATAVMPDGQFKDIS
IAVYSCPFDGMITETK	FKATAVMPDGQFKDIS	LIKTVETRDGQVINET
KGWKVTRKDGNASGTT	LIKTVETRDGQVINET	KNTILKAYDGRFKDIF
NGVALRPWDGNSDDRV	KNTILKAYDGRFKDIF	KNTILKKYDGRFKDIF
DGEEAGAYDGPRTADG	KNTILKKYDGRFKDIF	ELEIPGQYDGRGKPLP
FKATAVMPDGQFKDIS	ELEIPGQYDGRGKPLP	NPEIPALLDGRLQVVD
LIKTVETRDGQVINET	NPEIPALLDGRLQVVD	HYLVDHTLDGRVLFPA
KNTILKAYDGRFKDIF	HYLVDHTLDGRVLFPA	ILCGRRYFDGSGGNNH
KNTILKKYDGRFKDIF	ILCGRRYFDGSGGNNH	WGEDADKFDGSRQPVL
ELEIPGQYDGRGKPLP	WGEDADKFDGSRQPVL	EETLKESFDGSVRARI
NPEIPALLDGRLQVVD	EETLKESFDGSVRARI	VLSGCGVYDGTEIHEA
HYLVDHTLDGRVLFPA	VLSGCGVYDGTEIHEA	MLRHMGLFDHAARIEA
IINQKRFNDGSDEKKK	LADRVIVFDGVPSKNT	EKLRAICLDHAKLGES
ILCGRRYFDGSGGNNH	TPAELRRFDGVQDPRI	AEVTVVPWDHALDSQE
WGEDADKFDGSRQPVL	AEVTVVPWDHALDSQE	HWILPQDYDHAQAEAR
EETLKESFDGSVRARI	HWILPQDYDHAQAEAR	DDKTVRLWDHATMTEV
VLSGCGVYDGTEIHEA	SLIRGLVLDHGARHPD	SLIRGLVLDHGARHPD
TPAELRRFDGVQDPRI	GGSFTVRADHGEPIGR	GGSFTVRADHGEPIGR
MLRHMGLFDHAARIEA	SLNPVLDYDHGSRSQE	SLNPVLDYDHGSRSQE
EKLRAICLDHAKLGES	EQEFRSIFDHIKLPQA	EQEFRSIFDHIKLPQA
AEVTVVPWDHALDSQE	SFQRALELDHKNAQAQ	SFQRALELDHKNAQAQ
HWILPQDYDHAQAEAR	GKALDMSYDHKPEDEV	GKALDMSYDHKPEDEV
DDKTVRLWDHATMTEV	TGDNTAEWDHLKISIP	DSLDWALYDHLMDFLA
SLIRGLVLDHGARHPD	DSLDWALYDHLMDFLA	QQILAGEYDHLPEQAF
GGSFTVRADHGEPIGR	QQILAGEYDHLPEQAF	SSKFLKHWDHLTQVKK
SLNPVLDYDHGSRSQE	CSDRTSPYDHMLPGAE	CSDRTSPYDHMLPGAE
EQEFRSIFDHIKLPQA	GGEIASTFDHPELVKL	GGEIASTFDHPELVKL
SFQRALELDHKNAQAQ	KKHLEINPDHPIVETL	KKHLEINPDHPIVETL
GKALDMSYDHKPEDEV	VEVVARNHDHQEIAVP	VEVVARNHDHQEIAVP
TGDNTAEWDHLKISIP	GNNGQIHYDHQNDGAS	GNNGQIHYDHQNDGAS
DSLDWALYDHLMDFLA	SYCLSGMYDHRYGDSE	SYCLSGMYDHRYGDSE
QQILAGEYDHLPEQAF	KKHLEINPDHSIIETL	KKHLEINPDHSIIETL
CSDRTSPYDHMLPGAE	RYKNILPFDHTRVVLH	RYKNILPFDHTRVVLH
GGEIASTFDHPELVKL	VDENCVGFDHTVKPVS	VDENCVGFDHTVKPVS
KKHLEINPDHPIVETL	MVGVIILYDHVHPVGA	MVGVIILYDHVHPVGA
VEVVARNHDHQEIAVP	EEEDVSVYDIADHPDF	EEEDVSVYDIADHPDF
GNNGQIHYDHQNDGAS	LGDRSLRVDIAEGRKQ	LVSRLTLYDIAHTPGV
SYCLSGMYDHRYGDSE	LVSRLTLYDIAHTPGV	KIQQQRLLDIAKKENV
KKHLEINPDHSIIETL	KIQQQRLLDIAKKENV	ELTVMDVYDIASLVGH
RYKNILPFDHTRVVLH	MVNPTVFFDIAVDGEP	MVNPTVFFDIAVDGEP
VDENCVGFDHTVKPVS	VPQIEVTFDIDANGIL	VPQIEVTFDIDANGIL
MVGVIILYDHVHPVGA	VPQIEVTFDIDANGIV	VPQIEVTFDIDANGIV
EEEDVSVYDIADHPDF	KKKTKKIFDIDEAEEG	PVRHLYTKDIDIHEVR
LGDRSLRVDIAEGRKQ	PVRHLYTKDIDIHEVR	LPTRPCFYDIDLDPET
LVSRLTLYDIAHTPGV	LPTRPCFYDIDLDPET	LPTRPCFYDIDLDTET
KIQQQRLLDIAKKENV	LPTRPCFYDIDLDTET	FLEHMCRLDIDSPPIT
MVNPTVFFDIAVDGEP	FLEHMCRLDIDSPPIT	FQTSVVSRDIDTAAKF
VPQIEVTFDIDANGIL	FQTSVVSRDIDTAAKF	KQAVKKLYDIDVAKVN
VPQIEVTFDIDANGIV	KQAVKKLYDIDVAKVN	LPCDVIWLDIEHADGK
KKKTKKIFDIDEAEEG	LPCDVIWLDIEHADGK	YDICRRNLDIERPTYT
PVRHLYTKDIDIHEVR	YDICRRNLDIERPTYT	TNLFGRGMDIERVNIA
LPTRPCFYDIDLDPET	TNLFGRGMDIERVNIA	TNLFGRGMDIERVNIV
LPTRPCFYDIDLDTET	TNLFGRGMDIERVNIV	HNIQFSSFDIFSDEEV
FLEHMCRLDIDSPPIT	HNIQFSSFDIFSDEEV	NFPSLIKMDIHKKVTD
FQTSVVSRDIDTAAKF	NFPSLIKMDIHKKVTD	PQDLIRLYDIILQNLV
KQAVKKLYDIDVAKVN	PQDLIRLYDIILQNLV	IVCTPEKWDIITRKGG
LPCDVIWLDIEHADGK	IVCTPEKWDIITRKGG	APEEKKHLDIKENSTH
YDICRRNLDIERPTYT	TAEREIVRDIKEKLCY	VELEFSGLDIKFKDDV
TNLFGRGMDIERVNIA	APEEKKHLDIKENSTH	RAEDGENYDIKKQAEI
TNLFGRGMDIERVNIV	RAEDGENYDIKKQAEI	TAKLIEKLDIKLDSED
HNIQFSSFDIFSDEEV	TAKLIEKLDIKLDSED	LEHFTDLYDIKRAVVH
PQDLIRLYDIILQNLV	LEHFTDLYDIKRAVVH	TLEESKEMDIKRKENK
IVCTPEKWDIITRKGG	TLEESKEMDIKRKENK	HIKKKSPFDIKVIEDI
VGVEHLLRDIKDTTVG	TGVEYETFDILEDEEV	TGVEYETFDILEDEEV
TAEREIVRDIKEKLCY	ENLCKIMKDILEKKVE	ENLCKIMKDILEKKVE
APEEKKHLDIKENSTH	DKLGRICLDILKDKWS	DKLGRICLDILKDKWS
VELEFSGLDIKFKDDV	YVIERGTYDILVTKDN	YVIERGTYDILVTKDN
RAEDGENYDIKKQAEI	DDHTVCLWDINAGPKE	DDHTVCLWDINAGPKE
TAKLIEKLDIKLDSED	RMIAGQVLDINLAAEP	RMIAGQVLDINLAAEP
LEHFTDLYDIKRAVVH	GVVNRSQLDINNKKSV	GVVNRSQLDINNKKSV
TLEESKEMDIKRKENK	LSIFDQLFDIPKERKN	LSIFDQLFDIPKERKN
HIKKKSPFDIKVIEDI	SNLRAENYDIPSADRH	SNLRAENYDIPSADRH
TGVEYETFDILEDEEV	DRKTGSQYDIQDAIDK	DRKTGSQYDIQDAIDK
ENLCKIMKDILEKKVE	KKSADTLWDIQKDLKD	KKSADTLWDIQKDLKD
DKLGRICLDILKDKWS	KDAHNALLDIQSSGRA	KDAHNALLDIQSSGRA
YVIERGTYDILVTKDN	NFPAAKSLDIQVPNFP	NFPAAKSLDIQVPNFP
DDHTVCLWDINAGPKE	AYIFEEPFDIRDLQSN	AYIFEEPFDIRDLQSN
RMIAGQVLDINLAAEP	GSISSTAFDIRFNPDI	SDYDQALADIRENEQS
GVVNRSQLDINNKKSV	LGNYERFLDIRLTKDN	GSISSTAFDIRFNPDI
LSIFDQLFDIPKERKN	EEVIPSRLDIRVGKII	LGNYERFLDIRLTKDN
SNLRAENYDIPSADRH	RKKNLQYYDISAKSNY	EEVIPSRLDIRVGKII
DRKTGSQYDIQDAIDK	DDHTICLWDISAVPKE	RKKNLQYYDISAKSNY
KKSADTLWDIQKDLKD	QGAYQEAFDISKKEMQ	DDHTICLWDISAVPKE
KDAHNALLDIQSSGRA	EPAIKATFDISLVVPK	QGAYQEAFDISKKEMQ
NFPAAKSLDIQVPNFP	TAVAARGLDISNVKHV	VMPDGQFKDISLSDYK
AYIFEEPFDIRDLQSN	PTPGVVFRDISPVLKD	EPAIKATFDISLVVPK
GSISSTAFDIRFNPDI	DLINEACWDISSSGVN	TAVAARGLDISNVKHV
LGNYERFLDIRLTKDN	GHTRTAQFDISVASEI	PTPGVVFRDISPVLKD
EEVIPSRLDIRVGKII	FDTALKHYDKAKELDP	DLINEACWDISSSGVN
RKKNLQYYDISAKSNY	KALRDAKLDKAQIHDL	GHTRTAQFDISVASEI
DDHTICLWDISAVPKE	SRLIKVHLDKAQQNNV	AMGIMLVYDITNEKSF
QGAYQEAFDISKKEMQ	YENANKALDKARAKNK	VIFSLETYDITTVRAS
VMPDGQFKDISLSDYK	EERMSVIWDKAVATGK	FDTALKHYDKAKELDP
EPAIKATFDISLVVPK	EERMSVIWDKAVVTGK	KALRDAKLDKAQIHDL
TAVAARGLDISNVKHV	FKEAFSLFDKDGDGTI	SRLIKVHLDKAQQNNV
PTPGVVFRDISPVLKD	HALEHTYSDKDGLLII	YENANKALDKARAKNK
DLINEACWDISSSGVN	IREAFRVFDKDGNGYI	EERMSVIWDKAVATGK
GHTRTAQFDISVASEI	CYRNALKWDKDNLQIL	EERMSVIWDKAVVTGK
AMGIMLVYDITNEKSF	APTARKQLDKEQVRKA	FKEAFSLFDKDGDGTI
VIFSLETYDITTVRAS	ANKITITNDKGRLSKE	HALEHTYSDKDGLLII
FDTALKHYDKAKELDP	RAAVGRPLDKHEGALE	IREAFRVFDKDGNGYI
KALRDAKLDKAQIHDL	VLYVLKLYDKIDPEKL	CYRNALKWDKDNLQIL
SRLIKVHLDKAQQNNV	QYYLAQHYDKIGQPSI	APTARKQLDKEQVRKA
EERMSVIWDKAVATGK	GRQERVMFDKITSRIQ	ANKITITNDKGRLSKE
EERMSVIWDKAVVTGK	MEVEARNLDKKDFLGK	RAAVGRPLDKHEGALE
FKEAFSLFDKDGDGTI	YLDEGFLLDKKIGVNQ	LMIKQGLLDKHGKPTD
HALEHTYSDKDGLLII	NPGAGLPTDKKKGGPS	KEGLPVALDKHILGFD
IREAFRVFDKDGNGYI	FDGIPPPYDKKKRMVV	VLYVLKLYDKIDPEKL
CYRNALKWDKDNLQIL	TREEALQADKKLNLFI	GRQERVMFDKITSRIQ
APTARKQLDKEQVRKA	CKLMKEILDKKVEKVT	MEVEARNLDKKDFLGK
ANKITITNDKGRLSKE	AACQSGSFDKLEAVVK	YLDEGFLLDKKIGVNQ
RAAVGRPLDKHEGALE	DAEWNILYDKLEKIHH	NPGAGLPTDKKKGGPS
LMIKQGLLDKHGKPTD	HEEKVAAYDKLEKTKT	FDGIPPPYDKKKRMVV
KEGLPVALDKHILGFD	KPDDIQYFDKLLVDVD	TREEALQADKKLNLFI
VLYVLKLYDKIDPEKL	PDYMPVVYDKLPQPPS	CKLMKEILDKKVEKVT
QYYLAQHYDKIGQPSI	GNQMLEQYDKLQDGSI	ASERGRLLDKLADLVE
MEVEARNLDKKDFLGK	PIIVSCGWDKLVKVWN	VLFDKATYDKLCKEVP
YLDEGFLLDKKIGVNQ	AKQQFVEYDKNSDDTV	AACQSGSFDKLEAVVK
NPGAGLPTDKKKGGPS	RSMQVVPLDKQITIID	DAEWNILYDKLEKIHH
FDGIPPPYDKKKRMVV	GNYRTQLYDKQREEYQ	HEEKVAAYDKLEKTKT
TREEALQADKKLNLFI	VAIVRYAYDKRANPQV	KPDDIQYFDKLLVDVD
CKLMKEILDKKVEKVT	LFKDLAAFDKSHDQAV	PDYMPVVYDKLPQPPS
AAHIKKEFDKKYNPTW	QTPAGELYDKSIIQSA	GNQMLEQYDKLQDGSI
ASERGRLLDKLADLVE	KALRDAKLDKSQIHDI	PIIVSCGWDKLVKVWN
AACQSGSFDKLEAVVK	REESTTGFDKSRLGTK	AKQQFVEYDKNSDDTV
DAEWNILYDKLEKIHH	PLGPNCYYDKTKSFFD	RSMQVVPLDKQITIID
EEEIKLLSDKLKEAET	CLMMINMFDKTKSGRI	GNYRTQLYDKQREEYQ
KPDDIQYFDKLLVDVD	FKVAMGAFDKTRPVVA	VAIVRYAYDKRANPQV
PDYMPVVYDKLPQPPS	RYSVDIPLDKTVVNKD	LFKDLAAFDKSHDQAV
GNQMLEQYDKLQDGSI	TPEAKVLFDKVASQGE	QTPAGELYDKSIIQSA
PIIVSCGWDKLVKVWN	PKVDSSKMDKVDSKTD	KALRDAKLDKSQIHDI
AKQQFVEYDKNSDDTV	LHHHRINFDKYHPGYF	REESTTGFDKSRLGTK
RSMQVVPLDKQITIID	GLAPPALWDLAADKQT	PLGPNCYYDKTKSFFD
GNYRTQLYDKQREEYQ	DIILGKIWDLADPEGK	CLMMINMFDKTKSGRI
VAIVRYAYDKRANPQV	GENFKLLYDLADQLHA	FKVAMGAFDKTRPVVA
LFKDLAAFDKSHDQAV	KVNESSHYDLAFTDVH	RYSVDIPLDKTVVNKD
QTPAGELYDKSIIQSA	LPHAILRLDLAGRDLT	TPEAKVLFDKVASQGE
KALRDAKLDKSQIHDI	FEEAAKLYDLAKNADK	PKVDSSKMDKVDSKTD
REESTTGFDKSRLGTK	ERASPIKMDLAPSKDM	LHHHRINFDKYHPGYF
ADKNVVVFDKSSEQIL	NTLKSKAMDLAQAGST	GLAPPALWDLAADKQT
PLGPNCYYDKTKSFFD	NPSTVEAFDLAQSNSE	GENFKLLYDLADQLHA
CLMMINMFDKTKSGRI	LQAKVSALDLAVLDQV	KVNESSHYDLAFTDVH
FKVAMGAFDKTRPVVA	EFFRSGKYDLDFKSPD	LPHAILRLDLAGRDLT
RYSVDIPLDKTVVNKD	LREHFQSYDLDHMEKK	FEEAAKLYDLAKNADK
TPEAKVLFDKVASQGE	MDTDLETMDLDQGGEA	ERASPIKMDLAPSKDM
PKVDSSKMDKVDSKTD	MDVYQKALDLDSSCKE	NTLKSKAMDLAQAGST
LHHHRINFDKYHPGYF	IIQDVTLHDLDVANAR	NPSTVEAFDLAQSNSE
GLAPPALWDLAADKQT	SDYEMKLMDLDVEQLG	LQAKVSALDLAVLDQV
DIILGKIWDLADPEGK	DPPSISAFDLDVVKLT	EFFRSGKYDLDFKSPD
GENFKLLYDLADQLHA	SPLLSSSFDLDYDFQR	LREHFQSYDLDHMEKK
KVNESSHYDLAFTDVH	NHAASKKLDLEAWFPG	MDTDLETMDLDQGGEA
LPHAILRLDLAGRDLT	TGPSIKIWDLEGKIIV	MDVYQKALDLDSSCKE
FEEAAKLYDLAKNADK	GKEFTSKMDLEKPNYI	IIQDVTLHDLDVANAR
ERASPIKMDLAPSKDM	GTKKRSQLDLELEIEN	SDYEMKLMDLDVEQLG
NTLKSKAMDLAQAGST	GVLGKQQFDLENKFKP	DPPSISAFDLDVVKLT
NPSTVEAFDLAQSNSE	GYNVSLLYDLENLPAS	SPLLSSSFDLDYDFQR
LQAKVSALDLAVLDQV	SAVTACNLDLENLVTD	TQAKENAYDLEANLAV
EFFRSGKYDLDFKSPD	YVPRAVLVDLEPGTMD	NHAASKKLDLEAWFPG
LREHFQSYDLDHMEKK	HVPRAVFVDLEPTVID	TGPSIKIWDLEGKIIV
MDTDLETMDLDQGGEA	DNASLARLDLERKVES	GKEFTSKMDLEKPNYI
MDVYQKALDLDSSCKE	HATTHNAYDLEVIDIF	GTKKRSQLDLELEIEN
IIQDVTLHDLDVANAR	EESYEVFKDLFDPIIE	GVLGKQQFDLENKFKP
SDYEMKLMDLDVEQLG	EKMNGKVWDLFPEADK	GYNVSLLYDLENLPAS
SPLLSSSFDLDYDFQR	KEEIVDKYDLFVGSQA	SAVTACNLDLENLVTD
NHAASKKLDLEAWFPG	VVGAGEPMDLGELVGM	YVPRAVLVDLEPGTMD
TGPSIKIWDLEGKIIV	AGMTFTTFDLGGHEQA	HVPRAVFVDLEPTVID
GKEFTSKMDLEKPNYI	VELDLHSYDLGIENRD	DNASLARLDLERKVES
KQIDFRLWDLEKQIKQ	NLEDVQPHDLGKVGEV	HATTHNAYDLEVIDIF
GTKKRSQLDLELEIEN	MRDVYKKFDLGQDVID	EESYEVFKDLFDPIIE
GVLGKQQFDLENKFKP	TTEMETIYDLGTKMIE	EKMNGKVWDLFPEADK
SAVTACNLDLENLITD	GADHIITMDLHASQIQ	VVGAGEPMDLGELVGM
GYNVSLLYDLENLPAS	GLTHIITMDLHQKEIQ	GEKNILVFDLGGGTFD
SAVTACNLDLENLVTD	ATFEIKKCDLHRLEEG	AGMTFTTFDLGGHEQA
YVPRAVLVDLEPGTMD	AVHKNTTYDLIANIVH	KNLKFQVWDLGGQTSI
HVPRAVFVDLEPTVID	IATPGRILDLIKKGVA	VELDLHSYDLGIENRD
DNASLARLDLERKVES	NMPKPGVFDLINKAKW	NLEDVQPHDLGKVGEV
HATTHNAYDLEVIDIF	TGIGMTKADLINNLGT	MRDVYKKFDLGQDVID
EESYEVFKDLFDPIIE	VECIKIILDLISESPI	TTEMETIYDLGTKMIE
EKMNGKVWDLFPEADK	LGGFAGLFDLKAAGFK	GADHIITMDLHASQIQ
GEKNILVFDLGGGTFD	SILQQIELDLKATQAL	GLTHIITMDLHQKEIQ
AGMTFTTFDLGGHEQA	SQMDSVVKDLKDKAKE	ATFEIKKCDLHRLEEG
KNLKFQVWDLGGQTSI	EHLKQHYIDLKDRPFF	AVHKNTTYDLIANIVH
VELDLHSYDLGIENRD	TSSEITTKDLKEKKEV	IATPGRILDLIKKGVA
NLEDVQPHDLGKVGEV	DRREQARQDLKGLEET	NMPKPGVFDLINKAKW
VDIQLKYFDLGLPNRD	EQGEEDSYDLKGRLDD	TGIGMTKADLINNLGT
MRDVYKKFDLGQDVID	HLDIFEFLDLKKNTGK	LGGFAGLFDLKAAGFK
TTEMETIYDLGTKMIE	PSSFQLLYDLKLPVED	RDTTRRCRDLKAKGIL
GADHIITMDLHASQIQ	ATPEQISMDLKNELMY	SILQQIELDLKATQAL
GLTHIITMDLHQKEIQ	QSPSLVQYDLKNPSDS	SQMDSVVKDLKDKAKE
ATFEIKKCDLHRLEEG	LPGHYEVLDLKPNGKV	EHLKQHYIDLKDRPFF
AVHKNTTYDLIANIVH	QSDRWIKLDLKTELPR	TSSEITTKDLKEKKEV
IATPGRILDLIKKGVA	YGFGLIKLDLKTKSEN	DRREQARQDLKGLEET
NMPKPGVFDLINKAKW	TSPHGIPLDLLDRVMI	LIPLLERLDLKKDNIQ
TGIGMTKADLINNLGT	NEKNRKLFDLLDVLEF	HLDIFEFLDLKKNTGK
VECIKIILDLISESPI	LTARPFRLDLLEDRSL	PSSFQLLYDLKLPVED
LGGFAGLFDLKAAGFK	LLRLYLNYDLLEEAVD	ATPEQISMDLKNELMY
RDTTRRCRDLKAKGIL	EPNEYIHYDLLEKNIN	QSPSLVQYDLKNPSDS
SILQQIELDLKATQAL	MCYEAKEWDLLNENIM	LPGHYEVLDLKPNGKV
SQMDSVVKDLKDKAKE	EIYNEELFDLLNPSSD	QSDRWIKLDLKTELPR
GEDSKLIYDLKDQGGE	GACLFTCYDLLRPDVV	YGFGLIKLDLKTKSEN
EHLKQHYIDLKDRPFF	KELLQGKLDLLSDTNM	TSPHGIPLDLLDRVMI
TSSEITTKDLKEKKEV	KDFMIVALDLLSGLAE	NEKNRKLFDLLDVLEF
DRREQARQDLKGLEET	QTEIGQTLDLLTAPQG	LTARPFRLDLLEDRSL
EQGEEDSYDLKGRLDD	RNLEALALDLMEPEQA	EPNEYIHYDLLEKNIN
LIPLLERLDLKKDNIQ	RVPVFRPMDLMVEASP	MCYEAKEWDLLNENIM
HLDIFEFLDLKKNTGK	KDGQAMLWDLNEGKHL	GACLFTCYDLLRPDVV
PSSFQLLYDLKLPVED	KLTTPTYGDLNHLVSA	KELLQGKLDLLSDTNM
ATPEQISMDLKNELMY	NFPFERLYDLNHNEIG	KDFMIVALDLLSGLAE
QSPSLVQYDLKNPSDS	QDKLLRIYDLNKPEAE	QTEIGQTLDLLTAPQG
LPGHYEVLDLKPNGKV	GPQAASCLDLNLVTRV	RNLEALALDLMEPEQA
YGFGLIKLDLKTKSEN	DYLSVKIWDLNMENRP	RVPVFRPMDLMVEASP
TSPHGIPLDLLDRVMI	LDQQFAGLDLNSSDNQ	KDGQAMLWDLNEGKHL
NEKNRKLFDLLDVLEF	VDYFLRRLDLPIERQP	KLTTPTYGDLNHLVSA
LTARPFRLDLLEDRSL	TRGDADMYDLPKKEDA	NFPFERLYDLNHNEIG
EPNEYIHYDLLEKNIN	QGASAVLLDLPNSGGE	QDKLLRIYDLNKPEAE
GTARQDVYDLLKTNLY	GDHIPTPQDLPQRKSS	GPQAASCLDLNLVTRV
MCYEAKEWDLLNENIM	QVSLVINYDLPTNREN	DYLSVKIWDLNMENRP
EIYNEELFDLLNPSSD	RDPGVITYDLPTPPGE	LDQQFAGLDLNSSDNQ
EVISLPKNDLLQRLDA	QVSVVINFDLPVDKDG	VDYFLRRLDLPIERQP
GACLFTCYDLLRPDVV	VLRQITVNDLPVGRSV	TRGDADMYDLPKKEDA
KELLQGKLDLLSDTNM	ILRQITVNDLPVGRSV	QSSQHLFLDLPKLEKR
KDFMIVALDLLSGLAE	QITMSEQLDLPVRQAG	QGASAVLLDLPNSGGE
QTEIGQTLDLLTAPQG	AYRQKKIFDLQDWTQE	QVSLVINYDLPTNREN
RVPVFRPMDLMVEASP	DKLKGEMMDLQHGSLF	RDPGVITYDLPTPPGE
KDGQAMLWDLNEGKHL	TWVQPRVLDLQQIKGM	QVSVVINFDLPVDKDG
KLTTPTYGDLNHLVSA	RRLEAAYLDLQRILEN	VLRQITVNDLPVGRSV
NFPFERLYDLNHNEIG	IILVGTKLDLRDDKDT	ILRQITVNDLPVGRSV
QDKLLRIYDLNKPEAE	YQCFVSFFDLRDPSQI	QITMSEQLDLPVRQAG
GPQAASCLDLNLVTRV	PTLEWDNYDLREDALD	AYRQKKIFDLQDWTQE
DYLSVKIWDLNMENRP	RTLEGELHDLRGQVAK	DKLKGEMMDLQHGSLF
LDQQFAGLDLNSSDNQ	KVTVKVYFDLRIGDED	TWVQPRVLDLQQIKGM
VDYFLRRLDLPIERQP	EPNRPSELDLRLTEEG	RRLEAAYLDLQRILEN
TRGDADMYDLPKKEDA	LQDGEFSMDLRTKSTG	IILVGTKLDLRDDKDT
QSSQHLFLDLPKLEKR	KNNASTDYDLSDKSIN	PTLEWDNYDLREDALD
QGASAVLLDLPNSGGE	VKEKGSTLDLSDLEAE	RTLEGELHDLRGQVAK
GDHIPTPQDLPQRKSS	DYTTGQVFDLSEKLEQ	KVTVKVYFDLRIGDED
QVSLVINYDLPTNREN	TDRRLNVWDLSKIGEE	EPNRPSELDLRLTEEG
RDPGVITYDLPTPPGE	PLSPPKKKDLSLEEIQ	LQDGEFSMDLRTKSTG
QVSVVINFDLPVDKDG	KNLKWIGLDLSNGKPR	KNNASTDYDLSDKSIN
VLRQITVNDLPVGRSV	CDKTAKMWDLSSNQAI	VKEKGSTLDLSDLEAE
ILRQITVNDLPVGRSV	VAGMPTAYDLSSVIAS	DYTTGQVFDLSEKLEQ
QITMSEQLDLPVRQAG	SYIIPNGFDLTEENPK	TDRRLNVWDLSKIGEE
AYRQKKIFDLQDWTQE	MSIMEQPLDLTHIVGT	PLSPPKKKDLSLEEIQ
DKLKGEMMDLQHGSLF	QAIVCQQLDLTHLKER	KNLKWIGLDLSNGKPR
TWVQPRVLDLQQIKGM	VISKVLTFDLTKYPDA	RFLEIGKFDLSQNHPL
RRLEAAYLDLQRILEN	CLTNFHGMDLTRDKMC	CDKTAKMWDLSSNQAI
IILVGTKLDLRDDKDT	WDGTLRLWDLTTGTTT	VAGMPTAYDLSSVIAS
YQCFVSFFDLRDPSQI	PLLDQRRLDLVHTAAL	SYIIPNGFDLTEENPK
PTLEWDNYDLREDALD	IQPGCINYDLVKSGNL	MSIMEQPLDLTHIVGT
RTLEGELHDLRGQVAK	NMSMLQTQDLVKSVQA	QAIVCQQLDLTHLKER
KVTVKVYFDLRIGDED	PENTPRLFDLVKVKDE	VISKVLTFDLTKYPDA
EPNRPSELDLRLTEEG	KLDKAQIHDLVLVGGS	CLTNFHGMDLTRDKMC
LQDGEFSMDLRTKSTG	PGDLHVVLDMAKVADT	WDGTLRLWDLTTGTTT
KNNASTDYDLSDKSIN	RTDIARLLDMDGIIVE	PLLDQRRLDLVHTAAL
VKEKGSTLDLSDLEAE	KKLVRKTLDMIKKIAD	IQPGCINYDLVKSGNL
DYTTGQVFDLSEKLEQ	LVIESREFDMILGKLE	PENTPRLFDLVKVKDE
TDRRLNVWDLSKIGEE	RLPKDHHFDMINIKSI	KLDKAQIHDLVLVGGS
PLSPPKKKDLSLEEIQ	IPDQLVILDMKHGVEA	PGDLHVVLDMAKVADT
KNLKWIGLDLSNGKPR	DCLHKGTNDMKQQHVI	RTDIARLLDMDGIIVE
RFLEIGKFDLSQNHPL	IGNLELAWDMLDLAKI	KKLVRKTLDMIKKIAD
CDKTAKMWDLSSNQAI	LAEEAVTLDMLDLGAA	LVIESREFDMILGKLE
VAGMPTAYDLSSVIAS	RYKSYSPYDMLESIRK	RLPKDHHFDMINIKSI
SYIIPNGFDLTEENPK	QLSLDELWDMLGECLK	IPDQLVILDMKHGVEA
MSIMEQPLDLTHIVGT	PEGPGAHLDMNSLDRA	DCLHKGTNDMKQQHVI
QAIVCQQLDLTHLKER	PPKLQATLDMQSGIIH	IGNLELAWDMLDLAKI
VISKVLTFDLTKYPDA	EGNTTAGLDMREGTIG	LAEEAVTLDMLDLGAA
CLTNFHGMDLTRDKMC	TYIFHQLLDMREPVFE	RYKSYSPYDMLESIRK
WDGTLRLWDLTTGTTT	CDKMLEQLDMRRDVQE	QLSLDELWDMLGECLK
PLLDQRRLDLVHTAAL	EDKSIRVWDMSKRTGV	PEGPGAHLDMNSLDRA
IQPGCINYDLVKSGNL	KVIHGKLLDMVGKVQI	PPKLQATLDMQSGIIH
NMSMLQTQDLVKSVQA	GINTLVTYDMVPEPKI	EGNTTAGLDMREGTIG
PENTPRLFDLVKVKDE	EALAGAPLDNAPKEYP	KNHEAQIQDMRQRHAT
KLDKAQIHDLVLVGGS	GLVIQQVFDNGSIYNP	CDKMLEQLDMRRDVQE
PGDLHVVLDMAKVADT	FEMEARKLDNKDLFGK	EDKSIRVWDMSKRTGV
RTDIARLLDMDGIIVE	EQEHNGPLDNKGKSTA	KVIHGKLLDMVGKVQI
PYAYPSDYDMHTGDPK	HNMDIGTWDNKGPVAK	GINTLVTYDMVPEPKI
KKLVRKTLDMIKKIAD	SENLQEFWDNLIGGVD	EALAGAPLDNAPKEYP
LVIESREFDMILGKLE	VEEGRLIFDNLKKSIA	GLVIQQVFDNGSIYNP
RLPKDHHFDMINIKSI	STHLAKLYDNLLEQNL	EQEHNGPLDNKGKSTA
IPDQLVILDMKHGVEA	PGPSSQAYDNLSLSDH	HNMDIGTWDNKGPVAK
DCLHKGTNDMKQQHVI	GPWLGVEWDNPERGKH	SENLQEFWDNLIGGVD
IGNLELAWDMLDLAKI	KENPRNFSDNQLQEGK	VEEGRLIFDNLKKSIA
LAEEAVTLDMLDLGAA	THLGGEDFDNRLVNHF	STHLAKLYDNLLEQNL
RYKSYSPYDMLESIRK	MGVNHEKYDNSLKIIS	PGPSSQAYDNLSLSDH
QLSLDELWDMLGECLK	SDVKELVLDNSRSNEG	GPWLGVEWDNPERGKH
PEGPGAHLDMNSLDRA	QILPGDPFDNSSRPSQ	KENPRNFSDNQLQEGK
PPKLQATLDMQSGIIH	GLNDKVLFDNTGRGKS	THLGGEDFDNRLVNHF
EGNTTAGLDMREGTIG	SLLVQCILDNTIHGRI	MGVNHEKYDNSLKIIS
TYIFHQLLDMREPVFE	KPILKALLDNTKDKNT	SDVKELVLDNSRSNEG
CDKMLEQLDMRRDVQE	DVPLHALYDNVEKLFP	QILPGDPFDNSSRPSQ
EDKSIRVWDMSKRTGV	GEYIPTVFDNYSANVM	GLNDKVLFDNTGRGKS
GINTLVTYDMVPEPKI	ICRESNCYDPERVKNF	SLLVQCILDNTIHGRI
EALAGAPLDNAPKEYP	YEVFKDLFDPIIEDRH	KPILKALLDNTKDKNT
GLVIQQVFDNGSIYNP	DLKAAGFKDPLLASGT	DVPLHALYDNVEKLFP
FEMEARKLDNKDLFGK	GETKKKFKDPNAPKRP	ICRESNCYDPERVKNF
EQEHNGPLDNKGKSTA	RLIGRTWNDPSVQQDI	YEVFKDLFDPIIEDRH
HNMDIGTWDNKGPVAK	REEQRKVFDPVPVGVT	DLKAAGFKDPLLASGT
SENLQEFWDNLIGGVD	AKDVKQFYDQALQQAV	GETKKKFKDPNAPKRP
VEEGRLIFDNLKKSIA	VKNCFRMTDQEAIQDL	RLIGRTWNDPSVQQDI
STHLAKLYDNLLEQNL	YVPEVSALDQEIIEVD	REEQRKVFDPVPVGVT
PGPSSQAYDNLSLSDH	RKVVAEVYDQERFDNS	LNPVGAKFDPYEHEAL
GPWLGVEWDNPERGKH	SYDQQSGYDQHQGSYD	AKDVKQFYDQALQQAV
KENPRNFSDNQLQEGK	VITDPEKLDQIRQRES	GAGPAGRYDQATDTIL
THLGGEDFDNRLVNHF	EGKPDQKFDQKQELGR	VKNCFRMTDQEAIQDL
MGVNHEKYDNSLKIIS	LEELAVNYDQKSQEVE	YVPEVSALDQEIIEVD
SDVKELVLDNSRSNEG	VPDPGCHYDQLIEINL	RKVVAEVYDQERFDNS
QILPGDPFDNSSRPSQ	LEKKQKKFDQLLAEEK	SYDQQSGYDQHQGSYD
GLNDKVLFDNTGRGKS	GKEDSKTFDQLTPDES	VITDPEKLDQIRQRES
SLLVQCILDNTIHGRI	GAEEAKTFDQLTPEES	EGKPDQKFDQKQELGR
KPILKALLDNTKDKNT	TDIIQGKLDQRNQLLE	LEELAVNYDQKSQEVE
DVPLHALYDNVEKLFP	YTISQEAYDQRQDTVR	VPDPGCHYDQLIEINL
ICRESNCYDPERVKNF	PSKRKRRWDQTADQTP	LEKKQKKFDQLLAEEK
YEVFKDLFDPIIEDRH	GNQMFTHYDRAHIAQL	GKEDSKTFDQLTPDES
DLKAAGFKDPLLASGT	GGGGGASFDRAIEMER	GAEEAKTFDQLTPEES
GETKKKFKDPNAPKRP	GVAVMKLFDRAKVNVN	YTISQEAYDQRQDTVR
RLIGRTWNDPSVQQDI	WQNVFRTYDRDNSGMI	PSKRKRRWDQTADQTP
REEQRKVFDPVPVGVT	FMPPRMKMDRDPLGGL	GNQMFTHYDRAHIAQL
LNPVGAKFDPYEHEAL	WKNLFQQYDRDRSGSI	GGGGGASFDRAIEMER
AKDVKQFYDQALQQAV	AKSDKARYDREMKNYV	GVAVMKLFDRAKVNVN
GAGPAGRYDQATDTIL	VRSIISMFDRENKAGV	WQNVFRTYDRDNSGMI
VKNCFRMTDQEAIQDL	SVRARIVTDRETGSSK	WKNLFQQYDRDRSGSI
YVPEVSALDQEIIEVD	YNQEWTLWDRFEVQGL	AKSDKARYDREMKNYV
RKVVAEVYDQERFDNS	AGHRAVIFDRFRGVQD	VRSIISMFDRENKAGV
SYDQQSGYDQHQGSYD	YGVPGPTWDRGANLKD	SVRARIVTDRETGSSK
VITDPEKLDQIRQRES	FKMVEGFFDRGASIVE	YNQEWTLWDRFEVQGL
EGKPDQKFDQKQELGR	LEEAEQLLDRGIHPIR	AGHRAVIFDRFRGVQD
LEELAVNYDQKSQEVE	RDYYDRGYDRGYDDRD	YGVPGPTWDRGANLKD
VPDPGCHYDQLIEINL	GPCSEIHYDRIGGRDA	FKMVEGFFDRGASIVE
LEKKQKKFDQLLAEEK	KEIIDLVLDRIRKLAD	LEEAEQLLDRGIHPIR
GKEDSKTFDQLTPDES	ITPSGITYDRKDIEEH	MFLTRSEYDRGVNTFS
GAEEAKTFDQLTPEES	ALLRPGRLDRKIHIDL	RDYYDRGYDRGYDDRD
YTISQEAYDQRQDTVR	VSGLHSKLDRKKAVDQ	GPCSEIHYDRIGGRDA
PSKRKRRWDQTADQTP	EDKAKKKHDRKSKRLD	KEIIDLVLDRIRKLAD
GNQMFTHYDRAHIAQL	SEGLTKEYDRLLEEHA	ITPSGITYDRKDIEEH
GGGGGASFDRAIEMER	LMARQGLYDRLPPLPV	ALLRPGRLDRKIHIDL
WQNVFRTYDRDNSGMI	LDRMSSSFDRMGPGIG	VSGLHSKLDRKKAVDQ
WKNLFQQYDRDRSGSI	VVYGGKVMDRPGNYVE	EDKAKKKHDRKSKRLD
AKSDKARYDREMKNYV	GMPRRSRFDRPPARRP	SEGLTKEYDRLLEEHA
VRSIISMFDRENKAGV	KLLKEQKYDRQLRLWG	LMARQGLYDRLPPLPV
SVRARIVTDRETGSSK	INQFTQALDRQTATQL	LDRMSSSFDRMGPGIG
YNQEWTLWDRFEVQGL	DFSLPAYMDRRDHPLP	VVYGGKVMDRPGNYVE
AGHRAVIFDRFRGVQD	RGGDLMAYDRRGRPGD	GMPRRSRFDRPPARRP
YGVPGPTWDRGANLKD	EFVVEKVLDRRVVNGK	KLLKEQKYDRQLRLWG
FKMVEGFFDRGASIVE	LKKAAVHYDRSGRSLG	INQFTQALDRQTATQL
LEEAEQLLDRGIHPIR	FKEAFQLFDRTGDGKI	DFSLPAYMDRRDHPLP
RDYYDRGYDRGYDDRD	LQIRGVGFDRTLGGLE	RGGDLMAYDRRGRPGD
GPCSEIHYDRIGGRDA	QATQVNAWDRTLIENG	EFVVEKVLDRRVVNGK
KEIIDLVLDRIRKLAD	VVSDYAQMDRVLREER	LKKAAVHYDRSGRSLG
ITPSGITYDRKDIEEH	KDNDFIYHDRVPDLKD	LQIRGVGFDRTLGGLE
ALLRPGRLDRKIHIDL	IIADNAGYDSADLVAQ	QATQVNAWDRTLIENG
VSGLHSKLDRKKAVDQ	GFSADETWDSAIDTWS	VVSDYAQMDRVLREER
EDKAKKKHDRKSKRLD	AGFQFTQWDSETHNES	KDNDFIYHDRVPDLKD
SEGLTKEYDRLLEEHA	VHPEPGTWDSFLEKFM	IIADNAGYDSADLVAQ
LMARQGLYDRLPPLPV	PPEKPRKHDSGAADLE	LYKNRVEFDSAIDLVL
VVYGGKVMDRPGNYVE	LVRGQKVLDSGAPIKI	GFSADETWDSAIDTWS
GMPRRSRFDRPPARRP	GRTTGIVMDSGDGVTH	DPTGTYHGDSDLQLER
KLLKEQKYDRQLRLWG	DKWQHDLFDSGFGGGA	AGFQFTQWDSETHNES
DFSLPAYMDRRDHPLP	IMDESNVLDSGFLERM	VHPEPGTWDSFLEKFM
RGGDLMAYDRRGRPGD	DECLDTGMDSGKIQRT	PPEKPRKHDSGAADLE
EFVVEKVLDRRVVNGK	MEDFQKILDSGKIVQI	LVRGQKVLDSGAPIKI
LKKAAVHYDRSGRSLG	KGSIFVVFDSIESAKK	GRTTGIVMDSGDGVTH
FKEAFQLFDRTGDGKI	SKKIKGCWDSIHVVEV	IMDESNVLDSGFLERM
LQIRGVGFDRTLGGLE	MLLPNQVWDSIIQQAT	DECLDTGMDSGKIQRT
QATQVNAWDRTLIENG	KVVVGKTFDSIVMDPK	MEDFQKILDSGKIVQI
VVSDYAQMDRVLREER	EQFPRQVLDSKAPKPE	KGSIFVVFDSIESAKK
KDNDFIYHDRVPDLKD	PEEADETWDSKEDKIH	SKKIKGCWDSIHVVEV
IIADNAGYDSADLVAQ	LSSVVTQHDSKKAGAE	MLLPNQVWDSIIQQAT
LYKNRVEFDSAIDLVL	SRVVGNPFDSKTEQGP	KVVVGKTFDSIVMDPK
GFSADETWDSAIDTWS	PYRSVTHFDSLAVIDI	EQFPRQVLDSKAPKPE
DPTGTYHGDSDLQLDR	VKEMVANWDSLRSGPA	PEEADETWDSKEDKIH
DPTGTYHGDSDLQLER	IPSFIVRLDSQKHIDF	LSSVVTQHDSKKAGAE
AGFQFTQWDSETHNES	ITVPAYFNDSQRQATK	SRVVGNPFDSKTEQGP
VHPEPGTWDSFLEKFM	KNYKTAPFDSRFPNQN	PYRSVTHFDSLAVIDI
PPEKPRKHDSGAADLE	KIHAREIFDSRGNPTV	INEEAAMFDSLLMDSY
LVRGQKVLDSGAPIKI	LCDLKSRLDSRTGVAP	LSPYRALLDSLQLGPD
GRTTGIVMDSGDGVTH	MLEDGKKFDSSRDRNK	VKEMVANWDSLRSGPA
DKWQHDLFDSGFGGGA	CDDKDGKYDSSREAGT	IPSFIVRLDSQKHIDF
IMDESNVLDSGFLERM	ENIVIAKMDSTANEVE	KIHAREIFDSRGNPTV
MEDFQKILDSGKIVQI	EYRRLEVLDSTKSSRE	FLRENPYYDSRVVGKY
KGSIFVVFDSIESAKK	GGKAVANYDSVEEGEK	MLEDGKKFDSSRDRNK
SKKIKGCWDSIHVVEV	VDLEPGTMDSVRSGPF	CDDKDGKYDSSREAGT
MLLPNQVWDSIIQQAT	PEGLKFLFDSVSSQNV	EYRRLEVLDSTKSSRE
KVVVGKTFDSIVMDPK	VMVGMGQKDSYVGDEA	GGKAVANYDSVEEGEK
EQFPRQVLDSKAPKPE	KQVELALWDTAGQEDY	VDLEPGTMDSVRSGPF
PEEADETWDSKEDKIH	GPIKFNVWDTAGQEKF	VMVGMGQKDSYVGDEA
LSSVVTQHDSKKAGAE	KTIKLQIWDTAGQERF	KQVELALWDTAGQEDY
SRVVGNPFDSKTEQGP	YRPVAVALDTKGPEIR	GPIKFNVWDTAGQEKF
PYRSVTHFDSLAVIDI	VHMESEVYDTPENIVH	KTIKLQIWDTAGQERF
LSPYRALLDSLQLGPD	SKRSYQFWDTQPVPKL	YRPVAVALDTKGPEIR
VKEMVANWDSLRSGPA	ITRQNQFYDTQVIKQE	LELVDGHFDTKIGHKV
IPSFIVRLDSQKHIDF	DDQKLMIWDTRSNTTS	VHMESEVYDTPENIVH
ITVPAYFNDSQRQATK	GVLTEAMMDTRVQDAV	ITRQNQFYDTQVIKQE
KNYKTAPFDSRFPNQN	MFVGGLSWDTSKKDLK	DDQKLMIWDTRSNTTS
KIHAREIFDSRGNPTV	MFIGGLSWDTSKKDLT	GVLTEAMMDTRVQDAV
LCDLKSRLDSRTGVAP	VCRCSNPLDTSVKEKI	MFVGGLSWDTSKKDLK
FLRENPYYDSRVVGKY	MFIGGLSWDTTKKDLK	MFIGGLSWDTSKKDLT
MLEDGKKFDSSRDRNK	DNWRWHFYDTVKGSDW	VCRCSNPLDTSVKEKI
CDDKDGKYDSSREAGT	DSEKRKQYDTYGEEGL	MFIGGLSWDTTKKDLK
ENIVIAKMDSTANEVE	LAPDYDALDVANKIGI	DNWRWHFYDTVKGSDW
EYRRLEVLDSTKSSRE	SIKTVINYDVARDIDT	DSEKRKQYDTYGEEGL
GGKAVANYDSVEEGEK	NIVGSEHYDVARGVQK	LAPDYDALDVANKIGI
VDLEPGTMDSVRSGPF	TVADMERRDVDFELIK	SIKTVINYDVARDIDT
PEGLKFLFDSVSSQNV	SLGMILLWDVDGGLTQ	NIVGSEHYDVARGVQK
VMVGMGQKDSYVGDEA	LALLQRQFDVDILISG	TVADMERRDVDFELIK
KQVELALWDTAGQEDY	TFNSIMKCDVDIRKDL	TFNSIMKCDVDIRKDL
GPIKFNVWDTAGQEKF	ELTLGQIWDVDLQKNE	ELTLGQIWDVDLQKNE
KTIKLQIWDTAGQERF	KDLLIAYYDVDYEKNA	KDLLIAYYDVDYEKNA
YRPVAVALDTKGPEIR	TDVASRGLDVEDVKFV	TDVASRGLDVEDVKFV
LELVDGHFDTKIGHKV	RGKGIYLWDVEGRKYF	RGKGIYLWDVEGRKYF
VHMESEVYDTPENIVH	KALAAAGYDVEKNNSR	KALAAAGYDVEKNNSR
ITRQNQFYDTQVIKQE	ACLISLGYDVENDRQG	ACLISLGYDVENDRQG
DDQKLMIWDTRSNTTS	GLWDSLVYDVEVKSHL	GLWDSLVYDVEVKSHL
GVLTEAMMDTRVQDAV	IRCQELKYDVGGGERF	IRCQELKYDVGGGERF
MFVGGLSWDTSKKDLK	KNISFTVWDVGGQDKI	KNISFTVWDVGGQDKI
MFIGGLSWDTSKKDLT	KNICFTVWDVGGQDRI	KNICFTVWDVGGQDRI
VCRCSNPLDTSVKEKI	FARTRLAADVGKAGAE	FARTRLAADVGKAGAE
MFIGGLSWDTTKKDLK	LHEGAKALDVGSGSGI	LHEGAKALDVGSGSGI
DNWRWHFYDTVKGSDW	ENMRGVRFDVHDVTLH	ENMRGVRFDVHDVTLH
DSEKRKQYDTYGEEGL	ASFIRKASDVHEVRKV	ASFIRKASDVHEVRKV
LAPDYDALDVANKIGI	ILPCIKGYDVIAQAQS	ILPCIKGYDVIAQAQS
SIKTVINYDVARDIDT	RALDTMNFDVIKGKPV	LDALIVSMDVIQHETI
NIVGSEHYDVARGVQK	LDALIVSMDVIQHETI	ITYPAGFMDVISIDKT
TVADMERRDVDFELIK	TPSGFTLDDVIQTGVD	PFSKKDWYDVKAPAMF
SLGMILLWDVDGGLTQ	ITYPAGFMDVISIDKT	PEELQKCFDVKDVQML
GATILSMMDVDHQIAK	PFSKKDWYDVKAPAMF	VAKSSILLDVKPWDDE
LALLQRQFDVDILISG	PEELQKCFDVKDVQML	MDGGMSIWDVKSLESA
TFNSIMKCDVDIRKDL	VAKSSILLDVKPWDDE	FGFGLVKLDVKTKSCS
ELTLGQIWDVDLQKNE	MDGGMSIWDVKSLESA	GEIPRKNLDVMKEAMV
KDLLIAYYDVDYEKNA	FGFGLVKLDVKTKSCS	PGNQGRQFDVNLQVPD
TDVASRGLDVEDVKFV	GEIPRKNLDVMKEAMV	RCPHPLTFDVNNPLHL
KALAAAGYDVEKNNSR	PGNQGRQFDVNLQVPD	GIAAGGVMDVNTALQE
ACLISLGYDVENDRQG	RCPHPLTFDVNNPLHL	AFAIFRKFDVNTSAVQ
GLWDSLVYDVEVKSHL	GIAAGGVMDVNTALQE	ICPSTHNMDVPNIKRN
IRCQELKYDVGGGERF	AFAIFRKFDVNTSAVQ	VKIWRRSYDVPPPPME
KNISFTVWDVGGQDKI	ICPSTHNMDVPNIKRN	KGKLGVCFDVPTASVT
KNICFTVWDVGGQDRI	VKIWRRSYDVPPPPME	MVPVQVQLDVPVVKVA
FARTRLAADVGKAGAE	KGKLGVCFDVPTASVT	VQKRHYLFDVQRNNIA
LHEGAKALDVGSGSGI	MVPVQVQLDVPVVKVA	GANLKRSFDVREVIAR
ASFIRKASDVHEVRKV	VQKRHYLFDVQRNNIA	LAKYKASYDVSDSGQL
ILPCIKGYDVIAQAQS	GANLKRSFDVREVIAR	ASVLASRFDVSGYPTI
RALDTMNFDVIKGKPV	LAKYKASYDVSDSGQL	DLDLHVIYDVSHNIAK
LDALIVSMDVIQHETI	ASVLASRFDVSGYPTI	TAAVGGVFDVSNADRL
TPSGFTLDDVIQTGVD	DLDLHVIYDVSHNIAK	PDMKPSMFDVSRELGS
ITYPAGFMDVISIDKT	TAAVGGVFDVSNADRL	AHGIIVVYDVTDQESY
PFSKKDWYDVKAPAMF	PDMKPSMFDVSRELGS	MAINGKVFDVTKGRKF
PEELQKCFDVKDVQML	AHGIIVVYDVTDQESY	THGVIVVYDVTSAESF
VAKSSILLDVKPWDDE	MAINGKVFDVTKGRKF	AQCAIIMFDVTSRVTY
MDGGMSIWDVKSLESA	THGVIVVYDVTSAESF	KPKTKHKLDVTSVEDY
FGFGLVKLDVKTKSCS	AQCAIIMFDVTSRVTY	GDGETVEFDVVEGEKG
GEIPRKNLDVMKEAMV	KPKTKHKLDVTSVEDY	GATILKLLDVVHPAAK
PGNQGRQFDVNLQVPD	GDGETVEFDVVEGEKG	RERHPGSFDVVHVKDA
RCPHPLTFDVNNPLHL	GATILKLLDVVHPAAK	EDIDYAPLDVVSVLIP
GIAAGGVMDVNTALQE	RERHPGSFDVVHVKDA	DAKKEGPYDVVVLPGG
AFAIFRKFDVNTSAVQ	EDIDYAPLDVVSVLIP	IDGNKVTLDWAKPKGE
ICPSTHNMDVPNIKRN	DAKKEGPYDVVVLPGG	EFYKSLTNDWEDHLAV
VKIWRRSYDVPPPPME	IDGNKVTLDWAKPKGE	TADGRSSFDWLTGSST
KGKLGVCFDVPTASVT	EFYKSLTNDWEDHLAV	VLIHLTMHDYAPLVSG
VQKRHYLFDVQRNNIA	TADGRSSFDWLTGSST	KAYVRLAPDYDALDVA
GANLKRSFDVREVIAR	VLIHLTMHDYAPLVSG	VHNDAQSFDYDHDAFL
LAKYKASYDVSDSGQL	KAYVRLAPDYDALDVA	VSVMLQPFDYDPNEKS
ASVLASRFDVSGYPTI	VHNDAQSFDYDHDAFL	WVTTASLLDYDTVAGA
DLDLHVIYDVSHNIAK	VSVMLQPFDYDPNEKS	DGSRFQVWDYEEGEVE
TAAVGGVFDVSNADRL	WVTTASLLDYDTVAGA	SQGDSEYYDYGHGEVQ
PDMKPSMFDVSRELGS	DGSRFQVWDYEEGEVE	VGEDIRKLDYGQHVVA
AHGIIVVYDVTDQESY	SQGDSEYYDYGHGEVQ	SALVDAQLDYHRQAVQ
MAINGKVFDVTKGRKF	VGEDIRKLDYGQHVVA	QDSAAVGFDYKEKLAK
THGVIVVYDVTSAESF	SALVDAQLDYHRQAVQ	CDENILWLDYKNICKV
AQCAIIMFDVTSRVTY	RATVGKRLDYITAEIK	EPETFLPLDYLEVKPT
KPKTKHKLDVTSVEDY	QDSAAVGFDYKEKLAK	KTLFGKMMDYLQGSGE
GDGETVEFDVVEGEKG	CDENILWLDYKNICKV	AFLHPEEYDYMKDIVV
RERHPGSFDVVHVKDA	EPETFLPLDYLEVKPT	QRIRMEPWDYPAKQED
EDIDYAPLDVVSVLIP	KTLFGKMMDYLQGSGE	LKGPFSRYDYQRQPDS
DAKKEGPYDVVVLPGG	AFLHPEEYDYMKDIVV	SIGQAGEFDYSGSQAI
IDGNKVTLDWAKPKGE	QRIRMEPWDYPAKQED	FKNDQDTWDYTNPNLS
EFYKSLTNDWEDHLAV	DVKFVINYDYPNSSED	DDLGSSNWEAADLGNE
TADGRSSFDWLTGSST	LKGPFSRYDYQRQPDS	SSLAEAAYEAADVADD
KAYVRLAPDYDALDVA	SIGQAGEFDYSGSQAI	LEEIQKKLEAAEERRK
VHNDAQSFDYDHDAFL	FKNDQDTWDYTNPNLS	RTIEKFEKEAAEMGKG
VSVMLQPFDYDPNEKS	DDLGSSNWEAADLGNE	ADIALAPMEAAKVRIQ
WVTTASLLDYDTVAGA	SSLAEAAYEAADVADD	EPPVDKTYEAALETIQ
DGSRFQVWDYEEGEVE	LEEIQKKLEAAEERRK	MERCRILLEAARIIRE
SQGDSEYYDYGHGEVQ	RTIEKFEKEAAEMGKG	IETLRQKAEADKNDKS
VGEDIRKLDYGQHVVA	ADIALAPMEAAKVRIQ	HRRKQQTLEAEEAKRR
SALVDAQLDYHRQAVQ	GGEAPAALEAALEEKS	LNMSKAHYEAEIKNSQ
RATVGKRLDYITAEIK	EPPVDKTYEAALETIQ	VYLKGLPFEAENKHVI
QDSAAVGFDYKEKLAK	MERCRILLEAARIIRE	QQQLIKYWEAFLPEAK
CDENILWLDYKNICKV	IPSERHGFEAASIKEE	KENYKKFYEAFSKNLK
EPETFLPLDYLEVKPT	HRRKQQTLEAEEAKRR	LELKSVILEAFSSPSE
KTLFGKMMDYLQGSGE	LNMSKAHYEAEIKNSQ	ENLMHISYEAGILENP
AFLHPEEYDYMKDIVV	VYLKGLPFEAENKHVI	VGVLLRKLEAGIRGIS
QRIRMEPWDYPAKQED	QQQLIKYWEAFLPEAK	VAAGVGEFEAGISKNG
DVKFVINYDYPNSSED	KENYKKFYEAFSKNLK	ISLIYTNYEAGKDDYV
LKGPFSRYDYQRQPDS	LELKSVILEAFSSPSE	YLKFKEKFEAGQFEPS
SIGQAGEFDYSGSQAI	ENLMHISYEAGILENP	GDCVGSFYEAHDTVDL
FKNDQDTWDYTNPNLS	VGVLLRKLEAGIRGIS	DVYTIKALEAHKRAEE
TEEGKEVWDYVTVRKD	VAAGVGEFEAGISKNG	RPWAYAIWEAIKDFFD
DDLGSSNWEAADLGNE	ISLIYTNYEAGKDDYV	SQDTVALLEAILDGIV
SSLAEAAYEAADVADD	GDCVGSFYEAHDTVDL	IGATNVPLEAINEQTK
LEEIQKKLEAAEERRK	DVYTIKALEAHKRAEE	IKKFAEAFEAIPRALA
RTIEKFEKEAAEMGKG	RPWAYAIWEAIKDFFD	RLLLEVTYEAIVDGGI
ADIALAPMEAAKVRIQ	SQDTVALLEAILDGIV	IPITVRQLEAIVRIAE
GGEAPAALEAALEEKS	IGATNVPLEAINEQTK	FKATISALEAKIGQLE
EPPVDKTYEAALETIQ	IKKFAEAFEAIPRALA	APAVVKKQEAKKVVNP
MERCRILLEAARIIRE	RLLLEVTYEAIVDGGI	REELRQEWEAKQEKIK
IPSERHGFEAASIKEE	IPITVRQLEAIVRIAE	AKNEIREWEAKVQQGE
IETLRQKAEADKNDKS	FKATISALEAKIGQLE	NASGTTLLEALDCILP
HRRKQQTLEAEEAKRR	APAVVKKQEAKKVVNP	NASGVSLLEALDTILP
LNMSKAHYEAEIKNSQ	REELRQEWEAKQEKIK	SGASTGIYEALELRDN
QQQLIKYWEAFLPEAK	NASGTTLLEALDCILP	PVKHPELFEALGIAQP
KENYKKFYEAFSKNLK	NASGVSLLEALDTILP	QEFYETTLEALKDAKN
LELKSVILEAFSSPSE	SGASTGIYEALELRDN	GSILKKVLEALKDLIN
ENLMHISYEAGILENP	PVKHPELFEALGIAQP	TGVMDSLLEALQSGAA
VGVLLRKLEAGIRGIS	QEFYETTLEALKDAKN	TRWVRGIFEALRPLET
VAAGVGEFEAGISKNG	GSILKKVLEALKDLIN	DINTQQSFEALSERAV
ISLIYTNYEAGKDDYV	TRWVRGIFEALRPLET	AEKVAEKLEALSVKEE
YLKFKEKFEAGQFEPS	DINTQQSFEALSERAV	SSHKVLPLEALVTDAG
GDCVGSFYEAHDTVDL	AEKVAEKLEALSVKEE	ITGLRAAMEALVVEVT
DVYTIKALEAHKRAEE	SSHKVLPLEALVTDAG	LSVLRKHFEANNGKLP
RPWAYAIWEAIKDFFD	ITGLRAAMEALVVEVT	SLDPIKSFEAPATINS
SQDTVALLEAILDGIV	EEKLTHKMEANKENRE	ADTLALVFEAPNQEKV
IGATNVPLEAINEQTK	LSVLRKHFEANNGKLP	REHGIRLLEAQIATGG
IKKFAEAFEAIPRALA	SLDPIKSFEAPATINS	SMSGRQKLEAQLTENN
RLLLEVTYEAIVDGGI	ADTLALVFEAPNQEKV	VSRELQALEARIRQKD
YKASITALEAKIAQLE	REHGIRLLEAQIATGG	LKEGLQNMEARLAERK
FKATISALEAKIGQLE	SMSGRQKLEAQLTENN	NTKRDITLEASRENNK
APAVVKKQEAKKVVNP	VSRELQALEARIRQKD	GPDGLTAFEATDNQAI
REELRQEWEAKQEKIK	LKEGLQNMEARLAERK	VFVGNIPYEATEEQLK
NASGTTLLEALDCILP	NTKRDITLEASRENNK	DFISYLQREATNPPVI
NASGVSLLEALDTILP	DKENSGAIEASVKLTE	VEAVIALLEATPDTPA
SGASTGIYEALELRDN	GPDGLTAFEATDNQAI	MLPLTAAFEAVAQMFS
PVKHPELFEALGIAQP	VFVGNIPYEATEEQLK	SEKTKESREAVEKEFE
QEFYETTLEALKDAKN	DFISYLQREATNPPVI	KVSRDTLYEAVREVLH
GSILKKVLEALKDLIN	VEAVIALLEATPDTPA	QSGSFDKLEAVVKDLI
TRWVRGIFEALRPLET	MLPLTAAFEAVAQMFS	SRINNACFEAVVVTNT
DINTQQSFEALSERAV	SEKTKESREAVEKEFE	HGEVQDSYEAYGQDDW
AEKVAEKLEALSVKEE	KVSRDTLYEAVREVLH	AFIEFASFEDAKEALN
SSHKVLPLEALVTDAG	QSGSFDKLEAVVKDLI	MPFTLRAFEDEKKARM
ITGLRAAMEALVVEVT	SRINNACFEAVVVTNT	KGDYQKAYEDGCKTVD
EEKLTHKMEANKENRE	AFIEFASFEDAKEALN	VEVPQVTWEDIGGLED
LSVLRKHFEANNGKLP	MPFTLRAFEDEKKARM	DPAFIKTYEDIKENLE
SLDPIKSFEAPATINS	KGDYQKAYEDGCKTVD	FSLYFLAYEDKNDIPK
ADTLALVFEAPNQEKV	VEVPQVTWEDIGGLED	MILQASEYEDLEHKPG
REHGIRLLEAQIATGG	DPAFIKTYEDIKENLE	VVAPTLPREDLEKIIA
SMSGRQKLEAQLTENN	FSLYFLAYEDKNDIPK	NVVNKKTYEDLKRQGL
ALEEKRRLEARIAQLE	MILQASEYEDLEHKPG	SAKEKGKFEDMAKADK
VSRELQALEARIRQKD	NVVNKKTYEDLKRQGL	SAKEKSKFEDMAKSDK
LKEGLQNMEARLAERK	SAKEKGKFEDMAKADK	AGEGPALYEDPPDQKT
LCFSPGLMEASHVVND	SAKEKSKFEDMAKSDK	PGFAFVEFEDPRDAAD
NTKRDITLEASRENNK	AGEGPALYEDPPDQKT	VPFAFVRFEDPRDAED
GPDGLTAFEATDNQAI	PGFAFVEFEDPRDAAD	MKPVQKVLEDSDLKKS
VFVGNIPYEATEEQLK	VPFAFVRFEDPRDAED	EPKRAVSREDSQRPGA
LTNQWLEWEATELQPA	MKPVQKVLEDSDLKKS	DPVQEAWAEDVDLRVN
DFISYLQREATNPPVI	KHLLRETFEDSNLIPK	FTAKIALLEEAKKKKE
VEAVIALLEATPDTPA	EPKRAVSREDSQRPGA	YTAKIALLEEARRRKE
KVSRDTLYEAVREVLH	DPVQEAWAEDVDLRVN	EEEEAAMYEEEMEREE
SRINNACFEAVVVTNT	YTAKIALLEEARRRKE	EIGTSLFDEEGAKIVK
HGEVQDSYEAYGQDDW	EEEEAAMYEEEMEREE	SGDTAAVFEEGGDVDD
AFIEFASFEDAKEALN	EIGTSLFDEEGAKIVK	FEEAKRTYEEGLKHEA
SSYTRRKWEDDLKKNS	SGDTAAVFEEGGDVDD	LEEEITKFEEHVQSVD
MPFTLRAFEDEKKARM	FEEAKRTYEEGLKHEA	PMAMTQKYEEHVREQQ
KGDYQKAYEDGCKTVD	LEEEITKFEEHVQSVD	HGVEAKNYEEIAKVEK
VEVPQVTWEDIGGLED	HGVEAKNYEEIAKVEK	PKKKDLSLEEIQKKLE
DPAFIKTYEDIKENLE	PKKKDLSLEEIQKKLE	PKERTALFEEISRSGE
MILQASEYEDLEHKPG	PKERTALFEEISRSGE	FDRTAAVWEEIVGESN
VVAPTLPREDLEKIIA	FDRTAAVWEEIVGESN	PPYSQKRYEEIVKEVS
NVVNKKTYEDLKRQGL	PPYSQKRYEEIVKEVS	AAIKQRLFEEKADMII
SAKEKGKFEDMAKADK	KNPKTGIYEEKHAKRP	KNPKTGIYEEKHAKRP
SAKEKSKFEDMAKSDK	KAARQSVYEEKLKQFE	KPYYKLTWEEKKKFDE
AGEGPALYEDPPDQKT	EADAEKTFEEKQGTEI	KAARQSVYEEKLKQFE
PGFAFVEFEDPRDAAD	THCPDVCPEELEKMIQ	EADAEKTFEEKQGTEI
VPFAFVRFEDPRDAED	AHLELRTFEELKKHED	AHLELRTFEELKKHED
MKPVQKVLEDSDLKKS	TSITRARFEELNADLF	TSITRARFEELNADLF
KHLLRETFEDSNLIPK	ETLTRAKFEELNMDLF	ETLTRAKFEELNMDLF
EPKRAVSREDSQRPGA	PIRILVKKEELTLEGI	DAVKMVQFEENGRKEI
DPVQEAWAEDVDLRVN	DAVKMVQFEENGRKEI	PMRQRQLFEEQAKAKA
FTAKIALLEEAKKKKE	KEQHQKLWEEQLAAAK	KEQHQKLWEEQLAAAK
YTAKIALLEEARRRKE	MKRNISHYEEQLVKMF	MKRNISHYEEQLVKMF
KYNQLLRIEEELGSKA	IPLIKSAYEEQRIKDM	IPLIKSAYEEQRIKDM
EEEEAAMYEEEMEREE	GRDARREFEERHIPGA	GRDARREFEERHIPGA
SGDTAAVFEEGGDVDD	AAKAPIQWEERNVTAI	AAKAPIQWEERNVTAI
FEEAKRTYEEGLKHEA	REKREVIVEESIRTCK	KEDQTEYLEERRIKEI
LEEEITKFEEHVQSVD	DAIMNFKKEETAKLIE	REKREVIVEESIRTCK
PMAMTQKYEEHVREQQ	VLGRCQVFEETQIGGE	DAIMNFKKEETAKLIE
HGVEAKNYEEIAKVEK	DMATIQVYEETSGVSV	DSADRKRFEETGQELA
PKKKDLSLEEIQKKLE	AEEADRKYEEVARKLV	VLGRCQVFEETQIGGE
PKERTALFEEISRSGE	AQIEAKFYEEVHDLER	DMATIQVYEETSGVSV
FDRTAAVWEEIVGESN	FRRQRKGYEEVHVPAL	AEEADRKYEEVARKLV
PPYSQKRYEEIVKEVS	HELQANCYEEVKDRCT	AQIEAKFYEEVHDLER
AAIKQRLFEEKADMII	EHHLRDYFEEYGKIDT	FRRQRKGYEEVHVPAL
KNPKTGIYEEKHAKRP	TLLISKIREEYPDRIM	HELQANCYEEVKDRCT
EADAEKTFEEKQGTEI	IGNLDRAYEFAERCNE	EHHLRDYFEEYGKIDT
THCPDVCPEELEKMIQ	SRGPGTSFEFALAIVE	TLLISKIREEYPDRIM
TSITRARFEELNADLF	LELLNSGYEFDEGSII	IGNLDRAYEFAERCNE
ETLTRAKFEELNMDLF	EYCVQQLKEFEGKTLV	SRGPGTSFEFALAIVE
PIRILVKKEELTLEGI	KKEDGTFYEFGEDIPE	LELLNSGYEFDEGSII
DAVKMVQFEENGRKEI	LGLGASDFEFGVDPSA	EYCVQQLKEFEGKTLV
KEQHQKLWEEQLAAAK	LGNIMSGYEFINKLTG	KKEDGTFYEFGEDIPE
MKRNISHYEEQLVKMF	QWCNVVRWEFKHPQPF	PLGWSKKYEFGESDLR
IPLIKSAYEEQRIKDM	YYYHARVYEFLDKLDV	LGLGASDFEFGVDPSA
AAKAPIQWEERNVTAI	LENVSVALEFLDRESI	LGNIMSGYEFINKLTG
REKREVIVEESIRTCK	GDELWVVMEFLEGGAL	QWCNVVRWEFKHPQPF
DAIMNFKKEETAKLIE	CLDRLDIFEFLNHVED	FRSSRLMDEFKIGELF
[truncated: 21,663 more rows]

## Sheet: Chy_Ch
Chy_1_Ch	Chy_2_Ch	Chy_3_Ch
PDGEPAALAAAAAAEP	PDGEPAALAAAAAAEP	PDGEPAALAAAAAAEP
SSAAQAAVAAAAASAN	SSAAQAAVAAAAASAN	SSAAQAAVAAAAASAN
ATTQQAQLAAAAEIDE	ATTQQAQLAAAAEIDE	ATTQQAQLAAAAEIDE
QLQNLAALAAAASAAQ	QLQNLAALAAAASAAQ	IKMRIKVHAAADKHNS
IKMRIKVHAAADKHNS	IKMRIKVHAAADKHNS	RSGAMVKMAAAGGGGG
RSGAMVKMAAAGGGGG	RSGAMVKMAAAGGGGG	YKAPRMVLAAAGGVEH
YKAPRMVLAAAGGVEH	YKAPRMVLAAAGGVEH	YKGPRIVLAAAGGVSH
YKGPRIVLAAAGGVSH	YKGPRIVLAAAGGVSH	VYTQDCPLAAAKAIQG
VYTQDCPLAAAKAIQG	VYTQDCPLAAAKAIQG	QKLWEEQLAAAKAQQE
QKLWEEQLAAAKAQQE	KPPEMTPQAAAKELEE	KPPEMTPQAAAKELEE
KPPEMTPQAAAKELEE	PATPTPVPAAAPASVP	AKDQTKAQAAAPASVP
AKDQTKAQAAAPASVP	AKDQTKAQAAAPASVP	VVAAASALAAAPGIGA
VVAAASALAAAPGIGA	VVAAASALAAAPGIGA	EPLTASMLAAAPPQEQ
EPLTASMLAAAPPQEQ	EPLTASMLAAAPPQEQ	DTELQQCLAAAQAASQ
DTELQQCLAAAQAASQ	DTELQQCLAAAQAASQ	FNQGKLPFAAAQIGNS
FNQGKLPFAAAQIGNS	FNQGKLPFAAAQIGNS	PGAKSAAQAAAQTNSN
PGAKSAAQAAAQTNSN	PGAKSAAQAAAQTNSN	TGKTSTILAAARELFG
TGKTSTILAAARELFG	TGKTSTILAAARELFG	TIRSQNVMAAASIANI
TIRSQNVMAAASIANI	TIRSQNVMAAASIANI	GQRAVLKFAAATGATP
GQRAVLKFAAATGATP	GQRAVLKFAAATGATP	VFDAKNMMAACDPRHG
RAGNLARRAAATQPDA	RAGNLARRAAATQPDA	RWFQPVANAADAEAVR
VFDAKNMMAACDPRHG	VFDAKNMMAACDPRHG	VAPGKGILAADESTGS
KATVFLNPAACKGKAR	RWFQPVANAADAEAVR	DDDAEAILAADFEIGH
RWFQPVANAADAEAVR	VAPGKGILAADESTGS	DIESIRNFAADHFNQE
VAPGKGILAADESTGS	DDDAEAILAADFEIGH	WKPSSKRTAADKDRGE
DDDAEAILAADFEIGH	DIESIRNFAADHFNQE	KGVGKGSLAADKVVEE
DIESIRNFAADHFNQE	WKPSSKRTAADKDRGE	LMIVGKKCAADLGLNK
WKPSSKRTAADKDRGE	KGVGKGSLAADKVVEE	PRDERRFKAADLNGDL
KGVGKGSLAADKVVEE	PRDERRFKAADLNGDL	HPDPNLTYAADLVETM
LMIVGKKCAADLGLNK	HPDPNLTYAADLVETM	LDFARTRLAADVGKAG
PRDERRFKAADLNGDL	LDFARTRLAADVGKAG	LDFARTRLAADVGKGA
HPDPNLTYAADLVETM	LDFARTRLAADVGKSG	LDFARTRLAADVGKSG
LDFARTRLAADVGKAG	AESATGKRAAEDDEDD	AESATGKRAAEDDEDD
LDFARTRLAADVGKGA	SKKVAKQMAAEEAMKA	SKKVAKQMAAEEAMKA
LDFARTRLAADVGKSG	DEGPALKRAAEEEDEA	EEIQKKLEAAEERRKS
AESATGKRAAEDDEDD	EEIQKKLEAAEERRKS	DENSSGMFAAEETGEA
SKKVAKQMAAEEAMKA	DENSSGMFAAEETGEA	LFKRLDKFAAEHTIFA
EEIQKKLEAAEERRKS	LFKRLDKFAAEHTIFA	MLDAALALAAEISSKS
DENSSGMFAAEETGEA	MLDAALALAAEISSKS	QDLPNAMNAAEITDKL
LFKRLDKFAAEHTIFA	QDLPNAMNAAEITDKL	MDQKILSLAAEKTADK
MLDAALALAAEISSKS	GTTSVTVLAAELLREA	GTTSVTVLAAELLREA
QDLPNAMNAAEITDKL	KTTWVTKHAAENPGKY	KTTWVTKHAAENPGKY
MDQKILSLAAEKTADK	VKVREKQLAAENRLTE	VKVREKQLAAENRLTE
GTTSVTVLAAELLREA	LNTRWRRLAAEQRESL	LNTRWRRLAAEQRESL
KTTWVTKHAAENPGKY	IRRLHAEFAAERDWEQ	IRRLHAEFAAERDWEQ
VKVREKQLAAENRLTE	SQKTVLKMAAERGAFI	SQKTVLKMAAERGAFI
LNTRWRRLAAEQRESL	MILKEQSLAAESKTVL	MILKEQSLAAESKTVL
IRRLHAEFAAERDWEQ	EDTPVVQLAAETPTAE	EDTPVVQLAAETPTAE
SQKTVLKMAAERGAFI	YVDLEKDFAAEVVHPG	YVDLEKDFAAEVVHPG
MILKEQSLAAESKTVL	DRACRLAKAAFDDAIA	GHDRGVNWAAFHPTMP
YVDLEKDFAAEVVHPG	GHDRGVNWAAFHPTMP	LTGGDKAFAAGADIKE
DRACRLAKAAFDDAIA	LTGGDKAFAAGADIKE	PSRYLLLLAAGDPREE
LTGGDKAFAAGADIKE	RGKKRTVTAAGAENIQ	QRDAQELYAAGENRLG
RGKKRTVTAAGAENIQ	QRDAQELYAAGENRLG	LQWHEKALAAGGVGSI
PSRYLLLLAAGDPREE	LQWHEKALAAGGVGSI	PRVRSIRFAAGHDAEG
QRDAQELYAAGENRLG	PRVRSIRFAAGHDAEG	VVGPEAPLAAGIVGNL
LQWHEKALAAGGVGSI	VVGPEAPLAAGIVGNL	LVVKASGLAAGKGVIV
PRVRSIRFAAGHDAEG	LVVKASGLAAGKGVIV	DFTCGSPTAAGKKTEK
VVGPEAPLAAGIVGNL	DFTCGSPTAAGKKTEK	THIRVPASAAGRVIGK
LVVKASGLAAGKGVIV	IAPQPVGYAAGLKGAQ	EEDVLKFLAAGTHLGG
DFTCGSPTAAGKKTEK	THIRVPASAAGRVIGK	LMAQMATTAAGVAVGS
IAPQPVGYAAGLKGAQ	EEDVLKFLAAGTHLGG	VRGGQVRGAAGVTDGN
THIRVPASAAGRVIGK	LMAQMATTAAGVAVGS	SSGGVIRLAAIAESGV
EEDVLKFLAAGTHLGG	VRGGQVRGAAGVTDGN	ANGPADGYAAIAQADR
LMAQMATTAAGVAVGS	SSGGVIRLAAIAESGV	EKAEQQKKAAIISAEG
VRGGQVRGAAGVTDGN	ANGPADGYAAIAQADR	FVKLQKPNAAIRDCDR
SSGGVIRLAAIAESGV	EKAEQQKKAAIISAEG	SNGPTDSYAAISQVDR
ANGPADGYAAIAQADR	FVKLQKPNAAIRDCDR	RGHLLGRLAAIVAKQV
EKAEQQKKAAIISAEG	SNGPTDSYAAISQVDR	PKFLKSGDAAIVDMVP
FVKLQKPNAAIRDCDR	RGHLLGRLAAIVAKQV	GTGILCMFAAKAGARK
SNGPTDSYAAISQVDR	GTGILCMFAAKAGARK	EALKSHIMAAKAVANT
RGHLLGRLAAIVAKQV	EALKSHIMAAKAVANT	SPSVSSTLAAKDDPDG
PKFLKSGDAAIVDMVP	SPSVSSTLAAKDDPDG	AEMYVAKFAAKGEGQL
GTGILCMFAAKAGARK	AEMYVAKFAAKGEGQL	PHSGKTALAAKIAEES
PHSGKTALAAKIAEES	PHSGKTALAAKIAEES	GLEREIMLAAKKGLDP
GLEREIMLAAKKGLDP	GLEREIMLAAKKGLDP	DNSTMGYMAAKKHLEI
DNSTMGYMAAKKHLEI	DNSTMGYMAAKKHLEI	AEEMRARLAAKKQELE
AEEMRARLAAKKQELE	AEEMRARLAAKKQELE	VTTVGVAYAAKNAVTQ
KCSGNWMWAAKLPGEG	VTTVGVAYAAKNAVTQ	VSEQTRVNAAKNKTGA
VTTVGVAYAAKNAVTQ	VSEQTRVNAAKNKTGA	ERGDAVTKAAKQPHVG
VSEQTRVNAAKNKTGA	ERGDAVTKAAKQPHVG	ENAEQQALAAKREDLE
ERGDAVTKAAKQPHVG	ENAEQQALAAKREDLE	NKKVAKAYAALAALEK
ENAEQQALAAKREDLE	EEAREKMLAAKSADGS	SSASSDKYAALAELDS
NKKVAKAYAALAALEK	NKKVAKAYAALAALEK	TQIGAVPLAALGAPTL
SSASSDKYAALAELDS	SSASSDKYAALAELDS	EKMYERMYAALGDPKA
TQIGAVPLAALGAPTL	TQIGAVPLAALGAPTL	DFDDEAYYAALGTRPP
EKMYERMYAALGDPKA	EKMYERMYAALGDPKA	KTKGGNVFAALIQDQS
DFDDEAYYAALGTRPP	DFDDEAYYAALGTRPP	PNMANTVNAALKPLET
CEAMVAVMAALGVAVD	CEAMVAVMAALGVAVD	MSRGVKLLAALLEDEG
KTKGGNVFAALIQDQS	KTKGGNVFAALIQDQS	EGVDPSFLAALPDDIR
PNMANTVNAALKPLET	PNMANTVNAALKPLET	NEVPVKELAALPKATI
MSRGVKLLAALLEDEG	MSRGVKLLAALLEDEG	TEVSPEFLAALPPAIQ
EGVDPSFLAALPDDIR	EGVDPSFLAALPDDIR	QGWSPRERAALQEELS
NETLTSRLAALPENPP	NETLTSRLAALPENPP	MMQNPQILAALQERLD
NEVPVKELAALPKATI	NEVPVKELAALPKATI	PGPPLGSMAALRPPLE
TEVSPEFLAALPPAIQ	QGWSPRERAALQEELS	SLKQQEMMAALTDAIQ
MMQNPQILAALQERLD	MMQNPQILAALQERLD	FMRIAKAYAALTDEES
PGPPLGSMAALRPPLE	PGPPLGSMAALRPPLE	FIQTQQLHAAMADTFL
SLKQQEMMAALTDAIQ	SLKQQEMMAALTDAIQ	DTNILDTWAAMEELVD
FMRIAKAYAALTDEES	FMRIAKAYAALTDEES	DQFQLSLLAAMGNTQR
FIQTQQLHAAMADTFL	FIQTQQLHAAMADTFL	TPKLKLWMAAMKEDPT
DTNILDTWAAMEELVD	DTNILDTWAAMEELVD	ASKQMVKFAANINKES
DQFQLSLLAAMGNTQR	DQFQLSLLAAMGNTQR	SEPITVKFAANPNQNK
GGSLGLGLAAMGTARQ	TPKLKLWMAAMKEDPT	YKVGKFPFAANSRAKT
TPKLKLWMAAMKEDPT	ASKQMVKFAANINKES	APVAAATTAAPAAAAA
ASKQMVKFAANINKES	SEPITVKFAANPNQNK	AGPKRRALAAPAAEEK
DIIAITGLAANLDRAK	YKVGKFPFAANSRAKT	AGGAVAVSAAPGSAAP
SEPITVKFAANPNQNK	APVAAATTAAPAAAAA	MGFGLERMAAPIDRVG
YKVGKFPFAANSRAKT	AGPKRRALAAPAAEEK	ESVSTLIWAAPRLQSE
APVAAATTAAPAAAAA	GTAGGAALAAPAPGPG	KTVNQQTMAAPVVKEE
AGPKRRALAAPAAEEK	MGFGLERMAAPIDRVG	IINHVARFAAQAAHQG
AGGAVAVSAAPGSAAP	ESVSTLIWAAPRLQSE	VIGGNVVTAAQAKNLI
MGFGLERMAAPIDRVG	PETAEAKCAAPRPPSS	SSPYAAMLAAQDVAQR
MKHDFKNLAAPIRPIE	KTVNQQTMAAPVVKEE	TEWQHKAFAAQEDLEK
ESVSTLIWAAPRLQSE	IINHVARFAAQAAHQG	TAQALAQLAAQHSQSG
KTVNQQTMAAPVVKEE	VIGGNVVTAAQAKNLI	AVALAGLLAAQKVISK
IINHVARFAAQAAHQG	ALAQAVQRAAQAPSSF	SASLAASYAAQQHPQA
VIGGNVVTAAQAKNLI	SSPYAAMLAAQDVAQR	AKSKQAILAAQRRGED
ALAQAVQRAAQAPSSF	TEWQHKAFAAQEDLEK	LSKLVKKHAAQRSTET
SSPYAAMLAAQDVAQR	TAQALAQLAAQHSQSG	DNVVKKVQAAQSEAKV
TEWQHKAFAAQEDLEK	AVALAGLLAAQKVISK	ALQSINEWAAQTTDGK
AVALAGLLAAQKVISK	SASLAASYAAQQHPQA	RTWEKLLLAARAIVAI
SASLAASYAAQQHPQA	AKSKQAILAAQRRGED	GNQVLKVFAARDDEAA
AKSKQAILAAQRRGED	LSKLVKKHAAQRSTET	GPPDRCEHAARIINDL
LSKLVKKHAAQRSTET	DNVVKKVQAAQSEAKV	RTVFCMQLAARIRPRD
DNVVKKVQAAQSEAKV	ALQSINEWAAQTTDGK	MEDSPDLLAARKVADH
ALQSINEWAAQTTDGK	RTWEKLLLAARAIVAI	LTEDRRAFAARMAEIG
RTWEKLLLAARAIVAI	GNQVLKVFAARDDEAA	GGKDSLSMAARVGTET
GNQVLKVFAARDDEAA	KHPDYAILAARIAVSN	VRTKTVKKAARVIIEK
KHPDYAILAARIAVSN	GPPDRCEHAARIINDL	RYAICSALAASALPAL
GPPDRCEHAARIINDL	RTVFCMQLAARIRPRD	FVSGQKSMAASGNLGH
RTVFCMQLAARIRPRD	MEDSPDLLAARKVADH	CAEGWMDWAASKISGW
MEDSPDLLAARKVADH	GGKDSLSMAARVGTET	KVPAKKITAASKKAPA
AAVHVHTNAARQPELP	VRTKTVKKAARVIIEK	MLRKIAVAAASKPAVE
GGKDSLSMAARVGTET	FVSGQKSMAASGNLGH	SLKSTAKWAASLENLL
VRTKTVKKAARVIIEK	CAEGWMDWAASKISGW	EKIGIAEFAASLEVPV
VQSGNLALAASAAAVD	KVPAKKITAASKKAPA	RVADGLPLAASMQEDE
RYAICSALAASALPAL	MLRKIAVAAASKPAVE	VEEADAAMAASPHAVD
FVSGQKSMAASGNLGH	SLKSTAKWAASLENLL	SSSMTNSTAASRPPVT
CAEGWMDWAASKISGW	EKIGIAEFAASLEVPV	DFEQEMATAASSSSLE
KVPAKKITAASKKAPA	RVADGLPLAASMQEDE	AAECDVVMAATEPELL
MLRKIAVAAASKPAVE	VEEADAAMAASPHAVD	YVNERNARAAVAGEDG
SLKSTAKWAASLENLL	SSSMTNSTAASRPPVT	QDPLYGYFAAVAGQDG
EKIGIAEFAASLEVPV	DFEQEMATAASSSSLE	QTKGKVKLAAVDATVN
RVADGLPLAASMQEDE	AAECDVVMAATEPELL	PLHVTYAGAAVDELGK
VEEADAAMAASPHAVD	YVNERNARAAVAGEDG	LEEHAKLQAAVDGPMD
SSSMTNSTAASRPPVT	QDPLYGYFAAVAGQDG	TDALNATRAAVEEGIV
DFEQEMATAASSSSLE	QTKGKVKLAAVDATVN	GNLALFDKAAVFEEID
AAECDVVMAATEPELL	PLHVTYAGAAVDELGK	LVVPSALFAAVGTAGQ
YVNERNARAAVAGEDG	LEEHAKLQAAVDGPMD	GAGAPVYLAAVLEYLT
QDPLYGYFAAVAGQDG	TDALNATRAAVEEGIV	SMLKPTLMAAVPEIMD
QTKGKVKLAAVDATVN	GNLALFDKAAVFEEID	IGSFNGALAAVPVQDL
PLHVTYAGAAVDELGK	LVVPSALFAAVGTAGQ	FPSTAQAQAAVQGPVG
LEEHAKLQAAVDGPMD	GAGAPVYLAAVLEYLT	IFEINEAFAAVSAAIV
TDALNATRAAVEEGIV	SMLKPTLMAAVPEIMD	RDLDQASLAAVSQQLA
GNLALFDKAAVFEEID	IGSFNGALAAVPVQDL	HKEICAVLAAVTEVIR
LVVPSALFAAVGTAGQ	IFEINEAFAAVSAAIV	AVATPAKKAAVTPGKK
GAGAPVYLAAVLEYLT	RDLDQASLAAVSQQLA	GDRTFQKWAAVVVPSG
SMLKPTLMAAVPEIMD	HKEICAVLAAVTEVIR	IKEKRDLMACAQTGSG
IGSFNGALAAVPVQDL	AVATPAKKAAVTPGKK	KADEASELACPTPKED
FPSTAQAQAAVQGPVG	GDRTFQKWAAVVVPSG	PLARIVAFADAAVEPI
IFEINEAFAAVSAAIV	IKEKRDLMACAQTGSG	EANIRKLFADAEEEQR
RDLDQASLAAVSQQLA	KADEASELACPTPKED	RQAGEVTYADAHKERT
HKEICAVLAAVTEVIR	EANIRKLFADAEEEQR	RQAGEVTYADAHKGRK
AVATPAKKAAVTPGKK	RQAGEVTYADAHKERT	RQAGEVTFADAHRPKL
GDRTFQKWAAVVVPSG	RQAGEVTYADAHKGRK	EQYAMRAFADALEVIP
IKEKRDLMACAQTGSG	RQAGEVTFADAHRPKL	YDYTLAQYADALHPEI
KADEASELACPTPKED	EQYAMRAFADALEVIP	VLKNARAMADALLERG
PLARIVAFADAAVEPI	YDYTLAQYADALHPEI	ESYCVRAFADAMEVIP
EANIRKLFADAEEEQR	VLKNARAMADALLERG	YGPSSVSFADDFVRSS
RQAGEVTYADAHKERT	ESYCVRAFADAMEVIP	FHETLYQKADDGRPFP
RQAGEVTYADAHKGRK	VTTIARNWADAQTQIQ	APGKGILAADESTGSI
RQAGEVTFADAHRPKL	YGPSSVSFADDFVRSS	KIQPGSQQADFLDALI
EQYAMRAFADALEVIP	FHETLYQKADDGRPFP	AGGSFTVRADHGEPIG
VLKNARAMADALLERG	APGKGILAADESTGSI	LLADARSLADIAREEA
ESYCVRAFADAMEVIP	KIQPGSQQADFLDALI	EKAPQETYADIGGLDN
VTTIARNWADAQTQIQ	AGGSFTVRADHGEPIG	NECGHVLYADIKMENG
YGPSSVSFADDFVRSS	LLADARSLADIAREEA	SQDLAKIMADIRAQYD
FHETLYQKADDGRPFP	EKAPQETYADIGGLDN	VNDDQSFYADIYMEDG
LKDYLKRFADEGTVVK	NECGHVLYADIKMENG	EELKESILADKSLATR
APGKGILAADESTGSI	EELKESILADKSLATR	GRVSFELFADKVPKTA
KIQPGSQQADFLDALI	GRVSFELFADKVPKTA	APQRAPGVADLALSEN
AGGSFTVRADHGEPIG	APQRAPGVADLALSEN	EKELQHRYADLLLEKE
LLADARSLADIAREEA	EKELQHRYADLLLEKE	EEWYKSKFADLSEAAN
EKAPQETYADIGGLDN	EEWYKSKFADLSEAAN	VAYGCIKYADLSHNRL
NECGHVLYADIKMENG	VAYGCIKYADLSHNRL	NISKDRRYADLTEDQL
SQDLAKIMADIRAQYD	NISKDRRYADLTEDQL	DEVKAHLLADMAHISG
EELKESILADKSLATR	DEVKAHLLADMAHISG	SSKVEVVWADNSKTII
GRVSFELFADKVPKTA	SSKVEVVWADNSKTII	TTLHFEFYADPGAEVK
APQRAPGVADLALSEN	TTLHFEFYADPGAEVK	AEGKVRLLADPTGAFG
QKIEKQYDADLEQILI	AEGKVRLLADPTGAFG	VLDRIRKLADQCTGLQ
EKELQHRYADLLLEKE	LELKAKNYADQISRLE	LELKAKNYADQISRLE
EEWYKSKFADLSEAAN	IYKPSSRFADQKNPPN	IYKPSSRFADQKNPPN
VAYGCIKYADLSHNRL	QLQDIATLADQRRAAH	QLQDIATLADQRRAAH
NISKDRRYADLTEDQL	VPTGEVYFADSFDRGT	VPTGEVYFADSFDRGT
DEVKAHLLADMAHISG	TQQLHAAMADTFLEHM	TQQLHAAMADTFLEHM
SSKVEVVWADNSKTII	VLALQSQLADTKKKVD	VLALQSQLADTKKKVD
TTLHFEFYADPGAEVK	IAMVDVIFADVAQPDQ	IAMVDVIFADVAQPDQ
AEGKVRLLADPTGAFG	LANGNITWADVEARYP	RVQNMALYADVGGKQF
VLDRIRKLADQCTGLQ	RVQNMALYADVGGKQF	DFARTRLAADVGKAGA
LELKAKNYADQISRLE	DFARTRLAADVGKAGA	DFARTRLAADVGKSGT
IYKPSSRFADQKNPPN	DFARTRLAADVGKSGT	FCLPTKKYADVIIPRG
QLQDIATLADQRRAAH	FCLPTKKYADVIIPRG	REAGDVCYADVQKDGV
VPTGEVYFADSFDRGT	REAGDVCYADVQKDGV	TCEFYMAYADYHDLME
VLALQSQLADTKKKVD	TCEFYMAYADYHDLME	LVRHARAYAEAAAAPA
IAMVDVIFADVAQPDQ	LVRHARAYAEAAAAPA	IVETLRQKAEADKNDK
LANGNITWADVEARYP	IVETLRQKAEADKNDK	IIETLRQKAEADKNDK
RVQNMALYADVGGKQF	IIETLRQKAEADKNDK	TEDVVRVYAEADSQES
DFARTRLAADVGKAGA	TEDVVRVYAEADSQES	EQYAIKKFAEAFEAIP
FCLPTKKYADVIIPRG	EQYAIKKFAEAFEAIP	VIDISMILAEAIRRTH
REAGDVCYADVQKDGV	LPTMIGLLAEAGVRLL	ILTDMSSYAEALREVS
TCEFYMAYADYHDLME	VIDISMILAEAIRRTH	SGGPNSVYAEDAPWFD
LVRHARAYAEAAAAPA	ILTDMSSYAEALREVS	REELMRMLAEDELRDA
IVETLRQKAEADKNDK	CLFPRVFAAEAVTADS	KKPDYLPYAEDESVDD
IIETLRQKAEADKNDK	SGGPNSVYAEDAPWFD	LFCIPNHYAEDLERVF
TEDVVRVYAEADSQES	REELMRMLAEDELRDA	KDPVQEAWAEDVDLRV
EQYAIKKFAEAFEAIP	KKPDYLPYAEDESVDD	QLKEAKHIAEEADRKY
LPTMIGLLAEAGVRLL	LFCIPNHYAEDLERVF	MVKNAEKYAEEDRRKK
VIDISMILAEAIRRTH	KDPVQEAWAEDVDLRV	DLERVTDYAEEKEIQS
ILTDMSSYAEALREVS	QLKEAKHIAEEADRKY	TDGIGKSYAEELAKHG
CLFPRVFAAEAVTADS	MVNDAEKFAEEDKKLK	EKTISAKYAEERDRAE
SGGPNSVYAEDAPWFD	MVKNAEKYAEEDRRKK	DAVKCTHWAEGGKGAL
REELMRMLAEDELRDA	DLERVTDYAEEKEIQS	EYSNIEEFAEGSKINA
KKPDYLPYAEDESVDD	TDGIGKSYAEELAKHG	RALIVVPYAEGVIPDE
LFCIPNHYAEDLERVF	EKTISAKYAEERDRAE	LRTFKTVFAEHISDEC
KDPVQEAWAEDVDLRV	DAVKCTHWAEGGKGAL	TLSERVKLAEHKIFPA
QLKEAKHIAEEADRKY	EYSNIEEFAEGSKINA	STEQYDPFAEHRPPKI
MVNDAEKFAEEDKKLK	LRTFKTVFAEHISDEC	IKLESRALAEIAKAEL
DLERVTDYAEEKEIQS	TLSERVKLAEHKIFPA	IRLETRTLAEIAKVEL
EKTISAKYAEERDRAE	STEQYDPFAEHRPPKI	AQELQAKLAEIGAPIQ
DAVKCTHWAEGGKGAL	IKLESRALAEIAKAEL	KTIDWVAFAEIIPQNQ
EYSNIEEFAEGSKINA	IRLETRTLAEIAKVEL	GDRLRVELAEKASKLQ
LRTFKTVFAEHISDEC	AQELQAKLAEIGAPIQ	KLEQIKKWAEKLDRLT
STEQYDPFAEHRPPKI	KTIDWVAFAEIIPQNQ	EVKDRCTLAEKLGGSA
IKLESRALAEIAKAEL	WARFGRTLAEINANRA	HFETIMKYAEKLIQEG
IRLETRTLAEIAKVEL	DLPNAMNAAEITDKLG	EAEVLKQLAEKREHEK
AQELQAKLAEIGAPIQ	GDRLRVELAEKASKLQ	KRVRDALTAEKSKIET
KTIDWVAFAEIIPQNQ	KLEQIKKWAEKLDRLT	GFYSAYLVAEKVTVIT
WARFGRTLAEINANRA	EVKDRCTLAEKLGGSA	GFYSAYLVAEKVVVIT
GDRLRVELAEKASKLQ	EAEVLKQLAEKREHEK	TSLRTKVHAELADVLT
FYYEQDLWAEKFEPEY	KRVRDALTAEKSKIET	YKQTMKLFAELEIKRK
EVKDRCTLAEKLGGSA	GFYSAYLVAEKVVVIT	DDFSNQLRAELEKHGY
EAEVLKQLAEKREHEK	TSLRTKVHAELADVLT	TAHIACKFAELKEKID
GFYSAYLVAEKVTVIT	YKQTMKLFAELEIKRK	SQVPQSKYAELLAIIE
GFYSAYLVAEKVVVIT	DDFSNQLRAELEKHGY	LAALCKKYAELLEEHR
TSLRTKVHAELADVLT	TAHIACKFAELKEKID	TTSVTVLAAELLREAE
YKQTMKLFAELEIKRK	SQVPQSKYAELLAIIE	EALRRQRLAELQAKHG
DDFSNQLRAELEKHGY	TTSVTVLAAELLREAE	KVLTPELYAELRAKST
TAHIACKFAELKEKID	KVLTPELYAELRAKST	MEVIPSTLAENAGLNP
LAALCKKYAELLEEHR	MEVIPSTLAENAGLNP	TTNLINLLAENGRLSN
TTSVTVLAAELLREAE	TTNLINLLAENGRLSN	VRHIIKEYAENIGDGR
EALRRQRLAELQAKHG	VRHIIKEYAENIGDGR	MFVQRQVFAENKDEIA
KVLTPELYAELRAKST	MFVQRQVFAENKDEIA	FEAIPRALAENSGVKA
MEVIPSTLAENAGLNP	FEAIPRALAENSGVKA	IKETQRLLAEPVPGIK
TTNLINLLAENGRLSN	IKETQRLLAEPVPGIK	ELVQKAKLAEQAERYD
MFVQRQVFAENKDEIA	ELVQKAKLAEQAERYD	QLLQRARLAEQAERYD
FEAIPRALAENSGVKA	QLLQRARLAEQAERYD	DLVYQAKLAEQAERYD
IKETQRLLAEPVPGIK	DLVYQAKLAEQAERYD	RGYSFTTTAEREIVRD
ELVQKAKLAEQAERYD	RGYSFTTTAEREIVRD	MIWIVGEYAERIDNAD
DLVYQAKLAEQAERYD	MIWIVGEYAERIDNAD	RLLRKGNYAERVGAGA
RGYSFTTTAEREIVRD	RLLRKGNYAERVGAGA	SSLSHTLFAESGNKVQ
MIWIVGEYAERIDNAD	SSLSHTLFAESGNKVQ	GGLTGLNKAETAAKHG
AAESQIVYAERPLTDN	GGLTGLNKAETAAKHG	GQRVISMYAETAIALL
RLLRKGNYAERVGAGA	GQRVISMYAETAIALL	FQTFSICYAETGLLGA
SSLSHTLFAESGNKVQ	FQTFSICYAETGLLGA	QAMEVKAFAETHIKGF
GGLTGLNKAETAAKHG	QAMEVKAFAETHIKGF	TPGHGSGWAETPRTDR
GQRVISMYAETAIALL	ETSSLKCFAETPNKKN	YKQRTQKKAEVEGKDL
FQTFSICYAETGLLGA	TPGHGSGWAETPRTDR	HTYDFKKLAEVTKVVV
QAMEVKAFAETHIKGF	AQFDAKKFAETQPKKD	PVAGTCYQAEWDDYVP
ETSSLKCFAETPNKKN	CLLEAALAAEVKKPAA	EAAFPKTLAFAYLEDL
TPGHGSGWAETPRTDR	HTYDFKKLAEVTKVVV	ARGPHRARAFDEDEDD
AQFDAKKFAETQPKKD	PVAGTCYQAEWDDYVP	AQETATGMAFEEPIDE
YKQRTQKKAEVEGKDL	EAAFPKTLAFAYLEDL	DGEEEKEWAFEESKID
HTYDFKKLAEVTKVVV	ARGPHRARAFDEDEDD	MTVRIVKHAFEIIHLL
PVAGTCYQAEWDDYVP	AQETATGMAFEEPIDE	AEELPHIHAFEQKTLT
EAAFPKTLAFAYLEDL	DGEEEKEWAFEESKID	GEIWARFLAFESNIGD
ARGPHRARAFDEDEDD	MTVRIVKHAFEIIHLL	LLAARSIWAFGPDATG
AQETATGMAFEEPIDE	AEELPHIHAFEQKTLT	IVYLKPSYAFGSVGKE
DGEEEKEWAFEESKID	GEIWARFLAFESNIGD	IFEDDRCLAFHDISPQ
MTVRIVKHAFEIIHLL	RYRDAAVMAFGCILEG	QKQIKHMMAFIEQEAN
AEELPHIHAFEQKTLT	LLAARSIWAFGPDATG	RSGKPRGYAFIEYEHE
RYRDAAVMAFGCILEG	IVYLKPSYAFGSVGKE	DDGKMKGLAFIQDPDG
LLAARSIWAFGPDATG	IFEDDRCLAFHDISPQ	KKIQASTMAFKQMEQI
IVYLKPSYAFGSVGKE	QKQIKHMMAFIEQEAN	VKKIGGIFAFKVKDGP
IFEDDRCLAFHDISPQ	RSGKPRGYAFIEYEHE	QGQPDIYKAFLEILHT
QKQIKHMMAFIEQEAN	AQATEYAFAFIQVPQD	PALVRLLQAFLERGSN
RSGKPRGYAFIEYEHE	KKIQASTMAFKQMEQI	DGKPENEFAFNAEFKD
DDGKMKGLAFIQDPDG	VKKIGGIFAFKVKDGP	QWLIDTLYAFNSGNVE
AQATEYAFAFIQVPQD	QGQPDIYKAFLEILHT	GEEEVETFAFQAEIAQ
KKIQASTMAFKQMEQI	PALVRLLQAFLERGSN	QFLVKSGYAFVDCPDE
IPVVVAVNAFKTDTES	LVVPTAILAFLVNHDF	VARNPPGFAFVEFEDP
QGQPDIYKAFLEILHT	DGKPENEFAFNAEFKD	IARNPPGFAFVEFEDP
PALVRLLQAFLERGSN	QWLIDTLYAFNSGNVE	NRRGGPPFAFVEFEDP
LVVPTAILAFLVNHDF	GEEEVETFAFQAEIAQ	ECDVVKDYAFVHMEKE
DGKPENEFAFNAEFKD	QFLVKSGYAFVDCPDE	ECDIVKDYAFVHMERA
QWLIDTLYAFNSGNVE	VARNPPGFAFVEFEDP	ICMLDGVFAFVLLDTA
GEEEVETFAFQAEIAQ	IARNPPGFAFVEFEDP	GSGKKRGFAFVTFDDH
QFLVKSGYAFVDCPDE	NRRGGPPFAFVEFEDP	QSGKKRGFAFVTFDDH
VARNPPGFAFVEFEDP	ECDVVKDYAFVHMEKE	QHPLHVTYAGAAVDEL
IARNPPGFAFVEFEDP	ECDIVKDYAFVHMERA	LAPVNIFKAGADEERA
NRRGGPPFAFVEFEDP	ICMLDGVFAFVLLDTA	VSSAASVYAGAGGSGS
ECDVVKDYAFVHMEKE	GSGKKRGFAFVTFDDH	DTHSSTFDAGAGIALN
ECDIVKDYAFVHMERA	QSGKKRGFAFVTFDDH	SGLIMQLLAGAKIIEV
ICMLDGVFAFVLLDTA	QHPLHVTYAGAAVDEL	GTTGVVVLAGALLEEA
GSGKKRGFAFVTFDDH	LAPVNIFKAGADEERA	GTNFVLVFAGALLELA
QSGKKRGFAFVTFDDH	VSSAASVYAGAGGSGS	HIKQLSRFAGASIKIA
QHPLHVTYAGAAVDEL	DTHSSTFDAGAGIALN	HIKQLARFAGASIKIA
LAPVNIFKAGADEERA	SGLIMQLLAGAKIIEV	GVSLAVCKAGAVEKGV
VSSAASVYAGAGGSGS	GTTGVVVLAGALLEEA	RILLQSKNAGAVIGKG
DTHSSTFDAGAGIALN	GTNFVLVFAGALLELA	SGMCKAGFAGDDAPRA
SGLIMQLLAGAKIIEV	HIKQLSRFAGASIKIA	SEVGYDAMAGDFVNMV
GTTGVVVLAGALLEEA	GVSLAVCKAGAVEKGV	YASIAKAFAGDIANQL
GTNFVLVFAGALLELA	RILLQSKNAGAVIGKG	AARLQAAYAGDKADDI
HIKQLSRFAGASIKIA	SGMCKAGFAGDDAPRA	VIASFKVLAGDKNFIT
HIKQLARFAGASIKIA	SEVGYDAMAGDFVNMV	TFVTPTLLAGDKSLSN
GVSLAVCKAGAVEKGV	YASIAKAFAGDIANQL	TFVTPCLLAGDRSLAD
RILLQSKNAGAVIGKG	AARLQAAYAGDKADDI	GIFEVKATAGDTHLGG
SGMCKAGFAGDDAPRA	VIASFKVLAGDKNFIT	AMMCDIIYAGEKAQFA
SEVGYDAMAGDFVNMV	TFVTPTLLAGDKSLSN	ADIDLTKRAGELTEDE
YASIAKAFAGDIANQL	TFVTPCLLAGDRSLAD	IKGFQQILAGEYDHLP
AARLQAAYAGDKADDI	AMMCDIIYAGEKAQFA	TTMPVAKLAGFLDLTE
VIASFKVLAGDKNFIT	ADIDLTKRAGELTEDE	VRTDITYPAGFMDVIS
TFVTPTLLAGDKSLSN	IKGFQQILAGEYDHLP	RPWTIRQYAGFSTVEE
TFVTPCLLAGDRSLAD	TTMPVAKLAGFLDLTE	RLLIHQSLAGGIIGVK
GIFEVKATAGDTHLGG	VRTDITYPAGFMDVIS	EGGAHKVRAGGPGLER
AMMCDIIYAGEKAQFA	RPWTIRQYAGFSTVEE	IISGLYQGAGGPGPGG
ADIDLTKRAGELTEDE	DRRSSRDMAGGAGPRS	GSGYDYSYAGGRGSYG
IKGFQQILAGEYDHLP	RLLIHQSLAGGIIGVK	QPYAVSELAGHQTSAE
TTMPVAKLAGFLDLTE	EGGAHKVRAGGPGLER	DPPSWSVLAGHSRTVS
VRTDITYPAGFMDVIS	IISGLYQGAGGPGPGG	TPISEMGFAGIAVGAA
RPWTIRQYAGFSTVEE	GSGYDYSYAGGRGSYG	MMHGGTGFAGIDSSSP
RLLIHQSLAGGIIGVK	QPYAVSELAGHQTSAE	REVWALVQAGIRDGVV
EGGAHKVRAGGPGLER	DPPSWSVLAGHSRTVS	ILGPGLNKAGKFPSLL
IISGLYQGAGGPGPGG	MMHGGTGFAGIDSSSP	VAGQKLIYAGKILNDD
GSGYDYSYAGGRGSYG	REVWALVQAGIRDGVV	VAGQKLIYAGKILSDD
QPYAVSELAGHQTSAE	ILGPGLNKAGKFPSLL	NILRESGYAGKISQMP
DPPSWSVLAGHSRTVS	VAGQKLIYAGKILNDD	TAFSQLAFAGKKEHDP
TPISEMGFAGIAVGAA	VAGQKLIYAGKILSDD	LTRAASDYAGKQAHVE
MMHGGTGFAGIDSSSP	NILRESGYAGKISQMP	PDQQRLIFAGKQLEDG
REVWALVQAGIRDGVV	TAFSQLAFAGKKEHDP	ADFCIIHYAGKVDYKA
ILGPGLNKAGKFPSLL	LTRAASDYAGKQAHVE	GNMLSSLLAGKVQPSD
VAGQKLIYAGKILNDD	PDQQRLIFAGKQLEDG	SWQCLEYYAGLAASMA
VAGQKLIYAGKILSDD	ADFCIIHYAGKVDYKA	ALGLDQQFAGLDLNSS
NILRESGYAGKISQMP	GNMLSSLLAGKVQPSD	KQISVRGLAGLGDVAE
TAFSQLAFAGKKEHDP	ALGLDQQFAGLDLNSS	EAKARRILAGLGFDPE
PDQQRLIFAGKQLEDG	KQISVRGLAGLGDVAE	THDLQKHLAGLGLTEA
ADFCIIHYAGKVDYKA	EAKARRILAGLGFDPE	DRERFCRWAGLPRQGF
GNMLSSLLAGKVQPSD	THDLQKHLAGLGLTEA	ESNSPAALAGLRPHSD
ALGLDQQFAGLDLNSS	DRERFCRWAGLPRQGF	LTAEKLGFAGLVQEIS
KQISVRGLAGLGDVAE	ESNSPAALAGLRPHSD	ISGAIQHLAGMKDSKT
EAKARRILAGLGFDPE	LTAEKLGFAGLVQEIS	ERGQELIYAGMPITEV
THDLQKHLAGLGLTEA	ISGAIQHLAGMKDSKT	LTAEILELAGNAARDN
DRERFCRWAGLPRQGF	ERGQELIYAGMPITEV	SPNIVIALAGNKADLA
ESNSPAALAGLRPHSD	LTAEILELAGNAARDN	RTQFWLYFAGNLASGG
LTAEKLGFAGLVQEIS	SPNIVIALAGNKADLA	LGYIHRNFAGNRFSDH
ISGAIQHLAGMKDSKT	LGYIHRNFAGNRFSDH	PGWVRTDMAGPKATKS
ERGQELIYAGMPITEV	IPQAPAGLAGPVRGVG	IPQAPAGLAGPVRGVG
LTAEILELAGNAARDN	SKANSQPSAGRAPISN	SKANSQPSAGRAPISN
SPNIVIALAGNKADLA	HAILRLDLAGRDLTDY	HAILRLDLAGRDLTDY
RTQFWLYFAGNLASGG	GAEHFAEYAGRLGVGA	GAEHFAEYAGRLGVGA
LGYIHRNFAGNRFSDH	SGKLALRYAGRQTEAL	SGKLALRYAGRQTEAL
PGWVRTDMAGPKATKS	LWGPGVRAAGSGAGGG	LWGPGVRAAGSGAGGG
IPQAPAGLAGPVRGVG	QVTIPKDLAGSIIGKG	QVTIPKDLAGSIIGKG
SKANSQPSAGRAPISN	LGTLMRAWAGSPKGTI	LGTLMRAWAGSPKGTI
HAILRLDLAGRDLTDY	RENIQKSLAGSSGPGA	RENIQKSLAGSSGPGA
GAEHFAEYAGRLGVGA	KQDKIYFMAGSSRKEA	KQDKIYFMAGSSRKEA
SGKLALRYAGRQTEAL	EEGGKWPYAGTAEAIK	EEGGKWPYAGTAEAIK
LWGPGVRAAGSGAGGG	EKLQVVGRAGTGVDNV	EKLQVVGRAGTGVDNV
QVTIPKDLAGSIIGKG	LPHYGHILAGTIKDIV	LPHYGHILAGTIKDIV
LGTLMRAWAGSPKGTI	VDKGVVPLAGTNGETT	VDKGVVPLAGTNGETT
RENIQKSLAGSSGPGA	KISLPGQMAGTPITPL	KISLPGQMAGTPITPL
KQDKIYFMAGSSRKEA	FVERTLRLAGTQPLEV	FVERTLRLAGTQPLEV
EEGGKWPYAGTAEAIK	IRKIYSTLAGTRKDVE	IRKIYSTLAGTRKDVE
EKLQVVGRAGTGVDNV	LLLGKERFAGVDIRVR	LLLGKERFAGVDIRVR
LPHYGHILAGTIKDIV	ISETAMIFAGVDVTKE	ISETAMIFAGVDVTKE
VDKGVVPLAGTNGETT	PAMTIAKNAGVEGSLI	PAMTIAKNAGVEGSLI
KISLPGQMAGTPITPL	MAIEHADFAGVERLAL	MAIEHADFAGVERLAL
FVERTLRLAGTQPLEV	DCAVLIVAAGVGEFEA	AHGGYSVFAGVGERTR
IRKIYSTLAGTRKDVE	AHGGYSVFAGVGERTR	AKSKIAHLAGVKDQLT
LLLGKERFAGVDIRVR	AHYRACLYAGVKIAGT	AHYRACLYAGVKIAGT
ISETAMIFAGVDVTKE	NSKIVVVTAGVRQQEG	NSKIVVVTAGVRQQEG
PAMTIAKNAGVEGSLI	QKHFKKMFAGVSSIIL	QKHFKKMFAGVSSIIL
MAIEHADFAGVERLAL	PCEAYALMAHAMEEVK	SADGQTLFAGYTDNLV
DCAVLIVAAGVGEFEA	VEKFGKEWAHATIIPK	PCEAYALMAHAMEEVK
AHGGYSVFAGVGERTR	RDRRAYLFAHAVDFVP	VEKFGKEWAHATIIPK
AKSKIAHLAGVKDQLT	DMIVCAAYAHELPKYG	RDRRAYLFAHAVDFVP
AHYRACLYAGVKIAGT	ISTSVCVRAHESVVKS	DMIVCAAYAHELPKYG
NSKIVVVTAGVRQQEG	KDYYFDSYAHFGIHEE	ISTSVCVRAHESVVKS
QKHFKKMFAGVSSIIL	RYKMRSVYAHFPINVV	KDYYFDSYAHFGIHEE
SADGQTLFAGYTDNLV	THTTPVLLAHGERAEL	RYKMRSVYAHFPINVV
PCEAYALMAHAMEEVK	VPAELRRLAHGGQVNL	THTTPVLLAHGERAEL
VEKFGKEWAHATIIPK	KMRRRTYRAHGRINPY	VPAELRRLAHGGQVNL
RDRRAYLFAHAVDFVP	VEALAAALAHISGATS	KMRRRTYRAHGRINPY
DMIVCAAYAHELPKYG	RSGHVKAFAHITGGGL	VEALAAALAHISGATS
ISTSVCVRAHESVVKS	YLLPTFAFAHKDRDVQ	RSGHVKAFAHITGGGL
KDYYFDSYAHFGIHEE	DPAPATTFAHLDATTV	YLLPTFAFAHKDRDVQ
RYKMRSVYAHFPINVV	YQPFFRAHAHLDTGRR	SGDELMTLAHKHIVKT
THTTPVLLAHGERAEL	VFFRAGVLAHLEEERD	DPAPATTFAHLDATTV
VPAELRRLAHGGQVNL	KVTAEVVLAHLGGGST	YQPFFRAHAHLDTGRR
SSLGGFKLAHGLLEEL	RLGDPAEYAHLVQAII	VFFRAGVLAHLEEERD
KMRRRTYRAHGRINPY	YGSVPVLLAHNPHRDL	KVTAEVVLAHLGGGST
VEALAAALAHISGATS	PVTATSRLAHPNKPKD	RLGDPAEYAHLVQAII
RSGHVKAFAHITGGGL	TRRYRLSFAHPPSAEV	YGSVPVLLAHNPHRDL
YLLPTFAFAHKDRDVQ	HDLDLICRAHQVVEDG	PVTATSRLAHPNKPKD
SGDELMTLAHKHIVKT	LIDRLALFAHREDGPG	HDLDLICRAHQVVEDG
DPAPATTFAHLDATTV	YSTAARHYAHTDCPGH	LIDRLALFAHREDGPG
YQPFFRAHAHLDTGRR	NLRDNYRFAHTNVESL	YSTAARHYAHTDCPGH
VFFRAGVLAHLEEERD	HRDDALPFAHVAIAVE	NLRDNYRFAHTNVESL
RLGDPAEYAHLVQAII	NWEVYKLLAHVRPPVS	HRDDALPFAHVAIAVE
YGSVPVLLAHNPHRDL	KQKKEKVWAHYEEQPV	NWEVYKLLAHVRPPVS
PVTATSRLAHPNKPKD	LLSPARLYAIAAKEKD	KQKKEKVWAHYEEQPV
TRRYRLSFAHPPSAEV	KVRTISALAIAALAEA	LLSPARLYAIAAKEKD
HDLDLICRAHQVVEDG	NLMDAQVKAIADTGAN	KVRTISALAIAALAEA
LIDRLALFAHREDGPG	GDHPITAKAIAKGVGI	NLMDAQVKAIADTGAN
YSTAARHYAHTDCPGH	GDVEAIKNAIANASTL	GDHPITAKAIAKGVGI
NLRDNYRFAHTNVESL	TGKTALALAIAQELGS	GDVEAIKNAIANASTL
NWEVYKLLAHVRPPVS	RKNQLKDMAIATGGAV	TGKTALALAIAQELGS
KQKKEKVWAHYEEQPV	KALEDAFLAIDAKLTT	RKNQLKDMAIATGGAV
LLSPARLYAIAAKEKD	NARTGRVTAIDFRDIM	KALEDAFLAIDAKLTT
KVRTISALAIAALAEA	REATVKPFAIDIFPVT	KRQYQICLAIDDSSSM
NLMDAQVKAIADTGAN	AEFKDKDFAIDIIKST	NARTGRVTAIDFRDIM
GDHPITAKAIAKGVGI	RSKACDILAIDKSLTP	REATVKPFAIDIFPVT
GDVEAIKNAIANASTL	SNDDIASRAIDLLKEI	AEFKDKDFAIDIIKST
TGKTALALAIAQELGS	DLYLRILMAIDSELVD	RSKACDILAIDKSLTP
RKNQLKDMAIATGGAV	LQSVKRAFAIDSSHPW	DLYLRILMAIDSELVD
KALEDAFLAIDAKLTT	LMKQVTQLAIDTEERL	LQSVKRAFAIDSSHPW
NARTGRVTAIDFRDIM	ASIQHIQNAIDTEKSQ	LMKQVTQLAIDTEERL
REATVKPFAIDIFPVT	NLERALEMAIEAGAED	ASIQHIQNAIDTEKSQ
AEFKDKDFAIDIIKST	HCSRGERRAIEKLAVE	NLERALEMAIEAGAED
RSKACDILAIDKSLTP	GGGASFDRAIEMERGN	QANDKKVAAIEALNDG
SNDDIASRAIDLLKEI	GIGQFLAKAIEPPPLD	HCSRGERRAIEKLAVE
DLYLRILMAIDSELVD	SLKDQLALAIGKLGEN	GGGASFDRAIEMERGN
LQSVKRAFAIDSSHPW	QEEHERILAIGLINEA	GIGQFLAKAIEPPPLD
LMKQVTQLAIDTEERL	KLKGYTSWAIGLSVAD	MRIQIGTQAIERAPSY
ASIQHIQNAIDTEKSQ	KLKGYTNWAIGLSVAD	SGVERMGPAIERMGLS
NLERALEMAIEAGAED	VQYPLQTFAIGMEDSP	SLKDQLALAIGKLGEN
HCSRGERRAIEKLAVE	KNLNTLCWAIGSISGA	QEEHERILAIGLINEA
GGGASFDRAIEMERGN	QIGHGYKYAIGSLNEG	KLKGYTSWAIGLSVAD
GIGQFLAKAIEPPPLD	DREREAILAIHKEAQR	KLKGYTNWAIGLSVAD
SLKDQLALAIGKLGEN	IFQESIGLAIHLLDGG	VQYPLQTFAIGMEDSP
QEEHERILAIGLINEA	KYYRVCTLAIIDPGDS	KNLNTLCWAIGSISGA
KLKGYTSWAIGLSVAD	LKDEAQVCAIIERVQR	QIGHGYKYAIGSLNEG
KLKGYTNWAIGLSVAD	RRNKLDHYAIIKFPLT	EKQLKRRFAIGSQVSE
VQYPLQTFAIGMEDSP	EESDQGPYAIILAPTR	KNLLILYDAIGTLADS
KNLNTLCWAIGSISGA	NPLQVLVNAIINSGPR	DREREAILAIHKEAQR
QIGHGYKYAIGSLNEG	AKADLARLAIIRKQRE	IFQESIGLAIHLLDGG
DREREAILAIHKEAQR	AKGSSNSYAIKKKDEL	KYYRVCTLAIIDPGDS
IFQESIGLAIHLLDGG	EAVVDSILAIKKQDEP	LKDEAQVCAIIERVQR
KYYRVCTLAIIDPGDS	DKMTPEQLAIKNVGKQ	RRNKLDHYAIIKFPLT
LKDEAQVCAIIERVQR	EEDAHITFAILDAVNG	EESDQGPYAIILAPTR
RRNKLDHYAIIKFPLT	LEQDHDLQAILQEREL	NPLQVLVNAIINSGPR
EESDQGPYAIILAPTR	SAGATRVYAILTHGIF	AKADLARLAIIRKQRE
NPLQVLVNAIINSGPR	TGGKYVPRAILVDLEP	AKGSSNSYAIKKKDEL
AKADLARLAIIRKQRE	QKFALGIFAINEAVES	EAVVDSILAIKKQDEP
AKGSSNSYAIKKKDEL	PTPKGGKYAINPHLTE	DKMTPEQLAIKNVGKQ
EAVVDSILAIKKQDEP	TQRVMSDFAINQEQKE	LEQDHDLQAILQEREL
DKMTPEQLAIKNVGKQ	RPTPVQKHAIPIIKEK	SAGATRVYAILTHGIF
EEDAHITFAILDAVNG	GTGKTFSFAIPLIEKL	TGGKYVPRAILVDLEP
LEQDHDLQAILQEREL	AYTIQGQYAIPQPDLT	QKFALGIFAINEAVES
SAGATRVYAILTHGIF	VHGALAPLAIPSAAAA	GEGFLCVFAINNTKSF
TGGKYVPRAILVDLEP	AQVYEELLAIPVVKGR	PTPKGGKYAINPHLTE
QKFALGIFAINEAVES	AFISASGRAIQGGTSH	TQRVMSDFAINQEQKE
GEKKKGRSAINEVVTR	RIYKGVIQAIQKSDEG	SFFEAKVQAINVSSRF
GEGFLCVFAINNTKSF	GIHEVLVFAIQKSDMD	RPTPVQKHAIPIIKEK
TQRVMSDFAINQEQKE	EMTLDEWKAIQNKDRA	GTGKTFSFAIPLIEKL
SFFEAKVQAINVSSRF	TMDAELEFAIQPNTTG	TQAPSSTFAIPQELEK
RPTPVQKHAIPIIKEK	YLEVQRQLAIQRLQEQ	AYTIQGQYAIPQPDLT
GTGKTFSFAIPLIEKL	VDYPDQNWAIRAIETL	AQVYEELLAIPVVKGR
AYTIQGQYAIPQPDLT	DAEFIVAKAIRDGVIE	AFISASGRAIQGGTSH
AQVYEELLAIPVVKGR	AWLVDHVYAIREAATS	RIYKGVIQAIQKSDEG
AFISASGRAIQGGTSH	GGRVLAVTAIRENLIS	GIHEVLVFAIQKSDMD
RIYKGVIQAIQKSDEG	WAHDSSEYAIRESNSI	EMTLDEWKAIQNKDRA
GIHEVLVFAIQKSDMD	ITPRHLQLAIRGDEEL	TMDAELEFAIQPNTTG
EMTLDEWKAIQNKDRA	TRIGMSVNAIRKQSTD	YLEVQRQLAIQRLQEQ
TMDAELEFAIQPNTTG	IIPRHLQLAIRNDEEL	VDYPDQNWAIRAIETL
YLEVQRQLAIQRLQEQ	FLTQWVIYAIRNLTED	DAEFIVAKAIRDGVIE
VDYPDQNWAIRAIETL	TYLLEKSRAIRQAKEE	AWLVDHVYAIREAATS
DAEFIVAKAIRDGVIE	GGHVAQIYAIRQSISK	GGRVLAVTAIRENLIS
AWLVDHVYAIREAATS	IVERAAQLAIRVTNPN	WAHDSSEYAIRESNSI
GGRVLAVTAIRENLIS	KQDLPNAMAISEMTDK	ITPRHLQLAIRGDEEL
WAHDSSEYAIRESNSI	VGQVGMACAISILGKS	TRIGMSVNAIRKQSTD
ITPRHLQLAIRGDEEL	GTGKTATFAISILQQL	IIPRHLQLAIRNDEEL
TRIGMSVNAIRKQSTD	CSEKISNTAISISDHT	FLTQWVIYAIRNLTED
IIPRHLQLAIRNDEEL	FLAGGVAAAISKTAVA	TYLLEKSRAIRQAKEE
FLTQWVIYAIRNLTED	QANQLYPFAISLIESV	GGHVAQIYAIRQSISK
TYLLEKSRAIRQAKEE	DGRRKIAFAITAIKGV	IVERAAQLAIRVTNPN
GGHVAQIYAIRQSISK	EGLMTTVHAITATQKT	KQDLPNAMAISEMTDK
IVERAAQLAIRVTNPN	ASLSANTFAITGHAEA	VGQVGMACAISILGKS
KQDLPNAMAISEMTDK	TYMGPALFAITIEAMK	GTGKTATFAISILQQI
VGQVGMACAISILGKS	RTRKEAAWAITNATSG	GTGKTATFAISILQQL
GTGKTATFAISILQQI	EKLLLAARAIVAIENP	CSEKISNTAISISDHT
GTGKTATFAISILQQL	NVSSKNRKAIVERAAQ	FLAGGVAAAISKTAVA
CSEKISNTAISISDHT	GAPPLAGMAIVKEEET	QANQLYPFAISLIESV
FLAGGVAAAISKTAVA	TRRMAKKNAIVRSLPS	KVDTMIVQAISLLDDL
QANQLYPFAISLIESV	GYIAGVFCAIVSHPAD	DGRRKIAFAITAIKGV
KVDTMIVQAISLLDDL	VDGNKAKLAIWDTAGQ	EGLMTTVHAITATQKT
DGRRKIAFAITAIKGV	IADGHRMLAIYDGFDG	ASLSANTFAITGHAEA
EGLMTTVHAITATQKT	GNKRPGAFAIYLEPWH	TYMGPALFAITIEAMK
ASLSANTFAITGHAEA	SPDRACRLAKAAFDDA	RTRKEAAWAITNATSG
TYMGPALFAITIEAMK	IRKKARSFAKAAIEKQ	EKLLLAARAIVAIENP
RTRKEAAWAITNATSG	SDDSILRLAKADGIVS	NVSSKNRKAIVERAAQ
EKLLLAARAIVAIENP	AGEASAVLAKAKAKAE	GAPPLAGMAIVKEEET
GTSFEFALAIVEALNG	GLRLCRPKAKAKAKAK	TRRMAKKNAIVRSLPS
NVSSKNRKAIVERAAQ	RLCRPKAKAKAKAKDQ	GYIAGVFCAIVSHPAD
GAPPLAGMAIVKEEET	QQLLIGAYAKALEIIP	NLDFRSGLAIVSQHDL
TRRMAKKNAIVRSLPS	MKKELNYFAKALESPE	VDGNKAKLAIWDTAGQ
NLDFRSGLAIVSQHDL	LTAMSSVLAKALEVIK	IADGHRMLAIYDGFDG
VDGNKAKLAIWDTAGQ	LSEVANKFAKATGATQ	SPDRACRLAKAAFDDA
IADGHRMLAIYDGFDG	AEKKGIKFAKDAASLE	IRKKARSFAKAAIEKQ
GNKRPGAFAIYLEPWH	RELEHSRYAKDALNLA	AGEASAVLAKAKAKAE
SPDRACRLAKAAFDDA	GADIGTAMAKDERVNL	RLCRPKAKAKAKAKDQ
IRKKARSFAKAAIEKQ	MTDAAVSFAKDFLAGG	QQLLIGAYAKALEIIP
SDDSILRLAKADGIVS	CRQCFRQYAKDIGFIK	MKKELNYFAKALESPE
AGEASAVLAKAKAKAE	SKVTTHPLAKDKMMNG	LTAMSSVLAKALEVIK
GLRLCRPKAKAKAKAK	ADLRADAMAKDRSEEE	LSEVANKFAKATGATQ
RLCRPKAKAKAKAKDQ	YVSAFSKLAKDSNTIL	YIRYSQICAKAVRDAL
QQLLIGAYAKALEIIP	EDLSAETMAKDVGNVV	AEKKGIKFAKDAASLE
MKKELNYFAKALESPE	DSQEIFKLAKDVLIQG	RELEHSRYAKDALNLA
LTAMSSVLAKALEVIK	KAERAARLAKEAKSET	GADIGTAMAKDERVNL
LSEVANKFAKATGATQ	RLPECAKLAKEGRLQE	MTDAAVSFAKDFLAGG
YIRYSQICAKAVRDAL	LEDQNCKLAKEKKLLE	CRQCFRQYAKDIGFIK
AEKKGIKFAKDAASLE	ACQMLVCYAKELKEGF	SKVTTHPLAKDKMMNG
RELEHSRYAKDALNLA	MVRDVFRLAKENAPAI	ADLRADAMAKDRSEEE
GADIGTAMAKDERVNL	AQSEAEKLAKERQEAE	YVSAFSKLAKDSNTIL
MTDAAVSFAKDFLAGG	NSKIVVAMAKESVNAA	IDFDIEEFAKDVGAQI
CRQCFRQYAKDIGFIK	QLRKEGVFAKEVRTGG	EDLSAETMAKDVGNVV
SKVTTHPLAKDKMMNG	SKKDAEKYAKFFEDYG	DSQEIFKLAKDVLIQG
ADLRADAMAKDRSEEE	QVCYRVEWAKFQERER	KAERAARLAKEAKSET
YVSAFSKLAKDSNTIL	SKRALVILAKGAEEME	PVKKGVPMAKEGNLEL
IDFDIEEFAKDVGAQI	VVDLLAPYAKGGKIGL	RLPECAKLAKEGRLQE
EDLSAETMAKDVGNVV	QSGAGNNWAKGHYTEG	LEDQNCKLAKEKKLLE
DSQEIFKLAKDVLIQG	QTGAGNNWAKGHYTEG	ACQMLVCYAKELKEGF
KAERAARLAKEAKSET	TRLNKAVWAKGIRNVP	MVRDVFRLAKENAPAI
PVKKGVPMAKEGNLEL	DPSKQKPMAKGPAKNS	AQSEAEKLAKERQEAE
RLPECAKLAKEGRLQE	IYDGFDGFAKGQIKEI	NSKIVVAMAKESVNAA
LEDQNCKLAKEKKLLE	VHDGFEGLAKGQVQEV	SKKDAEKYAKFFEDYG
LFQTAITRAKEKRQQV	RLLLPGELAKHAVSEG	QVCYRVEWAKFQERER
ACQMLVCYAKELKEGF	ARMGVVECAKHELLQP	SKRALVILAKGAEEME
MVRDVFRLAKENAPAI	YVGLVRVLAKHGKLQD	VVDLLAPYAKGGKIGL
LLQGLAVLAKERPPNP	EWVDTVKLAKHKELAP	QSGAGNNWAKGHYTEG
AQSEAEKLAKERQEAE	DANGKIIWAKHSEVQQ	QTGAGNNWAKGHYTEG
EINPRDTMAKESSIIG	MGKQHMGYAKIKATVE	TRLNKAVWAKGIRNVP
NSKIVVAMAKESVNAA	GADVPMPYAKILEDNS	DPSKQKPMAKGPAKNS
QLRKEGVFAKEVRTGG	LLTPANLLAKINGKDS	IYDGFDGFAKGQIKEI
SKKDAEKYAKFFEDYG	PYFVATKLAKIRKPTL	VHDGFEGLAKGQVQEV
QVCYRVEWAKFQERER	KYDERKKNAKISSLLE	RLLLPGELAKHAVSEG
SKRALVILAKGAEEME	LSGWILSKAKKDDTDD	ARMGVVECAKHELLQP
VVDLLAPYAKGGKIGL	ALIDSMSLAKKDEKTD	YVGLVRVLAKHGKLQD
QSGAGNNWAKGHYTEG	VAVLQAHHAKKEAAQK	EWVDTVKLAKHKELAP
QTGAGNNWAKGHYTEG	KRREERLQAKKEEIIK	DANGKIIWAKHSEVQQ
DPSKQKPMAKGPAKNS	VKEQIYKLAKKGLTPS	MGKQHMGYAKIKATVE
IYDGFDGFAKGQIKEI	NSTMGYMMAKKHLEIN	GADVPMPYAKILEDNS
VHDGFEGLAKGQVQEV	PLSLEELLAKKKAEEE	LLTPANLLAKINGKDS
RLLLPGELAKHAVSEG	SGRDLINLAKKRTNII	PYFVATKLAKIRKPTL
ARMGVVECAKHELLQP	PLQVARVLAKLAEKEK	KYDERKKNAKISSLLE
YVGLVRVLAKHGKLQD	NMCNTPKYAKLEERTG	LSGWILSKAKKDDTDD
EWVDTVKLAKHKELAP	NAPLMTALAKLITVNT	ALIDSMSLAKKDEKTD
DANGKIIWAKHSEVQQ	RPSSLEQMAKLKPAFI	VAVLQAHHAKKEAAQK
MGKQHMGYAKIKATVE	KEKLNERLAKLSDGVA	KRREERLQAKKEEIIK
GADVPMPYAKILEDNS	NSEDKGALAKLVEAIR	VKEQIYKLAKKGLTPS
LLTPANLLAKINGKDS	KTGISDVFAKNDLAVV	NSTMGYMMAKKHLEIN
PYFVATKLAKIRKPTL	SDEVELSYAKNGQDLG	PLSLEELLAKKKAEEE
KYDERKKNAKISSLLE	TQSNSVCYAKNGQVIG	SGRDLINLAKKRTNII
LSGWILSKAKKDDTDD	LDNVKQELAKNKEMKE	PLQVARVLAKLAEKEK
ALIDSMSLAKKDEKTD	DPSTIEKLAKNKQKPI	NMCNTPKYAKLEERTG
VAVLQAHHAKKEAAQK	ACGKARVLAKNPKGKD	NAPLMTALAKLITVNT
KRREERLQAKKEEIIK	GEVTISVYAKNSLPEL	RPSSLEQMAKLKPAFI
VKEQIYKLAKKGLTPS	LRVDQIIMAKPAGGPK	KEKLNERLAKLSDGVA
NSTMGYMMAKKHLEIN	GFPLNAIYAKPANKQE	NSEDKGALAKLVEAIR
PLSLEELLAKKKAEEE	RLLMVSRMAKPEEVLV	KTGISDVFAKNDLAVV
SGRDLINLAKKRTNII	GNKVTLDWAKPKGEGG	SDEVELSYAKNGQDLG
PLQVARVLAKLAEKEK	IQTRGEGYAKPNEGAI	TQSNSVCYAKNGQVIG
NMCNTPKYAKLEERTG	YGGGGQYFAKPRNQGG	LDNVKQELAKNKEMKE
NAPLMTALAKLITVNT	GRNDLMEYAKQHGIPI	DPSTIEKLAKNKQKPI
RPSSLEQMAKLKPAFI	GGATEIELAKQITSYG	ACGKARVLAKNPKGKD
KEKLNERLAKLSDGVA	PGKRKKEMAKQKAAPE	GEVTISVYAKNSLPEL
NSEDKGALAKLVEAIR	GVEEAAKTAKQSAESV	LRVDQIIMAKPAGGPK
KTGISDVFAKNDLAVV	SQDEKDWFAKRFEELQ	GFPLNAIYAKPANKQE
SDEVELSYAKNGQDLG	KQVKGKILAKRINVRI	RLLMVSRMAKPEEVLV
TQSNSVCYAKNGQVIG	TGIYEEKHAKRPDADL	SQTKESRWAKPKELED
LDNVKQELAKNKEMKE	QTILRRVLAKRQDIKS	GNKVTLDWAKPKGEGG
DPSTIEKLAKNKQKPI	PEENQASWAKSAGAKS	IQTRGEGYAKPNEGAI
GEVTISVYAKNSLPEL	LVEGLKRLAKSDPMVQ	YGGGGQYFAKPRNQGG
LRVDQIIMAKPAGGPK	KRISTKEWAKSTGYDP	GRNDLMEYAKQHGIPI
GFPLNAIYAKPANKQE	PELYAELRAKSTPSGF	GGATEIELAKQITSYG
RLLMVSRMAKPEEVLV	SPEKACSLAKTAFDEA	PGKRKKEMAKQKAAPE
SQTKESRWAKPKELED	NPELACTLAKTAFDEA	GVEEAAKTAKQSAESV
GNKVTLDWAKPKGEGG	GKPMRIQYAKTDSDII	SQDEKDWFAKRFEELQ
IQTRGEGYAKPNEGAI	GINLIKVFAKTEAQKG	KQVKGKILAKRINVRI
YGGGGQYFAKPRNQGG	LANIFTVFAKTEVVDS	TGIYEEKHAKRPDADL
APEQACLLAKQAFDDA	HGNVMLLRAKTGGAYG	QTILRRVLAKRQDIKS
GRNDLMEYAKQHGIPI	ILELGSLLAKTGQAAE	PQLKSGELAKRSERRA
GGATEIELAKQITSYG	TILAPTVSAKTIAEQL	PEENQASWAKSAGAKS
PGKRKKEMAKQKAAPE	LVKCREEWAKTKDPTA	LVEGLKRLAKSDPMVQ
SQDEKDWFAKRFEELQ	RAERAARFAKTKEEVE	EQVKIESLAKSLEDAL
KQVKGKILAKRINVRI	SNDVRAELAKTPVNKK	KRISTKEWAKSTGYDP
TGIYEEKHAKRPDADL	HFLRMQQLAKTQEERA	PELYAELRAKSTPSGF
QTILRRVLAKRQDIKS	IAKLAETLAKTQVAGG	SPEKACSLAKTAFDEA
PEENQASWAKSAGAKS	KRSPPIPLAKVDATAE	NPELACTLAKTAFDEA
LVEGLKRLAKSDPMVQ	LVVNKTIFAKVDRLAG	GKPMRIQYAKTDSDII
KRISTKEWAKSTGYDP	RLATFWYYAKVELVPP	GINLIKVFAKTEAQKG
PELYAELRAKSTPSGF	NEEIGKLLAKVEQLGA	LANIFTVFAKTEVVDS
SPEKACSLAKTAFDEA	EELIPEKLAKVETPLE	LVKCREEWAKTKDPTA
NPELACTLAKTAFDEA	TTNCLAPLAKVIHDNF	RAERAARFAKTKEEVE
GINLIKVFAKTEAQKG	DQPPQAKKAKVKTSTV	SNDVRAELAKTPVNKK
LANIFTVFAKTEVVDS	AQEAQADFAKVLELDP	HFLRMQQLAKTQEERA
HGNVMLLRAKTGGAYG	KQEREKELAKVTIKKE	IAKLAETLAKTQVAGG
ILELGSLLAKTGQAAE	EDEFKRLFAKYGEPGE	KRSPPIPLAKVDATAE
LVKCREEWAKTKDPTA	EVMLDAALALAAEISS	AEGSEIRLAKVDATEE
RAERAARFAKTKEEVE	PLRLFLQGALAAGEIG	LVVNKTIFAKVDRLAG
SNDVRAELAKTPVNKK	GKLVQIEYALAAVAGG	RLATFWYYAKVELVPP
IAKLAETLAKTQVAGG	FSADGMRLALADAGDT	NEEIGKLLAKVEQLGA
KRSPPIPLAKVDATAE	PETKPVLMALAEGPGA	EELIPEKLAKVETPLE
AEGSEIRLAKVDATEE	EAFEAIPRALAENSGV	TTNCLAPLAKVIHDNF
LVVNKTIFAKVDRLAG	DSFIENLFALAGDEEP	DQPPQAKKAKVKTSTV
RLATFWYYAKVELVPP	GPGTSFEFALAIVEAL	AQEAQADFAKVLELDP
NEEIGKLLAKVEQLGA	VIGPSLPLALAMPLPE	KQEREKELAKVTIKKE
EELIPEKLAKVETPLE	APWCGHCKALAPEYAK	EDEFKRLFAKYGEPGE
TTNCLAPLAKVIHDNF	GGEVGATSALAPKIGP	EVMLDAALALAAEISS
DQPPQAKKAKVKTSTV	VKSVQRCIALAQLLVE	PLRLFLQGALAAGEIG
AQEAQADFAKVLELDP	GSDTLRCLALATHDNP	GKLVQIEYALAAVAGG
KQEREKELAKVTIKKE	ASGTTLLEALDCILPP	FSADGMRLALADAGDT
EDEFKRLFAKYGEPGE	VVISAYRKALDDMIST	PETKPVLMALAEGPGA
EVMLDAALALAAEISS	VDCVQARAALDKATVL	EAFEAIPRALAENSGV
PLRLFLQGALAAGEIG	SSKDQARQALDKLNGF	YDEDEVLLALAEQLGT
GKLVQIEYALAAVAGG	GKPFQESYALDLDEVI	DSFIENLFALAGDEEP
FSADGMRLALADAGDT	NRHLVSPEALDLLDKL	GPGTSFEFALAIVEAL
EAFEAIPRALAENSGV	QNLDGVANALDNVDAR	VIGPSLPLALAMPLPE
DSFIENLFALAGDEEP	FPPIEKFYALDPSFPR	APWCGHCKALAPEYAK
GPGTSFEFALAIVEAL	TATGLIQYALDQGVNV	GGEVGATSALAPKIGP
VIGPSLPLALAMPLPE	ELGDEAMMALDQSLAS	VKSVQRCIALAQLLVE
APWCGHCKALAPEYAK	RETWYLSWALDTNQEE	GSDTLRCLALATHDNP
GGEVGATSALAPKIGP	VIVGSALCALEGRDPE	QTAIPCLLALAVQASM
VKSVQRCIALAQLLVE	EKAGLLQRALEHFTDL	ASGTTLLEALDCILPP
GSDTLRCLALATHDNP	SSIQSIVPALEIANAH	VVISAYRKALDDMIST
ASGTTLLEALDCILPP	GTQLLEIYALEIQMYT	VDCVQARAALDKATVL
VVISAYRKALDDMIST	NILGEGRLALEKANQE	SSKDQARQALDKLNGF
VDCVQARAALDKATVL	EEMEDRLQALEKDKPS	GKPFQESYALDLDEVI
SSKDQARQALDKLNGF	TEKQHITLALEKQKLE	NRHLVSPEALDLLDKL
GKPFQESYALDLDEVI	AAIESCNKALELDSNN	QNLDGVANALDNVDAR
NRHLVSPEALDLLDKL	SAPHMHAYALELLFDQ	FPPIEKFYALDPSFPR
QNLDGVANALDNVDAR	GASTGIYEALELRDND	ELGDEAMMALDQSLAS
ELGDEAMMALDQSLAS	TLSSTGPFALEPDATG	RETWYLSWALDTNQEE
RETWYLSWALDTNQEE	SRATSFLLALEPELEA	VPVLAVSLALEGKASH
EKAGLLQRALEHFTDL	KRRVAEELALEQAKKE	VIVGSALCALEGRDPE
SSIQSIVPALEIANAH	HILRFASWALESDNNT	SSIQSIVPALEIANAH
NILGEGRLALEKANQE	RRERLRQLALETIDIN	GTQLLEIYALEIQMYT
EEMEDRLQALEKDKPS	GKAEQGKFALEVAAKT	EEMEDRLQALEKDKPS
TEKQHITLALEKQKLE	CAYDKTALALEVGDIV	TEKQHITLALEKQKLE
AAIESCNKALELDSNN	GEFKNKAFALEVIKST	SAPHMHAYALELLFDQ
SAPHMHAYALELLFDQ	WPYRAVAQALEVIPRT	GASTGIYEALELRDND
GASTGIYEALELRDND	PEPPPGLMALEVPEPL	HHLAKACYALENFVEN
HHLAKACYALENFVEN	EGLPPILNALEVQGRE	TLSSTGPFALEPDATG
TLSSTGPFALEPDATG	NDIPSSYMALFPHLLQ	SRATSFLLALEPELEA
SRATSFLLALEPELEA	RMGPAMGPALGAGIER	KRRVAEELALEQAKKE
KRRVAEELALEQAKKE	LRTECYGYALGDATRA	RRERLRQLALETIDIN
HILRFASWALESDNNT	SPLSETEMALGKDVTP	GKAEQGKFALEVAAKT
NPPAAVKLALESICLL	MSHVAVENALGLDQQF	CAYDKTALALEVGDIV
RRERLRQLALETIDIN	YQEGGGLYALGLIHAN	GEFKNKAFALEVIKST
GKAEQGKFALEVAAKT	YGKEVDLYALGLILAE	WPYRAVAQALEVIPRT
CAYDKTALALEVGDIV	HISEQAVWALGNIAGD	PEPPPGLMALEVPEPL
GEFKNKAFALEVIKST	AETKRKLMALGPIRLE	EGLPPILNALEVQGRE
WPYRAVAQALEVIPRT	TRGDECGLALGRLASI	RMGPAMGPALGAGIER
PEPPPGLMALEVPEPL	EVKSAASYALGSISVG	LRTECYGYALGDATRA
EGLPPILNALEVQGRE	SKASLRELALGSNKLG	MSHVAVENALGLDQQF
NDIPSSYMALFPHLLQ	KIHEACMLALGSVKAI	YQEGGGLYALGLIHAN
RMGPAMGPALGAGIER	NRIGSSLYALGTQDST	YGKEVDLYALGLILAE
LRTECYGYALGDATRA	KKLSTIALALGVERTR	HISEQAVWALGNIAGD
SPLSETEMALGKDVTP	FITGVGILALIDALRD	AETKRKLMALGPIRLE
MSHVAVENALGLDQQF	GSVEEAVQALIDLHNH	VVRNAALFALGQFSEN
YQEGGGLYALGLIHAN	AAAPVVPQALIDQLKP	TRGDECGLALGRLASI
YGKEVDLYALGLILAE	DLLYRRTKALIDYENS	EVKSAASYALGSISVG
HISEQAVWALGNIAGD	TFLSQTTYALIEAITE	SKASLRELALGSNKLG
AETKRKLMALGPIRLE	KLDAGNQLALIEELHK	NRIGSSLYALGTQDST
VVRNAALFALGQFSEN	LPSERSGHALIEQWNP	KKLSTIALALGVERTR
TRGDECGLALGRLASI	NHFTSARMALIGLGVS	FITGVGILALIDALRD
EVKSAASYALGSISVG	ADRLNVDFALIHKERK	GSVEEAVQALIDLHNH
SKASLRELALGSNKLG	YFRDNGKHALIIYDDL	AAAPVVPQALIDQLKP
NRIGSSLYALGTQDST	FFQKDRKMALIQMGSV	DLLYRRTKALIDYENS
KKLSTIALALGVERTR	DLPENKKQALKEKELG	TFLSQTTYALIEAITE
FITGVGILALIDALRD	NQGESITHALKHVSDD	KLDAGNQLALIEELHK
GSVEEAVQALIDLHNH	LKRESVELALKLLDED	LPSERSGHALIEQWNP
AAAPVVPQALIDQLKP	MCDKEFMWALKNGDLD	NHFTSARMALIGLGVS
DLLYRRTKALIDYENS	GDLAGRYYALKSMTEA	ADRLNVDFALIHKERK
TFLSQTTYALIEAITE	HCHPKIVNALKSQVDK	YFRDNGKHALIIYDDL
KLDAGNQLALIEELHK	YRLNRIENALKTIESA	FFQKDRKMALIQMGSV
LPSERSGHALIEQWNP	AGAGSDSFALKTRADK	VDCPDESWALKAIEAL
NHFTSARMALIGLGVS	ANMCRCLMALKVPTTE	DLPENKKQALKEKELG
ADRLNVDFALIHKERK	EAADSSELALLADELI	NQGESITHALKHVSDD
YFRDNGKHALIIYDDL	DPTKVVRTALLDAAGV	LKRESVELALKLLDED
FFQKDRKMALIQMGSV	PAQTSLEYALLDAVTQ	MCDKEFMWALKNGDLD
DLPENKKQALKEKELG	TLSHPQQMALLDQTKT	GDLAGRYYALKSMTEA
NQGESITHALKHVSDD	GGAGYKVLALLDVPDK	HCHPKIVNALKSQVDK
LKRESVELALKLLDED	SQFGCRSFALLFDDID	YRLNRIENALKTIESA
MCDKEFMWALKNGDLD	PEVRQSSFALLGDLTK	AGAGSDSFALKTRADK
GDLAGRYYALKSMTEA	GAETPVYLALLPPDAE	ANMCRCLMALKVPTTE
YRLNRIENALKTIESA	VLRGDHLFALLSSETH	EAADSSELALLADELI
AGAGSDSFALKTRADK	TAKPQQIQALMDEVTK	DPTKVVRTALLDAAGV
ANMCRCLMALKVPTTE	VESKVELNALMTDETI	PAQTSLEYALLDAVTQ
EAADSSELALLADELI	LRFSNRAFALNDLDDY	EASSARSQALLERDGL
DPTKVVRTALLDAAGV	LGGPAIVHALNETEVT	SQFGCRSFALLFDDID
PAQTSLEYALLDAVTQ	GAYILSRFALNHPELV	PEVRQSSFALLGDLTK
GGAGYKVLALLDVPDK	GAYILTRFALNNPEMV	GAETPVYLALLPPDAE
EASSARSQALLERDGL	LAQAVNARALPAVQQN	VLRGDHLFALLSSETH
SQFGCRSFALLFDDID	PVDEYCIQALPEFDGK	TAKPQQIQALMDEVTK
PEVRQSSFALLGDLTK	VVTRPEPQALPSPAIR	LRFSNRAFALNDLDDY
GAETPVYLALLPPDAE	TMIIMDSFALPVEGTE	LGGPAIVHALNETEVT
VLRGDHLFALLSSETH	AFGGGSLTALPVIETQ	GAYILSRFALNHPELV
TAKPQQIQALMDEVTK	CEERELALALQEALEP	GAYILTRFALNNPEMV
VESKVELNALMTDETI	YCIKYGALALQEIFDG	LAQAVNARALPAVQQN
LRFSNRAFALNDLDDY	QRFNNFLKALQEKVEI	VVTRPEPQALPSPAIR
LGGPAIVHALNETEVT	MQNPQILAALQERLDG	TMIIMDSFALPVEGTE
GAYILSRFALNHPELV	LQALAVHLALQGESSS	AFGGGSLTALPVIETQ
GAYILTRFALNNPEMV	RAQERLATALQKLEEA	CEERELALALQEALEP
LAQAVNARALPAVQQN	EPTAQQNLALQLAEKL	YCIKYGALALQEIFDG
VVTRPEPQALPSPAIR	LREVEARYALQMEQLN	QRFNNFLKALQEKVEI
TMIIMDSFALPVEGTE	RVLEAKELALQPKDDI	MQNPQILAALQERLDG
AFGGGSLTALPVIETQ	EAVKRKIQALQQQADE	LQALAVHLALQGESSS
CEERELALALQEALEP	QLCKGLVQALQTKVTQ	RKVEGDIWALQKDVED
YCIKYGALALQEIFDG	PRTTAAMWALQTVEKE	RAQERLATALQKLEEA
QRFNNFLKALQEKVEI	EEAKRGGQALRDAGYE	EPTAQQNLALQLAEKL
MQNPQILAALQERLDG	STLEPVEKALRDAKLD	LREVEARYALQMEQLN
LQALAVHLALQGESSS	MERIMKAQALRDNSTM	RVLEAKELALQPKDDI
RKVEGDIWALQKDVED	LKKLIEQYALREEHID	EAVKRKIQALQQQADE
RAQERLATALQKLEEA	QERRDRELALRIAQSE	QLCKGLVQALQTKVTQ
EPTAQQNLALQLAEKL	LRKEDMEYALRKLDDT	PRTTAAMWALQTVEKE
LREVEARYALQMEQLN	GGAPEIELALRLTEYS	EEAKRGGQALRDAGYE
RVLEAKELALQPKDDI	QQQEQHLLALRQEQVT	STLEPVEKALRDAKLD
EAVKRKIQALQQQADE	KPFEDASFALRTGEMS	MERIMKAQALRDNSTM
QLCKGLVQALQTKVTQ	AGVDGHSWALSAIDEL	LKKLIEQYALREEHID
PRTTAAMWALQTVEKE	LIQKVLTFALSEEVRP	QERRDRELALRIAQSE
EEAKRGGQALRDAGYE	DALEVIPMALSENSGM	LRKEDMEYALRKLDDT
STLEPVEKALRDAKLD	AKRNVKLIALSIDSVE	GGAPEIELALRLTEYS
MERIMKAQALRDNSTM	IRAKSQGMALSLGDKI	QQQEQHLLALRQEQVT
LKKLIEQYALREEHID	NRLAESLLALSQQEEL	KPFEDASFALRTGEMS
QERRDRELALRIAQSE	EEELQLALALSQSEAE	AGVDGHSWALSAIDEL
LRKEDMEYALRKLDDT	AIEKLAVEALSSLDGD	LIQKVLTFALSEEVRP
GGAPEIELALRLTEYS	TFEKEETFALSSTKTL	DALEVIPMALSENSGM
KPFEDASFALRTGEMS	SAYALCTFALSTGDPS	IRAKSQGMALSLGDKI
AGVDGHSWALSAIDEL	PKTAENFRALSTGEKG	NRLAESLLALSQQEEL
LIQKVLTFALSEEVRP	LVNKPELLALTESLTP	EEELQLALALSQSEAE
DALEVIPMALSENSGM	FLRNRLKYALTGDEVK	VTMDDFRWALSQSNPS
AKRNVKLIALSIDSVE	GHRTSENLALTGVDHS	AIEKLAVEALSSLDGD
IRAKSQGMALSLGDKI	AELPASVHALTGVDLS	TFEKEETFALSSTKTL
EEELQLALALSQSEAE	QGYLRSVFALTNGIYP	SAYALCTFALSTGDPS
VTMDDFRWALSQSNPS	PIQFESAWALTNIASG	PKTAENFRALSTGEKG
AIEKLAVEALSSLDGD	ASEIMAVLALTTSLED	NAFIRASRALTDKVTD
TFEKEETFALSSTKTL	SRGSQQYRALTVPELT	LVNKPELLALTESLTP
SAYALCTFALSTGDPS	PVPKGKPLALVEEIRN	FLRNRLKYALTGDEVK
PKTAENFRALSTGEKG	AEDNADTLALVFEAPN	GHRTSENLALTGVDHS
NAFIRASRALTDKVTD	HQPRNLLLALVGEVGE	QGYLRSVFALTNGIYP
LVNKPELLALTESLTP	ANGQSKGFALVGVGSE	PIQFESAWALTNIASG
FLRNRLKYALTGDEVK	ARARLSNLALVKPEKT	ASEIMAVLALTTSLED
GHRTSENLALTGVDHS	NEKVLSLLALVKPEVW	SRGSQQYRALTVPELT
AELPASVHALTGVDLS	ELLSKMRFALVPKLVK	GKSLADELALVDVLED
TGSLHLGHALTNAIQD	QVFHPHVQALVPPVVA	PVPKGKPLALVEEIRN
QGYLRSVFALTNGIYP	SADWREVWALVQAGIR	AEDNADTLALVFEAPN
PIQFESAWALTNIASG	DFAGVERLALVTGGEI	HQPRNLLLALVGEVGE
ASEIMAVLALTTSLED	VDGKQVELALWDTAGQ	ANGQSKGFALVGVGSE
SRGSQQYRALTVPELT	LPDKDCRYALYDATYE	ARARLSNLALVKPEKT
GELKHGPLALVDKLMP	AEKVARVKALYEELDL	NEKVLSLLALVKPEVW
GKSLADELALVDVLED	KAALGRALAMAESTEK	ELLSKMRFALVPKLVK
PVPKGKPLALVEEIRN	PITYPQGLAMAKEIGA	QVFHPHVQALVPPVVA
AEDNADTLALVFEAPN	FDMKSIPLAMAPVFEQ	SADWREVWALVQAGIR
HQPRNLLLALVGEVGE	ERFDGMLLAMAQQHEG	DFAGVERLALVTGGEI
ANGQSKGFALVGVGSE	YSGPDGHYAMDNITRQ	VDGKQVELALWDTAGQ
RLPLARVKALVKADPD	LDESGKKFAMEPEEFD	LPDKDCRYALYDATYE
ARARLSNLALVKPEKT	ALQKAKKYAMEQSIKS	AEKVARVKALYEELDL
ELLSKMRFALVPKLVK	DPGLDHMLAMETIDKA	KAALGRALAMAESTEK
QVFHPHVQALVPPVVA	TEYDSRVKAMEVDERP	PITYPQGLAMAKEIGA
SADWREVWALVQAGIR	QETIRTALAMGADRGI	FDMKSIPLAMAPVFEQ
DFAGVERLALVTGGEI	GVKVLGILAMIDEGET	ERFDGMLLAMAQQHEG
VDGKQVELALWDTAGQ	TNAIFKAFAMIIDKLE	HEAGGEDFAMDEDGDE
AEKVARVKALYEELDL	VDCPDEHWAMKAIETF	YSGPDGHYAMDNITRQ
KAALGRALAMAESTEK	ALKEIRKFAMKEMGTP	GRIHQIEYAMEAVKQG
PITYPQGLAMAKEIGA	YLAETLYYAMKGAGTD	LDQVEIIMAMEDEFGF
FDMKSIPLAMAPVFEQ	VTRVIQALAMKGDVEN	LDESGKKFAMEPEEFD
ERFDGMLLAMAQQHEG	VIDPKKAMAMKKDPVK	DPGLDHMLAMETIDKA
YSGPDGHYAMDNITRQ	RKSEIEYYAMLAKTGV	TEYDSRVKAMEVDERP
LDESGKKFAMEPEEFD	VARQQSHFAMMHGGTG	QRATSNVFAMFDQSQI
ALQKAKKYAMEQSIKS	ANKQDLPNAMNAAEIT	QETIRTALAMGADRGI
DPGLDHMLAMETIDKA	DVDLRVNFAMNVGKAR	ERLFPLIQAMHPTLAG
TEYDSRVKAMEVDERP	ILPPEKELAMPGEDLK	GVKVLGILAMIDEGET
QRATSNVFAMFDQSQI	GPSLPLALAMPLPEPE	TNAIFKAFAMIIDKLE
QETIRTALAMGADRGI	TVRVIDVFAMPQSGTG	VDCPDEHWAMKAIETF
ERLFPLIQAMHPTLAG	IQMSFKHYAMQEAKQQ	ALKEIRKFAMKEMGTP
GVKVLGILAMIDEGET	EKAENQVLAMRKQSEG	YLAETLYYAMKGAGTD
TNAIFKAFAMIIDKLE	ATECMCNLAMSKEVQD	VTRVIQALAMKGDVEN
VDCPDEHWAMKAIETF	TLRTAKALAMTALDVI	VIDPKKAMAMKKDPVK
ALKEIRKFAMKEMGTP	TGLVTNTLAMTEEEKN	RKSEIEYYAMLAKTGV
YLAETLYYAMKGAGTD	DKIVKEKFAMVAPDVQ	VARQQSHFAMMHGGTG
VTRVIQALAMKGDVEN	WEEHATCLANAEEQDM	ANKQDLPNAMNAAEIT
VIDPKKAMAMKKDPVK	LKALTSELANARDESK	DVDLRVNFAMNVGKAR
RKSEIEYYAMLAKTGV	PALDSLTPANEDQKIG	ILPPEKELAMPGEDLK
VARQQSHFAMMHGGTG	PSSKPTLLANGGHGVE	GPSLPLALAMPLPEPE
ANKQDLPNAMNAAEIT	DGKYSQVLANGLDNKL	TVRVIDVFAMPQSGTG
DVDLRVNFAMNVGKAR	PVFATVILANHVAKKD	IQMSFKHYAMQEAKQQ
ILPPEKELAMPGEDLK	ILSIQKDLANIAEVEV	KCPTLEQYAMRAFADA
GPSLPLALAMPLPEPE	VFVHAGPFANIAHGNS	EKAENQVLAMRKQSEG
TVRVIDVFAMPQSGTG	RIRSIARLANIDEEML	ATECMCNLAMSKEVQD
IQMSFKHYAMQEAKQQ	GYDVIAYLANIGQKED	TGLVTNTLAMTEEEKN
KCPTLEQYAMRAFADA	EAFSLVVLANIKMLEI	DKIVKEKFAMVAPDVQ
EKAENQVLAMRKQSEG	MVEEFMLLANISVAKK	WEEHATCLANAEEQDM
ATECMCNLAMSKEVQD	VAEKMIWWANKDPLPP	YGPGWVSMANAGKDTN
TLRTAKALAMTALDVI	NRGCTRYFANKETDKQ	LKALTSELANARDESK
TGLVTNTLAMTEEEKN	DQRDEILLANKKDLEE	PALDSLTPANEDQKIG
DKIVKEKFAMVAPDVQ	SCVPVLIFANKQDLLT	DGKYSQVLANGLDNKL
WEEHATCLANAEEQDM	RDAIILIFANKQDLPD	ILSIQKDLANIAEVEV
LKALTSELANARDESK	RDAVLLVFANKQDLPN	VFVHAGPFANIAHGNS
PALDSLTPANEDQKIG	LVDTTVELANKVGAAE	RIRSIARLANIDEEML
DGKYSQVLANGLDNKL	TEIRDMLLANKVPAAA	GYDVIAYLANIGQKED
ILSIQKDLANIAEVEV	FGYHGYTFANLGEHEF	EAFSLVVLANIKMLEI
VFVHAGPFANIAHGNS	YFNLFVMYANLGVAEK	MVEEFMLLANISVAKK
RIRSIARLANIDEEML	ICTDIRLLANLKEMEE	NRGCTRYFANKETDKQ
GYDVIAYLANIGQKED	YGFNAARLANLPEEVI	DQRDEILLANKKDLEE
EAFSLVVLANIKMLEI	DSETSQRLANLRQRVE	SCVPVLIFANKQDLLT
MVEEFMLLANISVAKK	GKAKLVILANNCPALR	RDAIILIFANKQDLPD
VAEKMIWWANKDPLPP	LVELSRVLANPGNSQV	RDAVLLVFANKQDLPN
NRGCTRYFANKETDKQ	HTVCHLLFANQTEKDI	RKAILVVFANKQDMEQ
DQRDEILLANKKDLEE	VLAPTRELANQVSKDF	LVDTTVELANKVGAAE
SCVPVLIFANKQDLLT	MAHAVTQLANRTPGKE	TEIRDMLLANKVPAAA
RDAIILIFANKQDLPD	QGLTGRKFANRVVVTK	FGYHGYTFANLGEHEF
RDAVLLVFANKQDLPN	PQLDSTSFANSRDTSF	YFNLFVMYANLGVAEK
RKAILVVFANKQDMEQ	VDIRKDLYANTVLSGG	ICTDIRLLANLKEMEE
LVDTTVELANKVGAAE	KVLFVRNLANTVTEEI	YGFNAARLANLPEEVI
TEIRDMLLANKVPAAA	AIDWAYYKANVAKAGL	DSETSQRLANLRQRVE
FGYHGYTFANLGEHEF	LSFWRGNLANVIRYFP	GKAKLVILANNCPALR
YFNLFVMYANLGVAEK	PGLFAKALANVNIGSL	LVELSRVLANPGNSQV
ICTDIRLLANLKEMEE	GIPNTAHFANVTQIED	TEAVRALLANQDSGEV
YGFNAARLANLPEEVI	LRRKLDLFANVVHVKS	VLAPTRELANQVSKDF
DSETSQRLANLRQRVE	EDPCAKRLANVVRQVQ	MAHAVTQLANRTPGKE
GKAKLVILANNCPALR	KLGNNCVFAPADVTSE	QGLTGRKFANRVVVTK
LVELSRVLANPGNSQV	FSTSSSCHAPAVTQHA	PQLDSTSFANSRDTSF
TEAVRALLANQDSGEV	IGCNAVSWAPAVVPGS	VDIRKDLYANTVLSGG
HTVCHLLFANQTEKDI	EGLQGQTWAPDWVEEL	KVLFVRNLANTVTEEI
VLAPTRELANQVSKDF	EKKAYVRLAPDYDALD	AIDWAYYKANVAKAGL
MAHAVTQLANRTPGKE	TFYNELRVAPEEHPVL	LSFWRGNLANVIRYFP
QGLTGRKFANRVVVTK	IDIITASYAPEGDEEI	LRKTFDLYANVRPCVS
PQLDSTSFANSRDTSF	KLKRKKQVAPEKPVKK	GIPNTAHFANVTQIED
KVLFVRNLANTVTEEI	WCGHCKQFAPEYEKIA	LRRKLDLFANVVHVKS
LSFWRGNLANVIRYFP	SKLNILKLAPGGHVGR	EDPCAKRLANVVRQVQ
PGLFAKALANVNIGSL	KQSDDEVYAPGLDIES	KLGNNCVFAPADVTSE
LRKTFDLYANVRPCVS	AAISKTAVAPIERVKL	FSTSSSCHAPAVTQHA
GIPNTAHFANVTQIED	FTITGSTYAPIGEVHK	IGCNAVSWAPAVVPGS
EDPCAKRLANVVRQVQ	GPIKTKQFAPIHAEAP	EKKAYVRLAPDYDALD
KLGNNCVFAPADVTSE	RLYGPTNFAPIINHVA	TFYNELRVAPEEHPVL
FSTSSSCHAPAVTQHA	FSRAAAAMAPIKVGDA	IDIITASYAPEGDEEI
IGCNAVSWAPAVVPGS	LDVIVRSFAPILPHLA	KLKRKKQVAPEKPVKK
EGLQGQTWAPDWVEEL	VTLPAVFKAPIRPDIV	WCGHCKQFAPEYEKIA
EKKAYVRLAPDYDALD	RLRRATEYAPKKRIEP	SKLNILKLAPGGHVGR
TFYNELRVAPEEHPVL	GKMKSDSFAPKTDSEK	AAISKTAVAPIERVKL
IDIITASYAPEGDEEI	DTLALVFEAPNQEKVS	FTITGSTYAPIGEVHK
WCGHCKQFAPEYEKIA	THGDIIRFAPPLVIKE	GPIKTKQFAPIHAEAP
SKLNILKLAPGGHVGR	NSTGPAPMAPPRAPGP	FSRAAAAMAPIKVGDA
KQSDDEVYAPGLDIES	SRGPYHFRAPSRIFWR	LDVIVRSFAPILPHLA
AAISKTAVAPIERVKL	SLKNSKKYAPTEAQLN	VTLPAVFKAPIRPDIV
FTITGSTYAPIGEVHK	VRGLAKGWAPTFLGYS	RLRRATEYAPKKRIEP
GPIKTKQFAPIHAEAP	VPPTPQPLAPTPSAPC	GKMKSDSFAPKTDSEK
RLYGPTNFAPIINHVA	ILRGGTILAPTVSAKT	DTLALVFEAPNQEKVS
FSRAAAAMAPIKVGDA	IHFPLATYAPVISAEK	THGDIIRFAPPLVIKE
LDVIVRSFAPILPHLA	PGQISAGYAPVLDCHT	NSTGPAPMAPPRAPGP
VTLPAVFKAPIRPDIV	RPGMVVTFAPVNITTE	SRGPYHFRAPSRIFWR
RLRRATEYAPKKRIEP	KPGMVVTFAPVNVTTE	SLKNSKKYAPTEAQLN
GKMKSDSFAPKTDSEK	AKAKDQTKAQAAAPAS	VRGLAKGWAPTFLGYS
DTLALVFEAPNQEKVS	ANMERIMKAQALRDNS	VPPTPQPLAPTPSAPC
THGDIIRFAPPLVIKE	SRELDECFAQANDQME	ILRGGTILAPTVSAKT
SRGPYHFRAPSRIFWR	LQALSSELAQARDETK	IHFPLATYAPVISAEK
SLKNSKKYAPTEAQLN	LSELTQQLAQATGKPP	PGQISAGYAPVLDCHT
VRGLAKGWAPTFLGYS	MVRQARILAQATSDLV	RPGMVVTFAPVNITTE
VPPTPQPLAPTPSAPC	TAFQGTPLAQAVEGPS	KPGMVVTFAPVNVTTE
ILRGGTILAPTVSAKT	GQTGLTTLAQAVQAGY	ANMERIMKAQALRDNS
IHFPLATYAPVISAEK	YFLLKAKYAQDEHLIT	SRELDECFAQANDQME
PGQISAGYAPVLDCHT	PYSSPQEFAQDVGRMF	LQALSSELAQARDETK
RPGMVVTFAPVNITTE	GHLFQVEYAQEAVKKG	LSELTQQLAQATGKPP
KPGMVVTFAPVNVTTE	CAVVGGILAQEIVKAL	MVRQARILAQATSDLV
AKAKDQTKAQAAAPAS	GDQNSDVYAQEKQDFV	TAFQGTPLAQAVEGPS
ANMERIMKAQALRDNS	AIEDMVGYAQETQHEK	ETGARHPFAQAVGRNI
SRELDECFAQANDQME	VALNIGKLAQFEPSQR	GQTGLTTLAQAVQAGY
LQALSSELAQARDETK	QYREVAAFAQFGSDLD	PYSSPQEFAQDVGRMF
MVRQARILAQATSDLV	MAKFGAILAQGILDAG	GHLFQVEYAQEAVKKG
TAFQGTPLAQAVEGPS	ARKFNALFAQGNYSEA	CAVVGGILAQEIVKAL
ETGARHPFAQAVGRNI	GPGPGGFGAQGPKGGS	GDQNSDVYAQEKQDFV
GQTGLTTLAQAVQAGY	GPETLRDLAQGTKTLQ	AIEDMVGYAQETQHEK
YFLLKAKYAQDEHLIT	QRSPSELFAQHIVTIV	VALNIGKLAQFEPSQR
PYSSPQEFAQDVGRMF	QEPTAEQLAQIAAENE	QYREVAAFAQFGSDLD
GHLFQVEYAQEAVKKG	TEEVIKELAQIAGRPT	KADNIEVFAQGHGIIQ
NEEEAVILAQEEEGVE	LKNLQVKCAQIEAKFY	MAKFGAILAQGILDAG
CAVVGGILAQEIVKAL	EIYHTGTFAQIHEMQD	ARKFNALFAQGNYSEA
GDQNSDVYAQEKQDFV	VFINNIALAQIKNNNI	GPGPGGFGAQGPKGGS
AIEDMVGYAQETQHEK	ATIERDGYAQILRDLG	GPETLRDLAQGTKTLQ
VALNIGKLAQFEPSQR	SASRSSLFAQINQGES	LKPEEVFLAQGTLRPD
QYREVAAFAQFGSDLD	GINPISRLAQIQQAKK	QRSPSELFAQHIVTIV
KADNIEVFAQGHGIIQ	STMETMNYAQIRTIAI	QEPTAEQLAQIAAENE
MAKFGAILAQGILDAG	VNRLKKAYAQIRVGNP	TEEVIKELAQIAGRPT
ARKFNALFAQGNYSEA	IRDTPAKNAQKSNQNG	LKNLQVKCAQIEAKFY
GPGPGGFGAQGPKGGS	FEDSVWKFAQKVVPDP	EIYHTGTFAQIHEMQD
GPETLRDLAQGTKTLQ	ICDNAALYAQKYDEEF	IGGCRKQLAQIKEMVE
LKPEEVFLAQGTLRPD	KSEMESVLAQLDNYGQ	VFINNIALAQIKNNNI
QRSPSELFAQHIVTIV	DKLNEQKLAQLEEAKQ	SASRSSLFAQINQGES
QEPTAEQLAQIAAENE	SVQRCIALAQLLVEQN	GINPISRLAQIQQAKK
TEEVIKELAQIAGRPT	PLDNASKLAQLVEKKL	STMETMNYAQIRTIAI
LKNLQVKCAQIEAKFY	APRQPGLMAQMATTAA	VNRLKKAYAQIRVGNP
EIYHTGTFAQIHEMQD	SPDQGQQFAQMLVQDE	IRDTPAKNAQKSNQNG
VFINNIALAQIKNNNI	LGIVQGFFAQNGVNPD	FEDSVWKFAQKVVPDP
ATIERDGYAQILRDLG	LLIIPKVLAQNSGFDL	ICDNAALYAQKYDEEF
SASRSSLFAQINQGES	PVHSESRLAQPNQVPV	KSEMESVLAQLDNYGQ
GINPISRLAQIQQAKK	LAYDEAIMAQQDRIQQ	DKLNEQKLAQLEEAKQ
STMETMNYAQIRTIAI	PEEVAARLAQQEKQEQ	SVQRCIALAQLLVEQN
VNRLKKAYAQIRVGNP	VVISGRKLAQQIKQEV	APRQPGLMAQMATTAA
IRDTPAKNAQKSNQNG	LRNVSVRLAQQISDEA	SPDQGQQFAQMLVQDE
FEDSVWKFAQKVVPDP	VAAGAVGLAQRALDEA	LGIVQGFFAQNGVNPD
ICDNAALYAQKYDEEF	DNFDNISLAQRLEKHE	LLIIPKVLAQNSGFDL
KSEMESVLAQLDNYGQ	ILEGFKSYAQRTEVNG	PVHSESRLAQPNQVPV
DKLNEQKLAQLEEAKQ	LASESTAHAQSSKADS	LAYDEAIMAQQDRIQQ
SVQRCIALAQLLVEQN	GLEVWKNWAQTKNAEL	PEEVAARLAQQEKQEQ
APRQPGLMAQMATTAA	LLHLESELAQTRAEGQ	VVISGRKLAQQIKQEV
SPDQGQQFAQMLVQDE	YRQQAAYYAQTSPQGM	LRNVSVRLAQQISDEA
LLIIPKVLAQNSGFDL	LHDALCVLAQTVKDSR	VAAGAVGLAQRALDEA
PVHSESRLAQPNQVPV	NTLQQASQAQVDKSDY	DNFDNISLAQRLEKHE
LAYDEAIMAQQDRIQQ	AEMRNSILAQVLDQSA	ILEGFKSYAQRTEVNG
PEEVAARLAQQEKQEQ	RLKIRGSLARAALQEL	EHTLAWKLAQSHHVKQ
VVISGRKLAQQIKQEV	QEKKQRLLARAEKKAA	LASESTAHAQSSKADS
LRNVSVRLAQQISDEA	KMVAAAKYARAERELK	LLHLESELAQTRAEGQ
VAAGAVGLAQRALDEA	LRQRVEQFARAFPMPG	YRQQAAYYAQTSPQGM
DNFDNISLAQRLEKHE	KETKALSLARALEEAL	LHDALCVLAQTVKDSR
ILEGFKSYAQRTEVNG	KETKALSLARALEEAM	NTLQQASQAQVDKSDY
LASESTAHAQSSKADS	VALAQAVNARALPAVQ	AEMRNSILAQVLDQSA
GLEVWKNWAQTKNAEL	AIEHTLQWARDEFEGL	RLKIRGSLARAALQEL
LLHLESELAQTRAEGQ	LLKIEGVYARDETEFY	QEKKQRLLARAEKKAA
YRQQAAYYAQTSPQGM	FPKEIQMLARDFLDEY	KMVAAAKYARAERELK
LHDALCVLAQTVKDSR	PLLLASGMARDWPDAR	LRQRVEQFARAFPMPG
NTLQQASQAQVDKSDY	FQATARKFAREEIIPV	KETKALSLARALEEAM
AEMRNSILAQVLDQSA	TVSRLEVFAREGNVPN	VALAQAVNARALPAVQ
RLKIRGSLARAALQEL	MVRELFVMAREHAPSI	AIEHTLQWARDEFEGL
QEKKQRLLARAEKKAA	KPKPIGKLAREIGLLS	LLKIEGVYARDETEFY
KMVAAAKYARAERELK	KQDELKRIARELAEDD	FPKEIQMLARDFLDEY
LRQRVEQFARAFPMPG	YIGRLSYQARERDVER	PLLLASGMARDWPDAR
KETKALSLARALEEAL	TVAEKLDWARERLEQQ	FQATARKFAREEIIPV
KETKALSLARALEEAM	DFYTSITRARFEELCS	TVSRLEVFAREGNVPN
VALAQAVNARALPAVQ	DFYTSITRARFEELNA	MVRELFVMAREHAPSI
AIEHTLQWARDEFEGL	EEELQGALARGDDETL	KPKPIGKLAREIGLLS
LLKIEGVYARDETEFY	AHNPSANLARGDNQAG	KQDELKRIARELAEDD
FPKEIQMLARDFLDEY	TQNVERILARGENLEH	YIGRLSYQARERDVER
PLLLASGMARDWPDAR	KGVRVVNCARGGIVDE	TVAEKLDWARERLEQQ
FQATARKFAREEIIPV	VLITTDLLARGIDVQQ	LEISSGKLARFADGSA
TVSRLEVFAREGNVPN	TALIHDGLARGIREAA	DFYTSITRARFEELCS
MVRELFVMAREHAPSI	AADKPRGFARGLDPER	EEELQGALARGDDETL
KQDELKRIARELAEDD	VLISTDVWARGLDVPQ	AHNPSANLARGDNQAG
YIGRLSYQARERDVER	ESEKPRGFARGLEPER	TQNVERILARGENLEH
TVAEKLDWARERLEQQ	AELKQECLARGLETKG	KGVRVVNCARGGIVDE
DFYTSITRARFEELCS	GISTSRIHARGPVGLE	VLITTDLLARGIDVQQ
EEELQGALARGDDETL	PGRCAEIFARGQSVGK	TALIHDGLARGIREAA
AHNPSANLARGDNQAG	TNILNKLRARHAQGGT	AADKPRGFARGLDPER
KGVRVVNCARGGIVDE	PKLGKRARARIAKGLR	VLISTDVWARGLDVPQ
VLITTDLLARGIDVQQ	RAIITKSFARIHETNL	ESEKPRGFARGLEPER
TALIHDGLARGIREAA	KPEDEVELARIKNAGG	AELKQECLARGLETKG
AADKPRGFARGLDPER	GILRDRSFARISDEDW	GISTSRIHARGPVGLE
VLISTDVWARGLDVPQ	ESFDGSVRARIVTDRE	PGRCAEIFARGQSVGK
ESEKPRGFARGLEPER	QYEPHFDFARKDEPDA	TNILNKLRARHAQGGT
AELKQECLARGLETKG	ISKMRELLARKDSETG	PKLGKRARARIAKGLR
GISTSRIHARGPVGLE	FPEFLTMMARKMKDTD	RAIITKSFARIHETNL
TNILNKLRARHAQGGT	QAEHELNLARKMREWK	KPEDEVELARIKNAGG
RAIITKSFARIHETNL	TSTPAAPTARKQLDKE	GILRDRSFARISDEDW
KPEDEVELARIKNAGG	TTAIAEAWARLDHKFD	ESFDGSVRARIVTDRE
GILRDRSFARISDEDW	TDEEINRFARLDIDPE	QYEPHFDFARKDEPDA
ESFDGSVRARIVTDRE	QDVDNASLARLDLERK	ISKMRELLARKDSETG
QYEPHFDFARKDEPDA	SSSFAAAMARLGGAVL	KKTLEEEFARKLQEQE
ISKMRELLARKDSETG	DRVETRITARLRDQLG	FPEFLTMMARKMKDTD
KKTLEEEFARKLQEQE	VGGMQLRFARLSEHAT	QAEHELNLARKMREWK
FPEFLTMMARKMKDTD	EDSGLCVLARLSEIDV	TSTPAAPTARKQLDKE
QAEHELNLARKMREWK	GKRKGTANARMPEKVT	TTAIAEAWARLDHKFD
TSTPAAPTARKQLDKE	AYARLIDYARMREVCD	TDEEINRFARLDIDPE
TTAIAEAWARLDHKFD	WSGLLEELARNGQIDK	RDVDGATLARLDLEKK
TDEEINRFARLDIDPE	RGGRGGSRARNLPLPP	QDVDNASLARLDLERK
RDVDGATLARLDLEKK	QLAVYEEFARNVPGFL	DRVETRITARLRDQLG
QDVDNASLARLDLERK	CIFEYVYFARPDSMFE	REAIAIAKARLRPEDP
DRVETRITARLRDQLG	RGRGRGALARPVLTKE	VGGMQLRFARLSEHAT
REAIAIAKARLRPEDP	AVIPCFPYARQDKKDK	EDSGLCVLARLSEIDV
VGGMQLRFARLSEHAT	TCGMIMCLARQIPQAT	GKRKGTANARMPEKVT
EDSGLCVLARLSEIDV	QAEVEAQLARQKEEES	AYARLIDYARMREVCD
GKRKGTANARMPEKVT	ARISQLEMARQKKESE	WSGLLEELARNGQIDK
AYARLIDYARMREVCD	ERAKAKHLARQLEEKD	CIFEYVYFARPDSMFE
WSGLLEELARNGQIDK	SNIRAGNLARRAAATQ	RGRGRGALARPVLTKE
QLAVYEEFARNVPGFL	NTKSAAARARRAEAKA	AVIPCFPYARQDKKDK
CIFEYVYFARPDSMFE	RDPALKRKARREAKVK	TCGMIMCLARQIPQAT
RGRGRGALARPVLTKE	DEKHRRTYARRPTPND	ARISQLEMARQKKESE
AVIPCFPYARQDKKDK	HFEEAMRFARRSVSDN	ERAKAKHLARQLEEKD
TCGMIMCLARQIPQAT	QSVVEVPYARSEAHLT	SNIRAGNLARRAAATQ
QAEVEAQLARQKEEES	GTTTATVLARSIAKEG	RDPALKRKARREAKVK
ARISQLEMARQKKESE	GFMAANLYARSIFGED	SKEQLEKLARRRALEE
ERAKAKHLARQLEEKD	QGPRGSPNARSQPSKT	HFEEAMRFARRSVSDN
SNIRAGNLARRAAATQ	YLISGSSYARSSVVTA	QSVVEVPYARSEAHLT
RDPALKRKARREAKVK	TCYLDAGLARTTTGNK	GTTTATVLARSIAKEG
QPLIAEHQARRKEVTD	LLIDEDYYARVEGREI	GFMAANLYARSIFGED
HFEEAMRFARRSVSDN	KEIDIKKYARVEKIPG	QGPRGSPNARSQPSKT
QSVVEVPYARSEAHLT	EQLCASLLARVEPPLK	YLISGSSYARSSVVTA
GTTTATVLARSIAKEG	ACLNARCFARVEPSHK	TCYLDAGLARTTTGNK
GFMAANLYARSIFGED	GERCVAALARVERTDF	LLIDEDYYARVEGREI
QGPRGSPNARSQPSKT	RNVYKKEKARVITEEE	KEIDIKKYARVEKIPG
YLISGSSYARSSVVTA	ASPASSTTARVITNQY	ACLNARCFARVEPSHK
TCYLDAGLARTTTGNK	SRVQPIKLARVTKVLG	GERCVAALARVERTDF
FDLIESVLARVEELIE	FGNYLFNFASAATKKI	RNVYKKEKARVITEEE
LLIDEDYYARVEGREI	VRGLKQQKASAELIEE	ASPASSTTARVITNQY
KEIDIKKYARVEKIPG	EPLTASMLASAPPQEQ	SRVQPIKLARVTKVLG
EQLCASLLARVEPPLK	SGPATTPLASAPRPAA	FGNYLFNFASAATKKI
ACLNARCFARVEPSHK	HIKQLSRFASASIKIA	NTPALKKLASAAYPDP
GERCVAALARVERTDF	SEGGAQGLASASRDHT	VRGLKQQKASAELIEE
RNVYKKEKARVITEEE	CLVLAARHASASSTNL	WGAWQKFTASAGIQVV
ASPASSTTARVITNQY	LLSLIQQLASDLGTRT	EPLTASMLASAPPQEQ
SRVQPIKLARVTKVLG	VFASFIRKASDVHEVR	SGPATTPLASAPRPAA
FGNYLFNFASAATKKI	GKKQAQILASEAEKAE	HIKQLSRFASASIKIA
NTPALKKLASAAYPDP	RLVSRRDYASEAIKGA	SEGGAQGLASASRDHT
VRGLKQQKASAELIEE	TRTIAVDFASEDIYDK	CLVLAARHASASSTNL
SGPATTPLASAPRPAA	STFNDRVFASELNAGI	NEEHPAYLASDEITTV
HIKQLSRFASASIKIA	MRAKLFRFASENDLPE	LLSLIQQLASDLGTRT
SEGGAQGLASASRDHT	WLQEIDRYASENVNKL	VFASFIRKASDVHEVR
CLVLAARHASASSTNL	LYKDAMQYASESKDTE	GKKQAQILASEAEKAE
NEEHPAYLASDEITTV	KGYAFIEFASFEDAKE	RLVSRRDYASEAIKGA
LLSLIQQLASDLGTRT	GAAAMRSMASGGGVPT	TRTIAVDFASEDIYDK
VFASFIRKASDVHEVR	ARRIAPRPASGPIRPI	STFNDRVFASELNAGI
GKKQAQILASEAEKAE	KAGGTPRKASGPPVSE	MRAKLFRFASENDLPE
RLVSRRDYASEAIKGA	IQAVLSLYASGRTTGI	LYKDAMQYASESKDTE
TRTIAVDFASEDIYDK	PAAKMIVMASHMQEQE	KGYAFIEFASFEDAKE
STFNDRVFASELNAGI	PKWKPGSLASHVKNLD	GAAAMRSMASGGGVPT
MRAKLFRFASENDLPE	LNQKSATLASIDAELQ	ARRIAPRPASGPIRPI
WLQEIDRYASENVNKL	EDIKAKMQASIEKGGS	KAGGTPRKASGPPVSE
LYKDAMQYASESKDTE	VRLHPVILASIVDSYE	IQAVLSLYASGRTTGI
KGYAFIEFASFEDAKE	MILLDDNFASIVTGVE	PAAKMIVMASHMQEQE
GAAAMRSMASGGGVPT	ASLNVSKLASKARTEK	PKWKPGSLASHVKNLD
ARRIAPRPASGPIRPI	ELITKAVAASKERSGV	LNQKSATLASIDAELQ
KAGGTPRKASGPPVSE	HTALTVVMASKGYPGD	EDIKAKMQASIEKGGS
IQAVLSLYASGRTTGI	TPLQLLLFASKKVQSD	VRLHPVILASIVDSYE
PAAKMIVMASHMQEQE	PAEPSSDLASKLREAE	MILLDDNFASIVTGVE
PKWKPGSLASHVKNLD	HRPHKDLWASKNENEE	ASLNVSKLASKARTEK
LNQKSATLASIDAELQ	FAEGSKINASKNQQDD	ELITKAVAASKERSGV
EDIKAKMQASIEKGGS	KLLLQVQHASKQITAD	HTALTVVMASKGYPGD
VRLHPVILASIVDSYE	LAGNKADLASKRAVEF	TPLQLLLFASKKVQSD
MILLDDNFASIVTGVE	TQKKKKKKASKTAENA	PAEPSSDLASKLREAE
ASLNVSKLASKARTEK	ESLGYSLYASLGTADF	HRPHKDLWASKNENEE
ELITKAVAASKERSGV	TYPRWVTTASLLDYDT	FAEGSKINASKNQQDD
HTALTVVMASKGYPGD	AAVSAGCLASLQQPVG	KLLLQVQHASKQITAD
TPLQLLLFASKKVQSD	ISDVFRQYASLTGTQA	LAGNKADLASKRAVEF
PAEPSSDLASKLREAE	VRNQRKLLASLVKRLG	TQKKKKKKASKTAENA
HRPHKDLWASKNENEE	HLTAATHWASMDPAVV	LREEVESFASLFPLPG
FAEGSKINASKNQQDD	HQAFMAELASNKEWLD	ESLGYSLYASLGTADF
KLLLQVQHASKQITAD	VAPAPKSWASNKQGGQ	TYPRWVTTASLLDYDT
LAGNKADLASKRAVEF	MYQATRIFASNLKERM	GAQMKASLASLPPLHV
TQKKKKKKASKTAENA	KGYIFLEYASPAHAVD	AAVSAGCLASLQQPVG
LREEVESFASLFPLPG	DILKSPGFASPKIDSV	ISDVFRQYASLTGTQA
ESLGYSLYASLGTADF	GALARLLMASPTRKPE	VRNQRKLLASLVKRLG
TYPRWVTTASLLDYDT	TGEAFVQFASQELAEK	HLTAATHWASMDPAVV
AAVSAGCLASLQQPVG	VLFNCAALASQIAAEQ	HQAFMAELASNKEWLD
ISDVFRQYASLTGTQA	AIQLDGLNASQIRELR	MYQATRIFASNLKERM
VRNQRKLLASLVKRLG	HMNRTAMRASQKDFEN	KGYIFLEYASPAHAVD
HLTAATHWASMDPAVV	GPNNYYSFASQQQKPE	DILKSPGFASPKIDSV
HQAFMAELASNKEWLD	HMAHGKDFASRGIEMS	PNQMSFTFASPTQVFF
MYQATRIFASNLKERM	PSAFDRILASRMGVEA	GALARLLMASPTRKPE
KGYIFLEYASPAHAVD	NSEVARLLASSDPLAQ	TGEAFVQFASQELAEK
AALSLSTLASPKGGSG	ELQMTRQMASSGASGG	VLFNCAALASQIAAEQ
GALARLLMASPTRKPE	PLKSKMIYASSKDAIK	AIQLDGLNASQIRELR
TGEAFVQFASQELAEK	RLVAFCPFASSQVALE	HMNRTAMRASQKDFEN
VLFNCAALASQIAAEQ	FEQEMATAASSSSLEK	GPNNYYSFASQQQKPE
AIQLDGLNASQIRELR	MLDQEELLASTRRDQD	HMAHGKDFASRGIEMS
HMNRTAMRASQKDFEN	APTIPRRLASTSDIEE	PSAFDRILASRMGVEA
GPNNYYSFASQQQKPE	YTKFSDSYASVIKALE	NSEVARLLASSDPLAQ
HMAHGKDFASRGIEMS	DVQQKRTLASVKISKV	ELQMTRQMASSGASGG
PSAFDRILASRMGVEA	IVNTNVPRASVPDGFL	PLKSKMIYASSKDAIK
NSEVARLLASSDPLAQ	TNQYMQRMASVRAVPN	FEQEMATAASSSSLEK
ELQMTRQMASSGASGG	SGRYESRWASVRVGPG	DGKLIKNNASTDYDLS
PLKSKMIYASSKDAIK	PLNEAQVQASVVKVLT	LESSKEQFASTNIAEE
RLVAFCPFASSQVALE	LNEGVVEFASYGDLKN	MLDQEELLASTRRDQD
FEQEMATAASSSSLEK	GTAAAASLATAAGSED	APTIPRRLASTSDIEE
LESSKEQFASTNIAEE	ALDFEQEMATAASSSS	DRMVNSNLASVEELKE
MLDQEELLASTRRDQD	ADVTLRSDATADDLID	YTKFSDSYASVIKALE
APTIPRRLASTSDIEE	GGASGLGLATAERLVG	DVQQKRTLASVKISKV
DQELQSANASVDDSRL	AELIANSLATAGDGLI	IVNTNVPRASVPDGFL
DRMVNSNLASVEELKE	LVGPRSAHATAPVNIA	TNQYMQRMASVRAVPN
YTKFSDSYASVIKALE	LADQGKSFATASHRNT	SGRYESRWASVRVGPG
DVQQKRTLASVKISKV	GHPAPNFKATAVMPDG	PLNEAQVQASVVKVLT
IVNTNVPRASVPDGFL	VSSNFEPFATDDLGNT	LNEGVVEFASYGDLKN
TNQYMQRMASVRAVPN	KKLFYSTFATDDRKEG	GTAAAASLATAAGSED
SGRYESRWASVRVGPG	QRIVDILYATDEGFVI	ALDFEQEMATAASSSS
PLNEAQVQASVVKVLT	ACNAVGQMATDFAPGF	ADVTLRSDATADDLID
LNEGVVEFASYGDLKN	SGLSSTTRATDLKNLF	GGASGLGLATAERLVG
GTAAAASLATAAGSED	PEGIVEEFATEGTDRK	AELIANSLATAGDGLI
ALDFEQEMATAASSSS	KAANGVVLATEKKQKS	LDRAQERLATALQKLE
ADVTLRSDATADDLID	RTFYEKRMATEVAADA	LVGPRSAHATAPVNIA
GGASGLGLATAERLVG	FNHSGELLATGDKGGR	LADQGKSFATASHRNT
LDRAQERLATALQKLE	ELLKGIPLATGDTSPE	GHPAPNFKATAVMPDG
LVGPRSAHATAPVNIA	NELILGWYATGHDITE	KKLFYSTFATDDRKEG
LADQGKSFATASHRNT	ELTQQLAQATGKPPQY	ACNAVGQMATDFAPGF
GHPAPNFKATAVMPDG	VAGDIAVYATGNARPT	PEGIVEEFATEGTDRK
VSSNFEPFATDDLGNT	YHRYLAEFATGNDRKE	KAANGVVLATEKKQKS
KKLFYSTFATDDRKEG	PNRYWLCAATGPSIKI	RTFYEKRMATEVAADA
QRIVDILYATDEGFVI	VNVVPKLNATGRDLLQ	FNHSGELLATGDKGGR
SGLSSTTRATDLKNLF	MQAVLSLYATGRTTGV	NELILGWYATGHDITE
KAANGVVLATEKKQKS	VQEGATVYATGTHALV	ELTQQLAQATGKPPQY
RTFYEKRMATEVAADA	TGEADVEFATHEDAVA	VAGDIAVYATGNARPT
FNHSGELLATGDKGGR	TGEADVEFATHEEAVA	YHRYLAEFATGNDRKE
ELLKGIPLATGDTSPE	LGIAHTRWATHGEPSP	PNRYWLCAATGPSIKI
NELILGWYATGHDITE	LQASVRCLATHGRFLE	VNVVPKLNATGRDLLQ
ELTQQLAQATGKPPQY	ARIEAACFATIKDGKS	MQAVLSLYATGRTTGV
VAGDIAVYATGNARPT	RARLTKTLATIKEQNG	VQEGATVYATGTHALV
YHRYLAEFATGNDRKE	GEQAANVLATITKDQR	TGEADVEFATHEDAVA
VNVVPKLNATGRDLLQ	KYSVAVKCATITPDEA	TGEADVEFATHEEAVA
MQAVLSLYATGRTTGV	KGLTQKDLATKINEKP	LGIAHTRWATHGEPSP
VQEGATVYATGTHALV	ARSGGRMLATLEPEQR	LQASVRCLATHGRFLE
TGEADVEFATHEDAVA	GEFEKKYVATLGVEVH	FLDKVEPHATIAEIKN
TGEADVEFATHEEAVA	ECPVVNAYATLIENDS	ARIEAACFATIKDGKS
LGIAHTRWATHGEPSP	QWIQVRNMATLKDITR	RARLTKTLATIKEQNG
LQASVRCLATHGRFLE	VTAAREALATLKPQAG	GEQAANVLATITKDQR
ARIEAACFATIKDGKS	GKTAVFVLATLQQLEP	KYSVAVKCATITPDEA
RARLTKTLATIKEQNG	WQEGHSAFATMEEAAE	KGLTQKDLATKINEKP
KYSVAVKCATITPDEA	GKYWAIKLATNAAVTV	ARSGGRMLATLEPEQR
KGLTQKDLATKINEKP	SDKDFRFMATNDLMTE	GEFEKKYVATLGVEVH
ARSGGRMLATLEPEQR	VGVRKIVLATNIAETS	ECPVVNAYATLIENDS
GEFEKKYVATLGVEVH	NVNVKVIMATNRADTL	QWIQVRNMATLKDITR
QWIQVRNMATLKDITR	TKNIKVIMATNRIDIL	VTAAREALATLKPQAG
VTAAREALATLKPQAG	LHRVKMIMATNRPDTL	GKTAVFVLATLQQIEP
GKTAVFVLATLQQLEP	RGNIKVLMATNRPDTL	GKTAVFVLATLQQLEP
WQEGHSAFATMEEAAE	MPFTEKIMATPEQVGK	WQEGHSAFATMEEAAE
GKYWAIKLATNAAVTV	TILSWTGLATPTGVPK	GKYWAIKLATNAAVTV
SDKDFRFMATNDLMTE	MTTVHAITATQKTVDG	SDKDFRFMATNDLMTE
VGVRKIVLATNIAETS	DRVTDALNATRAAVEE	VGVRKIVLATNIAETS
TKNIKVIMATNRIDIL	GRQIRTNWATRKPPAP	TKNIKVIMATNRIDIL
LHRVKMIMATNRPDTL	VLAWLSILATRKQSVE	LHRVKMIMATNRPDTL
RGNIKVLMATNRPDTL	PAEKKKPNATRPVTPP	RGNIKVLMATNRPDTL
MPFTEKIMATPEQVGK	KSTIGVEFATRSIQVD	MPFTEKIMATPEQVGK
TILSWTGLATPTGVPK	LGVDLVALATRVIMGE	TILSWTGLATPTGVPK
MTTVHAITATQKTVDG	RYLQDSTFATSPHLES	MTTVHAITATQKTVDG
DRVTDALNATRAAVEE	LPDNINVYATTAANPR	DRVTDALNATRAAVEE
GRQIRTNWATRKPPAP	HMGGAKVMATTGGTNL	GRQIRTNWATRKPPAP
VLAWLSILATRKQSVE	KVLFVRNLATTVTEEI	PAEKKKPNATRPVTPP
KSTIGVEFATRSIQVD	LARASGNYATVISHNP	KSTIGVEFATRSIQVD
LGVDLVALATRVIMGE	KKKKEKVLATVTKPVG	LGVDLVALATRVIMGE
LSIYLENYATSMGSRE	KMPKPRLKATVTPSPV	LSIYLENYATSMGSRE
RYLQDSTFATSPHLES	PVSELITKAVAASKER	RYLQDSTFATSPHLES
LPDNINVYATTAANPR	PELVAAASAVADSLPF	LPDNINVYATTAANPR
HMGGAKVMATTGGTNL	NVDRHVGMAVAGLLAD	HMGGAKVMATTGGTNL
KVLFVRNLATTVTEEI	TRKKDNRFAVALDSEQ	KVLFVRNLATTVTEEI
LARASGNYATVISHNP	CGTIGLIHAVANNQDK	RGFGFVTYATVEEVDA
KKKKEKVLATVTKPVG	VAAAISKTAVAPIERV	LARASGNYATVISHNP
KMPKPRLKATVTPSPV	TLMNLGGLAVARDDGL	KKKKEKVLATVTKPVG
PVSELITKAVAASKER	MQEITQHFAVCHVDAP	PVSELITKAVAASKER
PELVAAASAVADSLPF	NAILGVSLAVCKAGAV	PELVAAASAVADSLPF
EIKRDAALAVAEAMAD	RKGAARLRAVDFAERH	TRKKDNRFAVALDSEQ
NVDRHVGMAVAGLLAD	TVAVGVIKAVDKKAAG	CGTIGLIHAVANNQDK
TRKKDNRFAVALDSEQ	IKLSVEGFAVDKMAGE	VAAAISKTAVAPIERV
CGTIGLIHAVANNQDK	MVEMADGYAVDRAITH	TLMNLGGLAVARDDGL
VAAAISKTAVAPIERV	EPMQTGIKAVDSLVPI	NAILGVSLAVCKAGAV
TLMNLGGLAVARDDGL	EFEVHEVYAVDVLVSS	RKGAARLRAVDFAERH
MQEITQHFAVCHVDAP	LARTGRWLAVDYENVR	TVAVGVIKAVDKKAAG
NAILGVSLAVCKAGAV	QTKEQADFAVEALAKA	IKLSVEGFAVDKMAGE
RKGAARLRAVDFAERH	ERRAIEKLAVEALSSL	MVEMADGYAVDRAITH
TVAVGVIKAVDKKAAG	ELWQEAFKAVEDIHGL	EPMQTGIKAVDSLVPI
IKLSVEGFAVDKMAGE	AKDKYRELAVEGMHRE	EFEVHEVYAVDVLVSS
MVEMADGYAVDRAITH	SKSLLNRYAVEGRDLT	LARTGRWLAVDYENVR
EPMQTGIKAVDSLVPI	YMGKGVSKAVEHINKT	QTKEQADFAVEALAKA
EFEVHEVYAVDVLVSS	VSPLAKKLAVEKGIDL	ERRAIEKLAVEALSSL
LARTGRWLAVDYENVR	ADRRIKLYAVEKNPNA	ELWQEAFKAVEDIHGL
QTKEQADFAVEALAKA	KKLENCNYAVELGKHP	AKDKYRELAVEGMHRE
ERRAIEKLAVEALSSL	TLDQAYSYAVENAKDI	SKSLLNRYAVEGRDLT
ELWQEAFKAVEDIHGL	QDVKDVQFAVEQVLQE	YMGKGVSKAVEHINKT
AKDKYRELAVEGMHRE	KSLEIRTLAVERLLEP	VSPLAKKLAVEKGIDL
SKSLLNRYAVEGRDLT	THPVATSFAVFDDTLL	ADRRIKLYAVEKNPNA
YMGKGVSKAVEHINKT	FAGDDAPRAVFPSIVG	KRDVRTPLAVELEVLD
VSPLAKKLAVEKGIDL	TFEDRINFAVFPSLQG	KKLENCNYAVELGKHP
ADRRIKLYAVEKNPNA	GAGKHVPRAVFVDLEP	TLDQAYSYAVENAKDI
KRDVRTPLAVELEVLD	GEYDLAGFAVGAMERD	QDVKDVQFAVEQVLQE
KKLENCNYAVELGKHP	AGFGRKGHAVGDIPGV	THPVATSFAVFDDTLL
TLDQAYSYAVENAKDI	KRHLAEQFAVGEIITD	FAGDDAPRAVFPSIVG
THPVATSFAVFDDTLL	PASTGAAKAVGKVIPE	TFEDRINFAVFPSLQG
FAGDDAPRAVFPSIVG	FLDEYIFLAVGRVGST	GAGKHVPRAVFVDLEP
TFEDRINFAVFPSLQG	KVLQATVVAVGSGSKG	GEYDLAGFAVGAMERD
GAGKHVPRAVFVDLEP	NVRAMVRLAVGSRVVT	AGFGRKGHAVGDIPGV
GEYDLAGFAVGAMERD	CTVAEKSFAVGTLAET	KRHLAEQFAVGEIITD
AGFGRKGHAVGDIPGV	NEVISKLYAVHQEGNK	PASTGAAKAVGKVIPE
PASTGAAKAVGKVIPE	IYDTKGRFAVHRITPE	FLDEYIFLAVGRVGST
ERIKAIVHAVGQELQV	KPTDVGLLAVIANNII	KVLQATVVAVGSGSKG
KVLQATVVAVGSGSKG	VLLNHKVHAVIGVLMD	NVRAMVRLAVGSRVVT
NVRAMVRLAVGSRVVT	LSVLSQAMAVIKEKIE	CTVAEKSFAVGTLAET
CTVAEKSFAVGTLAET	LTFNRTRQAVITKELI	NEVISKLYAVHQEGNK
NEVISKLYAVHQEGNK	DPDGRRTLAVITKLDL	IYDTKGRFAVHRITPE
IYDTKGRFAVHRITPE	AGRYSGRKAVIVKNID	EETVRWADAVIAAGGD
EETVRWADAVIAAGGD	AVKRVIDYAVKIRVKP	KPTDVGLLAVIANNII
KPTDVGLLAVIANNII	RGLSHSPWAVKKINPI	VLLNHKVHAVIGVLMD
VLLNHKVHAVIGVLMD	YRETGYPLAVKLGTIT	LSVLSQAMAVIKEKIE
LSVLSQAMAVIKEKIE	ELGIWEPLAVKLQTYK	LTFNRTRQAVITKELI
LTFNRTRQAVITKELI	LHGPPRVKAVKSSEHI	DPDGRRTLAVITKLDL
DPDGRRTLAVITKLDL	ERERQVVMAVLEALTG	AGRYSGRKAVIVKNID
AGRYSGRKAVIVKNID	TAMPFRGYAVLGGERG	AVKRVIDYAVKIRVKP
AVKRVIDYAVKIRVKP	IEVIENRMAVLNEQVK	RGLSHSPWAVKKINPI
RGLSHSPWAVKKINPI	TGGKYVPRAVLVDLEP	YRETGYPLAVKLGTIT
ELGIWEPLAVKLQTYK	PAPNFKATAVMPDGQF	ELGIWEPLAVKLQTYK
LHGPPRVKAVKSSEHI	LLVIPNTLAVNAAQDS	LHGPPRVKAVKSSEHI
ERERQVVMAVLEALTG	FRRGEAHLAVNDFELA	ERERQVVMAVLEALTG
KLQLDNQYAVLENQKS	FTDDTHGYAVNEDDVA	KLQLDNQYAVLENQKS
TAMPFRGYAVLGGERG	RAGTVTGLAVNIAALL	TAMPFRGYAVLGGERG
IEVIENRMAVLNEQVK	VARAQAALAVNISAAR	TGGKYVPRAVLVDLEP
TGGKYVPRAVLVDLEP	AFRTATQLAVNKIKEI	PAPNFKATAVMPDGQF
PAPNFKATAVMPDGQF	LNADLRKLAVNMVPFP	LLVIPNTLAVNAAQDS
LLVIPNTLAVNAAQDS	LQSSLKKLAVNNIAGI	FRRGEAHLAVNDFELA
FRRGEAHLAVNDFELA	LIQTARALAVNPRDPP	FTDDTHGYAVNEDDVA
FTDDTHGYAVNEDDVA	IGFGVTLCAVPIAQKS	RAGTVTGLAVNIAALL
RAGTVTGLAVNIAALL	IFNSQTVYAVPILIFS	VARAQAALAVNISAAR
VARAQAALAVNISAAR	DSGDGVTHAVPIYEGF	AFRTATQLAVNKIKEI
AFRTATQLAVNKIKEI	LVKNHLMYAVREEVEI	LNADLRKLAVNMVPFP
LNADLRKLAVNMVPFP	SELEPDKYAVRFIPHE	LQSSLKKLAVNNIAGI
LQSSLKKLAVNNIAGI	NPDLALRMAVRNNLAG	IGFGVTLCAVPIAQKS
IGFGVTLCAVPIAQKS	GPLKGIELAVRPHSAP	IFNSQTVYAVPILIFS
IFNSQTVYAVPILIFS	EVLAPLRLAVRQQGDL	DSGDGVTHAVPIYEGF
DSGDGVTHAVPIYEGF	TSRDTTMYAVSADSKG	LVKNHLMYAVREEVEI
RYSQICAKAVRDALKT	YHKGLLKFAVSAESLP	SELEPDKYAVRFIPHE
LVKNHLMYAVREEVEI	ERSDSRAQAVSEDAGG	NPDLALRMAVRNNLAG
SELEPDKYAVRFIPHE	LPGELAKHAVSEGTKA	GPLKGIELAVRPHSAP
NPDLALRMAVRNNLAG	GSVYQKTNAVSEIKRV	EVLAPLRLAVRQQGDL
GPLKGIELAVRPHSAP	RKNNRQPYAVSELAGH	TSRDTTMYAVSADSKG
EVLAPLRLAVRQQGDL	WSITANILAVSGGDNK	YHKGLLKFAVSAESLP
TSRDTTMYAVSADSKG	TQLTQKLLAVSKNPSK	ERSDSRAQAVSEDAGG
YHKGLLKFAVSAESLP	AAEISCALAVSQEADK	LPGELAKHAVSEGTKA
ERSDSRAQAVSEDAGG	CWRVNGTLAVSRAIGD	RKNNRQPYAVSELAGH
LPGELAKHAVSEGTKA	ADRLAAAFAVSRLEQD	WSITANILAVSGGDNK
RKNNRQPYAVSELAGH	GVQEDALMAVSTLVEV	TQLTQKLLAVSKNPSK
WSITANILAVSGGDNK	VTHGGRVLAVTAIREN	IDERRICNAVSPDKDV
TQLTQKLLAVSKNPSK	ENNIQTIFAVTEEFQP	AAEISCALAVSQEADK
IDERRICNAVSPDKDV	AGPGAATKAVTKDEDE	CWRVNGTLAVSRAIGD
AAEISCALAVSQEADK	EMGKDYIYAVTPLLED	ADRLAAAFAVSRLEQD
ADRLAAAFAVSRLEQD	PTMTPDGLAVTPTPVP	GVQEDALMAVSTLVEV
GVQEDALMAVSTLVEV	ESAPGSPRAVTPVPTK	VTHGGRVLAVTAIREN
VTHGGRVLAVTAIREN	QQQTPSRLAVTRVIQA	ENNIQTIFAVTEEFQP
ENNIQTIFAVTEEFQP	TTSNHIKYAVTTGDHG	EMGKDYIYAVTPLLED
RLNIFDMMAVTKEAPE	SSGPTSLFAVTVAPPG	PTMTPDGLAVTPTPVP
EMGKDYIYAVTPLLED	SEEEKTGLAVTVGQAK	ESAPGSPRAVTPVPTK
PTMTPDGLAVTPTPVP	RNTTARAFAVVASALG	QQQTPSRLAVTRVIQA
ESAPGSPRAVTPVPTK	PAPDFKATAVVDGAFK	TTSNHIKYAVTTGDHG
QQQTPSRLAVTRVIQA	KVISSANRAVVGVVAG	SSGPTSLFAVTVAPPG
TTSNHIKYAVTTGDHG	ISRDADCRAVVISGAG	SEEEKTGLAVTVGQAK
SSGPTSLFAVTVAPPG	KKLKQCPNAVVLFDEV	RNTTARAFAVVASALG
SEEEKTGLAVTVGQAK	KSLNPNLLAVVTESTD	PAPDFKATAVVDGAFK
RNTTARAFAVVASALG	VGPGLGEWAVVTGSTD	KVISSANRAVVGVVAG
PAPDFKATAVVDGAFK	YLGKTVTNAVVTVPAY	ISRDADCRAVVISGAG
KVISSANRAVVGVVAG	GVPIAGRHAVVVGRSK	SVFGQVERAVVIVDDR
ISRDADCRAVVISGAG	KHNDDEQYAWESSAGG	KSLNPNLLAVVTESTD
SVFGQVERAVVIVDDR	RAVRPWQWAWRPPPFD	VGPGLGEWAVVTGSTD
KKLKQCPNAVVLFDEV	QFGGGSQYAYFHEEDE	YLGKTVTNAVVTVPAY
KSLNPNLLAVVTESTD	MGYNCTIFAYGQTGTG	MKETIIAFAWEPNGSK
VGPGLGEWAVVTGSTD	LYVVHHLWAYKDLQSR	KHNDDEQYAWESSAGG
YLGKTVTNAVVTVPAY	AFPKTLAFAYLEDLHS	FKNEEEVFAWNNEVKQ
MKETIIAFAWEPNGSK	RLKPTRKFAYLGRLAH	QFGGGSQYAYFHEEDE
KHNDDEQYAWESSAGG	DEDLIRKLAYVAAGDL	MGYNCTIFAYGQTGTG
FKNEEEVFAWNNEVKQ	HPHLSKGYAYVEFENP	LYVVHHLWAYKDLQSR
RAVRPWQWAWRPPPFD	YTRRPRGFAYVQFEDV	AFPKTLAFAYLEDLHS
QFGGGSQYAYFHEEDE	FTPLTVKYAYYDTERI	RLKPTRKFAYLGRLAH
MGYNCTIFAYGQTGTG	FSVRGTSFDAAATSGG	DEDLIRKLAYVAAGDL
LYVVHHLWAYKDLQSR	QEKPREIMDAAEDYAK	HPHLSKGYAYVEFENP
AFPKTLAFAYLEDLHS	MRILMVGLDAAGKTTI	YTRRPRGFAYVQFEDV
RLKPTRKFAYLGRLAH	LLESQSQLDAAKSEAQ	FTPLTVKYAYYDTERI
DEDLIRKLAYVAAGDL	SEILMQNWDAAMEDLT	FSVRGTSFDAAATSGG
HPHLSKGYAYVEFENP	ENRFSGWYDADLSPAG	QEKPREIMDAAEDYAK
YTRRPRGFAYVQFEDV	SVMRKLYGDADYLEER	MRILMVGLDAAGKTTI
FTPLTVKYAYYDTERI	LADSAIRYDAETGRIY	SEILMQNWDAAMEDLT
FSVRGTSFDAAATSGG	SDTHSSTFDAGAGIAL	GFGFILFKDAASVEKV
MRILMVGLDAAGKTTI	QLDGDNKYDAGEHGLQ	ENRFSGWYDADLSPAG
LLESQSQLDAAKSEAQ	LKSVVARFDAGELITQ	SVMRKLYGDADYLEER
SEILMQNWDAAMEDLT	GKKLKATMDAGKLVSD	LADSAIRYDAETGRIY
ENRFSGWYDADLSPAG	SENFQTLLDAGLPQKV	SDTHSSTFDAGAGIAL
SVMRKLYGDADYLEER	HWPFMVVNDAGRPKVQ	QLDGDNKYDAGEHGLQ
LADSAIRYDAETGRIY	GYAEEAPYDAIHVGAA	LKSVVARFDAGELITQ
SDTHSSTFDAGAGIAL	NLIRNARLDAKIDSKL	GKKLKATMDAGKLVSD
QLDGDNKYDAGEHGLQ	EPVEKALRDAKLDKAQ	SENFQTLLDAGLPQKV
LKSVVARFDAGELITQ	DPVEKALRDAKLDKSQ	HWPFMVVNDAGRPKVQ
GKKLKATMDAGKLVSD	SRVADNSFDAKRGAAG	HKNLLILYDAIGTLAD
SENFQTLLDAGLPQKV	EEISELFYDAKSSAKI	GYAEEAPYDAIHVGAA
HWPFMVVNDAGRPKVQ	FLLTARRKDAKSVKIK	NLIRNARLDAKIDSKL
GYAEEAPYDAIHVGAA	RQELNKIYDALDVSLI	EPVEKALRDAKLDKAQ
NLIRNARLDAKIDSKL	RSGSKAFLDALQNQAE	DPVEKALRDAKLDKSQ
EPVEKALRDAKLDKAQ	QEQIQKEYDALVKSSE	SRVADNSFDAKRGAAG
DPVEKALRDAKLDKSQ	QSSSEVGYDAMAGDFV	EEISELFYDAKSSAKI
SRVADNSFDAKRGAAG	SSKGVKIWDANGSRDF	FLLTARRKDAKSVKIK
EEISELFYDAKSSAKI	QMERLEALDANSRKQE	RQELNKIYDALDVSLI
FLLTARRKDAKSVKIK	AVAALVRADAPEEEDH	CHLLQVMFDALKEGVK
RQELNKIYDALDVSLI	GIPHLVTHDARTIRYP	EGEWGQFMDALREPLP
CHLLQVMFDALKEGVK	KDCRYALYDASFETKE	QEQIQKEYDALVKSSE
RSGSKAFLDALQNQAE	IPNDDAQFDASHCDSD	QSSSEVGYDAMAGDFV
EGEWGQFMDALREPLP	QLCDNAGFDATNILNK	EELREQVYDAMGEKEE
KGIDPFSLDALSKEGI	DAERRSVMDATQIAGL	SFTRARDYDAMGSQTK
QEQIQKEYDALVKSSE	KDCRYALYDATYETKE	SSKGVKIWDANGSRDF
QSSSEVGYDAMAGDFV	VSAFKTEYDAVAEKAG	QMERLEALDANSRKQE
SFTRARDYDAMGSQTK	LKSVQKLLDAVDTYIP	AVAALVRADAPEEEDH
SSKGVKIWDANGSRDF	RRAAAKCLDAVVSTRH	RFMTTAMYDAREAIIP
QMERLEALDANSRKQE	DRVPRRGMDDDRGPRR	GIPHLVTHDARTIRYP
AVAALVRADAPEEEDH	LTFGSVRADDEVDVDG	KDCRYALYDASFETKE
RFMTTAMYDAREAIIP	RGFGFVTFDDHDPVDK	IPNDDAQFDASHCDSD
GIPHLVTHDARTIRYP	RGFAFVTFDDHDSVDK	QLCDNAGFDATNILNK
KDCRYALYDASFETKE	RGFAFVTFDDHDTVDK	KDCRYALYDATYETKE
IPNDDAQFDASHCDSD	RLEKPAKYDDIKKVVK	LKSVQKLLDAVDTYIP
QLCDNAGFDATNILNK	TKEVQKAMDDKRFDEA	RRAAAKCLDAVVSTRH
DAERRSVMDATQIAGL	EHGIVTNWDDMEKIWH	MCKAGFAGDDAPRAVF
KDCRYALYDATYETKE	YGGFTMMFDDRRGRPV	DRVPRRGMDDDRGPRR
VSAFKTEYDAVAEKAG	STPSGFTLDDVIQTGV	LTFGSVRADDEVDVDG
LKSVQKLLDAVDTYIP	SYGGSSRYDDYSSSRD	RGFGFVTFDDHDPVDK
RRAAAKCLDAVVSTRH	GQKDSYVGDEAQSKRG	RGFAFVTFDDHDSVDK
DRVPRRGMDDDRGPRR	MEIGTSLFDEEGAKIV	RGFAFVTFDDHDTVDK
LTFGSVRADDEVDVDG	REIALRQADEEKHKRQ	RLEKPAKYDDIKKVVK
RGFGFVTFDDHDPVDK	IKPMQFLGDEETVRKA	TKEVQKAMDDKRFDEA
RGFAFVTFDDHDSVDK	AEKQTRRFDEGKLKAG	EHGIVTNWDDMEKIWH
RGFAFVTFDDHDTVDK	NHEGVRRFDEILEASD	YGGFTMMFDDRRGRPV
RLEKPAKYDDIKKVVK	KHSGNITFDEIVNIAR	TQVRVEFMDDTSRSII
TKEVQKAMDDKRFDEA	SGKEKSKFDEMAKADK	STPSGFTLDDVIQTGV
EHGIVTNWDDMEKIWH	DFVTADKFDENAKTGQ	SYGGSSRYDDYSSSRD
KRLIGRRYDDPEVQKD	GYRIDFYFDENPYFEN	GQKDSYVGDEAQSKRG
YGGFTMMFDDRRGRPV	WEAAMKRYDERIDRVE	PAVQQNNLDEDLIRKL
TQVRVEFMDDTSRSII	SKKIQKKYDERKKNAK	MEIGTSLFDEEGAKIV
STPSGFTLDDVIQTGV	TQDVQKAMDERRFQDA	REIALRQADEEKHKRQ
SYGGSSRYDDYSSSRD	VAKEGVKFDESEKTKE	IKPMQFLGDEETVRKA
GQKDSYVGDEAQSKRG	MWISKQEYDESGPSIV	AEKQTRRFDEGKLKAG
PAVQQNNLDEDLIRKL	PQQIQALMDEVTKQGN	NHEGVRRFDEILEASD
MEIGTSLFDEEGAKIV	TSAPRGLFDEYGSKKS	KHSGNITFDEIVNIAR
REIALRQADEEKHKRQ	GAARLRAVDFAERHGY	SGKEKSKFDEMAKADK
IKPMQFLGDEETVRKA	KVKITKVFDFAGEEVR	DFVTADKFDENAKTGQ
AEKQTRRFDEGKLKAG	VECLYVNFDFDGAQKK	GYRIDFYFDENPYFEN
NHEGVRRFDEILEASD	NLKTFREWDFDLKKLP	WEAAMKRYDERIDRVE
SGKEKSKFDEMAKADK	PTYVQALFDFDPQEDG	SKKIQKKYDERKKNAK
DFVTADKFDENAKTGQ	KVSYLRPLDFEEAREL	TQDVQKAMDERRFQDA
GYRIDFYFDENPYFEN	MEEKQKDYDFEERMKE	VAKEGVKFDESEKTKE
WEAAMKRYDERIDRVE	DEMNVKVLDFEHFLPM	MWISKQEYDESGPSIV
SKKIQKKYDERKKNAK	EKLCYVALDFEQEMAT	PGKGILAADESTGSIA
TQDVQKAMDERRFQDA	ITELYKQYDFGKVVRL	PQQIQALMDEVTKQGN
VAKEGVKFDESEKTKE	ITAYMVLFDFGNLQPG	TSAPRGLFDEYGSKKS
MWISKQEYDESGPSIV	AFASDEPFDFGTQSTT	GAARLRAVDFAERHGY
PQQIQALMDEVTKQGN	GKLLVSNLDFGVSDAD	KVKITKVFDFAGEEVR
TSAPRGLFDEYGSKKS	AQILVTNLDFHDEQKR	VECLYVNFDFDGAQKK
GAARLRAVDFAERHGY	VVVDSVEYDFHLLPSG	NLKTFREWDFDLKKLP
KVKITKVFDFAGEEVR	NTYIEACLDFIKDHLV	PTYVQALFDFDPQEDG
VECLYVNFDFDGAQKK	YVTSEHTYDFKKLAEV	MEEKQKDYDFEERMKE
NLKTFREWDFDLKKLP	FRSGKYDLDFKSPDDP	DEMNVKVLDFEHFLPM
PTYVQALFDFDPQEDG	FGQPNSAYDFKTNNPK	EKLCYVALDFEQEMAT
DEMNVKVLDFEHFLPM	WALYDHLMDFLADRGV	ITELYKQYDFGKVVRL
EKLCYVALDFEQEMAT	DRLSQILTDFPKLDDI	ITAYMVLFDFGNLQPG
ITELYKQYDFGKVVRL	RAKSRRNLDFQDVLDK	AFASDEPFDFGTQSTT
ITAYMVLFDFGNLQPG	LLVESKNLDFQKTVQL	GKLLVSNLDFGVSDAD
AFASDEPFDFGTQSTT	NAVEEYVYDFRDRLGT	AQILVTNLDFHDEQKR
GKLLVSNLDFGVSDAD	PPLRGSNMDFREPTEE	VVVDSVEYDFHLLPSG
AQILVTNLDFHDEQKR	GGGRGGLHDFRSPPPG	NTYIEACLDFIKDHLV
VVVDSVEYDFHLLPSG	YGPMSVGLDFSLPGME	FGQPNSAYDFKTNNPK
NTYIEACLDFIKDHLV	YDPKTCGFDFTGAVED	WALYDHLMDFLADRGV
YVTSEHTYDFKKLAEV	HHLPTVQFDFTGIDDL	DRLSQILTDFPKLDDI
FRSGKYDLDFKSPDDP	NTERPGMLDFTGKAKW	RAKSRRNLDFQDVLDK
FGQPNSAYDFKTNNPK	SSSDYVNMDFTKRESN	LLVESKNLDFQKTVQL
WALYDHLMDFLADRGV	LIIVCDRFDFVHDLVL	NAVEEYVYDFRDRLGT
DRLSQILTDFPKLDDI	DKDDPSAMDFVTSAAN	PPLRGSNMDFREPTEE
RAKSRRNLDFQDVLDK	SLKEALTYDGALLGDR	YGPMSVGLDFSLPGME
LLVESKNLDFQKTVQL	SITASLRFDGALNVDL	YDPKTCGFDFTGAVED
NAVEEYVYDFRDRLGT	VDLRPKGLDGARAERV	NTERPGMLDFTGKAKW
PPLRGSNMDFREPTEE	DKDYFLFRDGDILGKY	SSSDYVNMDFTKRESN
YGPMSVGLDFSLPGME	AVEALSSLDGDLAGRY	LIIVCDRFDFVHDLVL
YDPKTCGFDFTGAVED	NVPRASVPDGFLSELT	EERVNILFDFVKKKKE
NTERPGMLDFTGKAKW	QFKLVLVGDGGTGKTT	DKDDPSAMDFVTSAAN
SSSDYVNMDFTKRESN	ETAMFSVYDGHGGEEV	SLKEALTYDGALLGDR
LIIVCDRFDFVHDLVL	WNYILEKYDGHLPIEI	SITASLRFDGALNVDL
EERVNILFDFVKKKKE	DDRGRSDYDGIGSRGD	VDLRPKGLDGARAERV
SLKEALTYDGALLGDR	MRWFQQKYDGIILPGK	DKDYFLFRDGDILGKY
SITASLRFDGALNVDL	ITEFQQRFDGILTEGE	AVEALSSLDGDLAGRY
VDLRPKGLDGARAERV	RDMNGKSLDGKAIKVE	NVPRASVPDGFLSELT
DKDYFLFRDGDILGKY	RPENPKPQDGKETKAA	QFKLVLVGDGGTGKTT
AVEALSSLDGDLAGRY	VQQVSGLMDGKGGGKD	ETAMFSVYDGHGGEEV
NVPRASVPDGFLSELT	CTAKTEWLDGKHVVFG	WNYILEKYDGHLPIEI
QFKLVLVGDGGTGKTT	LELKEHKLDGKLIDPK	DDRGRSDYDGIGSRGD
ETAMFSVYDGHGGEEV	HGHMKCSFDGKLKSQD	MRWFQQKYDGIILPGK
WNYILEKYDGHLPIEI	KLTLSALLDGKNVNAG	RDMNGKSLDGKAIKVE
DDRGRSDYDGIGSRGD	CVQQLKEFDGKSLVSV	LLEPFDKWDGKDLEDL
MRWFQQKYDGIILPGK	FKIRTIELDGKTIKLQ	KKFFDANYDGKDYDPV
ITEFQQRFDGILTEGE	TDDEIAKYDGKWEVEE	RPENPKPQDGKETKAA
RDMNGKSLDGKAIKVE	ATQGTGLYDGLDWLSH	VQQVSGLMDGKGGGKD
RPENPKPQDGKETKAA	REEEAIQLDGLNASQI	CTAKTEWLDGKHVVFG
VQQVSGLMDGKGGGKD	IAVYSCPFDGMITETK	LELKEHKLDGKLIDPK
CTAKTEWLDGKHVVFG	KGWKVTRKDGNASGTT	HGHMKCSFDGKLKSQD
LELKEHKLDGKLIDPK	DGEEAGAYDGPRTADG	KLTLSALLDGKNVNAG
KLTLSALLDGKNVNAG	FKATAVMPDGQFKDIS	CVQQLKEFDGKSLVSV
CVQQLKEFDGKSLVSV	LIKTVETRDGQVINET	FKIRTIELDGKTIKLQ
FKIRTIELDGKTIKLQ	KNTILKAYDGRFKDIF	RKGVITVKDGKTLNDE
RKGVITVKDGKTLNDE	KNTILKKYDGRFKDIF	TDDEIAKYDGKWEVEE
TDDEIAKYDGKWEVEE	ELEIPGQYDGRGKPLP	ATQGTGLYDGLDWLSH
ATQGTGLYDGLDWLSH	NPEIPALLDGRLQVVD	REEEAIQLDGLNASQI
REEEAIQLDGLNASQI	HYLVDHTLDGRVLFPA	IAVYSCPFDGMITETK
IAVYSCPFDGMITETK	ILCGRRYFDGSGGNNH	KGWKVTRKDGNASGTT
DGEEAGAYDGPRTADG	WGEDADKFDGSRQPVL	DGEEAGAYDGPRTADG
FKATAVMPDGQFKDIS	EETLKESFDGSVRARI	FKATAVMPDGQFKDIS
LIKTVETRDGQVINET	VLSGCGVYDGTEIHEA	LIKTVETRDGQVINET
KNTILKAYDGRFKDIF	MLRHMGLFDHAARIEA	KNTILKAYDGRFKDIF
KNTILKKYDGRFKDIF	DWILPSDYDHAEAEAR	KNTILKKYDGRFKDIF
ELEIPGQYDGRGKPLP	DDKTVRLWDHATMTEV	ELEIPGQYDGRGKPLP
NPEIPALLDGRLQVVD	GFAFVTFDDHDSVDKI	NPEIPALLDGRLQVVD
HYLVDHTLDGRVLFPA	SLIRGLVLDHGARHPD	HYLVDHTLDGRVLFPA
IINQKRFNDGSDEKKK	GGSFTVRADHGEPIGR	ILCGRRYFDGSGGNNH
ILCGRRYFDGSGGNNH	SLNPVLDYDHGSRSQE	WGEDADKFDGSRQPVL
WGEDADKFDGSRQPVL	SFQRALELDHKNAQAQ	EETLKESFDGSVRARI
EETLKESFDGSVRARI	DSLDWALYDHLMDFLA	VLSGCGVYDGTEIHEA
VLSGCGVYDGTEIHEA	QQILAGEYDHLPEQAF	GYGGGGGYDGYNEGGN
GYGGGGGYDGYNEGGN	SSKFLKHWDHLTQVKK	MLRHMGLFDHAARIEA
MLRHMGLFDHAARIEA	CSDRTSPYDHMLPGAE	HWILPQDYDHAQAEAR
EKLRAICLDHAKLGES	GGEIASTFDHPELVKL	GFAFVTFDDHDSVDKI
DDKTVRLWDHATMTEV	SYCLSGMYDHRYGDSE	SLIRGLVLDHGARHPD
SLIRGLVLDHGARHPD	AGTSGGAYDHSYVELF	GGSFTVRADHGEPIGR
GGSFTVRADHGEPIGR	RYKNILPFDHTRVVLH	SLNPVLDYDHGSRSQE
SLNPVLDYDHGSRSQE	VDENCVGFDHTVKPVS	IAEAWARLDHKFDLMY
IAEAWARLDHKFDLMY	EEEDVSVYDIADHPDF	SFQRALELDHKNAQAQ
SFQRALELDHKNAQAQ	LVSRLTLYDIAHTPGV	TGDNTAEWDHLKISIP
DSLDWALYDHLMDFLA	KIQQQRLLDIAKKENV	DSLDWALYDHLMDFLA
QQILAGEYDHLPEQAF	REFLDFFWDIAKPEQE	QQILAGEYDHLPEQAF
CSDRTSPYDHMLPGAE	ELTVMDVYDIASLVGH	CSDRTSPYDHMLPGAE
GGEIASTFDHPELVKL	MVNPTVFFDIAVDGEP	GGEIASTFDHPELVKL
DDPDPRLFDHPESPTP	VPQIEVTFDIDANGIL	DDPDPRLFDHPESPTP
SYCLSGMYDHRYGDSE	VPQIEVTFDIDANGIV	SYCLSGMYDHRYGDSE
AGTSGGAYDHSYVELF	KKKTKKIFDIDEAEEG	AGTSGGAYDHSYVELF
RYKNILPFDHTRVVLH	PVRHLYTKDIDIHEVR	RYKNILPFDHTRVVLH
VDENCVGFDHTVKPVS	LPTRPCFYDIDLDPET	VDENCVGFDHTVKPVS
EEEDVSVYDIADHPDF	LPTRPCFYDIDLDTET	EEEDVSVYDIADHPDF
LVSRLTLYDIAHTPGV	FLEHMCRLDIDSPPIT	LVSRLTLYDIAHTPGV
KIQQQRLLDIAKKENV	KQAVKKLYDIDVAKVN	KIQQQRLLDIAKKENV
REFLDFFWDIAKPEQE	LPCDVIWLDIEHADGK	REFLDFFWDIAKPEQE
VPQIEVTFDIDANGIL	YDICRRNLDIERPTYT	ELTVMDVYDIASLVGH
VPQIEVTFDIDANGIV	TNLFGRGMDIERVNIA	VPQIEVTFDIDANGIL
KKKTKKIFDIDEAEEG	TNLFGRGMDIERVNIV	VPQIEVTFDIDANGIV
PVRHLYTKDIDIHEVR	HNIQFSSFDIFSDEEV	KKKTKKIFDIDEAEEG
LPTRPCFYDIDLDPET	PQDLIRLYDIILQNLV	LPTRPCFYDIDLDPET
LPTRPCFYDIDLDTET	IVCTPEKWDIITRKGG	LPTRPCFYDIDLDTET
FLEHMCRLDIDSPPIT	VELEFSGLDIKFKDDV	FLEHMCRLDIDSPPIT
KQAVKKLYDIDVAKVN	RAEDGENYDIKKQAEI	KQAVKKLYDIDVAKVN
LPCDVIWLDIEHADGK	TAKLIEKLDIKLDSED	LPCDVIWLDIEHADGK
YDICRRNLDIERPTYT	LEHFTDLYDIKRAVVH	YDICRRNLDIERPTYT
TNLFGRGMDIERVNIA	TLEESKEMDIKRKENK	TNLFGRGMDIERVNIA
TNLFGRGMDIERVNIV	HIKKKSPFDIKVIEDI	TNLFGRGMDIERVNIV
HNIQFSSFDIFSDEEV	TGVEYETFDILEDEEV	HNIQFSSFDIFSDEEV
PQDLIRLYDIILQNLV	ENLCKIMKDILEKKVE	NFPSLIKMDIHKKVTD
IVCTPEKWDIITRKGG	DKLGRICLDILKDKWS	PQDLIRLYDIILQNLV
VELEFSGLDIKFKDDV	YVIERGTYDILVTKDN	IVCTPEKWDIITRKGG
RAEDGENYDIKKQAEI	DDHTVCLWDINAGPKE	VELEFSGLDIKFKDDV
TAKLIEKLDIKLDSED	RMIAGQVLDINLAAEP	LENDLNLMDIKIGLLV
LEHFTDLYDIKRAVVH	LLDFSQKLDINLLDNV	RAEDGENYDIKKQAEI
TLEESKEMDIKRKENK	GVVNRSQLDINNKKSV	TAKLIEKLDIKLDSED
TGVEYETFDILEDEEV	LSIFDQLFDIPKERKN	LEHFTDLYDIKRAVVH
ENLCKIMKDILEKKVE	SNLRAENYDIPSADRH	TLEESKEMDIKRKENK
DKLGRICLDILKDKWS	ASQIQGFFDIPVDNLY	HIKKKSPFDIKVIEDI
YVIERGTYDILVTKDN	DRKTGSQYDIQDAIDK	TGVEYETFDILEDEEV
DDHTVCLWDINAGPKE	KKSADTLWDIQKDLKD	ENLCKIMKDILEKKVE
RMIAGQVLDINLAAEP	KDAHNALLDIQSSGRA	DKLGRICLDILKDKWS
LLDFSQKLDINLLDNV	NFPAAKSLDIQVPNFP	YVIERGTYDILVTKDN
GVVNRSQLDINNKKSV	AYIFEEPFDIRDLQSN	DDHTVCLWDINAGPKE
LSIFDQLFDIPKERKN	GSISSTAFDIRFNPDI	RMIAGQVLDINLAAEP
SNLRAENYDIPSADRH	QLLHCFPLDIRLKDGS	LLDFSQKLDINLLDNV
DRKTGSQYDIQDAIDK	LGNYERFLDIRLTKDN	GVVNRSQLDINNKKSV
KKSADTLWDIQKDLKD	EEVIPSRLDIRVGKII	LSIFDQLFDIPKERKN
KDAHNALLDIQSSGRA	RKKNLQYYDISAKSNY	SNLRAENYDIPSADRH
NFPAAKSLDIQVPNFP	DDHTICLWDISAVPKE	ASQIQGFFDIPVDNLY
AYIFEEPFDIRDLQSN	QGAYQEAFDISKKEMQ	DRKTGSQYDIQDAIDK
QLLHCFPLDIRLKDGS	EPAIKATFDISLVVPK	KKSADTLWDIQKDLKD
LGNYERFLDIRLTKDN	TAVAARGLDISNVKHV	KDAHNALLDIQSSGRA
EEVIPSRLDIRVGKII	PTPGVVFRDISPVLKD	NFPAAKSLDIQVPNFP
RKKNLQYYDISAKSNY	DLINEACWDISSSGVN	AYIFEEPFDIRDLQSN
DDHTICLWDISAVPKE	GHTRTAQFDISVASEI	GSISSTAFDIRFNPDI
QGAYQEAFDISKKEMQ	AEKSNLAYDIVQLPTG	QLLHCFPLDIRLKDGS
EPAIKATFDISLVVPK	FMVAFQLFDKAGKGEV	LGNYERFLDIRLTKDN
TAVAARGLDISNVKHV	FDTALKHYDKAKELDP	EEVIPSRLDIRVGKII
PTPGVVFRDISPVLKD	KALRDAKLDKAQIHDL	RKKNLQYYDISAKSNY
DLINEACWDISSSGVN	SRLIKVHLDKAQQNNV	DDHTICLWDISAVPKE
GHTRTAQFDISVASEI	YENANKALDKARAKNK	QGAYQEAFDISKKEMQ
QAETKKLLDIVARSLY	EERMSVIWDKAVATGK	EPAIKATFDISLVVPK
AEKSNLAYDIVQLPTG	EERMSVIWDKAVVTGK	TAVAARGLDISNVKHV
FMVAFQLFDKAGKGEV	FKEAFSLFDKDGDGTI	PTPGVVFRDISPVLKD
FDTALKHYDKAKELDP	HALEHTYSDKDGLLII	DLINEACWDISSSGVN
KALRDAKLDKAQIHDL	IREAFRVFDKDGNGYI	GHTRTAQFDISVASEI
SRLIKVHLDKAQQNNV	CYRNALKWDKDNLQIL	QAETKKLLDIVARSLY
YENANKALDKARAKNK	DAGKSAKKDKDPVNKS	AEKSNLAYDIVQLPTG
EERMSVIWDKAVVTGK	ANKITITNDKGRLSKE	FMVAFQLFDKAGKGEV
FKEAFSLFDKDGDGTI	RAAVGRPLDKHEGALE	FDTALKHYDKAKELDP
IREAFRVFDKDGNGYI	VLYVLKLYDKIDPEKL	KALRDAKLDKAQIHDL
CYRNALKWDKDNLQIL	GRQERVMFDKITSRIQ	SRLIKVHLDKAQQNNV
DAGKSAKKDKDPVNKS	MEVEARNLDKKDFLGK	YENANKALDKARAKNK
APTARKQLDKEQVRKA	YLDEGFLLDKKIGVNQ	EERMSVIWDKAVATGK
ANKITITNDKGRLSKE	NPGAGLPTDKKKGGPS	EERMSVIWDKAVVTGK
RAAVGRPLDKHEGALE	FDGIPPPYDKKKRMVV	FKEAFSLFDKDGDGTI
CCDILDVLDKHLIPAA	TREEALQADKKLNLFI	HALEHTYSDKDGLLII
VLYVLKLYDKIDPEKL	CKLMKEILDKKVEKVT	IREAFRVFDKDGNGYI
GRQERVMFDKITSRIQ	GFPTWLKLDKKVSAQE	CYRNALKWDKDNLQIL
MEVEARNLDKKDFLGK	ASERGRLLDKLADLVE	DAKKRELYDKGGEQAI
YLDEGFLLDKKIGVNQ	VLFDKATYDKLCKEVP	ANKITITNDKGRLSKE
NPGAGLPTDKKKGGPS	AACQSGSFDKLEAVVK	RAAVGRPLDKHEGALE
TREEALQADKKLNLFI	DAEWNILYDKLEKIHH	CCDILDVLDKHLIPAA
CKLMKEILDKKVEKVT	HEEKVAAYDKLEKTKT	VLYVLKLYDKIDPEKL
GFPTWLKLDKKVSAQE	KPDDIQYFDKLLVDVD	GRQERVMFDKITSRIQ
ASERGRLLDKLADLVE	PDYMPVVYDKLPQPPS	MEVEARNLDKKDFLGK
VLFDKATYDKLCKEVP	GNQMLEQYDKLQDGSI	YLDEGFLLDKKIGVNQ
AACQSGSFDKLEAVVK	PIIVSCGWDKLVKVWN	NPGAGLPTDKKKGGPS
DAEWNILYDKLEKIHH	AKQQFVEYDKNSDDTV	FDGIPPPYDKKKRMVV
HEEKVAAYDKLEKTKT	GNYRTQLYDKQREEYQ	TREEALQADKKLNLFI
KPDDIQYFDKLLVDVD	VAIVRYAYDKRANPQV	CKLMKEILDKKVEKVT
PDYMPVVYDKLPQPPS	QTPAGELYDKSIIQSA	ASERGRLLDKLADLVE
GNQMLEQYDKLQDGSI	KALRDAKLDKSQIHDI	VLFDKATYDKLCKEVP
PIIVSCGWDKLVKVWN	CLMMINMFDKTKSGRI	AACQSGSFDKLEAVVK
AKQQFVEYDKNSDDTV	FKVAMGAFDKTRPVVA	DAEWNILYDKLEKIHH
RSMQVVPLDKQITIID	RYSVDIPLDKTVVNKD	HEEKVAAYDKLEKTKT
GNYRTQLYDKQREEYQ	TPEAKVLFDKVASQGE	KPDDIQYFDKLLVDVD
VAIVRYAYDKRANPQV	LHHHRINFDKYHPGYF	PDYMPVVYDKLPQPPS
QTPAGELYDKSIIQSA	GLAPPALWDLAADKQT	GNQMLEQYDKLQDGSI
KALRDAKLDKSQIHDI	LAPLKQTFDLADAQTV	PIIVSCGWDKLVKVWN
FKVAMGAFDKTRPVVA	GENFKLLYDLADQLHA	AKQQFVEYDKNSDDTV
TPEAKVLFDKVASQGE	KVNESSHYDLAFTDVH	RSMQVVPLDKQITIID
LHHHRINFDKYHPGYF	LPHAILRLDLAGRDLT	GNYRTQLYDKQREEYQ
GLAPPALWDLAADKQT	FEEAAKLYDLAKNADK	VAIVRYAYDKRANPQV
LAPLKQTFDLADAQTV	ERASPIKMDLAPSKDM	RGVAFIRFDKRSEAEE
GENFKLLYDLADQLHA	NTLKSKAMDLAQAGST	QTPAGELYDKSIIQSA
KVNESSHYDLAFTDVH	GVEHQQLLDLAQKHLG	KALRDAKLDKSQIHDI
LPHAILRLDLAGRDLT	NPSTVEAFDLAQSNSE	CLMMINMFDKTKSGRI
FEEAAKLYDLAKNADK	LQAKVSALDLAVLDQV	FKVAMGAFDKTRPVVA
ERASPIKMDLAPSKDM	EFFRSGKYDLDFKSPD	TPEAKVLFDKVASQGE
NTLKSKAMDLAQAGST	MDTDLETMDLDQGGEA	LHHHRINFDKYHPGYF
GVEHQQLLDLAQKHLG	KLTPQGQRDLDRIAGQ	GLAPPALWDLAADKQT
NPSTVEAFDLAQSNSE	IIQDVTLHDLDVANAR	LAPLKQTFDLADAQTV
LQAKVSALDLAVLDQV	SDYEMKLMDLDVEQLG	GENFKLLYDLADQLHA
EFFRSGKYDLDFKSPD	SPLLSSSFDLDYDFQR	KVNESSHYDLAFTDVH
MDTDLETMDLDQGGEA	YDRSWRLWDLEAQEEI	LPHAILRLDLAGRDLT
KLTPQGQRDLDRIAGQ	NHAASKKLDLEAWFPG	FEEAAKLYDLAKNADK
IIQDVTLHDLDVANAR	TGPSIKIWDLEGKIIV	ERASPIKMDLAPSKDM
SDYEMKLMDLDVEQLG	INAYNSRRDLEIERPM	NTLKSKAMDLAQAGST
SPLLSSSFDLDYDFQR	GVLGKQQFDLENKFKP	NPSTVEAFDLAQSNSE
YDRSWRLWDLEAQEEI	HVPRAVFVDLEPTVID	LQAKVSALDLAVLDQV
TGPSIKIWDLEGKIIV	DNASLARLDLERKVES	EFFRSGKYDLDFKSPD
LDAHIRLWDLENGKQI	HATTHNAYDLEVIDIF	MDTDLETMDLDQGGEA
GVLGKQQFDLENKFKP	EESYEVFKDLFDPIIE	KLTPQGQRDLDRIAGQ
GYNVSLLYDLENLPAS	EKMNGKVWDLFPEADK	IIQDVTLHDLDVANAR
SAVTACNLDLENLVTD	GEKNILVFDLGGGTFD	SDYEMKLMDLDVEQLG
HVPRAVFVDLEPTVID	AGMTFTTFDLGGHEQA	SPLLSSSFDLDYDFQR
DNASLARLDLERKVES	VELDLHSYDLGIENRD	YDRSWRLWDLEAQEEI
HATTHNAYDLEVIDIF	NLEDVQPHDLGKVGEV	NHAASKKLDLEAWFPG
EESYEVFKDLFDPIIE	VDIQLKYFDLGLPNRD	VSFRSKFKDLEDKKVN
EKMNGKVWDLFPEADK	DEETDSALDLGNIRAE	TGPSIKIWDLEGKIIV
GEKNILVFDLGGGTFD	MRDVYKKFDLGQDVID	INAYNSRRDLEIERPM
AGMTFTTFDLGGHEQA	TTEMETIYDLGTKMIE	GVLGKQQFDLENKFKP
VELDLHSYDLGIENRD	GADHIITMDLHASQIQ	GYNVSLLYDLENLPAS
NLEDVQPHDLGKVGEV	ATFEIKKCDLHRLEEG	HVPRAVFVDLEPTVID
VDIQLKYFDLGLPNRD	IATPGRILDLIKKGVA	DNASLARLDLERKVES
DEETDSALDLGNIRAE	NMPKPGVFDLINKAKW	HATTHNAYDLEVIDIF
MRDVYKKFDLGQDVID	TGIGMTKADLINNLGT	EESYEVFKDLFDPIIE
TTEMETIYDLGTKMIE	VECIKIILDLISESPI	EKMNGKVWDLFPEADK
GADHIITMDLHASQIQ	RDTTRRCRDLKAKGIL	GEKNILVFDLGGGTFD
ATFEIKKCDLHRLEEG	SILQQIELDLKATQAL	AGMTFTTFDLGGHEQA
AVHKNTTYDLIANIVH	EHLKQHYIDLKDRPFF	VELDLHSYDLGIENRD
IATPGRILDLIKKGVA	TSSEITTKDLKEKKEV	NLEDVQPHDLGKVGEV
NMPKPGVFDLINKAKW	MTREVQTNDLKEVVNK	VDIQLKYFDLGLPNRD
TGIGMTKADLINNLGT	DRREQARQDLKGLEET	DEETDSALDLGNIRAE
VECIKIILDLISESPI	EQGEEDSYDLKGRLDD	MRDVYKKFDLGQDVID
SILQQIELDLKATQAL	MLGDPCLKDLKKGDII	TTEMETIYDLGTKMIE
SQMDSVVKDLKDKAKE	HLDIFEFLDLKKNTGK	GADHIITMDLHASQIQ
EHLKQHYIDLKDRPFF	PSSFQLLYDLKLPVED	ATFEIKKCDLHRLEEG
TSSEITTKDLKEKKEV	ATPEQISMDLKNELMY	AVHKNTTYDLIANIVH
QKDKQSYRDLKEVTPE	QSPSLVQYDLKNPSDS	IATPGRILDLIKKGVA
MTREVQTNDLKEVVNK	LPGHYEVLDLKPNGKV	NMPKPGVFDLINKAKW
DRREQARQDLKGLEET	YGFGLIKLDLKTKSEN	TGIGMTKADLINNLGT
EQGEEDSYDLKGRLDD	TSPHGIPLDLLDRVMI	VECIKIILDLISESPI
LIPLLERLDLKKDNIQ	LTARPFRLDLLEDRSL	RDTTRRCRDLKAKGIL
HLDIFEFLDLKKNTGK	SGETVRLMDLLGEGLK	SILQQIELDLKATQAL
PSSFQLLYDLKLPVED	MCYEAKEWDLLNENIM	SQMDSVVKDLKDKAKE
ATPEQISMDLKNELMY	EIYNEELFDLLNPSSD	EHLKQHYIDLKDRPFF
QSPSLVQYDLKNPSDS	GACLFTCYDLLRPDVV	TSSEITTKDLKEKKEV
LPGHYEVLDLKPNGKV	QQQEKKQFDLLSDLGS	MTREVQTNDLKEVVNK
QSDRWIKLDLKTELPR	KELLQGKLDLLSDTNM	DRREQARQDLKGLEET
YGFGLIKLDLKTKSEN	KDFMIVALDLLSGLAE	MLGDPCLKDLKKGDII
TSPHGIPLDLLDRVMI	QTEIGQTLDLLTAPQG	HLDIFEFLDLKKNTGK
LTARPFRLDLLEDRSL	KDGQAMLWDLNEGKHL	PSSFQLLYDLKLPVED
SGETVRLMDLLGEGLK	QDKLLRIYDLNKPEAE	ATPEQISMDLKNELMY
MCYEAKEWDLLNENIM	GPQAASCLDLNLVTRV	QSPSLVQYDLKNPSDS
EIYNEELFDLLNPSSD	DYLSVKIWDLNMENRP	LPGHYEVLDLKPNGKV
GACLFTCYDLLRPDVV	LDQQFAGLDLNSSDNQ	YGFGLIKLDLKTKSEN
QQQEKKQFDLLSDLGS	RINEMVHFDLPGQEER	TSPHGIPLDLLDRVMI
KELLQGKLDLLSDTNM	VDYFLRRLDLPIERQP	LTARPFRLDLLEDRSL
KDFMIVALDLLSGLAE	TRGDADMYDLPKKEDA	SGETVRLMDLLGEGLK
QTEIGQTLDLLTAPQG	QGASAVLLDLPNSGGE	MCYEAKEWDLLNENIM
KDGQAMLWDLNEGKHL	QVSLVINYDLPTNREN	GACLFTCYDLLRPDVV
KLTTPTYGDLNHLVSA	RDPGVITYDLPTPPGE	QQQEKKQFDLLSDLGS
QDKLLRIYDLNKPEAE	QVSVVINFDLPVDKDG	KELLQGKLDLLSDTNM
GPQAASCLDLNLVTRV	VLRQITVNDLPVGRSV	KDFMIVALDLLSGLAE
DYLSVKIWDLNMENRP	ILRQITVNDLPVGRSV	QTEIGQTLDLLTAPQG
RINEMVHFDLPGQEER	QITMSEQLDLPVRQAG	KDGQAMLWDLNEGKHL
VDYFLRRLDLPIERQP	AYRQKKIFDLQDWTQE	KLTTPTYGDLNHLVSA
TRGDADMYDLPKKEDA	DKLKGEMMDLQHGSLF	QDKLLRIYDLNKPEAE
QGASAVLLDLPNSGGE	TWVQPRVLDLQQIKGM	GPQAASCLDLNLVTRV
QVSLVINYDLPTNREN	RRLEAAYLDLQRILEN	DYLSVKIWDLNMENRP
RDPGVITYDLPTPPGE	IILVGTKLDLRDDKDT	LDQQFAGLDLNSSDNQ
QVSVVINFDLPVDKDG	YQCFVSFFDLRDPSQI	RINEMVHFDLPGQEER
VLRQITVNDLPVGRSV	PTLEWDNYDLREDALD	VDYFLRRLDLPIERQP
ILRQITVNDLPVGRSV	RTLEGELHDLRGQVAK	TRGDADMYDLPKKEDA
QITMSEQLDLPVRQAG	KVTVKVYFDLRIGDED	QGASAVLLDLPNSGGE
AYRQKKIFDLQDWTQE	LQDGEFSMDLRTKSTG	QVSLVINYDLPTNREN
DKLKGEMMDLQHGSLF	KNNASTDYDLSDKSIN	RDPGVITYDLPTPPGE
TWVQPRVLDLQQIKGM	DYTTGQVFDLSEKLEQ	QVSVVINFDLPVDKDG
RRLEAAYLDLQRILEN	TDRRLNVWDLSKIGEE	VLRQITVNDLPVGRSV
IILVGTKLDLRDDKDT	PLSPPKKKDLSLEEIQ	ILRQITVNDLPVGRSV
YQCFVSFFDLRDPSQI	KNLKWIGLDLSNGKPR	QITMSEQLDLPVRQAG
PTLEWDNYDLREDALD	VAGMPTAYDLSSVIAS	AYRQKKIFDLQDWTQE
RTLEGELHDLRGQVAK	MSIMEQPLDLTHIVGT	DKLKGEMMDLQHGSLF
KVTVKVYFDLRIGDED	QAIVCQQLDLTHLKER	ARLQRVQYDLQKANSS
EKWNARITDLRKQVEE	FKDSSREFDLTKEEDL	TWVQPRVLDLQQIKGM
LQDGEFSMDLRTKSTG	VISKVLTFDLTKYPDA	RRLEAAYLDLQRILEN
KNNASTDYDLSDKSIN	KRKNKKSYDLTPVDKF	IILVGTKLDLRDDKDT
DYTTGQVFDLSEKLEQ	WDGTLRLWDLTTGTTT	PTLEWDNYDLREDALD
TDRRLNVWDLSKIGEE	PLLDQRRLDLVHTAAL	RTLEGELHDLRGQVAK
PLSPPKKKDLSLEEIQ	IQPGCINYDLVKSGNL	KVTVKVYFDLRIGDED
KNLKWIGLDLSNGKPR	NMSMLQTQDLVKSVQA	EPNRPSELDLRLTEEG
VAGMPTAYDLSSVIAS	PENTPRLFDLVKVKDE	LQDGEFSMDLRTKSTG
MSIMEQPLDLTHIVGT	KLDKAQIHDLVLVGGS	KNNASTDYDLSDKSIN
QAIVCQQLDLTHLKER	PGDLHVVLDMAKVADT	DYTTGQVFDLSEKLEQ
VISKVLTFDLTKYPDA	RTDIARLLDMDGIIVE	TDRRLNVWDLSKIGEE
WDGTLRLWDLTTGTTT	KKLVRKTLDMIKKIAD	PLSPPKKKDLSLEEIQ
PLLDQRRLDLVHTAAL	LVIESREFDMILGKLE	KNLKWIGLDLSNGKPR
IQPGCINYDLVKSGNL	RLPKDHHFDMINIKSI	VAGMPTAYDLSSVIAS
NMSMLQTQDLVKSVQA	IPDQLVILDMKHGVEA	MSIMEQPLDLTHIVGT
PENTPRLFDLVKVKDE	DCLHKGTNDMKQQHVI	QAIVCQQLDLTHLKER
KLDKAQIHDLVLVGGS	IGNLELAWDMLDLAKI	VISKVLTFDLTKYPDA
PGDLHVVLDMAKVADT	RYKSYSPYDMLESIRK	WDGTLRLWDLTTGTTT
RTDIARLLDMDGIIVE	QLSLDELWDMLGECLK	PLLDQRRLDLVHTAAL
KKLVRKTLDMIKKIAD	PEGPGAHLDMNSLDRA	IQPGCINYDLVKSGNL
LVIESREFDMILGKLE	PPKLQATLDMQSGIIH	NMSMLQTQDLVKSVQA
RLPKDHHFDMINIKSI	EGNTTAGLDMREGTIG	PENTPRLFDLVKVKDE
IPDQLVILDMKHGVEA	CDKMLEQLDMRRDVQE	KLDKAQIHDLVLVGGS
DCLHKGTNDMKQQHVI	KVIHGKLLDMVGKVQI	PGDLHVVLDMAKVADT
AKQTKRMLDMKVNPIQ	GINTLVTYDMVPEPKI	RTDIARLLDMDGIIVE
IGNLELAWDMLDLAKI	EALAGAPLDNAPKEYP	KKLVRKTLDMIKKIAD
LAEEAVTLDMLDLGAA	FEMEARKLDNKDLFGK	LVIESREFDMILGKLE
RYKSYSPYDMLESIRK	HNMDIGTWDNKGPVAK	RLPKDHHFDMINIKSI
QLSLDELWDMLGECLK	SENLQEFWDNLIGGVD	IPDQLVILDMKHGVEA
PEGPGAHLDMNSLDRA	VEEGRLIFDNLKKSIA	DCLHKGTNDMKQQHVI
PPKLQATLDMQSGIIH	STHLAKLYDNLLEQNL	AKQTKRMLDMKVNPIQ
EGNTTAGLDMREGTIG	PGPSSQAYDNLSLSDH	IGNLELAWDMLDLAKI
CDKMLEQLDMRRDVQE	GPWLGVEWDNPERGKH	LAEEAVTLDMLDLGAA
KVIHGKLLDMVGKVQI	KENPRNFSDNQLQEGK	RYKSYSPYDMLESIRK
GINTLVTYDMVPEPKI	AKLVKYMYDNRESQDT	QLSLDELWDMLGECLK
EALAGAPLDNAPKEYP	MGVNHEKYDNSLKIIS	PEGPGAHLDMNSLDRA
GLVIQQVFDNGSIYNP	SDVKELVLDNSRSNEG	PPKLQATLDMQSGIIH
FEMEARKLDNKDLFGK	GLNDKVLFDNTGRGKS	EGNTTAGLDMREGTIG
HNMDIGTWDNKGPVAK	SLLVQCILDNTIHGRI	CDKMLEQLDMRRDVQE
GTLTAELWDNKVAPPA	KPILKALLDNTKDKNT	KVIHGKLLDMVGKVQI
SENLQEFWDNLIGGVD	DVPLHALYDNVEKLFP	GINTLVTYDMVPEPKI
VEEGRLIFDNLKKSIA	YEVFKDLFDPIIEDRH	IRKARGTFDNAETKKE
STHLAKLYDNLLEQNL	GETKKKFKDPNAPKRP	EALAGAPLDNAPKEYP
ATFLFKWWDNLNHLNQ	RLIGRTWNDPSVQQDI	FEMEARKLDNKDLFGK
PGPSSQAYDNLSLSDH	KVKIMLPWDPTGKIGP	HNMDIGTWDNKGPVAK
GPWLGVEWDNPERGKH	REEQRKVFDPVPVGVT	SENLQEFWDNLIGGVD
KENPRNFSDNQLQEGK	LNPVGAKFDPYEHEAL	VEEGRLIFDNLKKSIA
AKLVKYMYDNRESQDT	AKDVKQFYDQALQQAV	STHLAKLYDNLLEQNL
THLGGEDFDNRLVNHF	VKNCFRMTDQEAIQDL	ATFLFKWWDNLNHLNQ
MGVNHEKYDNSLKIIS	KKIKEKYIDQEELNKT	GPWLGVEWDNPERGKH
SDVKELVLDNSRSNEG	YVPEVSALDQEIIEVD	KENPRNFSDNQLQEGK
GLNDKVLFDNTGRGKS	RKVVAEVYDQERFDNS	AKLVKYMYDNRESQDT
SLLVQCILDNTIHGRI	SYDQQSGYDQHQGSYD	THLGGEDFDNRLVNHF
KPILKALLDNTKDKNT	EGKPDQKFDQKQELGR	MGVNHEKYDNSLKIIS
DVPLHALYDNVEKLFP	LEELAVNYDQKSQEVE	SDVKELVLDNSRSNEG
ICRESNCYDPERVKNF	VPDPGCHYDQLIEINL	GLNDKVLFDNTGRGKS
YEVFKDLFDPIIEDRH	LEKKQKKFDQLLAEEK	SLLVQCILDNTIHGRI
DLKAAGFKDPLLASGT	GKEDSKTFDQLTPDES	KPILKALLDNTKDKNT
GETKKKFKDPNAPKRP	GAEEAKTFDQLTPEES	DVPLHALYDNVEKLFP
KVKSFPKDDPSKPVHL	YTISQEAYDQRQDTVR	ICRESNCYDPERVKNF
RLIGRTWNDPSVQQDI	TSNVFAMFDQSQIQEF	YEVFKDLFDPIIEDRH
KVKIMLPWDPTGKIGP	PSKRKRRWDQTADQTP	DLKAAGFKDPLLASGT
REEQRKVFDPVPVGVT	GNQMFTHYDRAHIAQL	GETKKKFKDPNAPKRP
LNPVGAKFDPYEHEAL	GGGGGASFDRAIEMER	KVKIMLPWDPTGKIGP
AKDVKQFYDQALQQAV	WQNVFRTYDRDNSGMI	REEQRKVFDPVPVGVT
GAGPAGRYDQATDTIL	WKNLFQQYDRDRSGSI	LNPVGAKFDPYEHEAL
VKNCFRMTDQEAIQDL	VRSIISMFDRENKAGV	AKDVKQFYDQALQQAV
KKIKEKYIDQEELNKT	YNQEWTLWDRFEVQGL	KKIKEKYIDQEELNKT
YVPEVSALDQEIIEVD	YGVPGPTWDRGANLKD	YVPEVSALDQEIIEVD
RKVVAEVYDQERFDNS	FKMVEGFFDRGASIVE	RKVVAEVYDQERFDNS
SYDQQSGYDQHQGSYD	LEEAEQLLDRGIHPIR	SYDQQSGYDQHQGSYD
EGKPDQKFDQKQELGR	TSTSLDPYDRHLLPTS	EGKPDQKFDQKQELGR
LEELAVNYDQKSQEVE	KEIIDLVLDRIRKLAD	LEELAVNYDQKSQEVE
VPDPGCHYDQLIEINL	ITPSGITYDRKDIEEH	VPDPGCHYDQLIEINL
LEKKQKKFDQLLAEEK	ALLRPGRLDRKIHIDL	LEKKQKKFDQLLAEEK
GKEDSKTFDQLTPDES	VSGLHSKLDRKKAVDQ	GKEDSKTFDQLTPDES
GAEEAKTFDQLTPEES	EDKAKKKHDRKSKRLD	GAEEAKTFDQLTPEES
YTISQEAYDQRQDTVR	SEGLTKEYDRLLEEHA	YTISQEAYDQRQDTVR
TSNVFAMFDQSQIQEF	LMARQGLYDRLPPLPV	TSNVFAMFDQSQIQEF
PSKRKRRWDQTADQTP	KLLKEQKYDRQLRLWG	PSKRKRRWDQTADQTP
GNQMFTHYDRAHIAQL	DFSLPAYMDRRDHPLP	GGGGGASFDRAIEMER
GGGGGASFDRAIEMER	RGGDLMAYDRRGRPGD	WQNVFRTYDRDNSGMI
WQNVFRTYDRDNSGMI	LKKAAVHYDRSGRSLG	WKNLFQQYDRDRSGSI
FMPPRMKMDRDPLGGL	FKEAFQLFDRTGDGKI	VRSIISMFDRENKAGV
WKNLFQQYDRDRSGSI	QATQVNAWDRTLIENG	YNQEWTLWDRFEVQGL
VRSIISMFDRENKAGV	DPRKREIFDRYGEEGL	AGHRAVIFDRFRGVQD
YNQEWTLWDRFEVQGL	IIADNAGYDSADLVAQ	FKMVEGFFDRGASIVE
AGHRAVIFDRFRGVQD	AGFQFTQWDSETHNES	LEEAEQLLDRGIHPIR
YGVPGPTWDRGANLKD	VHPEPGTWDSFLEKFM	TSTSLDPYDRHLLPTS
FKMVEGFFDRGASIVE	PPEKPRKHDSGAADLE	KEIIDLVLDRIRKLAD
LEEAEQLLDRGIHPIR	LVRGQKVLDSGAPIKI	ITPSGITYDRKDIEEH
TSTSLDPYDRHLLPTS	GRTTGIVMDSGDGVTH	ALLRPGRLDRKIHIDL
KEIIDLVLDRIRKLAD	DKWQHDLFDSGFGGGA	EDKAKKKHDRKSKRLD
ITPSGITYDRKDIEEH	IMDESNVLDSGFLERM	SEGLTKEYDRLLEEHA
ALLRPGRLDRKIHIDL	MEDFQKILDSGKIVQI	LMARQGLYDRLPPLPV
EDKAKKKHDRKSKRLD	KGSIFVVFDSIESAKK	KLLKEQKYDRQLRLWG
SEGLTKEYDRLLEEHA	SKKIKGCWDSIHVVEV	INQFTQALDRQTATQL
LMARQGLYDRLPPLPV	MLLPNQVWDSIIQQAT	DFSLPAYMDRRDHPLP
KLLKEQKYDRQLRLWG	KVVVGKTFDSIVMDPK	RGGDLMAYDRRGRPGD
INQFTQALDRQTATQL	EQFPRQVLDSKAPKPE	LKKAAVHYDRSGRSLG
DFSLPAYMDRRDHPLP	PEEADETWDSKEDKIH	QATQVNAWDRTLIENG
RGGDLMAYDRRGRPGD	LHICSEHFDSKEKEED	DPRKREIFDRYGEEGL
LKKAAVHYDRSGRSLG	LSSVVTQHDSKKAGAE	IIADNAGYDSADLVAQ
FKEAFQLFDRTGDGKI	SRVVGNPFDSKTEQGP	AGFQFTQWDSETHNES
QATQVNAWDRTLIENG	PYRSVTHFDSLAVIDI	VHPEPGTWDSFLEKFM
DPRKREIFDRYGEEGL	LSPYRALLDSLQLGPD	PPEKPRKHDSGAADLE
IIADNAGYDSADLVAQ	VKEMVANWDSLRSGPA	LVRGQKVLDSGAPIKI
AGFQFTQWDSETHNES	DAIGTKRYDSNSGGER	GRTTGIVMDSGDGVTH
VHPEPGTWDSFLEKFM	LTFDQLALDSPKGCGT	DKWQHDLFDSGFGGGA
PPEKPRKHDSGAADLE	IPSFIVRLDSQKHIDF	IMDESNVLDSGFLERM
LVRGQKVLDSGAPIKI	ITVPAYFNDSQRQATK	MEDFQKILDSGKIVQI
GRTTGIVMDSGDGVTH	KNYKTAPFDSRFPNQN	KGSIFVVFDSIESAKK
DKWQHDLFDSGFGGGA	KIHAREIFDSRGNPTV	SKKIKGCWDSIHVVEV
IMDESNVLDSGFLERM	LCDLKSRLDSRTGVAP	MLLPNQVWDSIIQQAT
MEDFQKILDSGKIVQI	FLRENPYYDSRVVGKY	KVVVGKTFDSIVMDPK
KGSIFVVFDSIESAKK	MLEDGKKFDSSRDRNK	EQFPRQVLDSKAPKPE
SKKIKGCWDSIHVVEV	CDDKDGKYDSSREAGT	PEEADETWDSKEDKIH
MLLPNQVWDSIIQQAT	ENIVIAKMDSTANEVE	LHICSEHFDSKEKEED
KVVVGKTFDSIVMDPK	GGKAVANYDSVEEGEK	LSSVVTQHDSKKAGAE
EQFPRQVLDSKAPKPE	VDLEPGTMDSVRSGPF	SRVVGNPFDSKTEQGP
PEEADETWDSKEDKIH	VMVGMGQKDSYVGDEA	PYRSVTHFDSLAVIDI
LHICSEHFDSKEKEED	KQVELALWDTAGQEDY	LSPYRALLDSLQLGPD
LSSVVTQHDSKKAGAE	GPIKFNVWDTAGQEKF	VKEMVANWDSLRSGPA
SRVVGNPFDSKTEQGP	KTIKLQIWDTAGQERF	DAIGTKRYDSNSGGER
PYRSVTHFDSLAVIDI	YRPVAVALDTKGPEIR	LTFDQLALDSPKGCGT
LSPYRALLDSLQLGPD	LELVDGHFDTKIGHKV	IPSFIVRLDSQKHIDF
VKEMVANWDSLRSGPA	VHMESEVYDTPENIVH	ITVPAYFNDSQRQATK
DAIGTKRYDSNSGGER	SKRSYQFWDTQPVPKL	KNYKTAPFDSRFPNQN
IPSFIVRLDSQKHIDF	ITRQNQFYDTQVIKQE	KIHAREIFDSRGNPTV
KNYKTAPFDSRFPNQN	DDQKLMIWDTRSNNTS	LCDLKSRLDSRTGVAP
KIHAREIFDSRGNPTV	DDQKLMIWDTRSNTTS	FLRENPYYDSRVVGKY
LCDLKSRLDSRTGVAP	GVLTEAMMDTRVQDAV	MLEDGKKFDSSRDRNK
FLRENPYYDSRVVGKY	MFVGGLSWDTSKKDLK	CDDKDGKYDSSREAGT
MLEDGKKFDSSRDRNK	MFIGGLSWDTSKKDLT	ENIVIAKMDSTANEVE
CDDKDGKYDSSREAGT	VCRCSNPLDTSVKEKI	GGKAVANYDSVEEGEK
ENIVIAKMDSTANEVE	MFIGGLSWDTTKKDLK	VDLEPGTMDSVRSGPF
GGKAVANYDSVEEGEK	DNWRWHFYDTVKGSDW	PEGLKFLFDSVSSQNV
VDLEPGTMDSVRSGPF	DSEKRKQYDTYGEEGL	VMVGMGQKDSYVGDEA
VMVGMGQKDSYVGDEA	MTDLVAVWDVALSDGV	KQVELALWDTAGQEDY
KQVELALWDTAGQEDY	LAPDYDALDVANKIGI	GPIKFNVWDTAGQEKF
GPIKFNVWDTAGQEKF	NIVGSEHYDVARGVQK	KTIKLQIWDTAGQERF
KTIKLQIWDTAGQERF	TVADMERRDVDFELIK	YRPVAVALDTKGPEIR
YRPVAVALDTKGPEIR	SLGMILLWDVDGGLTQ	VHMESEVYDTPENIVH
LELVDGHFDTKIGHKV	TFNSIMKCDVDIRKDL	SKRSYQFWDTQPVPKL
VHMESEVYDTPENIVH	ELTLGQIWDVDLQKNE	ITRQNQFYDTQVIKQE
SKRSYQFWDTQPVPKL	KDLLIAYYDVDYEKNA	DDQKLMIWDTRSNNTS
ITRQNQFYDTQVIKQE	RGKGIYLWDVEGRKYF	DDQKLMIWDTRSNTTS
DDQKLMIWDTRSNNTS	KALAAAGYDVEKNNSR	GVLTEAMMDTRVQDAV
DDQKLMIWDTRSNTTS	ACLISLGYDVENDRQG	MFVGGLSWDTSKKDLK
GVLTEAMMDTRVQDAV	GLWDSLVYDVEVKSHL	MFIGGLSWDTSKKDLT
MFVGGLSWDTSKKDLK	YEYIRMKFDVFEDFIS	SLMTSSAFDTSQVKDK
MFIGGLSWDTSKKDLT	IRCQELKYDVGGGERF	VCRCSNPLDTSVKEKI
SLMTSSAFDTSQVKDK	KNISFTVWDVGGQDKI	MFIGGLSWDTTKKDLK
VCRCSNPLDTSVKEKI	KNICFTVWDVGGQDRI	DNWRWHFYDTVKGSDW
MFIGGLSWDTTKKDLK	FARTRLAADVGKAGAE	DSEKRKQYDTYGEEGL
DNWRWHFYDTVKGSDW	ASFIRKASDVHEVRKV	MTDLVAVWDVALSDGV
MTDLVAVWDVALSDGV	ILPCIKGYDVIAQAQS	LAPDYDALDVANKIGI
LAPDYDALDVANKIGI	RALDTMNFDVIKGKPV	SIKTVINYDVARDIDT
SIKTVINYDVARDIDT	LDALIVSMDVIQHETI	NIVGSEHYDVARGVQK
[truncated: 21,792 more rows]

## Sheet: FIX
FIX_1	FIX_2	FIX_3
[truncated: 3,674 more rows]

## Sheet: FIX_Na
FIX_1_Na	FIX_2_Na	FIX_3_Na
[truncated: 4,863 more rows]

[truncated: 36 more sheets: FIX_Ch, FIX_Li, FVII, FVII_Na, FVII_Ch, FVII TF Na, FX, FX_Na, FX_Ch, FX_Li, FXI, FXI_Na, FXI_Ch, GluC, LysC, MMP2, MMP3, PLG, PLG_Na, PLG_Ch …]
