# Supplementary material for: Mapping specificity, cleavage entropy, allosteric changes and substrates of blood proteases in a high-throughput screen
Source: Nat Commun. 2021 Mar 16;12:1693. doi: 10.1038/s41467-021-21754-8 (PMC7966775; doi:10.1038/s41467-021-21754-8)
Supplement: Supplementary file 8 — Supplementary Data 5 [file 41467_2021_21754_MOESM8_ESM.xlsx]

## Sheet: Table legend
Table legend
The table shows positional aminoacid enrichments for the proteases included in the study.
The table includes positions P8-P8' covering 20 natural aminoacids in alphabetical order (ID).
All experiments were performed in triplicates, so for each protease there are 3 specificity columns (specificity_1, specificity_2, specificity_3) and 3 control (specificty_CTRL_1, specificity_CTRL_2, specificity_CTRL_3) columns with the calculated corresponding medians (median_specificity, median_CTRL_specificity).
The median values were used to calculate the FC, p-value (pval) and the adjusted p-value (adj_p_val) with Benjamini-Hochberg correction.
The FC significant shows a fold change positional enrichment with an adjusted p-value <0.01.
The last column FC significant positive shows only positive fold change positional enrichment with an adjusted p-value<0.01 for respective aminoacids in the detected substrate sequences.

## Sheet: AspN
ID	specificity_1	specificity_2	specificity_3	specificity_CTRL_1	specificity_CTRL_2	specificity_CTRL_3	median_specificity	median_CTRL_specificity	FC	pval	p_val_adj	FC significant	FC significant positive
A_P8	-7.66243	-7.6789	-7.67086	-7.76081	-7.76305	-7.81041	-7.67073	-7.77809	0.107359	0.00311721	0.00536294	0.107359	0.107359
C_P8	-10.9114	-10.8945	-10.9624	-9.94052	-9.94275	-10.0449	-10.9228	-9.97605	-0.946712	1.89312e-05	9.17877e-05	-0.946712	0
D_P8	-8.33284	-8.34153	-8.32498	-8.16291	-8.16515	-8.21348	-8.33312	-8.18051	-0.152604	0.000886051	0.00175447	-0.152604	0
E_P8	-7.32321	-7.30322	-7.31216	-7.54773	-7.54997	-7.50481	-7.31286	-7.53417	0.221306	0.000150425	0.000433657	0.221306	0.221306
F_P8	-8.92102	-8.93786	-8.94251	-8.82731	-8.82954	-8.94251	-8.9338	-8.86646	-0.0673421	0.155922	0.180127	0	0
G_P8	-7.75649	-7.75441	-7.7573	-8.04743	-8.04703	-7.97247	-7.75606	-8.02231	0.266245	0.000435888	0.000975414	0.266245	0.266245
H_P8	-9.68076	-9.68299	-9.65661	-9.61663	-9.61104	-9.41124	-9.67345	-9.5463	-0.127149	0.135191	0.158465	0	0
I_P8	-8.18019	-8.19698	-8.17814	-8.50357	-8.50218	-8.45286	-8.1851	-8.4862	0.301097	7.02189e-05	0.000229286	0.301097	0.301097
K_P8	-7.73718	-7.75011	-7.72083	-7.85017	-7.85241	-7.93267	-7.73604	-7.87842	0.142377	0.00744385	0.0113973	0	0
L_P8	-7.60492	-7.59553	-7.60096	-7.46953	-7.47	-7.40612	-7.60047	-7.44855	-0.151916	0.00207599	0.00377453	-0.151916	0
M_P8	-9.2947	-9.29068	-9.27436	-9.46777	-9.47	-9.28685	-9.28658	-9.40821	0.121626	0.116929	0.138582	0	0
N_P8	-8.52181	-8.5314	-8.53988	-8.67667	-8.6789	-8.80591	-8.53103	-8.72049	0.189463	0.0116648	0.0168902	0	0
P_P8	-8.32962	-8.34476	-8.34444	-8.1572	-8.1509	-8.12391	-8.33961	-8.144	-0.195603	6.689e-05	0.000220668	-0.195603	0
Q_P8	-8.2791	-8.25978	-8.28999	-8.30414	-8.30638	-8.35755	-8.27629	-8.32269	0.0463975	0.0765662	0.0942353	0	0
R_P8	-8.69725	-8.67482	-8.6894	-8.25755	-8.25673	-8.23147	-8.68715	-8.24858	-0.438571	2.18927e-06	2.33522e-05	-0.438571	0
S_P8	-7.97528	-7.97501	-7.98005	-7.70556	-7.7078	-7.67907	-7.97678	-7.69748	-0.279306	7.54549e-06	4.84152e-05	-0.279306	0
T_P8	-8.27291	-8.27824	-8.28372	-8.2303	-8.22356	-8.28059	-8.27829	-8.24482	-0.0334725	0.140724	0.164349	0	0
V_P8	-7.8571	-7.8663	-7.87495	-7.97277	-7.97	-8.00306	-7.86612	-7.98194	0.115824	0.000598985	0.00126102	0.115824	0.115824
W_P8	-11.1402	-11.0763	-11.0031	-10.6808	-10.6667	-10.5932	-11.0732	-10.6469	-0.426317	0.000890052	0.00175447	-0.426317	0
Y_P8	-9.37864	-9.34801	-9.35755	-9.33284	-9.33507	-9.41809	-9.3614	-9.362	0.000599599	0.984746	0.984746	0	0
A_P7	-7.5933	-7.58784	-7.61664	-7.71393	-7.70988	-7.6894	-7.59926	-7.7044	0.105144	0.000834199	0.00167889	0.105144	0.105144
C_P7	-11.3853	-11.2844	-11.2744	-10.2575	-10.2598	-9.89393	-11.3147	-10.1371	-1.17761	0.000743999	0.00152615	-1.17761	0
D_P7	-8.48914	-8.5058	-8.49571	-8.21538	-8.21761	-8.37745	-8.49689	-8.27015	-0.226737	0.0136009	0.0193435	0	0
E_P7	-7.31047	-7.30638	-7.27903	-7.62055	-7.62083	-7.72083	-7.29862	-7.65407	0.355445	0.000518194	0.00110548	0.355445	0.355445
F_P7	-8.80927	-8.82954	-8.81041	-8.79589	-8.7937	-8.99279	-8.81641	-8.86079	0.0443842	0.540026	0.572213	0	0
G_P7	-7.78264	-7.7761	-7.78583	-7.85479	-7.85934	-7.89872	-7.78152	-7.87095	0.0894259	0.00328116	0.00558495	0.0894259	0.0894259
H_P7	-9.83641	-9.8205	-9.84694	-9.5933	-9.59553	-9.61664	-9.83461	-9.60182	-0.232793	2.63461e-05	0.000109955	-0.232793	0
I_P7	-8.29784	-8.32865	-8.31216	-8.51814	-8.52404	-8.37079	-8.31288	-8.47099	0.158107	0.0360317	0.0472547	0	0
K_P7	-7.58177	-7.59168	-7.57775	-7.87106	-7.86398	-7.89632	-7.58373	-7.87712	0.293389	1.03422e-05	5.90982e-05	0.293389	0.293389
L_P7	-7.69518	-7.6871	-7.69771	-7.50538	-7.5058	-7.34444	-7.69333	-7.45187	-0.241456	0.0109317	0.0161204	0	0
M_P7	-9.50357	-9.49857	-9.55491	-9.49633	-9.49857	-9.34444	-9.51902	-9.44645	-0.0725684	0.250848	0.281654	0	0
N_P7	-8.53656	-8.54624	-8.53243	-8.69725	-8.69534	-8.74432	-8.53841	-8.7123	0.173895	0.000462013	0.00100574	0.173895	0.173895
P_P7	-8.2333	-8.22954	-8.23752	-8.06338	-8.07365	-8.06088	-8.23345	-8.06597	-0.167486	3.21662e-06	2.85921e-05	-0.167486	0
Q_P7	-8.14867	-8.15658	-8.1608	-8.46423	-8.45943	-8.32498	-8.15535	-8.41622	0.260867	0.00468521	0.00757205	0.260867	0.260867
R_P7	-8.62449	-8.63463	-8.62454	-8.15151	-8.1509	-8.15506	-8.62789	-8.15249	-0.475399	1.99864e-08	1.27913e-06	-0.475399	0
S_P7	-7.98032	-7.95755	-7.95741	-7.77825	-7.76956	-7.78361	-7.96509	-7.77714	-0.187955	2.6458e-05	0.000109955	-0.187955	0
T_P7	-8.21835	-8.22059	-8.21945	-8.19182	-8.19991	-8.23752	-8.21946	-8.20975	-0.00970943	0.528769	0.562146	0	0
V_P7	-8.02906	-8.01314	-8.02905	-7.99808	-7.99522	-8.08794	-8.02375	-8.02708	0.00333346	0.919288	0.926675	0	0
W_P7	-10.9307	-10.8386	-10.9035	-10.5552	-10.5575	-10.6729	-10.891	-10.5952	-0.295768	0.00338749	0.00567538	-0.295768	0
Y_P7	-9.2333	-9.27824	-9.2497	-9.22133	-9.22356	-9.21945	-9.25375	-9.22145	-0.0322987	0.0704548	0.0873858	0	0
A_P6	-7.57795	-7.57257	-7.58352	-7.80927	-7.816	-7.83542	-7.57801	-7.82023	0.242219	8.82686e-06	5.18715e-05	0.242219	0.242219
C_P6	-11.1402	-11.2117	-11.1781	-10.0634	-10.0656	-9.94251	-11.1767	-10.0238	-1.15284	1.4546e-05	7.88935e-05	-1.15284	0
D_P6	-8.67667	-8.70363	-8.66066	-8.23631	-8.22954	-8.23147	-8.68032	-8.23244	-0.447882	3.85714e-06	3.21781e-05	-0.447882	0
E_P6	-7.41227	-7.39591	-7.39425	-7.66041	-7.65861	-7.60096	-7.40081	-7.63999	0.239183	0.000300002	0.000716423	0.239183	0.239183
F_P6	-8.98032	-8.95755	-8.94746	-9.06338	-9.06561	-8.77919	-8.96178	-8.96939	0.00761467	0.940339	0.943287	0	0
G_P6	-7.78484	-7.77829	-7.80142	-7.89464	-7.89213	-7.92045	-7.78818	-7.90241	0.114221	0.000552459	0.00117078	0.114221	0.114221
H_P6	-9.7308	-9.68299	-9.72295	-9.47485	-9.47709	-9.40442	-9.71225	-9.45212	-0.260126	0.000754874	0.0015386	-0.260126	0
I_P6	-8.31682	-8.35452	-8.33468	-8.47841	-8.47354	-8.60486	-8.33534	-8.51894	0.183597	0.0143713	0.020252	0	0
K_P6	-7.58944	-7.58401	-7.59512	-7.74787	-7.75011	-7.85854	-7.58952	-7.78551	0.195985	0.00590362	0.00930619	0.195985	0.195985
L_P6	-7.50357	-7.51125	-7.51395	-7.49995	-7.49497	-7.36581	-7.50959	-7.45357	-0.056015	0.272097	0.304415	0	0
M_P6	-9.57034	-9.54251	-9.57775	-9.47485	-9.47	-9.38415	-9.56353	-9.443	-0.120532	0.0183894	0.0251478	0	0
N_P6	-8.57034	-8.55746	-8.55869	-8.60492	-8.59553	-8.79695	-8.56216	-8.6658	0.103635	0.190156	0.21578	0	0
P_P6	-8.31364	-8.31588	-8.30897	-8.05008	-8.04176	-8.1465	-8.31283	-8.07945	-0.233384	0.00227503	0.00408994	-0.233384	0
Q_P6	-8.41227	-8.41791	-8.41124	-8.2947	-8.29694	-8.28685	-8.41381	-8.29283	-0.120979	5.19135e-06	3.61138e-05	-0.120979	0
R_P6	-8.55899	-8.55746	-8.54738	-8.31682	-8.31906	-8.22846	-8.55461	-8.28811	-0.266497	0.000893684	0.00175447	-0.266497	0
S_P6	-7.8571	-7.85934	-7.8726	-7.80927	-7.81825	-7.77919	-7.86301	-7.80224	-0.0607748	0.0088897	0.0132312	0	0
T_P6	-8.17152	-8.16229	-8.1608	-8.13738	-8.13961	-8.28372	-8.16487	-8.1869	0.0220323	0.673363	0.699598	0	0
V_P6	-7.82958	-7.83636	-7.824	-8.02385	-8.0339	-7.97752	-7.82998	-8.01176	0.181776	0.00050985	0.00109498	0.181776	0.181776
W_P6	-11.1178	-11.1651	-11.2497	-10.3853	-10.401	-10.74	-11.1776	-10.5088	-0.668794	0.00538819	0.00862111	-0.668794	0
Y_P6	-9.2273	-9.25978	-9.20753	-9.18019	-9.17088	-9.21348	-9.23154	-9.18818	-0.0433546	0.0958218	0.114843	0	0
A_P5	-7.67055	-7.68916	-7.67086	-7.74145	-7.73941	-7.68526	-7.67685	-7.72204	0.0451843	0.0803515	0.0981393	0	0
C_P5	-10.9504	-10.8205	-10.9624	-10.1515	-10.1537	-10.1551	-10.9111	-10.1534	-0.757657	7.58166e-05	0.000245064	-0.757657	0
D_P5	-8.8734	-8.90881	-8.88917	-8.23631	-8.21761	-8.2436	-8.89046	-8.23251	-0.657952	8.66633e-07	1.29915e-05	-0.657952	0
E_P5	-7.5496	-7.52588	-7.53057	-7.59716	-7.59553	-7.56059	-7.53535	-7.58443	0.0490759	0.0245591	0.0330206	0	0
F_P5	-8.79146	-8.79813	-8.81493	-9.10127	-9.109	-8.88441	-8.80151	-9.03156	0.230056	0.035823	0.0471743	0	0
G_P5	-7.69932	-7.70571	-7.72083	-7.87575	-7.87564	-8.0212	-7.70862	-7.9242	0.215576	0.0116308	0.0168902	0	0
H_P5	-9.72234	-9.73304	-9.71449	-9.65637	-9.65057	-9.61664	-9.72329	-9.6412	-0.0820909	0.00370427	0.00614179	-0.0820909	0
I_P5	-8.09307	-8.08173	-8.07435	-8.43283	-8.43852	-8.39763	-8.08305	-8.42299	0.339946	1.65813e-05	8.55807e-05	0.339946	0.339946
K_P5	-7.76733	-7.75011	-7.76602	-7.86873	-7.8733	-7.94251	-7.76115	-7.89485	0.133697	0.00548361	0.0087093	0.133697	0.133697
L_P5	-7.37201	-7.37259	-7.3808	-7.37532	-7.38254	-7.42671	-7.37513	-7.39485	0.0197247	0.293126	0.32345	0	0
M_P5	-9.42595	-9.46295	-9.42498	-9.39872	-9.40772	-9.23752	-9.43796	-9.34799	-0.0899699	0.187683	0.213732	0	0
N_P5	-8.55148	-8.58401	-8.56248	-8.77387	-8.78928	-8.77479	-8.56599	-8.77931	0.213323	3.8438e-05	0.000144708	0.213323	0.213323
P_P5	-8.46071	-8.49497	-8.44934	-8.09853	-8.10625	-8.06356	-8.46834	-8.08945	-0.378893	3.72145e-05	0.00014177	-0.378893	0
Q_P5	-8.39872	-8.38754	-8.38751	-8.34577	-8.33507	-8.37079	-8.39126	-8.35054	-0.0407112	0.0222038	0.0302349	0	0
R_P5	-8.43283	-8.41791	-8.43537	-8.16578	-8.15658	-8.21646	-8.42871	-8.17961	-0.249098	0.000211949	0.000565198	-0.249098	0
S_P5	-7.90657	-7.90641	-7.91075	-7.77387	-7.7761	-7.69147	-7.90791	-7.74715	-0.160764	0.00449041	0.00733129	-0.160764	0
T_P5	-8.22431	-8.24156	-8.24664	-8.32321	-8.31906	-8.29314	-8.2375	-8.3118	0.074296	0.00303728	0.00528222	0.074296	0.074296
V_P5	-7.78704	-7.76305	-7.77919	-7.97528	-7.96501	-8.07706	-7.77643	-8.00578	0.229354	0.00325963	0.00557798	0.229354	0.229354
W_P5	-10.7826	-10.7849	-10.7748	-10.4963	-10.4986	-10.5324	-10.7808	-10.5091	-0.271656	2.3077e-05	0.000105874	-0.271656	0
Y_P5	-9.24537	-9.23554	-9.1957	-9.26367	-9.27824	-9.26815	-9.22554	-9.27002	0.0444857	0.0479121	0.0606003	0	0
A_P4	-7.71393	-7.68505	-7.71238	-7.71393	-7.70988	-7.77259	-7.70378	-7.73213	0.0283499	0.273023	0.304415	0	0
C_P4	-11.0317	-10.9725	-11.0031	-9.94052	-9.93297	-10.0989	-11.0024	-9.9908	-1.01161	5.8132e-05	0.000201115	-1.01161	0
D_P4	-8.90657	-8.88504	-8.87495	-8.31364	-8.32865	-8.10997	-8.88885	-8.25075	-0.638101	0.000854752	0.0017095	-0.638101	0
E_P4	-7.45369	-7.45768	-7.46168	-7.56465	-7.565	-7.71871	-7.45768	-7.61612	0.158436	0.0367321	0.0479766	0	0
F_P4	-8.98032	-8.97752	-8.96743	-8.85942	-8.84781	-9.02905	-8.97509	-8.91209	-0.062998	0.343649	0.37404	0	0
G_P4	-7.71183	-7.72036	-7.7166	-8.05538	-8.05762	-8.07164	-7.71626	-8.06155	0.345285	4.31168e-07	8.62336e-06	0.345285	0.345285
H_P4	-9.72234	-9.76739	-9.74002	-9.49633	-9.49857	-9.43885	-9.74325	-9.47792	-0.26533	0.000352453	0.000817282	-0.26533	0
I_P4	-8.40548	-8.3842	-8.40442	-8.48914	-8.49137	-8.4319	-8.39803	-8.4708	0.0727701	0.0243909	0.0329329	0	0
K_P4	-7.37035	-7.39423	-7.36415	-7.75865	-7.75872	-7.79695	-7.37625	-7.77144	0.395192	1.48219e-05	7.90502e-05	0.395192	0.395192
L_P4	-7.56087	-7.54997	-7.5568	-7.43456	-7.4299	-7.40102	-7.55588	-7.42183	-0.134055	0.00025666	0.000647947	-0.134055	0
M_P4	-9.5856	-9.57257	-9.60878	-9.42595	-9.42133	-9.54738	-9.58898	-9.46488	-0.1241	0.0435552	0.0559192	0	0
N_P4	-8.5933	-8.63067	-8.60486	-8.78704	-8.78487	-8.67291	-8.60961	-8.74828	0.138665	0.0242173	0.032837	0	0
P_P4	-8.392	-8.39423	-8.38415	-8.08762	-8.08714	-8.02643	-8.39013	-8.06707	-0.32306	9.55841e-05	0.000302841	-0.32306	0
Q_P4	-7.99808	-7.99268	-8.00563	-8.26061	-8.27824	-8.31216	-7.9988	-8.28367	0.28487	5.27234e-05	0.000185401	0.28487	0.28487
R_P4	-8.21835	-8.18532	-8.16944	-8.17152	-8.17664	-8.2105	-8.19104	-8.18622	-0.00481768	0.811316	0.826818	0	0
S_P4	-7.91137	-7.90641	-7.93512	-7.71813	-7.71197	-7.71449	-7.91764	-7.71486	-0.202773	2.33716e-05	0.000105874	-0.202773	0
T_P4	-8.16578	-8.20285	-8.18105	-8.25449	-8.25368	-8.22545	-8.18323	-8.24454	0.0613161	0.013024	0.0186799	0	0
V_P4	-8.0369	-8.05231	-8.0582	-8.12617	-8.12841	-8.04753	-8.04914	-8.1007	0.0515641	0.132366	0.155725	0	0
W_P4	-11.3588	-11.3351	-11.351	-10.8364	-10.8205	-10.7573	-11.3483	-10.8047	-0.543558	2.71088e-05	0.000111213	-0.543558	0
Y_P4	-9.60881	-9.58784	-9.57775	-9.33929	-9.32865	-9.23147	-9.59147	-9.2998	-0.291663	0.00119649	0.00229267	-0.291663	0
A_P3	-7.51631	-7.5481	-7.53243	-7.74145	-7.73941	-7.87731	-7.53228	-7.78606	0.253778	0.00549774	0.0087093	0.253778	0.253778
C_P3	-11.3588	-11.3611	-11.4044	-9.97027	-9.96252	-9.93267	-11.3748	-9.95515	-1.41962	1.82331e-07	5.5077e-06	-1.41962	0
D_P3	-8.7695	-8.73728	-8.73573	-8.13457	-8.12841	-8.19865	-8.74751	-8.15387	-0.593634	1.86824e-05	9.17877e-05	-0.593634	0
E_P3	-7.12896	-7.12423	-7.10997	-7.54214	-7.54251	-7.57583	-7.12105	-7.55349	0.432441	4.22338e-06	3.21781e-05	0.432441	0.432441
F_P3	-9.01091	-8.99268	-9.0186	-9.0741	-9.07634	-8.92289	-9.00739	-9.02444	0.0170469	0.756622	0.778518	0	0
G_P3	-7.97027	-7.98255	-7.99279	-7.98284	-7.97752	-7.8679	-7.98187	-7.94275	-0.0391163	0.361716	0.391045	0	0
H_P3	-9.51814	-9.52037	-9.51763	-9.54028	-9.54997	-9.66473	-9.51871	-9.58499	0.0662794	0.172669	0.198756	0	0
I_P3	-8.58177	-8.58784	-8.58159	-8.51814	-8.52037	-8.45286	-8.58373	-8.49712	-0.0866091	0.0176183	0.0241968	0	0
K_P3	-7.65436	-7.6287	-7.6445	-7.87575	-7.88033	-7.83084	-7.64252	-7.86231	0.219788	0.000229614	0.00059737	0.219788	0.219788
L_P3	-7.65436	-7.66265	-7.64852	-7.42423	-7.41962	-7.44934	-7.65518	-7.43106	-0.224113	2.44621e-05	0.000107231	-0.224113	0
M_P3	-9.5933	-9.55746	-9.5701	-9.41227	-9.42133	-9.26815	-9.57362	-9.36725	-0.206369	0.015233	0.021102	0	0
N_P3	-8.35883	-8.33185	-8.32821	-8.66446	-8.67075	-8.81946	-8.33963	-8.71822	0.37859	0.00183198	0.0033741	0.37859	0.37859
P_P3	-8.50357	-8.49137	-8.49209	-8.15151	-8.14243	-8.11275	-8.49568	-8.13556	-0.360118	8.23895e-06	5.07012e-05	-0.360118	0
Q_P3	-8.0768	-8.10077	-8.08249	-8.5072	-8.49137	-8.41809	-8.08668	-8.47222	0.385537	0.000170054	0.000480809	0.385537	0.385537
R_P3	-8.544	-8.55746	-8.55491	-8.17152	-8.18242	-8.1608	-8.55212	-8.17158	-0.380544	8.95816e-07	1.29915e-05	-0.380544	0
S_P3	-7.80704	-7.79149	-7.80366	-7.69518	-7.68916	-7.7272	-7.80073	-7.70384	-0.0968858	0.00159267	0.00301571	-0.0968858	0
T_P3	-8.18891	-8.19698	-8.21945	-8.2303	-8.24156	-8.33792	-8.20178	-8.26993	0.0681474	0.126172	0.148985	0	0
V_P3	-7.94052	-7.96501	-7.95741	-8.02906	-8.04176	-7.98513	-7.95431	-8.01865	0.0643382	0.0259253	0.0347117	0	0
W_P3	-10.9703	-10.9725	-10.9624	-10.7139	-10.733	-10.6729	-10.9684	-10.7066	-0.261771	0.000129989	0.000388752	-0.261771	0
Y_P3	-9.43283	-9.41451	-9.45991	-9.19768	-9.18823	-9.11553	-9.43575	-9.16715	-0.268605	0.000766696	0.0015528	-0.268605	0
A_P2	-7.72656	-7.70988	-7.71027	-7.74145	-7.74155	-7.6998	-7.71557	-7.7276	0.0120232	0.466258	0.497342	0	0
C_P2	-10.9504	-10.9526	-10.9826	-10.0212	-10.0444	-9.94251	-10.9619	-10.0027	-0.959134	7.88652e-06	4.94841e-05	-0.959134	0
D_P2	-9.2333	-9.24156	-9.23147	-8.18309	-8.19991	-8.2436	-9.23544	-8.20887	-1.02658	6.04142e-07	1.07403e-05	-1.02658	0
E_P2	-7.5496	-7.5314	-7.5455	-7.57223	-7.57637	-7.64651	-7.54217	-7.59837	0.0562041	0.0853918	0.103899	0	0
F_P2	-8.74359	-8.74582	-8.72295	-8.88753	-8.8945	-8.96743	-8.73745	-8.91649	0.179034	0.0025278	0.00446903	0.179034	0.179034
G_P2	-8.14301	-8.16229	-8.1608	-8.02906	-8.0339	-7.87967	-8.15536	-7.98088	-0.174488	0.0267446	0.0356594	0	0
H_P2	-9.43975	-9.48421	-9.45991	-9.56276	-9.565	-9.53988	-9.46129	-9.55588	0.0945873	0.00335736	0.0056545	0.0945873	0.0945873
I_P2	-8.16578	-8.16801	-8.15792	-8.41568	-8.41111	-8.35755	-8.1639	-8.39478	0.230875	0.000258314	0.000647947	0.230875	0.230875
K_P2	-7.80927	-7.80927	-7.80366	-7.85248	-7.84551	-7.85854	-7.8074	-7.85218	0.0447743	0.000440115	0.000978033	0.0447743	0.0447743
L_P2	-6.94543	-6.9489	-6.96869	-7.37532	-7.36764	-7.48129	-6.95434	-7.40808	0.453741	0.000264245	0.000655491	0.453741	0.453741
M_P2	-9.43283	-9.38087	-9.41124	-9.33929	-9.31588	-9.33144	-9.40832	-9.32887	-0.0794462	0.00867483	0.0129717	0	0
N_P2	-8.47131	-8.49497	-8.47056	-8.91619	-8.91361	-8.74863	-8.47894	-8.85948	0.380532	0.00245004	0.00437997	0.380532	0.380532
P_P2	-8.86873	-8.84781	-8.86555	-8.18891	-8.19114	-8.13234	-8.8607	-8.1708	-0.6899	4.48113e-06	3.33479e-05	-0.6899	0
Q_P2	-8.64434	-8.63067	-8.61664	-8.42251	-8.42818	-8.33468	-8.63055	-8.39512	-0.235425	0.00167379	0.00315066	-0.235425	0
R_P2	-8.49273	-8.47	-8.50663	-8.09853	-8.09258	-8.16367	-8.48979	-8.11826	-0.371527	0.00012222	0.000370657	-0.371527	0
S_P2	-8.02385	-8.0183	-8.0134	-7.67871	-7.68916	-7.82173	-8.01852	-7.72986	-0.288652	0.00332651	0.00563218	-0.288652	0
T_P2	-7.90179	-7.91361	-7.89872	-8.29784	-8.28445	-8.2436	-7.9047	-8.27529	0.37059	2.57956e-05	0.000109955	0.37059	0.37059
V_P2	-7.64834	-7.67686	-7.6627	-8.00833	-7.99777	-8.07706	-7.66263	-8.02772	0.365088	0.000153462	0.000438463	0.365088	0.365088
W_P2	-10.9114	-10.857	-10.8286	-10.7308	-10.733	-10.3909	-10.8657	-10.6182	-0.247416	0.100399	0.11988	0	0
Y_P2	-9.20355	-9.20579	-9.20753	-9.3853	-9.40096	-9.2436	-9.20562	-9.34329	0.137664	0.0513841	0.0647359	0	0
A_P1	-7.40887	-7.39591	-7.42326	-7.75217	-7.76305	-7.7814	-7.40935	-7.76554	0.356194	6.75487e-06	4.56243e-05	0.356194	0.356194
C_P1	-11.186	-11.1882	-11.2497	-9.92102	-9.8945	-10.0879	-11.208	-9.96782	-1.24015	4.19257e-05	0.00015421	-1.24015	0
D_P1	-8.85017	-8.8205	-8.84694	-8.13738	-8.1368	-8.17524	-8.8392	-8.1498	-0.689397	1.65517e-06	1.82639e-05	-0.689397	0
E_P1	-7.40041	-7.40941	-7.4319	-7.56654	-7.565	-7.59901	-7.41391	-7.57685	0.162943	0.000358481	0.00082528	0.162943	0.162943
F_P1	-8.47485	-8.45593	-8.44234	-8.90657	-8.89925	-8.83772	-8.45771	-8.88118	0.423473	5.84492e-05	0.000201115	0.423473	0.423473
G_P1	-8.01091	-8.00287	-8.016	-8.01607	-8.008	-8.02381	-8.00993	-8.01596	0.00603541	0.367955	0.39645	0	0
H_P1	-9.60103	-9.61886	-9.59318	-9.49633	-9.49857	-9.41809	-9.60436	-9.471	-0.133359	0.00837506	0.0125823	0	0
I_P1	-8.89226	-8.87096	-8.86088	-8.3073	-8.29068	-8.54362	-8.8747	-8.38053	-0.494167	0.00385622	0.00636078	-0.494167	0
K_P1	-7.53842	-7.54066	-7.51763	-7.9778	-7.9725	-7.81493	-7.53223	-7.92174	0.389507	0.00194923	0.0035643	0.389507	0.389507
L_P1	-7.18599	-7.21169	-7.18982	-7.43975	-7.45768	-7.46878	-7.19584	-7.4554	0.259567	2.39714e-05	0.00010654	0.259567	0.259567
M_P1	-9.0369	-9.07096	-9.07706	-9.51814	-9.52037	-9.4319	-9.06164	-9.49014	0.428496	0.00017319	0.000481921	0.428496	0.428496
N_P1	-8.79146	-8.78928	-8.75296	-8.85942	-8.85241	-8.75296	-8.7779	-8.8216	0.0436951	0.298205	0.327923	0	0
P_P1	-9.28844	-9.29694	-9.31216	-8.06605	-8.05762	-8.09068	-9.29918	-8.07145	-1.22773	5.66564e-08	2.59001e-06	-1.22773	0
Q_P1	-7.99808	-8.00032	-8.01081	-8.38865	-8.38754	-8.36747	-8.00307	-8.38122	0.378148	1.15192e-06	1.45291e-05	0.378148	0.378148
R_P1	-7.92587	-7.93054	-7.93758	-8.20355	-8.19991	-8.12391	-7.93133	-8.17579	0.244461	0.000732745	0.00151276	0.244461	0.244461
S_P1	-8.13738	-8.12841	-8.11832	-7.74145	-7.74582	-7.66473	-8.12803	-7.71733	-0.410699	0.000107332	0.000336727	-0.410699	0
T_P1	-8.76081	-8.72036	-8.74432	-8.2333	-8.24156	-8.25276	-8.74183	-8.24254	-0.499293	2.76739e-06	2.72602e-05	-0.499293	0
V_P1	-8.28844	-8.28134	-8.25582	-7.98032	-7.98255	-8.00306	-8.2752	-7.98864	-0.286558	1.98941e-05	9.50166e-05	-0.286558	0
W_P1	-10.2575	-10.2598	-10.2375	-10.8548	-10.8386	-10.7229	-10.2516	-10.8055	0.553843	0.00019315	0.000528274	0.553843	0.553843
Y_P1	-8.88753	-8.91361	-8.91317	-9.2273	-9.23554	-9.45991	-8.90477	-9.30758	0.402816	0.00628594	0.00976456	0.402816	0.402816
A_P1'	-10.4678	-10.5878	-10.5778	-7.7014	-7.67482	-7.75513	-10.5445	-7.71045	-2.834	3.85139e-07	8.62336e-06	-2.834	0
C_P1'	-11.1629	-11.1882	-11.1551	-10.0109	-10.0131	-9.86555	-11.1687	-9.9632	-1.20553	1.73358e-05	8.74902e-05	-1.20553	0
D_P1'	-4.5426	-4.5381	-4.53452	-8.23631	-8.23253	-8.28685	-4.53841	-8.2519	3.71349	3.07226e-09	2.45781e-07	3.71349	3.71349
E_P1'	-6.43975	-6.44633	-6.44496	-7.67462	-7.67482	-7.55491	-6.44368	-7.63479	1.1911	7.56487e-06	4.84152e-05	1.1911	1.1911
F_P1'	-11.4963	-11.47	-11.4044	-8.95532	-8.95755	-8.74863	-11.4569	-8.88717	-2.56975	4.20698e-06	3.21781e-05	-2.56975	0
G_P1'	-11.186	-11.1651	-11.2497	-7.85017	-7.84781	-7.95741	-11.2003	-7.88513	-3.31515	1.89327e-07	5.5077e-06	-3.31515	0
H_P1'	-12.8923	-12.9725	-12.9624	-9.55523	-9.54997	-9.48848	-12.9424	-9.53123	-3.41117	5.31766e-08	2.59001e-06	-3.41117	0
I_P1'	-11.7139	-11.857	-11.8844	-8.46071	-8.47709	-8.30579	-11.8185	-8.41453	-3.40392	1.48428e-06	1.69632e-05	-3.40392	0
K_P1'	-11.4678	-11.3351	-11.5474	-7.96527	-7.98003	-8.02643	-11.4501	-7.99058	-3.45949	7.28092e-07	1.21518e-05	-3.45949	0
L_P1'	-10.6645	-10.6995	-10.7061	-7.43283	-7.4299	-7.41638	-10.69	-7.42637	-3.26364	1.95887e-09	2.45781e-07	-3.26364	0
M_P1'	-12.0527	-12.1424	-12.2254	-9.49633	-9.51307	-9.44584	-12.1402	-9.48508	-2.65512	1.00949e-06	1.34599e-05	-2.65512	0
N_P1'	-11.4398	-11.5878	-11.351	-8.6324	-8.64258	-8.71027	-11.4595	-8.66175	-2.79777	2.81121e-06	2.72602e-05	-2.79777	0
P_P1'	-13.6808	-13.8205	-13.5474	-8.14584	-8.14807	-8.11275	-13.6829	-8.13555	-5.54733	2.54959e-07	6.79891e-06	-5.54733	0
Q_P1'	-11.5255	-11.4145	-11.5778	-8.41909	-8.42475	-8.44584	-11.5059	-8.42989	-3.07602	3.79842e-07	8.62336e-06	-3.07602	0
R_P1'	-10.2947	-10.2969	-10.3775	-8.0741	-8.07096	-8.2497	-10.323	-8.13159	-2.19144	4.62576e-06	3.36419e-05	-2.19144	0
S_P1'	-10.6483	-10.683	-10.6405	-7.73931	-7.73092	-7.58544	-10.6573	-7.68522	-2.97205	5.45222e-07	1.0263e-05	-2.97205	0
T_P1'	-11.7139	-11.6506	-11.7748	-8.25755	-8.26284	-8.29314	-11.7131	-8.27118	-3.44192	8.47852e-08	3.39141e-06	-3.44192	0
V_P1'	-11.7479	-11.7162	-11.8469	-7.97027	-7.97501	-8.11275	-11.7703	-8.01934	-3.75098	4.21914e-07	8.62336e-06	-3.75098	0
W_P1'	-14.5552	-14.5575	-14.5474	-10.7139	-10.7162	-10.74	-14.5534	-10.7234	-3.82999	1.74434e-10	5.58189e-08	-3.82999	0
Y_P1'	-11.7479	-11.7501	-11.6405	-9.276	-9.27824	-9.37079	-11.7128	-9.30834	-2.40448	9.33761e-07	1.29915e-05	-2.40448	0
A_P2'	-7.59716	-7.60715	-7.59512	-7.60297	-7.62279	-7.82856	-7.59981	-7.68477	0.0849634	0.304619	0.333829	0	0
C_P2'	-11.1178	-11.098	-11.11	-10.2095	-10.2117	-10.1211	-11.1086	-10.1808	-0.927857	6.84364e-06	4.56243e-05	-0.927857	0
D_P2'	-8.63636	-8.60715	-8.60096	-8.27291	-8.28756	-8.21348	-8.61482	-8.25798	-0.356843	0.000143154	0.000420269	-0.356843	0
E_P2'	-7.276	-7.25826	-7.26197	-7.56276	-7.55934	-7.62653	-7.26541	-7.58288	0.317466	0.000146596	0.000426461	0.317466	0.317466
F_P2'	-9.00576	-8.98761	-9.00306	-8.86407	-8.87096	-8.92289	-8.99881	-8.88597	-0.112838	0.00435485	0.00714641	-0.112838	0
G_P2'	-8.11228	-8.11176	-8.11832	-7.9479	-7.9526	-7.8679	-8.11412	-7.9228	-0.191322	0.00226306	0.00408994	-0.191322	0
H_P2'	-9.77387	-9.76739	-9.7573	-9.42595	-9.41451	-9.65661	-9.76618	-9.49902	-0.267166	0.0277487	0.0368448	0	0
I_P2'	-8.06605	-8.09258	-8.07164	-8.44322	-8.43162	-8.32821	-8.07676	-8.40102	0.32426	0.000977767	0.00189628	0.32426	0.32426
K_P2'	-7.76081	-7.76956	-7.79026	-7.8734	-7.8663	-7.80142	-7.77355	-7.84704	0.0734968	0.0399981	0.0516104	0	0
L_P2'	-7.3073	-7.31112	-7.31216	-7.47485	-7.47354	-7.44759	-7.31019	-7.46533	0.155136	6.64461e-05	0.000220668	0.155136	0.155136
M_P2'	-9.32001	-9.30322	-9.32498	-9.37201	-9.36107	-9.36415	-9.31607	-9.36574	0.0496698	0.00249412	0.00443399	0.0496698	0.0496698
N_P2'	-8.96527	-8.93786	-8.96241	-8.78264	-8.75441	-8.81041	-8.95518	-8.78249	-0.172692	0.000711929	0.00147933	-0.172692	0
P_P2'	-8.52548	-8.52772	-8.49571	-8.0958	-8.10625	-8.11275	-8.5163	-8.10493	-0.411371	3.56504e-06	3.08328e-05	-0.411371	0
Q_P2'	-8.3687	-8.41451	-8.36085	-8.3654	-8.37424	-8.37745	-8.38135	-8.37237	-0.0089865	0.627283	0.658133	0	0
R_P2'	-8.38865	-8.39088	-8.4319	-8.17729	-8.18532	-8.22245	-8.40381	-8.19502	-0.208788	0.000455316	0.00100261	-0.208788	0
S_P2'	-8.16865	-8.16515	-8.13799	-7.76298	-7.75226	-7.74002	-8.15726	-7.75175	-0.405507	4.19516e-06	3.21781e-05	-0.405507	0
T_P2'	-8.48198	-8.49857	-8.49934	-8.24537	-8.23854	-8.27436	-8.4933	-8.25276	-0.240539	4.10119e-05	0.000152603	-0.240539	0
V_P2'	-7.76515	-7.76088	-7.77259	-8.02645	-8.02608	-7.96492	-7.76621	-8.00582	0.239609	0.000320165	0.000753189	0.239609	0.239609
W_P2'	-11.2095	-11.2117	-11.1781	-10.7826	-10.7849	-10.7229	-11.1998	-10.7635	-0.436275	4.54202e-05	0.000163309	-0.436275	0
Y_P2'	-9.33284	-9.30954	-9.33144	-9.52548	-9.51307	-9.23752	-9.3246	-9.42536	0.100754	0.345463	0.37474	0	0
A_P3'	-7.54028	-7.53325	-7.54175	-7.81152	-7.80258	-7.66677	-7.53843	-7.76029	0.221862	0.00910207	0.0134845	0	0
C_P3'	-11.1629	-11.1651	-11.11	-9.90179	-9.91361	-9.82856	-11.146	-9.88132	-1.26469	2.49018e-06	2.57051e-05	-1.26469	0
D_P3'	-9.28221	-9.29068	-9.29945	-8.18309	-8.18242	-8.17814	-9.29078	-8.18122	-1.10956	2.92205e-09	2.45781e-07	-1.10956	0
E_P3'	-7.60881	-7.6091	-7.60291	-7.57414	-7.58018	-7.59901	-7.60694	-7.58444	-0.0224948	0.0441048	0.0561733	0	0
F_P3'	-8.49995	-8.52037	-8.50663	-8.94543	-8.9526	-9.0186	-8.50898	-8.97221	0.463227	4.28162e-05	0.000155695	0.463227	0.463227
G_P3'	-8.05538	-8.06828	-8.04753	-7.8994	-7.88976	-7.96995	-8.05707	-7.9197	-0.137363	0.00614841	0.00959752	-0.137363	0
H_P3'	-10.1178	-10.109	-10.1666	-9.49633	-9.52037	-9.58544	-10.1311	-9.53405	-0.597076	4.90163e-05	0.00017428	-0.597076	0
I_P3'	-7.95532	-7.97	-7.98513	-8.4021	-8.40772	-8.42844	-7.97015	-8.41275	0.442601	2.97392e-06	2.75822e-05	0.442601	0.442601
K_P3'	-7.88045	-7.87564	-7.8726	-7.8048	-7.8048	-7.94746	-7.87623	-7.85236	-0.0238715	0.642421	0.671813	0	0
L_P3'	-7.46247	-7.44199	-7.46168	-7.5072	-7.50762	-7.40272	-7.45538	-7.47251	0.0171295	0.654948	0.682681	0	0
M_P3'	-9.19768	-9.15943	-9.1608	-9.51083	-9.52772	-9.44584	-9.17263	-9.4948	0.322162	0.000322459	0.000753189	0.322162	0.322162
N_P3'	-8.52548	-8.49497	-8.51763	-8.82278	-8.83865	-8.64852	-8.51269	-8.76998	0.25729	0.0139432	0.0197426	0	0
P_P3'	-8.5072	-8.5388	-8.52871	-8.05538	-8.05496	-8.02905	-8.5249	-8.04647	-0.478437	3.0168e-06	2.75822e-05	-0.478437	0
Q_P3'	-8.43629	-8.42133	-8.40102	-8.39872	-8.37755	-8.39087	-8.41954	-8.38905	-0.0304946	0.0630696	0.0785302	0	0
R_P3'	-8.3853	-8.37755	-8.40783	-8.16005	-8.15658	-8.24664	-8.39023	-8.18776	-0.202468	0.00278025	0.00488835	-0.202468	0
S_P3'	-7.85248	-7.86398	-7.85157	-7.79812	-7.81151	-7.69147	-7.85601	-7.76703	-0.088976	0.0802545	0.0981393	0	0
T_P3'	-8.34253	-8.35126	-8.36085	-8.276	-8.26591	-8.34444	-8.35155	-8.29545	-0.0560973	0.0902401	0.108969	0	0
V_P3'	-7.90418	-7.92326	-7.90112	-7.96028	-7.9526	-8.08794	-7.90952	-8.00028	0.0907587	0.110621	0.131593	0	0
W_P3'	-10.9904	-10.9725	-10.9826	-10.7479	-10.733	-10.7925	-10.9818	-10.7578	-0.224046	0.000272676	0.000667373	-0.224046	0
Y_P3'	-8.97027	-8.97752	-8.93758	-9.22133	-9.22356	-9.28059	-8.96179	-9.24183	0.280038	0.000259179	0.000647947	0.280038	0.280038
A_P4'	-7.79589	-7.79813	-7.79249	-7.75433	-7.75872	-7.7508	-7.7955	-7.75462	-0.0408893	0.000131316	0.000389084	-0.0408893	0
C_P4'	-11.4678	-11.442	-11.5474	-9.80034	-9.81151	-10.1437	-11.4857	-9.9185	-1.56721	0.000179672	0.000495646	-1.56721	0
D_P4'	-8.91619	-8.8663	-8.89393	-8.21241	-8.20579	-8.1957	-8.89214	-8.20463	-0.687508	1.43835e-06	1.69632e-05	-0.687508	0
E_P4'	-7.46423	-7.45418	-7.45286	-7.60686	-7.59746	-7.58931	-7.45709	-7.59788	0.140787	2.24914e-05	0.000105842	0.140787	0.140787
F_P4'	-9.06873	-9.04967	-9.07706	-8.98032	-8.94767	-8.824	-9.06515	-8.91733	-0.147822	0.0376224	0.0487416	0	0
G_P4'	-7.93562	-7.96252	-7.94994	-7.89464	-7.89925	-7.81946	-7.94936	-7.87112	-0.078245	0.0442364	0.0561733	0	0
H_P4'	-9.97027	-9.9526	-9.98259	-9.66446	-9.65057	-9.37745	-9.96849	-9.56416	-0.404326	0.0125615	0.0181066	0	0
I_P4'	-8.28221	-8.30008	-8.31856	-8.34903	-8.34801	-8.57392	-8.30028	-8.42365	0.123371	0.179227	0.204831	0	0
K_P4'	-7.42938	-7.45243	-7.41981	-7.95037	-7.95755	-7.83772	-7.43387	-7.91521	0.481337	0.000273206	0.000667373	0.481337	0.481337
L_P4'	-7.59137	-7.59939	-7.59318	-7.35066	-7.34801	-7.43711	-7.59465	-7.37859	-0.216055	0.00181886	0.0033741	-0.216055	0
M_P4'	-9.49633	-9.45593	-9.51763	-9.46777	-9.45593	-9.39763	-9.48996	-9.44044	-0.049523	0.154318	0.178919	0	0
N_P4'	-8.52181	-8.5058	-8.52501	-8.81376	-8.82501	-8.85621	-8.51754	-8.83166	0.314125	2.34908e-05	0.000105874	0.314125	0.314125
P_P4'	-8.34577	-8.34801	-8.36085	-8.1206	-8.11729	-8.11553	-8.35154	-8.11781	-0.233739	1.18049e-06	1.45291e-05	-0.233739	0
Q_P4'	-8.37201	-8.36435	-8.34118	-8.48555	-8.47709	-8.38415	-8.35918	-8.44893	0.0897532	0.0565692	0.0707116	0	0
R_P4'	-8.14584	-8.12006	-8.14935	-8.18891	-8.21169	-8.20753	-8.13841	-8.20271	0.0642934	0.00516502	0.00830556	0.0642934	0.0642934
S_P4'	-7.98537	-8.008	-8.0134	-7.73718	-7.73304	-7.67291	-8.00226	-7.71437	-0.287883	0.000214002	0.000565956	-0.287883	0
T_P4'	-8.17152	-8.17953	-8.17524	-8.24537	-8.24761	-8.29945	-8.17543	-8.26414	0.0887131	0.00759963	0.0115804	0	0
V_P4'	-7.8994	-7.89925	-7.90352	-7.98032	-7.99014	-8.06625	-7.90072	-8.01224	0.111513	0.0148396	0.0206464	0	0
W_P4'	-11.2095	-11.2598	-11.1323	-10.7652	-10.7849	-10.8844	-11.2005	-10.8115	-0.389046	0.00174447	0.00326451	-0.389046	0
Y_P4'	-9.41909	-9.40096	-9.31216	-9.25755	-9.25978	-9.37079	-9.3774	-9.29604	-0.0813641	0.178239	0.204432	0	0
A_P5'	-7.67259	-7.66265	-7.66677	-7.74573	-7.75011	-7.64049	-7.66733	-7.71211	0.044773	0.280936	0.312151	0	0
C_P5'	-11.0109	-10.9725	-10.9624	-9.81826	-9.81151	-10.3775	-10.9819	-10.0024	-0.979533	0.00648426	0.00997578	-0.979533	0
D_P5'	-8.76515	-8.7761	-8.78804	-8.14584	-8.1312	-8.19865	-8.77643	-8.15856	-0.617871	8.76526e-06	5.18715e-05	-0.617871	0
E_P5'	-7.40379	-7.41111	-7.40272	-7.51083	-7.51672	-7.61664	-7.40587	-7.54806	0.142192	0.0144965	0.0202571	0	0
F_P5'	-9.05273	-9.008	-9.0186	-8.86407	-8.8663	-8.99279	-9.02644	-8.90772	-0.118723	0.0563758	0.0707116	0	0
G_P5'	-7.9283	-7.94275	-7.93512	-7.85248	-7.85934	-7.89155	-7.93539	-7.86779	-0.0676049	0.00607165	0.00952416	-0.0676049	0
H_P5'	-9.81826	-9.7937	-9.80142	-9.53286	-9.49857	-9.44584	-9.80446	-9.49242	-0.312038	0.000290127	0.000703338	-0.312038	0
I_P5'	-8.32001	-8.32544	-8.33792	-8.62449	-8.6386	-8.41124	-8.32779	-8.55811	0.230318	0.0354095	0.0468224	0	0
K_P5'	-7.48555	-7.49317	-7.48848	-7.93562	-7.92811	-7.82856	-7.48907	-7.89743	0.408359	0.000294122	0.000707662	0.408359	0.408359
L_P5'	-7.65637	-7.65459	-7.63648	-7.466	-7.46647	-7.42498	-7.64915	-7.45248	-0.196666	0.000203113	0.000550814	-0.196666	0
M_P5'	-9.72234	-9.74155	-9.72295	-9.3853	-9.39423	-9.42498	-9.72894	-9.40151	-0.327439	1.7498e-05	8.74902e-05	-0.327439	0
N_P5'	-8.49633	-8.51672	-8.52131	-8.75217	-8.74582	-8.92777	-8.51146	-8.80859	0.297132	0.0077995	0.0118286	0	0
P_P5'	-8.29784	-8.31588	-8.31536	-8.10677	-8.10077	-8.1522	-8.30969	-8.11991	-0.18978	0.000390989	0.000893688	-0.18978	0
Q_P5'	-8.29157	-8.27206	-8.28999	-8.46777	-8.49857	-8.37745	-8.28454	-8.44793	0.16339	0.011417	0.0166824	0	0
R_P5'	-8.32321	-8.3127	-8.27436	-8.3687	-8.3383	-8.18105	-8.30342	-8.29602	-0.00740595	0.907738	0.919228	0	0
S_P5'	-7.94297	-7.93786	-7.94499	-7.59523	-7.60521	-7.74432	-7.94194	-7.64825	-0.293687	0.00366034	0.00610056	-0.293687	0
T_P5'	-8.45019	-8.46295	-8.47413	-8.23932	-8.25064	-8.23147	-8.46242	-8.24048	-0.221943	1.51797e-05	7.96312e-05	-0.221943	0
V_P5'	-7.93807	-7.92811	-7.95741	-8.07141	-8.06028	-8.07706	-7.9412	-8.06958	0.128386	0.000205247	0.000551926	0.128386	0.128386
W_P5'	-10.9307	-10.9526	-10.9826	-10.6808	-10.6667	-10.7229	-10.9553	-10.6901	-0.265177	0.000302757	0.000717645	-0.265177	0
Y_P5'	-9.33284	-9.33507	-9.30579	-9.35883	-9.36107	-9.18982	-9.32457	-9.30324	-0.0213252	0.729481	0.753013	0	0
A_P6'	-7.71813	-7.71616	-7.7272	-7.82278	-7.8205	-7.68526	-7.72049	-7.77618	0.0556823	0.289029	0.320032	0	0
C_P6'	-10.6645	-10.5575	-10.6405	-10.1515	-10.1651	-9.93267	-10.6208	-10.0831	-0.537696	0.00279767	0.0048921	-0.537696	0
D_P6'	-9.08491	-9.07096	-9.09342	-8.24537	-8.26898	-8.25276	-9.0831	-8.2557	-0.827394	1.0701e-07	3.80481e-06	-0.827394	0
E_P6'	-7.41738	-7.41621	-7.42671	-7.58752	-7.5936	-7.6127	-7.4201	-7.59794	0.177844	2.78033e-05	0.000111213	0.177844	0.177844
F_P6'	-8.84557	-8.80704	-8.824	-8.96527	-8.95755	-8.7573	-8.82554	-8.89337	0.0678366	0.381075	0.409208	0	0
G_P6'	-7.88516	-7.86863	-7.87967	-7.96277	-7.96252	-7.88917	-7.87782	-7.93815	0.060329	0.0730806	0.0902927	0	0
H_P6'	-9.64034	-9.68299	-9.68113	-9.43283	-9.47709	-9.47413	-9.66816	-9.46135	-0.206806	0.000488169	0.0010555	-0.206806	0
I_P6'	-8.25755	-8.27206	-8.26506	-8.48198	-8.47354	-8.467	-8.26489	-8.47417	0.209285	4.11017e-06	3.21781e-05	0.209285	0.209285
K_P6'	-7.69104	-7.6789	-7.6894	-7.84557	-7.85241	-7.99023	-7.68645	-7.89607	0.209623	0.0113861	0.0166824	0	0
L_P6'	-7.44322	-7.46119	-7.4406	-7.41227	-7.42133	-7.48488	-7.44834	-7.43949	-0.00884287	0.728457	0.753013	0	0
M_P6'	-9.4467	-9.47709	-9.44584	-9.4467	-9.44199	-9.40442	-9.45654	-9.43104	-0.0255079	0.205053	0.231045	0	0
N_P6'	-8.66041	-8.66669	-8.67291	-8.8048	-8.80258	-8.77479	-8.66667	-8.79405	0.127384	0.000246325	0.000635175	0.127384	0.127384
P_P6'	-8.44322	-8.46295	-8.44234	-8.12338	-8.12006	-8.05552	-8.4495	-8.09965	-0.349849	0.000110578	0.000343543	-0.349849	0
Q_P6'	-8.2947	-8.2938	-8.30262	-8.35883	-8.34153	-8.31216	-8.29704	-8.33751	0.0404657	0.0436869	0.0559192	0	0
R_P6'	-8.52548	-8.5388	-8.51763	-8.05804	-8.06294	-8.2497	-8.5273	-8.12356	-0.403744	0.00311534	0.00536294	-0.403744	0
S_P6'	-7.99299	-7.99522	-7.97247	-7.71813	-7.70988	-7.75296	-7.98689	-7.72699	-0.259901	6.60969e-05	0.000220668	-0.259901	0
T_P6'	-8.3687	-8.35779	-8.36747	-8.29157	-8.26898	-8.30262	-8.36465	-8.28772	-0.0769313	0.00183467	0.0033741	-0.0769313	0
V_P6'	-7.8664	-7.88268	-7.87731	-7.94543	-7.93786	-7.98005	-7.87546	-7.95445	0.0789849	0.00466646	0.00757205	0.0789849	0.0789849
W_P6'	-10.8364	-10.8386	-10.8104	-10.5703	-10.5726	-10.5932	-10.8285	-10.5787	-0.249793	2.76809e-05	0.000111213	-0.249793	0
Y_P6'	-9.13457	-9.109	-9.10997	-9.35229	-9.34153	-9.29314	-9.11785	-9.32898	0.211136	0.000457441	0.00100261	0.211136	0.211136
A_P7'	-7.7695	-7.72668	-7.76602	-7.75433	-7.76088	-7.70817	-7.75407	-7.74113	-0.0129401	0.580234	0.612789	0	0
C_P7'	-11.0109	-10.9725	-10.9624	-10.0634	-10.0339	-10.0343	-10.9819	-10.0439	-0.93808	7.59486e-07	1.21518e-05	-0.93808	0
D_P7'	-8.81376	-8.82501	-8.82856	-8.12896	-8.10351	-8.20456	-8.82244	-8.14568	-0.676767	2.49687e-05	0.000107973	-0.676767	0
E_P7'	-7.43629	-7.43162	-7.43711	-7.64234	-7.63265	-7.62256	-7.43501	-7.63252	0.197512	4.94256e-06	3.51471e-05	0.197512	0.197512
F_P7'	-8.84098	-8.87096	-8.85157	-8.86873	-8.88504	-8.99279	-8.8545	-8.91552	0.0610132	0.200945	0.227217	0	0
G_P7'	-7.78264	-7.7937	-7.78583	-7.88516	-7.90163	-7.86555	-7.78739	-7.88412	0.0967291	0.000901667	0.00175935	0.0967291	0.0967291
H_P7'	-9.68076	-9.65861	-9.65661	-9.43975	-9.42133	-9.47413	-9.66533	-9.44507	-0.220257	0.000219251	0.000575085	-0.220257	0
I_P7'	-8.25145	-8.25368	-8.26506	-8.45369	-8.44894	-8.42844	-8.25673	-8.44369	0.186958	2.92951e-05	0.000115029	0.186958	0.186958
K_P7'	-7.7308	-7.73304	-7.72933	-7.86174	-7.85471	-7.88441	-7.73105	-7.86696	0.135902	0.000113353	0.000348778	0.135902	0.135902
L_P7'	-7.48377	-7.47177	-7.46345	-7.46777	-7.45593	-7.43537	-7.473	-7.45302	-0.0199758	0.147672	0.171837	0	0
M_P7'	-9.35229	-9.36764	-9.35755	-9.40548	-9.37424	-9.41124	-9.35916	-9.39699	0.0378278	0.0375002	0.0487416	0	0
N_P7'	-8.69725	-8.68299	-8.67701	-8.72234	-8.73304	-8.66881	-8.68575	-8.70806	0.0223115	0.342844	0.37404	0	0
P_P7'	-8.41909	-8.44894	-8.41124	-8.0768	-8.09258	-8.13234	-8.42642	-8.10057	-0.325853	8.50907e-05	0.00027229	-0.325853	0
Q_P7'	-8.35229	-8.34476	-8.34444	-8.34903	-8.34476	-8.37745	-8.34716	-8.35708	0.00991824	0.40139	0.429582	0	0
R_P7'	-8.42938	-8.42133	-8.41466	-8.18599	-8.20285	-8.20753	-8.42179	-8.19879	-0.223002	8.91542e-06	5.18715e-05	-0.223002	0
S_P7'	-8.0032	-8.04967	-8.016	-7.76298	-7.76305	-7.80591	-8.02295	-7.77731	-0.245642	0.000248115	0.000635175	-0.245642	0
T_P7'	-8.29157	-8.29068	-8.28685	-8.32321	-8.3383	-8.21945	-8.2897	-8.29365	0.00395268	0.920884	0.926675	0	0
V_P7'	-7.87575	-7.88268	-7.91075	-8.06071	-8.07365	-8.05019	-7.88973	-8.06151	0.171787	0.000171288	0.000480809	0.171787	0.171787
W_P7'	-10.8183	-10.7674	-10.8104	-10.8364	-10.8205	-10.7061	-10.7987	-10.7877	-0.011026	0.814441	0.827368	0	0
Y_P7'	-9.43975	-9.44199	-9.467	-9.21538	-9.21761	-9.23752	-9.44958	-9.2235	-0.226076	3.57836e-05	0.000137961	-0.226076	0
A_P8'	-7.78704	-7.80258	-7.80142	-7.73931	-7.74368	-7.74002	-7.79701	-7.74101	-0.0560089	0.000413941	0.00093944	-0.0560089	0
C_P8'	-11.3853	-11.3095	-11.4044	-10.0741	-10.098	-10.1898	-11.3664	-10.1207	-1.24577	1.07158e-05	6.01588e-05	-1.24577	0
D_P8'	-8.66852	-8.69534	-8.66066	-8.2303	-8.22954	-8.30897	-8.67484	-8.25627	-0.418572	0.00012278	0.000370657	-0.418572	0
E_P8'	-7.28532	-7.29068	-7.29156	-7.62252	-7.62279	-7.66066	-7.28919	-7.63533	0.346138	1.11832e-05	6.17005e-05	0.346138	0.346138
F_P8'	-8.98032	-9.04967	-9.0186	-8.85942	-8.85241	-8.93267	-9.0162	-8.8815	-0.134697	0.0144296	0.020252	0	0
G_P8'	-7.85479	-7.85471	-7.84463	-7.9283	-7.92084	-7.98005	-7.85138	-7.94307	0.0916889	0.00836737	0.0125823	0	0
H_P8'	-9.78264	-9.7761	-9.74863	-9.43975	-9.43507	-9.62454	-9.76913	-9.49979	-0.269338	0.013076	0.0186799	0	0
I_P8'	-8.52548	-8.50943	-8.53243	-8.3687	-8.35779	-8.36415	-8.52245	-8.36355	-0.158897	2.94762e-05	0.000115029	-0.158897	0
K_P8'	-7.51083	-7.50037	-7.50481	-7.8828	-7.87798	-7.81946	-7.50534	-7.86008	0.354743	6.65211e-05	0.000220668	0.354743	0.354743
L_P8'	-7.62844	-7.64457	-7.6305	-7.39872	-7.39759	-7.47413	-7.6345	-7.42348	-0.211024	0.00122181	0.00232725	-0.211024	0
M_P8'	-9.74787	-9.7078	-9.70607	-9.43283	-9.46295	-9.26197	-9.72058	-9.38592	-0.334665	0.00640556	0.00990232	-0.334665	0
N_P8'	-8.544	-8.55746	-8.52871	-8.84098	-8.81151	-8.66066	-8.54339	-8.77105	0.227659	0.0157048	0.0216617	0	0
P_P8'	-8.51814	-8.51307	-8.52501	-8.0822	-8.08443	-8.20753	-8.51874	-8.12472	-0.394019	0.000690146	0.00144344	-0.394019	0
Q_P8'	-8.35556	-8.36764	-8.3808	-8.37864	-8.39423	-8.41124	-8.368	-8.3947	0.0267076	0.0882959	0.107025	0	0
R_P8'	-8.37864	-8.32544	-8.35098	-8.18599	-8.16515	-8.16944	-8.35169	-8.17353	-0.178159	0.000429555	0.000968011	-0.178159	0
S_P8'	-7.98032	-7.96003	-7.97499	-7.75433	-7.76088	-7.67496	-7.97178	-7.73006	-0.241725	0.00102755	0.00198083	-0.241725	0
T_P8'	-8.18599	-8.17376	-8.17814	-8.2303	-8.22954	-8.35755	-8.1793	-8.27246	0.0931633	0.09453	0.11372	0	0
V_P8'	-8.00064	-8.02608	-8.02381	-8.05008	-8.06561	-7.88204	-8.01685	-7.99924	-0.0176022	0.781483	0.801521	0	0
W_P8'	-10.8003	-10.8026	-10.8844	-10.9703	-10.9927	-10.6245	-10.8291	-10.8625	0.0333869	0.798406	0.816261	0	0
Y_P8'	-9.21538	-9.19406	-9.17234	-9.276	-9.28445	-9.11553	-9.19392	-9.22533	0.0314021	0.606988	0.638935	0	0

## Sheet: Chy
ID	specificity_1	specificity_2	specificity_3	specificity_CTRL_1	specificity_CTRL_2	specificity_CTRL_3	median_specificity	median_CTRL_specificity	FC	pval	p_val_adj	FC significant	FC significant positive
A_P8	-7.76903	-7.77239	-7.77274	-7.74217	-7.74349	-7.81793	-7.77139	-7.76787	-0.00351953	0.895116	0.900746	0	0
C_P8	-10.9557	-10.9591	-10.9554	-9.91825	-9.92161	-10.0345	-10.9567	-9.95812	-0.998626	1.27522e-05	5.82956e-05	-0.998626	0
D_P8	-7.67813	-7.68345	-7.6884	-8.18129	-8.18187	-8.21271	-7.68333	-8.19196	0.508629	1.21317e-06	1.14181e-05	0.508629	0.508629
E_P8	-7.55081	-7.52929	-7.54944	-7.57066	-7.57039	-7.5083	-7.54318	-7.54978	0.0065996	0.777939	0.795337	0	0
F_P8	-8.97484	-8.99756	-8.98458	-8.83297	-8.83197	-8.95544	-8.98566	-8.87346	-0.1122	0.0539458	0.065888	0	0
G_P8	-7.73809	-7.75787	-7.75799	-8.03373	-8.03709	-7.96994	-7.75131	-8.01358	0.26227	0.000327476	0.000671746	0.26227	0.26227
H_P8	-9.64907	-9.68345	-9.66856	-9.61869	-9.62205	-9.40947	-9.66702	-9.55007	-0.116954	0.174899	0.197069	0	0
I_P8	-8.19243	-8.18742	-8.20698	-8.51017	-8.51005	-8.42937	-8.19561	-8.48319	0.287585	0.000475463	0.000933424	0.287585	0.287585
K_P8	-7.86603	-7.83633	-7.84663	-7.8483	-7.85166	-7.94108	-7.84966	-7.88035	0.030685	0.38658	0.41512	0	0
L_P8	-7.51017	-7.49966	-7.47345	-7.47403	-7.46723	-7.39472	-7.49442	-7.44533	-0.0490942	0.150218	0.170461	0	0
M_P8	-9.40924	-9.41911	-9.41607	-9.46219	-9.46555	-9.32627	-9.41481	-9.418	0.00319593	0.947908	0.947908	0	0
N_P8	-8.60003	-8.5923	-8.58807	-8.67227	-8.67563	-8.80055	-8.59347	-8.71615	0.122686	0.0442699	0.0546963	0	0
P_P8	-8.29977	-8.29712	-8.31698	-8.15653	-8.15717	-8.12356	-8.30462	-8.14575	-0.158872	0.000236638	0.000508215	-0.158872	0
Q_P8	-8.67227	-8.69922	-8.70044	-8.29977	-8.30313	-8.34821	-8.69064	-8.31704	-0.373607	3.26804e-05	0.000112449	-0.373607	0
R_P8	-8.57066	-8.57766	-8.54401	-8.25237	-8.24991	-8.23589	-8.56411	-8.24606	-0.318052	1.00399e-05	4.86784e-05	-0.318052	0
S_P8	-7.96764	-7.96384	-7.96509	-7.69586	-7.69724	-7.67844	-7.96552	-7.69051	-0.275008	1.49635e-06	1.36809e-05	-0.275008	0
T_P8	-8.18406	-8.18742	-8.15359	-8.23499	-8.22973	-8.28339	-8.17503	-8.24937	0.074345	0.0211453	0.0277315	0	0
V_P8	-7.84171	-7.84288	-7.86233	-7.98691	-7.98543	-8.00186	-7.84897	-7.9914	0.142426	7.4342e-05	0.000203881	0.142426	0.142426
W_P8	-11.0744	-11.0985	-11.2301	-10.6801	-10.6679	-10.6144	-11.1343	-10.6541	-0.480191	0.000788162	0.00144121	-0.480191	0
Y_P8	-9.35816	-9.36781	-9.33877	-9.30279	-9.30615	-9.41607	-9.35491	-9.34167	-0.0132447	0.746156	0.765289	0	0
A_P7	-7.85271	-7.86716	-7.84441	-7.71984	-7.71917	-7.6904	-7.85476	-7.7098	-0.144957	0.000249167	0.000528037	-0.144957	0
C_P7	-10.9942	-11.0172	-10.9748	-10.2611	-10.2412	-9.90813	-10.9954	-10.1368	-0.858564	0.00172877	0.00289638	-0.858564	0
D_P7	-7.46219	-7.45714	-7.48382	-8.19803	-8.19299	-8.32939	-7.46772	-8.24014	0.772421	6.99394e-05	0.000194614	0.772421	0.772421
E_P7	-7.1215	-7.13689	-7.12221	-7.60374	-7.6071	-7.6864	-7.12687	-7.63242	0.505546	5.13161e-05	0.000158671	0.505546	0.505546
F_P7	-9.43547	-9.43883	-9.4029	-8.80277	-8.80613	-8.99443	-9.42573	-8.86778	-0.557952	0.000974283	0.00173206	-0.557952	0
G_P7	-7.65291	-7.6698	-7.67844	-7.86826	-7.86716	-7.89424	-7.66705	-7.87655	0.209506	5.52009e-05	0.000164507	0.209506	0.209506
H_P7	-9.73605	-9.68345	-9.68441	-9.58894	-9.5923	-9.65287	-9.7013	-9.61137	-0.0899293	0.0293578	0.0374283	0	0
I_P7	-8.4421	-8.42894	-8.43271	-8.53123	-8.53106	-8.42937	-8.43458	-8.49722	0.0626342	0.140559	0.161027	0	0
K_P7	-7.77949	-7.76407	-7.7643	-7.85051	-7.84507	-7.88963	-7.76928	-7.86174	0.0924529	0.00346167	0.00527493	0.0924529	0.0924529
L_P7	-7.80705	-7.7955	-7.78765	-7.49457	-7.49793	-7.34191	-7.79673	-7.4448	-0.351932	0.002445	0.00389253	-0.351932	0
M_P7	-9.90903	-9.88509	-9.91747	-9.53123	-9.52753	-9.33251	-9.90386	-9.46376	-0.440106	0.00267978	0.00424519	-0.440106	0
N_P7	-8.39952	-8.39644	-8.38336	-8.69983	-8.68738	-8.74131	-8.39311	-8.70951	0.316399	4.95229e-05	0.000155366	0.316399	0.316399
P_P7	-8.1109	-8.10111	-8.11279	-8.07437	-8.06746	-8.05755	-8.10827	-8.06646	-0.0418036	0.00234124	0.00380302	-0.0418036	0
Q_P7	-8.51715	-8.52402	-8.49426	-8.48941	-8.48934	-8.34821	-8.51181	-8.44232	-0.0694931	0.220522	0.245879	0	0
R_P7	-8.66062	-8.67174	-8.70044	-8.17299	-8.18187	-8.13986	-8.6776	-8.16491	-0.512693	7.97027e-06	4.14323e-05	-0.512693	0
S_P7	-8.08212	-8.09067	-8.10477	-7.77949	-7.78495	-7.78979	-8.09252	-7.78474	-0.307777	1.83406e-06	1.58622e-05	-0.307777	0
T_P7	-8.17023	-8.15989	-8.17583	-8.15109	-8.15445	-8.26241	-8.16865	-8.18932	0.0206662	0.604934	0.63055	0	0
V_P7	-8.06666	-8.0522	-8.04983	-7.99664	-8.00244	-8.09679	-8.05623	-8.03196	-0.0242709	0.501426	0.526087	0	0
W_P7	-11.9942	-12.0371	-11.9748	-10.5172	-10.4928	-10.7085	-12.002	-10.5728	-1.42922	3.5263e-05	0.000118781	-1.42922	0
Y_P7	-9.48941	-9.52753	-9.52604	-9.27292	-9.27628	-9.21271	-9.51433	-9.25397	-0.26036	0.000417935	0.000830678	-0.26036	0
A_P6	-7.80491	-7.80827	-7.82451	-7.81348	-7.81041	-7.81793	-7.81256	-7.81394	0.00138033	0.840579	0.851219	0	0
C_P6	-10.9748	-10.9216	-11.0345	-10.0641	-10.0881	-9.96509	-10.977	-10.0391	-0.937898	4.68145e-05	0.000149806	-0.937898	0
D_P6	-7.51891	-7.52753	-7.52248	-8.22351	-8.23835	-8.28641	-7.52297	-8.24942	0.726452	2.88195e-06	2.01898e-05	0.726452	0.726452
E_P6	-7.03624	-7.04714	-7.04726	-7.64141	-7.63526	-7.60872	-7.04355	-7.62846	0.584915	6.64744e-07	8.50872e-06	0.584915	0.584915
F_P6	-9.21497	-9.21266	-9.1899	-9.10562	-9.10898	-8.7538	-9.20584	-8.98947	-0.216375	0.140899	0.161027	0	0
G_P6	-7.72792	-7.70717	-7.72687	-7.88624	-7.8896	-7.92451	-7.72065	-7.90012	0.179464	0.000211905	0.000461289	0.179464	0.179464
H_P6	-9.72792	-9.73941	-9.74963	-9.40275	-9.38047	-9.39635	-9.73899	-9.39319	-0.345795	2.8919e-06	2.01898e-05	-0.345795	0
I_P6	-8.29977	-8.29113	-8.32007	-8.44877	-8.44879	-8.5368	-8.30366	-8.47812	0.174459	0.00465964	0.00680916	0.174459	0.174459
K_P6	-7.8885	-7.88058	-7.86911	-7.79214	-7.79339	-7.86911	-7.8794	-7.81821	-0.0611866	0.0787347	0.0933152	0	0
L_P6	-7.82211	-7.82115	-7.80488	-7.48941	-7.49277	-7.3769	-7.81605	-7.45303	-0.363021	0.000704149	0.00130247	-0.363021	0
M_P6	-9.5526	-9.55596	-9.50478	-9.45546	-9.44546	-9.37047	-9.53778	-9.4238	-0.113981	0.0223971	0.0291344	0	0
N_P6	-8.49629	-8.51702	-8.50126	-8.6112	-8.6183	-8.81357	-8.50486	-8.68102	0.176164	0.0572703	0.0696824	0	0
P_P6	-8.12951	-8.14362	-8.11011	-8.02623	-8.03209	-8.19273	-8.12775	-8.08369	-0.044063	0.470993	0.495782	0	0
Q_P6	-8.44877	-8.44546	-8.45294	-8.29977	-8.29712	-8.28944	-8.44906	-8.29544	-0.153612	2.18812e-06	1.79538e-05	-0.153612	0
R_P6	-8.60003	-8.6183	-8.62967	-8.29376	-8.27924	-8.25056	-8.616	-8.27452	-0.341477	2.41634e-05	9.15892e-05	-0.341477	0
S_P6	-8.15381	-8.11162	-8.12897	-7.82428	-7.82331	-7.75799	-8.13147	-7.80186	-0.329606	0.000194833	0.000429977	-0.329606	0
T_P6	-8.30884	-8.30313	-8.28944	-8.20084	-8.20701	-8.22715	-8.30047	-8.21167	-0.0887999	0.000825638	0.00149268	-0.0887999	0
V_P6	-8.01878	-8.03209	-8.03451	-8.01878	-8.01472	-7.97968	-8.02846	-8.00439	-0.0240637	0.145564	0.165767	0	0
W_P6	-11.5032	-11.5066	-11.5695	-10.4223	-10.4655	-10.6924	-11.5264	-10.5267	-0.999697	0.00032011	0.000660872	-0.999697	0
Y_P6	-9.8461	-9.84946	-9.84441	-9.17023	-9.14632	-9.21271	-9.84666	-9.17642	-0.670236	4.24982e-06	2.89349e-05	-0.670236	0
A_P5	-7.67227	-7.68541	-7.67844	-7.74217	-7.75169	-7.68043	-7.67871	-7.72476	0.0460537	0.111872	0.130178	0	0
C_P5	-10.8817	-10.8672	-10.8989	-10.1484	-10.1409	-10.0447	-10.8826	-10.1113	-0.771248	2.40291e-05	9.15892e-05	-0.771248	0
D_P5	-7.6376	-7.65435	-7.65093	-8.24655	-8.24123	-8.21559	-7.64762	-8.23446	0.586833	6.96388e-07	8.57093e-06	0.586833	0.586833
E_P5	-7.26849	-7.2748	-7.29703	-7.558	-7.56677	-7.58248	-7.28011	-7.56908	0.288975	1.35805e-05	6.03577e-05	0.288975	0.288975
F_P5	-9.32714	-9.33665	-9.36408	-9.04378	-9.04211	-8.91279	-9.34262	-8.99956	-0.34306	0.00156004	0.00265538	-0.34306	0
G_P5	-7.60003	-7.61269	-7.58063	-7.90216	-7.90095	-8.07835	-7.59778	-7.96049	0.362704	0.00370048	0.00555941	0.362704	0.362704
H_P5	-9.54544	-9.50657	-9.5404	-9.72792	-9.76407	-9.68441	-9.53081	-9.72547	0.194662	0.00171741	0.00289248	0.194662	0.194662
I_P5	-8.0163	-8.02462	-8.04983	-8.44877	-8.45882	-8.42603	-8.03025	-8.44454	0.41429	7.73819e-06	4.14323e-05	0.41429	0.41429
K_P5	-7.91825	-7.91239	-7.89193	-7.8461	-7.84507	-7.92216	-7.90753	-7.87111	-0.0364153	0.244964	0.270305	0	0
L_P5	-7.67813	-7.67563	-7.66856	-7.40599	-7.39966	-7.4277	-7.67411	-7.41112	-0.26299	8.02752e-06	4.14323e-05	-0.26299	0
M_P5	-9.67227	-9.61456	-9.63736	-9.38347	-9.37412	-9.23006	-9.6414	-9.32922	-0.312177	0.00398841	0.00590875	-0.312177	0
N_P5	-8.65291	-8.65627	-8.63736	-8.84171	-8.84069	-8.7538	-8.64885	-8.81207	0.163223	0.00534991	0.00760876	0.163223	0.163223
P_P5	-8.31796	-8.33665	-8.32007	-8.07953	-8.07259	-8.0447	-8.32489	-8.06561	-0.259284	2.87318e-05	0.000101191	-0.259284	0
Q_P5	-8.64523	-8.58863	-8.58434	-8.27884	-8.27038	-8.36727	-8.60607	-8.3055	-0.300572	0.00120753	0.00211153	-0.300572	0
R_P5	-8.46556	-8.46892	-8.44955	-8.15381	-8.1681	-8.19841	-8.46134	-8.17344	-0.287905	3.74047e-05	0.000123397	-0.287905	0
S_P5	-8.17023	-8.16262	-8.18708	-7.77529	-7.75993	-7.66266	-8.17331	-7.73263	-0.440682	0.000255683	0.00053828	-0.440682	0
T_P5	-8.21781	-8.20139	-8.22425	-8.31491	-8.30012	-8.29551	-8.21449	-8.30352	0.0890304	0.000579975	0.00109818	0.0890304	0.0890304
V_P5	-7.88173	-7.89413	-7.89885	-7.99664	-8.00244	-8.07835	-7.89157	-8.02581	0.13424	0.00745584	0.0102839	0	0
W_P5	-11.4488	-11.5066	-11.4294	-10.6187	-10.6221	-10.5118	-11.4616	-10.5842	-0.877379	3.40207e-05	0.000115815	-0.877379	0
Y_P5	-9.92753	-9.8761	-9.85334	-9.26114	-9.27628	-9.32007	-9.88566	-9.28583	-0.599827	2.87763e-05	0.000101191	-0.599827	0
A_P4	-7.39148	-7.38524	-7.40126	-7.71381	-7.70717	-7.80488	-7.39266	-7.74195	0.349292	0.000393458	0.000786915	0.349292	0.349292
C_P4	-10.9369	-10.9216	-10.8805	-9.96525	-9.9782	-10.1182	-10.913	-10.0205	-0.892448	6.64593e-05	0.000186552	-0.892448	0
D_P4	-8.43547	-8.44214	-8.43606	-8.30279	-8.29113	-8.08359	-8.43789	-8.22584	-0.212053	0.040866	0.0508837	0	0
E_P4	-7.93219	-7.90095	-7.92923	-7.59448	-7.59415	-7.72278	-7.92079	-7.63713	-0.283658	0.00297047	0.00463684	-0.283658	0
F_P4	-8.99908	-9.00244	-8.98458	-8.89987	-8.89868	-8.97968	-8.99537	-8.92608	-0.0692921	0.0644856	0.0772861	0	0
G_P4	-7.57977	-7.59047	-7.60494	-8.04378	-8.02711	-7.98458	-7.59173	-8.01849	0.426764	2.3622e-05	9.15892e-05	0.426764	0.426764
H_P4	-9.38987	-9.43223	-9.40947	-9.46219	-9.44546	-9.37047	-9.41052	-9.42604	0.0155186	0.640228	0.665172	0	0
I_P4	-7.76694	-7.762	-7.7538	-8.45546	-8.45213	-8.43606	-7.76091	-8.44788	0.686969	6.87662e-08	2.04789e-06	0.686969	0.686969
K_P4	-8.03373	-8.03459	-8.04726	-7.79639	-7.804	-7.81139	-8.03853	-7.80393	-0.2346	2.83374e-06	2.01898e-05	-0.2346	0
L_P4	-7.79851	-7.78495	-7.77911	-7.38507	-7.39484	-7.42603	-7.78753	-7.40198	-0.385545	9.27561e-06	4.56905e-05	-0.385545	0
M_P4	-9.51017	-9.49966	-9.50478	-9.41575	-9.43883	-9.5918	-9.50487	-9.48213	-0.0227392	0.702117	0.724766	0	0
N_P4	-8.76903	-8.78916	-8.76219	-8.74422	-8.74758	-8.69642	-8.77346	-8.72941	-0.0440526	0.0748353	0.0890234	0	0
P_P4	-8.06923	-8.09327	-8.08359	-8.14837	-8.15445	-7.98704	-8.08203	-8.09662	0.0145879	0.804838	0.817613	0	0
Q_P4	-8.26996	-8.27332	-8.23589	-8.32714	-8.33665	-8.28944	-8.25973	-8.31774	0.0580164	0.0363074	0.0459224	0	0
R_P4	-8.15926	-8.15445	-8.15912	-8.16199	-8.14902	-8.24468	-8.15761	-8.18523	0.0276239	0.409253	0.437997	0	0
S_P4	-7.97243	-7.98785	-8.01935	-7.69983	-7.70518	-7.75799	-7.99321	-7.721	-0.27221	0.00029839	0.000620031	-0.27221	0
T_P4	-8.49975	-8.4757	-8.47345	-8.27884	-8.28517	-8.28944	-8.48296	-8.28448	-0.198481	2.46146e-05	9.15892e-05	-0.198481	0
V_P4	-7.68009	-7.66592	-7.66659	-8.09775	-8.09067	-8.00933	-7.67087	-8.06592	0.39505	0.000162293	0.000386067	0.39505	0.39505
W_P4	-11.0539	-11.1196	-10.9944	-10.6037	-10.5777	-10.7919	-11.056	-10.6578	-0.398184	0.00651309	0.00918145	-0.398184	0
Y_P4	-9.6338	-9.66786	-9.6451	-9.36445	-9.37412	-9.1899	-9.64892	-9.30949	-0.339425	0.00501626	0.00719822	-0.339425	0
A_P3	-7.31339	-7.28964	-7.28641	-7.79639	-7.80187	-7.8289	-7.29648	-7.80905	0.512574	2.60093e-06	2.01898e-05	0.512574	0.512574
C_P3	-10.8638	-10.832	-10.8805	-9.91825	-9.89413	-10.0447	-10.8588	-9.95236	-0.906389	4.95059e-05	0.000155366	-0.906389	0
D_P3	-8.21781	-8.2326	-8.24468	-8.09252	-8.09849	-8.29247	-8.2317	-8.16116	-0.070536	0.346281	0.373098	0	0
E_P3	-7.40599	-7.39163	-7.4277	-7.56522	-7.55956	-7.535	-7.40844	-7.55326	0.144817	0.000492567	0.000961107	0.144817	0.144817
F_P3	-10.5598	-10.6221	-10.5993	-9.02873	-9.02214	-8.93159	-10.5937	-8.99415	-1.59956	1.57438e-06	1.39945e-05	-1.59956	0
G_P3	-7.88398	-7.90095	-7.90813	-7.97965	-7.98785	-7.88963	-7.89769	-7.95238	0.0546891	0.16532	0.186935	0	0
H_P3	-9.5598	-9.5923	-9.58434	-9.51715	-9.52051	-9.62201	-9.57881	-9.55323	-0.0255882	0.513931	0.537444	0	0
I_P3	-8.26407	-8.25865	-8.25056	-8.52417	-8.50657	-8.41277	-8.25776	-8.48117	0.223409	0.00302613	0.00470079	0.223409	0.223409
K_P3	-7.22066	-7.21975	-7.22861	-7.8638	-7.86272	-7.79194	-7.22301	-7.83949	0.616481	1.35136e-05	6.03577e-05	0.616481	0.616481
L_P3	-8.45546	-8.47909	-8.49077	-7.45044	-7.44214	-7.44279	-8.47511	-7.44512	-1.02999	7.03964e-08	2.04789e-06	-1.02999	0
M_P3	-9.72792	-9.78075	-9.72482	-9.42229	-9.42565	-9.24762	-9.7445	-9.36519	-0.379309	0.00351524	0.00533117	-0.379309	0
N_P3	-8.6645	-8.64096	-8.65678	-8.68009	-8.67954	-8.81357	-8.65408	-8.7244	0.0703212	0.194107	0.217182	0	0
P_P3	-10.7118	-10.7313	-10.7413	-8.15109	-8.13287	-8.16745	-10.7281	-8.15047	-2.57766	4.15039e-09	7.33512e-07	-2.57766	0
Q_P3	-8.12684	-8.1302	-8.11011	-8.51017	-8.51353	-8.44616	-8.12238	-8.48995	0.367569	8.62808e-05	0.00022631	0.367569	0.367569
R_P3	-7.60933	-7.59599	-7.58063	-8.15653	-8.1681	-8.12086	-7.59532	-8.1485	0.553179	4.67195e-06	2.99005e-05	0.553179	0.553179
S_P3	-7.62245	-7.62017	-7.6182	-7.69388	-7.69922	-7.7643	-7.62028	-7.71913	0.0988549	0.0120526	0.0162736	0	0
T_P3	-8.00644	-8.01719	-7.98213	-8.17851	-8.18742	-8.31081	-8.00192	-8.22558	0.223664	0.00702645	0.00977593	0.223664	0.223664
V_P3	-7.68402	-7.68738	-7.68441	-8.0089	-8.0098	-8.01935	-7.68527	-8.01268	0.327413	7.90195e-08	2.10719e-06	0.327413	0.327413
W_P3	-13.0337	-12.9591	-13.0143	-10.8638	-10.9032	-10.5549	-13.0024	-10.774	-2.2284	3.81553e-05	0.000124589	-2.2284	0
Y_P3	-10.9557	-10.9782	-10.9748	-9.20365	-9.21266	-9.13986	-10.9696	-9.18539	-1.78418	1.94797e-07	3.84015e-06	-1.78418	0
A_P2	-7.6056	-7.59784	-7.60872	-7.66062	-7.66012	-7.72893	-7.60405	-7.68322	0.0791723	0.02653	0.0339584	0	0
C_P2	-10.7607	-10.832	-10.8267	-10.0138	-10.0172	-9.92687	-10.8065	-9.98596	-0.820501	2.55777e-05	9.301e-05	-0.820501	0
D_P2	-9.22066	-9.21833	-9.30161	-8.26407	-8.25865	-8.20698	-9.24687	-8.24323	-1.00364	6.85866e-06	3.91923e-05	-1.00364	0
E_P2	-7.65098	-7.64096	-7.66462	-7.57612	-7.57948	-7.66069	-7.65219	-7.60543	-0.0467568	0.176054	0.197675	0	0
F_P2	-9.53123	-9.58496	-9.52604	-8.85936	-8.84069	-8.96509	-9.54741	-8.88838	-0.659033	0.00010638	0.000268045	-0.659033	0
G_P2	-7.99177	-8.00489	-7.9969	-8.05137	-8.04714	-7.91279	-7.99785	-8.00377	0.00591499	0.903189	0.90602	0	0
H_P2	-9.5526	-9.5923	-9.54763	-9.7118	-9.69131	-9.5622	-9.56418	-9.65511	0.0909271	0.136568	0.157768	0	0
I_P2	-8.05645	-8.06746	-8.06791	-8.40599	-8.4126	-8.48729	-8.06394	-8.43529	0.371352	0.000146809	0.000354103	0.371352	0.371352
K_P2	-7.4471	-7.43058	-7.4411	-7.85051	-7.84946	-7.88734	-7.43959	-7.86244	0.422842	5.93621e-06	3.65305e-05	0.422842	0.422842
L_P2	-7.3519	-7.37729	-7.36248	-7.35347	-7.36781	-7.43439	-7.36389	-7.38522	0.0213286	0.457989	0.485287	0	0
M_P2	-9.54544	-9.54168	-9.47001	-9.3963	-9.39966	-9.28339	-9.51904	-9.35978	-0.159261	0.0247372	0.031919	0	0
N_P2	-8.79003	-8.78075	-8.77911	-8.90445	-8.90781	-8.74131	-8.7833	-8.85119	0.0678915	0.285005	0.308114	0	0
P_P2	-8.18406	-8.18187	-8.18426	-8.14026	-8.16536	-8.12626	-8.1834	-8.14396	-0.0394386	0.026266	0.0337555	0	0
Q_P2	-8.47573	-8.45882	-8.46316	-8.40275	-8.38684	-8.26241	-8.4659	-8.35067	-0.115236	0.0612872	0.073729	0	0
R_P2	-8.47914	-8.44214	-8.4227	-8.17575	-8.17911	-8.15912	-8.448	-8.17132	-0.276672	9.71381e-05	0.000252717	-0.276672	0
S_P2	-8.2093	-8.18742	-8.16745	-7.68009	-7.68345	-7.78338	-8.18806	-7.71564	-0.472417	0.000194156	0.000429977	-0.472417	0
T_P2	-7.79851	-7.804	-7.79409	-8.29676	-8.2822	-8.24762	-7.79887	-8.27553	0.47666	5.62165e-06	3.52731e-05	0.47666	0.47666
V_P2	-7.29977	-7.30615	-7.32939	-8.01136	-8.00244	-8.0524	-7.31177	-8.02207	0.710299	2.3678e-06	1.89424e-05	0.710299	0.710299
W_P2	-12.2495	-12.1626	-12.1399	-10.8999	-10.8851	-10.4563	-12.184	-10.7471	-1.43688	0.000650532	0.00121029	-1.43688	0
Y_P2	-10.215	-10.207	-10.207	-9.28479	-9.27628	-9.30161	-10.2097	-9.28756	-0.922093	3.23765e-08	1.29506e-06	-0.922093	0
A_P1	-11.4223	-11.2528	-11.2774	-7.79639	-7.78916	-7.78338	-11.3175	-7.78964	-3.52785	3.0545e-07	5.0536e-06	-3.52785	0
C_P1	-11.9942	-12.1196	-12.3263	-9.89987	-9.91239	-9.92687	-12.1467	-9.91304	-2.23363	2.11865e-05	8.47461e-05	-2.23363	0
D_P1	-11.8817	-11.9216	-11.9363	-8.09252	-8.10111	-8.15359	-11.9132	-8.11574	-3.79748	1.14611e-08	7.33512e-07	-3.79748	0
E_P1	-11.4757	-11.5346	-11.5118	-7.54366	-7.55059	-7.58993	-11.5074	-7.56139	-3.94599	6.2156e-09	7.33512e-07	-3.94599	0
F_P1	-6.06091	-6.0541	-6.05497	-8.89531	-8.917	-8.84441	-6.05666	-8.88557	2.82891	2.04605e-08	1.09123e-06	2.82891	2.82891
G_P1	-13.2968	-13.3997	-13.3769	-7.96764	-7.96146	-7.98704	-13.3578	-7.97205	-5.38573	7.60985e-09	7.33512e-07	-5.38573	0
H_P1	-9.34567	-9.36781	-9.36408	-9.48255	-9.51353	-9.4227	-9.35919	-9.47293	0.113742	0.0144588	0.0193591	0	0
I_P1	-11.6187	-11.6835	-11.6607	-8.33021	-8.32437	-8.43606	-11.6543	-8.36355	-3.29073	1.43785e-07	3.28652e-06	-3.29073	0
K_P1	-10.0237	-10.1302	-10.173	-7.99908	-7.9927	-7.83774	-10.109	-7.94317	-2.16582	6.11611e-06	3.69275e-05	-2.16582	0
L_P1	-5.83351	-5.82439	-5.84608	-7.46556	-7.4538	-7.53141	-5.83466	-7.48359	1.64893	3.14278e-07	5.0536e-06	1.64893	1.64893
M_P1	-7.92753	-7.94963	-7.92923	-9.48255	-9.45213	-9.58434	-7.93546	-9.50634	1.57088	2.66614e-06	2.01898e-05	1.57088	1.57088
N_P1	-9.5598	-9.56316	-9.59929	-8.76071	-8.76822	-8.7538	-9.57408	-8.76091	-0.813171	4.29935e-07	6.25361e-06	-0.813171	0
P_P1	-13.7442	-13.8851	-13.4838	-8.06666	-8.07516	-8.07051	-13.7044	-8.07078	-5.6336	1.13458e-06	1.1002e-05	-5.6336	0
Q_P1	-9.48255	-9.4723	-9.49775	-8.44877	-8.46555	-8.46316	-9.4842	-8.45916	-1.02505	3.66334e-08	1.30252e-06	-1.02505	0
R_P1	-10.0438	-10.0985	-10.129	-8.15109	-8.14362	-8.14808	-10.0904	-8.1476	-1.94282	1.6474e-07	3.51446e-06	-1.94282	0
S_P1	-11.4223	-11.4791	-11.5118	-7.75657	-7.74758	-7.59742	-11.4711	-7.70052	-3.77055	3.32347e-07	5.06433e-06	-3.77055	0
T_P1	-10.5312	-10.4928	-10.5549	-8.28181	-8.29712	-8.23006	-10.5263	-8.26966	-2.25663	1.2638e-07	3.11089e-06	-2.25663	0
V_P1	-12.3457	-12.3001	-12.2774	-8.01383	-8.01226	-8.07051	-12.3077	-8.0322	-4.27552	1.0655e-08	7.33512e-07	-4.27552	0
W_P1	-7.98691	-7.97339	-7.97724	-10.7442	-10.7641	-10.8805	-7.97918	-10.7963	2.81707	3.1585e-07	5.0536e-06	2.81707	2.81707
Y_P1	-6.28628	-6.2889	-6.24835	-9.23211	-9.20701	-9.33251	-6.27451	-9.25721	2.9827	2.04008e-07	3.84015e-06	2.9827	2.9827
A_P1'	-7.48255	-7.48763	-7.47517	-7.65676	-7.65627	-7.76851	-7.48178	-7.69385	0.212063	0.00482227	0.00698247	0.212063	0.212063
C_P1'	-10.6491	-10.6679	-10.6765	-10.1268	-10.0777	-10.0043	-10.6645	-10.0696	-0.594822	8.29639e-05	0.000221237	-0.594822	0
D_P1'	-8.52417	-8.53813	-8.56955	-8.23499	-8.23547	-8.31081	-8.54395	-8.26042	-0.283527	0.000576861	0.00109818	-0.283527	0
E_P1'	-8.52066	-8.53106	-8.54763	-7.71984	-7.70319	-7.59742	-8.53312	-7.67348	-0.859635	2.54106e-05	9.301e-05	-0.859635	0
F_P1'	-9.7118	-9.78916	-9.72482	-8.85051	-8.85829	-8.78338	-9.74193	-8.83072	-0.911206	1.11563e-05	5.21944e-05	-0.911206	0
G_P1'	-7.93921	-7.92624	-7.91279	-7.86158	-7.86716	-7.90581	-7.92608	-7.87818	-0.0478992	0.0391547	0.0491353	0	0
H_P1'	-9.65676	-9.65243	-9.6144	-9.47573	-9.47909	-9.5332	-9.64119	-9.49601	-0.145185	0.00320801	0.00491178	-0.145185	0
I_P1'	-7.95336	-7.96622	-7.97724	-8.41575	-8.42565	-8.24762	-7.96561	-8.36301	0.397401	0.00240214	0.00384567	0.397401	0.397401
K_P1'	-7.16199	-7.15445	-7.14808	-7.91364	-7.92161	-7.99443	-7.15484	-7.94323	0.788385	7.06601e-06	3.96688e-05	0.788385	0.788385
L_P1'	-7.92753	-7.9101	-7.92216	-7.45211	-7.45882	-7.39962	-7.91993	-7.43685	-0.483079	1.54784e-05	6.69338e-05	-0.483079	0
M_P1'	-9.56703	-9.5488	-9.57693	-9.58894	-9.62205	-9.4029	-9.56425	-9.53796	-0.0262885	0.721447	0.742325	0	0
N_P1'	-8.41575	-8.43883	-8.43606	-8.7732	-8.76407	-8.72073	-8.43021	-8.75267	0.322453	5.39298e-05	0.000162807	0.322453	0.322453
P_P1'	-13.2037	-13.207	-13.2774	-8.22924	-8.22117	-8.12356	-13.2293	-8.19132	-5.03802	2.78891e-08	1.27493e-06	-5.03802	0
Q_P1'	-8.73198	-8.72723	-8.79624	-8.32714	-8.30615	-8.42603	-8.75182	-8.35311	-0.398711	0.000762197	0.00140174	-0.398711	0
R_P1'	-7.68993	-7.66592	-7.66856	-8.1109	-8.11162	-8.25056	-7.6748	-8.15769	0.482893	0.000508332	0.000979917	0.482893	0.482893
S_P1'	-7.30581	-7.30917	-7.29399	-7.7098	-7.70916	-7.64122	-7.30299	-7.68673	0.383739	7.84287e-05	0.000212688	0.383739	0.383739
T_P1'	-7.87274	-7.87386	-7.84441	-8.18406	-8.19299	-8.27736	-7.86367	-8.21814	0.354473	0.00034426	0.000695345	0.354473	0.354473
V_P1'	-7.56703	-7.56136	-7.57878	-7.93921	-7.93789	-8.03451	-7.56905	-7.97054	0.401482	0.000243724	0.000519945	0.401482	0.401482
W_P1'	-12.4488	-12.5066	-12.5404	-10.6187	-10.5923	-10.6765	-12.4986	-10.6292	-1.86943	8.71026e-07	8.8655e-06	-1.86943	0
Y_P1'	-10.5172	-10.5346	-10.526	-9.52417	-9.55596	-9.45634	-10.5259	-9.51216	-1.01377	4.45943e-06	2.97295e-05	-1.01377	0
A_P2'	-7.41575	-7.43883	-7.43439	-7.64141	-7.64286	-7.76851	-7.42966	-7.68426	0.254608	0.00397781	0.00590875	0.254608	0.254608
C_P2'	-11.0539	-11.1196	-11.1399	-10.0438	-10.0675	-9.9748	-11.1044	-10.0287	-1.07576	9.28089e-06	4.56905e-05	-1.07576	0
D_P2'	-8.77739	-8.78075	-8.84887	-8.26407	-8.25282	-8.20984	-8.80233	-8.24224	-0.56009	3.98325e-05	0.000128751	-0.56009	0
E_P2'	-8.52066	-8.4825	-8.51537	-7.54723	-7.55238	-7.66069	-8.50618	-7.58677	-0.91941	1.89438e-05	7.77023e-05	-0.91941	0
F_P2'	-8.91825	-8.90781	-8.84887	-9.03875	-9.03709	-8.93633	-8.89164	-9.00405	0.112414	0.0488829	0.0599331	0	0
G_P2'	-7.74217	-7.71516	-7.72893	-7.95336	-7.95199	-7.96994	-7.72875	-7.95843	0.229671	1.88679e-05	7.77023e-05	0.229671	0.229671
H_P2'	-9.27292	-9.28815	-9.24762	-9.37076	-9.36781	-9.66069	-9.26956	-9.46642	0.196861	0.114571	0.132835	0	0
I_P2'	-7.95336	-7.96861	-7.96994	-8.47914	-8.48592	-8.3769	-7.96397	-8.44732	0.483351	0.000171529	0.000400651	0.483351	0.483351
K_P2'	-7.5544	-7.55238	-7.55308	-7.85051	-7.84288	-7.78979	-7.55328	-7.82773	0.274442	0.000136425	0.000333252	0.274442	0.274442
L_P2'	-7.15381	-7.16262	-7.15359	-7.47064	-7.46892	-7.45463	-7.15667	-7.46473	0.30806	7.949e-07	8.8655e-06	0.30806	0.30806
M_P2'	-9.04378	-9.02711	-9.00933	-9.29076	-9.27628	-9.31389	-9.02674	-9.29364	0.266905	5.55212e-05	0.000164507	0.266905	0.266905
N_P2'	-8.46556	-8.4723	-8.47001	-8.72387	-8.7232	-8.78338	-8.46929	-8.74348	0.274191	0.000165461	0.000389321	0.274191	0.274191
P_P2'	-9.5743	-9.57039	-9.54763	-7.98207	-7.96861	-8.05497	-9.56411	-8.00188	-1.56222	6.25501e-07	8.34001e-06	-1.56222	0
Q_P2'	-8.46894	-8.46555	-8.44279	-8.44543	-8.45547	-8.36408	-8.45909	-8.42166	-0.0374342	0.281248	0.30612	0	0
R_P2'	-7.99664	-8	-7.9895	-8.17023	-8.15989	-8.22136	-7.99538	-8.18383	0.188448	0.000610568	0.0011493	0.188448	0.188448
S_P2'	-7.96048	-7.95672	-7.98213	-7.81564	-7.83415	-7.73304	-7.96644	-7.79428	-0.172166	0.00581486	0.00823343	-0.172166	0
T_P2'	-8.5743	-8.55238	-8.5404	-8.33638	-8.31523	-8.30774	-8.55569	-8.31978	-0.23591	5.61572e-05	0.000164865	-0.23591	0
V_P2'	-7.82861	-7.83415	-7.8289	-8.04631	-8.06746	-8.00186	-7.83056	-8.03854	0.207988	0.000430247	0.000849871	0.207988	0.207988
W_P2'	-11.0337	-11.0573	-11.1182	-10.8113	-10.8147	-10.6451	-11.0697	-10.757	-0.312677	0.00700915	0.00977593	-0.312677	0
Y_P2'	-9.70381	-9.69922	-9.75799	-9.29076	-9.29412	-9.16745	-9.72034	-9.25078	-0.469561	0.000508142	0.000979917	-0.469561	0
A_P3'	-7.73198	-7.72119	-7.75171	-7.83733	-7.83851	-7.70448	-7.73496	-7.79344	0.0584792	0.266928	0.292523	0	0
C_P3'	-11.2495	-11.207	-11.2774	-9.92753	-9.93089	-9.9748	-11.2446	-9.94441	-1.30021	8.85309e-07	8.8655e-06	-1.30021	0
D_P3'	-7.93921	-7.94257	-7.95544	-8.28777	-8.27628	-8.17024	-7.94574	-8.24476	0.299022	0.00137284	0.00238755	0.299022	0.299022
E_P3'	-7.60003	-7.58863	-7.60305	-7.56884	-7.57039	-7.57693	-7.59724	-7.57205	-0.0251845	0.00751861	0.010326	0	0
F_P3'	-9.19243	-9.21833	-9.18426	-8.88173	-8.88058	-9.00435	-9.19834	-8.92222	-0.276118	0.00285236	0.0044743	-0.276118	0
G_P3'	-7.83515	-7.83415	-7.82231	-7.88624	-7.8964	-7.88734	-7.83054	-7.88999	0.0594579	0.000341503	0.000695345	0.0594579	0.0594579
H_P3'	-9.68009	-9.73941	-9.71665	-9.64907	-9.62959	-9.4769	-9.71205	-9.58518	-0.126868	0.0904656	0.106823	0	0
I_P3'	-8.08212	-8.08031	-8.07835	-8.40924	-8.39003	-8.52962	-8.08026	-8.44296	0.362704	0.00115024	0.0020224	0.362704	0.362704
K_P3'	-7.51715	-7.52578	-7.5207	-7.88398	-7.89186	-7.92451	-7.52121	-7.90012	0.378911	7.41396e-06	4.09046e-05	0.378911	0.378911
L_P3'	-7.60746	-7.59047	-7.6144	-7.43216	-7.43388	-7.37047	-7.60411	-7.41217	-0.191939	0.000956265	0.00171913	-0.191939	0
M_P3'	-9.59632	-9.57039	-9.57693	-9.5526	-9.58496	-9.46316	-9.58121	-9.53357	-0.0476392	0.270087	0.294975	0	0
N_P3'	-8.5562	-8.57766	-8.58063	-8.81134	-8.80613	-8.72073	-8.57149	-8.7794	0.207907	0.00238125	0.00384567	0.207907	0.207907
P_P3'	-8.54902	-8.55956	-8.5549	-8.07953	-8.09327	-8.02186	-8.55449	-8.06489	-0.489601	2.45154e-05	9.15892e-05	-0.489601	0
Q_P3'	-8.53123	-8.51353	-8.51892	-8.39308	-8.40611	-8.34505	-8.52123	-8.38142	-0.139809	0.0019245	0.00318806	-0.139809	0
R_P3'	-8.11885	-8.09067	-8.06791	-8.17851	-8.19299	-8.32317	-8.09248	-8.23156	0.139083	0.0450234	0.0554134	0	0
S_P3'	-7.97965	-7.9927	-7.96267	-7.76486	-7.75169	-7.66659	-7.97834	-7.72771	-0.250627	0.00143532	0.00245617	-0.250627	0
T_P3'	-8.38667	-8.38365	-8.37047	-8.21213	-8.20701	-8.38984	-8.38026	-8.26966	-0.110602	0.140603	0.161027	0	0
V_P3'	-7.88173	-7.90323	-7.89654	-7.91594	-7.91239	-8.07051	-7.89383	-7.96628	0.0724486	0.239792	0.265514	0	0
W_P3'	-11.0951	-11.0985	-11.0968	-10.7118	-10.6524	-10.8805	-11.0968	-10.7482	-0.34857	0.00697019	0.00977593	-0.34857	0
Y_P3'	-9.94627	-9.95909	-9.9748	-9.2093	-9.19579	-9.30774	-9.96005	-9.23761	-0.722443	3.73358e-05	0.000123397	-0.722443	0
A_P4'	-7.83515	-7.83197	-7.83332	-7.7259	-7.72926	-7.72073	-7.83348	-7.72529	-0.108185	2.13283e-06	1.79538e-05	-0.108185	0
C_P4'	-10.8113	-10.832	-10.8444	-9.80277	-9.8147	-10.3139	-10.8292	-9.97712	-0.852118	0.00722498	0.0100086	0	0
D_P4'	-8.03373	-8.02214	-8.03451	-8.12417	-8.14632	-8.19841	-8.03013	-8.1563	0.126175	0.00486113	0.00700704	0.126175	0.126175
E_P4'	-7.80064	-7.79339	-7.81139	-7.558	-7.54524	-7.59367	-7.80181	-7.56563	-0.236173	0.000105682	0.000268045	-0.236173	0
F_P4'	-9.13756	-9.15173	-9.12897	-9.01383	-9.00734	-8.81357	-9.13942	-8.94491	-0.19451	0.0421522	0.0522818	0	0
G_P4'	-7.64523	-7.66012	-7.64704	-7.87274	-7.86939	-7.83996	-7.6508	-7.8607	0.2099	5.15682e-05	0.000158671	0.2099	0.2099
H_P4'	-9.35816	-9.38684	-9.37047	-9.68009	-9.67563	-9.44955	-9.37182	-9.60176	0.229932	0.0398248	0.0497809	0	0
I_P4'	-8.26702	-8.27038	-8.29856	-8.42229	-8.42565	-8.42937	-8.27865	-8.42577	0.147122	0.000134707	0.000331587	0.147122	0.147122
K_P4'	-7.58527	-7.5923	-7.58248	-7.96764	-7.96146	-7.81139	-7.58669	-7.9135	0.326811	0.00308404	0.00475631	0.326811	0.326811
L_P4'	-7.61869	-7.59968	-7.60117	-7.40924	-7.40773	-7.4769	-7.60652	-7.43129	-0.175227	0.00175925	0.00293208	-0.175227	0
M_P4'	-9.52417	-9.54168	-9.51183	-9.37711	-9.34903	-9.37047	-9.52589	-9.36554	-0.160356	0.000188188	0.000429977	-0.160356	0
N_P4'	-8.32101	-8.35839	-8.31698	-8.79426	-8.78495	-8.89424	-8.33213	-8.82448	0.492357	0.00019195	0.000429977	0.492357	0.492357
P_P4'	-8.30884	-8.33974	-8.35137	-8.17023	-8.16536	-8.23297	-8.33331	-8.18952	-0.143793	0.00466361	0.00680916	-0.143793	0
Q_P4'	-8.47233	-8.45547	-8.45634	-8.43878	-8.43883	-8.38336	-8.46138	-8.42032	-0.0410574	0.100256	0.117516	0	0
R_P4'	-8.23211	-8.20701	-8.20126	-8.29376	-8.30313	-8.12626	-8.21346	-8.24105	0.0275902	0.660354	0.683862	0	0
S_P4'	-8.08991	-8.08807	-8.07573	-7.66256	-7.66592	-7.73098	-8.08457	-7.68649	-0.398085	6.22045e-05	0.000179328	-0.398085	0
T_P4'	-8.26996	-8.26157	-8.27137	-8.24076	-8.24701	-8.21847	-8.26763	-8.23541	-0.0322195	0.0247259	0.031919	0	0
V_P4'	-7.9581	-7.93089	-7.9748	-7.98933	-7.99513	-8.07051	-7.9546	-8.01832	0.063727	0.0937882	0.110339	0	0
W_P4'	-11.4223	-11.4791	-11.4563	-10.6801	-10.7476	-10.8092	-11.4526	-10.7456	-0.706944	6.49677e-05	0.000185622	-0.706944	0
Y_P4'	-9.5526	-9.56316	-9.52604	-9.40924	-9.38684	-9.32627	-9.54727	-9.37412	-0.173152	0.0030916	0.00475631	-0.173152	0
A_P5'	-7.79639	-7.79975	-7.80488	-7.83952	-7.83633	-7.69642	-7.80034	-7.79075	-0.00958273	0.84916	0.857196	0	0
C_P5'	-10.7442	-10.7807	-10.8092	-9.95573	-9.98785	-10.0447	-10.7781	-9.99609	-0.781971	1.68533e-05	7.09613e-05	-0.781971	0
D_P5'	-7.6919	-7.68345	-7.69843	-8.15653	-8.14362	-8.19273	-7.69126	-8.16429	0.473034	6.56492e-06	3.81959e-05	0.473034	0.473034
E_P5'	-7.31035	-7.3122	-7.29247	-7.5616	-7.57948	-7.6144	-7.30501	-7.58516	0.280154	7.45441e-05	0.000203881	0.280154	0.280154
F_P5'	-9.30884	-9.30615	-9.30774	-8.89987	-8.89868	-8.92216	-9.30757	-8.9069	-0.400671	8.06442e-07	8.8655e-06	-0.400671	0
G_P5'	-7.61494	-7.60339	-7.62583	-7.93921	-7.94492	-7.87592	-7.61472	-7.92002	0.305295	0.000187494	0.000429977	0.305295	0.305295
H_P5'	-9.52417	-9.52051	-9.5622	-9.38987	-9.40611	-9.42937	-9.53563	-9.40845	-0.127179	0.00193662	0.00318806	-0.127179	0
I_P5'	-8.33329	-8.32743	-8.30467	-8.57795	-8.56677	-8.46316	-8.3218	-8.53596	0.214159	0.00468129	0.00680916	0.214159	0.214159
K_P5'	-7.69586	-7.71917	-7.70448	-7.83952	-7.84288	-7.89885	-7.7065	-7.86042	0.153914	0.0016565	0.00280466	0.153914	0.153914
L_P5'	-7.90216	-7.87834	-7.88276	-7.45714	-7.45547	-7.41938	-7.88775	-7.444	-0.443754	6.47047e-06	3.81959e-05	-0.443754	0
M_P5'	-9.60374	-9.59968	-9.60683	-9.42887	-9.43883	-9.4227	-9.60342	-9.43013	-0.173284	4.59313e-06	2.99005e-05	-0.173284	0
N_P5'	-8.58527	-8.57039	-8.58063	-8.7732	-8.77239	-8.84887	-8.57876	-8.79815	0.219388	0.00103909	0.00183707	0.219388	0.219388
P_P5'	-8.18406	-8.17911	-8.19273	-8.1109	-8.12487	-8.08097	-8.1853	-8.10558	-0.0797251	0.00416694	0.0061448	-0.0797251	0
Q_P5'	-8.56341	-8.56677	-8.55126	-8.45882	-8.44214	-8.35453	-8.56048	-8.4185	-0.141981	0.0122145	0.0164229	0	0
R_P5'	-8.3613	-8.36781	-8.35771	-8.15926	-8.13555	-8.17303	-8.36227	-8.15595	-0.206327	5.36062e-05	0.000162807	-0.206327	0
S_P5'	-8.0163	-8.01966	-7.9969	-7.6319	-7.6183	-7.78765	-8.01096	-7.67928	-0.331672	0.00375726	0.00561834	-0.331672	0
T_P5'	-8.35503	-8.35527	-8.38659	-8.25821	-8.2645	-8.28037	-8.36563	-8.26769	-0.0979356	0.00138324	0.00239263	-0.0979356	0
V_P5'	-8.09775	-8.11162	-8.11548	-8.04631	-8.04462	-8.06272	-8.10828	-8.05122	-0.0570627	0.00194273	0.00318806	-0.0570627	0
W_P5'	-11.9557	-11.9591	-11.8989	-10.7118	-10.6835	-10.6924	-11.9379	-10.6959	-1.242	5.1389e-07	7.14978e-06	-1.242	0
Y_P5'	-9.72792	-9.7558	-9.73304	-9.27292	-9.30615	-9.24174	-9.73892	-9.2736	-0.465321	2.22051e-05	8.7724e-05	-0.465321	0
A_P6'	-7.74833	-7.75374	-7.7538	-7.76486	-7.74553	-7.67053	-7.75196	-7.72697	-0.0249828	0.435027	0.462487	0	0
C_P6'	-10.8817	-10.9032	-10.8092	-10.1268	-10.0881	-10.1074	-10.8647	-10.1075	-0.757275	1.57476e-05	6.71897e-05	-0.757275	0
D_P6'	-7.5816	-7.59599	-7.62775	-8.19243	-8.20983	-8.31698	-7.60178	-8.23975	0.637966	0.000102092	0.000261357	0.637966	0.637966
E_P6'	-7.38507	-7.37888	-7.4029	-7.6395	-7.64859	-7.54582	-7.38895	-7.61131	0.222357	0.0027118	0.00427476	0.222357	0.222357
F_P6'	-9.4421	-9.38684	-9.38984	-8.8461	-8.82764	-8.85334	-9.40626	-8.84236	-0.5639	8.52282e-06	4.32905e-05	-0.5639	0
G_P6'	-7.69586	-7.68934	-7.69642	-7.89759	-7.89413	-7.91046	-7.69387	-7.90073	0.206855	2.90228e-06	2.01898e-05	0.206855	0.206855
H_P6'	-9.60374	-9.57039	-9.59929	-9.44877	-9.43223	-9.43606	-9.59114	-9.43902	-0.152122	0.000194454	0.000429977	-0.152122	0
I_P6'	-8.34257	-8.34903	-8.30161	-8.48941	-8.51005	-8.43606	-8.33107	-8.47851	0.147435	0.00516466	0.00737809	0.147435	0.147435
K_P6'	-7.81134	-7.81041	-7.79624	-7.89077	-7.8896	-8.0447	-7.80599	-7.94169	0.135698	0.0586287	0.0710652	0	0
L_P6'	-7.79851	-7.77865	-7.79409	-7.42558	-7.42402	-7.49077	-7.79042	-7.44679	-0.343631	0.000113027	0.000282568	-0.343631	0
M_P6'	-9.8461	-9.84946	-9.8267	-9.40275	-9.40611	-9.38984	-9.84076	-9.39957	-0.441187	8.8655e-07	8.8655e-06	-0.441187	0
N_P6'	-8.5526	-8.58131	-8.54401	-8.82861	-8.83197	-8.66462	-8.55931	-8.77507	0.215763	0.0186591	0.0245716	0	0
P_P6'	-8.24076	-8.25865	-8.22425	-8.05137	-8.03209	-8.06791	-8.24122	-8.05046	-0.190763	0.00018483	0.000428592	-0.190763	0
Q_P6'	-8.49285	-8.45882	-8.47345	-8.29977	-8.31523	-8.32627	-8.47504	-8.31376	-0.16128	0.000207932	0.000455742	-0.16128	0
R_P6'	-8.40924	-8.40935	-8.43271	-8.09775	-8.10898	-8.27436	-8.4171	-8.16036	-0.256737	0.0111993	0.0151855	0	0
S_P6'	-8.0641	-8.08031	-8.06013	-7.77529	-7.79127	-7.74754	-8.06818	-7.77137	-0.296812	3.0849e-05	0.000107301	-0.296812	0
T_P6'	-8.33947	-8.33974	-8.36408	-8.33329	-8.33974	-8.20698	-8.34776	-8.29333	-0.0544265	0.283592	0.307625	0	0
V_P6'	-7.91594	-7.91239	-7.93159	-8.02873	-8.01719	-8.00933	-7.91998	-8.01842	0.0984409	0.000270153	0.000565027	0.0984409	0.0984409
W_P6'	-11.4223	-11.5066	-11.3769	-10.7279	-10.7313	-10.6765	-11.4353	-10.7119	-0.723369	6.62334e-05	0.000186552	-0.723369	0
Y_P6'	-9.75244	-9.78075	-9.71665	-9.27884	-9.2645	-9.24762	-9.74995	-9.26365	-0.486295	1.91828e-05	7.77023e-05	-0.486295	0
A_P7'	-7.78791	-7.76407	-7.79194	-7.74217	-7.75993	-7.70044	-7.78131	-7.73418	-0.0471253	0.0746009	0.0890234	0	0
C_P7'	-10.9748	-10.9591	-11.0345	-10.0744	-10.0881	-10.0043	-10.9895	-10.0556	-0.93388	1.12544e-05	5.21944e-05	-0.93388	0
D_P7'	-7.75451	-7.762	-7.7559	-8.22066	-8.21833	-8.16745	-7.75747	-8.20215	0.444679	1.42905e-05	6.26432e-05	0.444679	0.444679
E_P7'	-7.42066	-7.43223	-7.44447	-7.56341	-7.54346	-7.6725	-7.43245	-7.59312	0.16067	0.0168388	0.0222662	0	0
F_P7'	-9.12684	-9.09849	-9.0915	-8.89987	-8.94963	-9.01935	-9.10561	-8.95628	-0.149326	0.0146818	0.0195758	0	0
G_P7'	-7.65098	-7.64096	-7.64316	-7.94627	-7.93789	-7.91513	-7.64503	-7.93309	0.28806	7.935e-06	4.14323e-05	0.28806	0.28806
H_P7'	-9.60374	-9.58496	-9.6144	-9.50321	-9.52753	-9.54763	-9.60103	-9.52613	-0.0749081	0.00836381	0.011389	0	0
I_P7'	-8.26114	-8.22973	-8.22425	-8.32714	-8.30012	-8.38336	-8.23838	-8.33687	0.0984963	0.0220045	0.0287405	0	0
K_P7'	-7.89987	-7.88058	-7.88276	-7.8483	-7.84288	-7.77063	-7.88774	-7.8206	-0.0671358	0.0597157	0.0721095	0	0
L_P7'	-7.61681	-7.64096	-7.62011	-7.43712	-7.45046	-7.43942	-7.62596	-7.44233	-0.183625	2.855e-05	0.000101191	-0.183625	0
M_P7'	-9.56703	-9.59968	-9.60683	-9.42229	-9.4126	-9.40947	-9.59118	-9.41479	-0.176393	0.000162872	0.000386067	-0.176393	0
N_P7'	-8.60746	-8.59968	-8.60305	-8.73605	-8.74758	-8.73304	-8.6034	-8.73889	0.135491	1.0773e-05	5.14531e-05	0.135491	0.135491
P_P7'	-8.39952	-8.39003	-8.35453	-8.14026	-8.15173	-8.22715	-8.38136	-8.17305	-0.208314	0.00240354	0.00384567	-0.208314	0
Q_P7'	-8.53477	-8.57039	-8.5549	-8.39952	-8.39003	-8.43942	-8.55335	-8.40966	-0.143694	0.00142451	0.00245077	-0.143694	0
R_P7'	-8.5526	-8.55596	-8.56955	-8.22637	-8.22117	-8.1426	-8.55937	-8.19671	-0.362656	0.000193496	0.000429977	-0.362656	0
S_P7'	-8.05645	-8.07516	-8.07312	-7.74422	-7.74349	-7.74963	-8.06824	-7.74578	-0.322462	8.35936e-07	8.8655e-06	-0.322462	0
T_P7'	-8.35816	-8.34283	-8.37368	-8.26702	-8.27628	-8.3769	-8.35823	-8.30673	-0.0514941	0.228978	0.25442	0	0
V_P7'	-7.89759	-7.9101	-7.89193	-8.05137	-8.0396	-7.94108	-7.89987	-8.01068	0.110808	0.0351059	0.044579	0	0
W_P7'	-11.3963	-11.349	-11.4029	-10.8286	-10.8851	-10.6765	-11.3827	-10.7967	-0.586022	0.000816988	0.00148543	-0.586022	0
Y_P7'	-9.38987	-9.41911	-9.38984	-9.25529	-9.21266	-9.21271	-9.39961	-9.22689	-0.172722	0.000556235	0.00106584	-0.172722	0
A_P8'	-7.93921	-7.94727	-7.91279	-7.75244	-7.76615	-7.76009	-7.93309	-7.75956	-0.173533	9.92278e-05	0.000256072	-0.173533	0
C_P8'	-10.8638	-10.9032	-10.9554	-9.98449	-9.95909	-10.1399	-10.9075	-10.0278	-0.87968	0.000147174	0.000354103	-0.87968	0
D_P8'	-7.78791	-7.80187	-7.80488	-8.08991	-8.09327	-8.23589	-7.79822	-8.13969	0.34147	0.00212717	0.00347294	0.34147	0.34147
E_P8'	-7.32714	-7.32743	-7.32162	-7.69586	-7.7012	-7.6163	-7.3254	-7.67112	0.345725	0.000231008	0.000499478	0.345725	0.345725
F_P8'	-9.05391	-9.04714	-9.01935	-8.94156	-8.91239	-8.82231	-9.04013	-8.89209	-0.148045	0.016722	0.0222035	0	0
G_P8'	-7.70381	-7.69724	-7.73098	-7.91825	-7.92161	-7.94585	-7.71068	-7.92857	0.217894	8.62191e-05	0.00022631	0.217894	0.217894
H_P8'	-9.89987	-9.96861	-9.88047	-9.37711	-9.34903	-9.62967	-9.91632	-9.45194	-0.464384	0.00756987	0.010352	0	0
I_P8'	-8.14837	-8.13824	-8.12626	-8.46219	-8.48592	-8.4227	-8.13762	-8.45694	0.319312	8.16001e-05	0.000219429	0.319312	0.319312
K_P8'	-7.9581	-7.94727	-7.97237	-7.88624	-7.89186	-7.91046	-7.95925	-7.89619	-0.0630578	0.00362291	0.00546855	-0.0630578	0
L_P8'	-7.76694	-7.75374	-7.7538	-7.41575	-7.40773	-7.47517	-7.75816	-7.43289	-0.325278	0.000115771	0.000287185	-0.325278	0
M_P8'	-9.67227	-9.69131	-9.63736	-9.40275	-9.41911	-9.32627	-9.66698	-9.38271	-0.284269	0.000962081	0.00171992	-0.284269	0
N_P8'	-8.71581	-8.71917	-8.71665	-8.76071	-8.76407	-8.65678	-8.71721	-8.72719	0.00997387	0.791153	0.80627	0	0
P_P8'	-8.24365	-8.24991	-8.26241	-8.16199	-8.14902	-8.13713	-8.25199	-8.14938	-0.10261	0.0003455	0.000695345	-0.10261	0
Q_P8'	-8.42558	-8.41585	-8.43606	-8.42229	-8.43883	-8.30467	-8.42583	-8.3886	-0.0372315	0.431813	0.460601	0	0
R_P8'	-8.38347	-8.39644	-8.39309	-8.14837	-8.15989	-8.21847	-8.391	-8.17558	-0.215426	0.000614784	0.00115047	-0.215426	0
S_P8'	-8.10826	-8.08548	-8.10477	-7.65676	-7.65435	-7.72278	-8.0995	-7.67796	-0.421543	5.68743e-05	0.000165453	-0.421543	0
T_P8'	-8.26702	-8.27924	-8.29856	-8.22066	-8.20139	-8.29856	-8.2816	-8.2402	-0.0414007	0.253801	0.279094	0	0
V_P8'	-7.91825	-7.9101	-7.88505	-8.06666	-8.06236	-7.94824	-7.90447	-8.02575	0.121288	0.038819	0.0489058	0	0
W_P8'	-10.9183	-10.8851	-10.9363	-10.9369	-10.9402	-10.526	-10.9132	-10.801	-0.112176	0.462871	0.488841	0	0
Y_P8'	-9.36445	-9.38684	-9.38984	-9.3519	-9.34283	-9.26539	-9.38038	-9.32004	-0.0603333	0.102497	0.119705	0	0

## Sheet: Chy_Na
ID	specificity_1	specificity_2	specificity_3	specificity_CTRL_1	specificity_CTRL_2	specificity_CTRL_3	median_specificity	median_CTRL_specificity	FC	pval	p_val_adj	FC significant	FC significant positive
A_P8	-7.69035	-7.69465	-7.68649	-7.75152	-7.7497	-7.77634	-7.6905	-7.75918	0.0686868	0.00152407	0.0020279	0.0686868	0.0686868
C_P8	-10.8265	-10.7743	-10.8158	-10.0678	-10.0627	-9.95873	-10.8055	-10.0297	-0.775773	3.74218e-05	8.87036e-05	-0.775773	0
D_P8	-7.87072	-7.86301	-7.85545	-8.20771	-8.21045	-8.27107	-7.86306	-8.22974	0.366684	6.48692e-05	0.000139316	0.366684	0.366684
E_P8	-7.45943	-7.47775	-7.48435	-7.59336	-7.59266	-7.62707	-7.47384	-7.60436	0.130521	0.000655642	0.000945069	0.130521	0.130521
F_P8	-9.01423	-9.05264	-9.02997	-8.87337	-8.8736	-8.92164	-9.03228	-8.88954	-0.142741	0.00186934	0.00244158	-0.142741	0
G_P8	-7.85494	-7.87715	-7.87216	-7.93838	-7.94444	-7.92899	-7.86808	-7.93727	0.0691838	0.00102654	0.00139784	0.0691838	0.0691838
H_P8	-9.53633	-9.54813	-9.54934	-9.55887	-9.5538	-9.49657	-9.5446	-9.53642	-0.00818639	0.708747	0.717719	0	0
I_P8	-8.21888	-8.20487	-8.19829	-8.47878	-8.4764	-8.47089	-8.20735	-8.47536	0.268011	2.07495e-06	9.98496e-06	0.268011	0.268011
K_P8	-7.7123	-7.72071	-7.72671	-7.84798	-7.84726	-7.90345	-7.71991	-7.86623	0.146324	0.00155261	0.00204459	0.146324	0.146324
L_P8	-7.46076	-7.45635	-7.48098	-7.48349	-7.48179	-7.35758	-7.46603	-7.44095	-0.0250742	0.58584	0.600862	0	0
M_P8	-9.55887	-9.55097	-9.56642	-9.50043	-9.49809	-9.31248	-9.55875	-9.437	-0.121751	0.122911	0.13243	0	0
N_P8	-8.61534	-8.59412	-8.62037	-8.67411	-8.67521	-8.76234	-8.60994	-8.70389	0.0939423	0.0362557	0.0404244	0	0
P_P8	-8.36144	-8.34896	-8.35017	-8.0912	-8.08613	-8.09352	-8.35353	-8.09028	-0.263241	5.26457e-07	3.91782e-06	-0.263241	0
Q_P8	-8.61239	-8.59412	-8.60853	-8.35526	-8.3539	-8.34771	-8.60501	-8.35229	-0.252724	1.93253e-06	9.72687e-06	-0.252724	0
R_P8	-8.35034	-8.36507	-8.34402	-8.22563	-8.22847	-8.21278	-8.35314	-8.22229	-0.130851	7.72278e-05	0.000158416	-0.130851	0
S_P8	-8.02204	-8.01893	-8.01524	-7.76538	-7.76605	-7.74766	-8.01873	-7.7597	-0.259038	2.13779e-06	1.00602e-05	-0.259038	0
T_P8	-8.22676	-8.23415	-8.2229	-8.17469	-8.17945	-8.28867	-8.22793	-8.21427	-0.0136644	0.733146	0.740084	0	0
V_P8	-7.86984	-7.84552	-7.83117	-8.00549	-8.00527	-7.99487	-7.84884	-8.00188	0.153036	0.000205055	0.000353655	0.153036	0.153036
W_P8	-11.2438	-11.2026	-11.1687	-10.5934	-10.6	-10.6308	-11.205	-10.608	-0.596977	1.70872e-05	4.81176e-05	-0.596977	0
Y_P8	-9.54193	-9.54249	-9.53807	-9.27376	-9.27336	-9.27223	-9.54083	-9.27312	-0.267712	5.33794e-09	2.13517e-07	-0.267712	0
A_P7	-7.80441	-7.79513	-7.80139	-7.74585	-7.7497	-7.74441	-7.80031	-7.74665	-0.0536552	6.99404e-05	0.00014803	-0.0536552	0
C_P7	-10.8402	-10.8146	-10.7888	-10.0759	-10.0831	-10.0639	-10.8145	-10.0743	-0.74024	1.25749e-06	7.18565e-06	-0.74024	0
D_P7	-7.63168	-7.64238	-7.63981	-8.24264	-8.24672	-8.18835	-7.63796	-8.2259	0.587944	6.62009e-06	2.46329e-05	0.587944	0.587944
E_P7	-7.16439	-7.16854	-7.17301	-7.59336	-7.59558	-7.61444	-7.16865	-7.60113	0.432481	4.43488e-07	3.69433e-06	0.432481	0.432481
F_P7	-9.45216	-9.48179	-9.46688	-8.98914	-8.99367	-8.94007	-9.46694	-8.97429	-0.492653	1.36292e-05	4.00122e-05	-0.492653	0
G_P7	-7.80356	-7.79429	-7.79383	-7.9523	-7.94816	-8.00939	-7.79723	-7.96995	0.172723	0.000990399	0.00135439	0.172723	0.172723
H_P7	-9.4548	-9.4845	-9.47761	-9.55604	-9.55949	-9.50752	-9.4723	-9.54102	0.0687163	0.0225232	0.0256492	0	0
I_P7	-8.35526	-8.33792	-8.35634	-8.47074	-8.47237	-8.42216	-8.34984	-8.45509	0.105249	0.00386461	0.00472013	0.105249	0.105249
K_P7	-7.65198	-7.66827	-7.658	-7.79518	-7.79346	-7.85283	-7.65942	-7.81382	0.154401	0.00153895	0.00203498	0.154401	0.154401
L_P7	-7.66874	-7.66981	-7.65571	-7.41699	-7.41643	-7.43191	-7.66476	-7.42177	-0.242981	3.66022e-06	1.56169e-05	-0.242981	0
M_P7	-9.88578	-9.88785	-9.90345	-9.40545	-9.40806	-9.41441	-9.89236	-9.40931	-0.483052	1.60566e-07	1.97619e-06	-0.483052	0
N_P7	-8.589	-8.6088	-8.60118	-8.76292	-8.76113	-8.75253	-8.59966	-8.75886	0.1592	1.74762e-05	4.86294e-05	0.1592	0.1592
P_P7	-8.22676	-8.2296	-8.22855	-8.10877	-8.1089	-8.06089	-8.2283	-8.09285	-0.135451	0.00106784	0.00144792	-0.135451	0
Q_P7	-8.37638	-8.38894	-8.38635	-8.3381	-8.33425	-8.31368	-8.38389	-8.32868	-0.0552108	0.00289013	0.00361266	-0.0552108	0
R_P7	-8.37638	-8.36756	-8.37002	-8.18781	-8.18054	-8.20162	-8.37132	-8.18999	-0.181329	1.11948e-05	3.44457e-05	-0.181329	0
S_P7	-8.08403	-8.06271	-8.07304	-7.73538	-7.73513	-7.70449	-8.07326	-7.725	-0.348258	8.28418e-06	2.94549e-05	-0.348258	0
T_P7	-8.28311	-8.29456	-8.28749	-8.28664	-8.28157	-8.25714	-8.28839	-8.27511	-0.0132727	0.242944	0.25419	0	0
V_P7	-8.04373	-8.00916	-8.0172	-8.02694	-8.02975	-8.08119	-8.02336	-8.04596	0.0225978	0.332122	0.343945	0	0
W_P7	-11.4923	-11.5652	-11.5779	-10.5307	-10.5369	-10.6982	-11.5451	-10.5886	-0.956525	9.64553e-05	0.000183724	-0.956525	0
Y_P7	-9.75965	-9.73836	-9.75579	-9.28311	-9.28274	-9.26757	-9.75127	-9.27781	-0.473458	5.6959e-07	3.99792e-06	-0.473458	0
A_P6	-7.82475	-7.81627	-7.82773	-7.74423	-7.7424	-7.78381	-7.82292	-7.75681	-0.0661051	0.0090181	0.0106487	0	0
C_P6	-10.9701	-10.9426	-10.8998	-9.94764	-9.95003	-9.9968	-10.9375	-9.96483	-0.972689	3.0323e-06	1.36288e-05	-0.972689	0
D_P6	-7.63542	-7.63785	-7.63081	-8.15631	-8.14695	-8.20831	-7.63469	-8.17052	0.535832	9.79588e-06	3.19865e-05	0.535832	0.535832
E_P6	-7.04622	-7.05114	-7.04784	-7.56314	-7.56664	-7.60559	-7.0484	-7.57846	0.530057	2.65039e-06	1.21161e-05	0.530057	0.530057
F_P6	-9.4157	-9.45768	-9.39904	-8.94764	-8.93516	-8.89264	-9.42414	-8.92515	-0.49899	3.22211e-05	7.95539e-05	-0.49899	0
G_P6	-7.89382	-7.86918	-7.8651	-8.00937	-8.00818	-7.93175	-7.87603	-7.9831	0.10707	0.0170108	0.0197226	0	0
H_P6	-9.58177	-9.56807	-9.59825	-9.54756	-9.55097	-9.53247	-9.5827	-9.54366	-0.0390355	0.0199643	0.0229805	0	0
I_P6	-8.25639	-8.23301	-8.25598	-8.41442	-8.41707	-8.45226	-8.24846	-8.42792	0.179456	0.000240847	0.000403513	0.179456	0.179456
K_P6	-7.71546	-7.7255	-7.72272	-7.90641	-7.90134	-7.8372	-7.72123	-7.88165	0.160422	0.00203684	0.00262818	0.160422	0.160422
L_P6	-7.6272	-7.62512	-7.63906	-7.42021	-7.42355	-7.45955	-7.63046	-7.43444	-0.196025	0.000124179	0.000231031	-0.196025	0
M_P6	-9.74666	-9.81797	-9.78881	-9.42344	-9.41837	-9.32211	-9.78448	-9.38797	-0.396509	0.000523137	0.000800976	-0.396509	0
N_P6	-8.59627	-8.61175	-8.61888	-8.80104	-8.80778	-8.77386	-8.60897	-8.79423	0.185258	0.000114344	0.000215207	0.185258	0.185258
P_P6	-8.11606	-8.12569	-8.10698	-8.12234	-8.13204	-8.12795	-8.11624	-8.12744	0.0111992	0.139672	0.149482	0	0
Q_P6	-8.41956	-8.44314	-8.42995	-8.42344	-8.42875	-8.37628	-8.43089	-8.40949	-0.0213991	0.300635	0.312348	0	0
R_P6	-8.37638	-8.36507	-8.37127	-8.15631	-8.16311	-8.14923	-8.37091	-8.15622	-0.214687	2.0123e-06	9.9067e-06	-0.214687	0
S_P6	-8.16277	-8.14268	-8.15783	-7.70678	-7.70565	-7.74522	-8.15443	-7.71922	-0.43521	7.02972e-06	2.55626e-05	-0.43521	0
T_P6	-8.36392	-8.37632	-8.3613	-8.24835	-8.24672	-8.25945	-8.36718	-8.25151	-0.115677	4.61698e-05	0.000103317	-0.115677	0
V_P6	-8.07995	-8.0759	-8.08632	-8.01325	-8.00527	-8.02308	-8.08072	-8.01387	-0.0668557	0.000363376	0.000572809	-0.0668557	0
W_P6	-11.6527	-11.6236	-11.6368	-10.8265	-10.8146	-10.5779	-11.6377	-10.7396	-0.898077	0.000383248	0.000601173	-0.898077	0
Y_P6	-9.80272	-9.77762	-9.78881	-9.24378	-9.24787	-9.25829	-9.78972	-9.24998	-0.539737	3.60001e-07	3.38824e-06	-0.539737	0
A_P5	-7.72738	-7.70565	-7.72831	-7.67334	-7.67135	-7.77303	-7.72045	-7.70591	-0.0145368	0.694106	0.705123	0	0
C_P5	-10.786	-10.7677	-10.7171	-10.024	-10.0189	-9.9625	-10.757	-10.0018	-0.755146	1.20648e-05	3.64221e-05	-0.755146	0
D_P5	-7.76702	-7.76688	-7.75009	-8.23922	-8.23985	-8.23877	-7.76133	-8.23928	0.477951	1.15159e-07	1.63861e-06	0.477951	0.477951
E_P5	-7.30438	-7.32211	-7.29814	-7.6146	-7.6088	-7.5946	-7.30821	-7.606	0.297788	5.71574e-06	2.17743e-05	0.297788	0.297788
F_P5	-9.25524	-9.26869	-9.29814	-8.9037	-8.91313	-8.8695	-9.27402	-8.89545	-0.378578	3.25021e-05	7.95539e-05	-0.378578	0
G_P5	-7.8402	-7.81627	-7.82859	-7.9037	-7.90677	-7.92531	-7.82835	-7.91193	0.0835738	0.000981441	0.0013479	0.0835738	0.0835738
H_P5	-9.55038	-9.54249	-9.55217	-9.47074	-9.47909	-9.57215	-9.54835	-9.50733	-0.0410176	0.277221	0.28896	0	0
I_P5	-8.03284	-8.0258	-8.04584	-8.45744	-8.45502	-8.35017	-8.03483	-8.42088	0.38605	0.000421458	0.000657886	0.38605	0.38605
K_P5	-7.67642	-7.69074	-7.70292	-7.88845	-7.89503	-7.90074	-7.69003	-7.89474	0.204715	1.71419e-05	4.81176e-05	0.204715	0.204715
L_P5	-7.59118	-7.60732	-7.60118	-7.46607	-7.46367	-7.42995	-7.5999	-7.45323	-0.146663	0.000308772	0.000496518	-0.146663	0
M_P5	-9.77607	-9.79429	-9.79215	-9.42085	-9.42875	-9.44303	-9.78751	-9.43088	-0.356628	2.0906e-06	9.98496e-06	-0.356628	0
N_P5	-8.71151	-8.6923	-8.68727	-8.72898	-8.72391	-8.72831	-8.69703	-8.72706	0.0300384	0.016449	0.0191407	0	0
P_P5	-8.42344	-8.42875	-8.40799	-8.09429	-8.08819	-8.09661	-8.42006	-8.09303	-0.327027	1.06284e-06	6.41717e-06	-0.327027	0
Q_P5	-8.47744	-8.51044	-8.50615	-8.38265	-8.3902	-8.40031	-8.49801	-8.39106	-0.106954	0.000757602	0.00107271	-0.106954	0
R_P5	-8.34666	-8.33182	-8.3379	-8.15309	-8.1491	-8.22968	-8.33879	-8.17729	-0.161502	0.00370277	0.00455725	-0.161502	0
S_P5	-8.14988	-8.16854	-8.16649	-7.78601	-7.78343	-7.66258	-8.16163	-7.74401	-0.417628	0.000530479	0.000807458	-0.417628	0
T_P5	-8.20215	-8.16636	-8.16432	-8.26216	-8.2652	-8.28749	-8.17761	-8.27161	0.0940036	0.00303318	0.00377672	0.0940036	0.0940036
V_P5	-7.82817	-7.82653	-7.82688	-7.98914	-7.99559	-8.04584	-7.82719	-8.01019	0.183001	0.00051931	0.000798939	0.183001	0.183001
W_P5	-11.408	-11.3626	-11.4457	-10.7402	-10.7416	-10.7363	-11.4054	-10.7394	-0.666039	1.01473e-05	3.27994e-05	-0.666039	0
Y_P5	-9.8716	-9.88785	-9.87127	-9.34054	-9.32817	-9.30291	-9.87691	-9.32387	-0.553035	1.48904e-06	7.94154e-06	-0.553035	0
A_P4	-7.42473	-7.41966	-7.42022	-7.80693	-7.79934	-7.68883	-7.42154	-7.76503	0.343496	0.000846626	0.00117282	0.343496	0.343496
C_P4	-10.8471	-10.8772	-10.8295	-9.9001	-9.88785	-10.1049	-10.8512	-9.96429	-0.886955	0.000246269	0.000410449	-0.886955	0
D_P4	-8.50727	-8.51044	-8.51579	-8.17252	-8.17289	-8.18285	-8.51117	-8.17609	-0.335081	1.47813e-07	1.892e-06	-0.335081	0
E_P4	-7.85581	-7.88071	-7.88103	-7.56243	-7.56235	-7.59972	-7.87252	-7.57483	-0.297687	3.78951e-05	8.90305e-05	-0.297687	0
F_P4	-9.23694	-9.22056	-9.20607	-8.91275	-8.90586	-8.93822	-9.22119	-8.91894	-0.302251	2.20708e-05	5.82888e-05	-0.302251	0
G_P4	-7.73378	-7.71594	-7.72671	-7.88935	-7.88428	-7.86862	-7.72548	-7.88075	0.155272	4.38891e-05	9.8905e-05	0.155272	0.155272
H_P4	-9.39527	-9.39274	-9.37879	-9.59919	-9.57382	-9.44566	-9.38893	-9.53956	0.150624	0.0344554	0.0385515	0	0
I_P4	-7.83589	-7.82053	-7.83289	-8.46142	-8.45901	-8.46155	-7.82977	-8.46066	0.630887	1.96199e-08	6.27837e-07	0.630887	0.630887
K_P4	-7.98246	-7.98694	-7.99584	-7.9046	-7.91222	-7.8757	-7.98841	-7.89751	-0.0909038	0.00152726	0.0020279	-0.0909038	0
L_P4	-7.72339	-7.71912	-7.70923	-7.41699	-7.42031	-7.42281	-7.71725	-7.42003	-0.297212	3.2114e-07	3.2114e-06	-0.297212	0
M_P4	-9.7499	-9.7743	-9.80223	-9.44953	-9.45238	-9.39649	-9.77548	-9.4328	-0.342679	0.000131655	0.00024074	-0.342679	0
N_P4	-8.89292	-8.8736	-8.84326	-8.78767	-8.79597	-8.87658	-8.86993	-8.82008	-0.0498511	0.192342	0.20314	0	0
P_P4	-8.03186	-8.03271	-8.02013	-8.11606	-8.11832	-8.10387	-8.02823	-8.11275	0.084514	0.000152467	0.000272566	0.084514	0.084514
Q_P4	-8.11502	-8.13628	-8.12584	-8.46541	-8.45901	-8.36752	-8.12571	-8.43065	0.304933	0.000694186	0.000991694	0.304933	0.304933
R_P4	-8.06173	-8.04464	-8.05887	-8.22676	-8.2296	-8.19829	-8.05508	-8.21822	0.163138	0.000134209	0.000244017	0.163138	0.163138
S_P4	-7.92459	-7.91769	-7.90979	-7.66491	-7.66214	-7.73715	-7.91736	-7.68807	-0.229292	0.00077537	0.00109303	-0.229292	0
T_P4	-8.44034	-8.44841	-8.44962	-8.2472	-8.24557	-8.28513	-8.44612	-8.2593	-0.186821	0.000146715	0.000263758	-0.186821	0
V_P4	-7.58538	-7.60217	-7.61296	-7.99393	-7.99946	-8.06999	-7.60017	-8.02112	0.420952	8.21537e-05	0.000163287	0.420952	0.420952
W_P4	-11.2714	-11.3233	-11.2676	-10.7338	-10.7809	-10.7755	-11.2874	-10.7634	-0.524033	2.33244e-05	6.06813e-05	-0.524033	0
Y_P4	-9.79601	-9.77762	-9.7955	-9.29253	-9.30408	-9.27691	-9.78971	-9.29117	-0.498537	9.41501e-07	5.79385e-06	-0.498537	0
A_P3	-7.31514	-7.32453	-7.30052	-7.75071	-7.76113	-7.69899	-7.3134	-7.73694	0.423545	3.20627e-05	7.95539e-05	0.423545	0.423545
C_P3	-10.6287	-10.6236	-10.6248	-10.0597	-10.0708	-10.0843	-10.6257	-10.0716	-0.554119	1.76592e-07	2.05433e-06	-0.554119	0
D_P3	-8.37638	-8.3801	-8.36752	-8.21328	-8.21494	-8.26409	-8.37467	-8.23077	-0.143898	0.00108625	0.00146667	-0.143898	0
E_P3	-7.39147	-7.38451	-7.3984	-7.60724	-7.6088	-7.63006	-7.39146	-7.61537	0.223905	1.16717e-05	3.5571e-05	0.223905	0.223905
F_P3	-10.3381	-10.3379	-10.2958	-8.92185	-8.92778	-8.87658	-10.3239	-8.90874	-1.41519	3.15535e-07	3.2114e-06	-1.41519	0
G_P3	-8.02792	-8.02383	-8.03194	-7.92551	-7.93146	-7.91616	-8.0279	-7.92438	-0.103523	3.29368e-05	7.95539e-05	-0.103523	0
H_P3	-9.71151	-9.70328	-9.73312	-9.43903	-9.45502	-9.51579	-9.71597	-9.46995	-0.246023	0.000599565	0.000880095	-0.246023	0
I_P3	-8.15846	-8.15339	-8.14495	-8.41185	-8.41707	-8.41828	-8.15227	-8.41574	0.263465	4.6911e-07	3.69433e-06	0.263465	0.263465
K_P3	-7.21161	-7.20208	-7.20663	-7.86632	-7.85599	-7.89804	-7.20677	-7.87345	0.666674	8.51363e-07	5.44872e-06	0.666674	0.666674
L_P3	-8.2796	-8.29575	-8.28985	-7.43838	-7.43723	-7.4729	-8.2884	-7.44951	-0.838893	3.06725e-07	3.2114e-06	-0.838893	0
M_P3	-9.99681	-10.0229	-9.99295	-9.43642	-9.43658	-9.33913	-10.0042	-9.40404	-0.600162	5.90308e-05	0.000127634	-0.600162	0
N_P3	-8.72419	-8.74159	-8.75579	-8.77937	-8.75785	-8.66411	-8.74052	-8.73378	-0.00674424	0.86256	0.865264	0	0
P_P3	-10.4654	-10.4926	-10.4993	-8.09532	-8.09644	-8.15031	-10.4858	-8.11402	-2.37176	3.61508e-08	8.89866e-07	-2.37176	0
Q_P3	-8.09841	-8.11727	-8.11848	-8.3528	-8.3539	-8.39014	-8.11139	-8.36561	0.254228	5.23247e-05	0.000115235	0.254228	0.254228
R_P3	-7.63691	-7.63035	-7.62856	-8.14135	-8.15017	-8.21952	-7.63194	-8.17035	0.538404	2.68304e-05	6.81407e-05	0.538404	0.538404
S_P3	-7.62572	-7.63334	-7.63455	-7.74504	-7.75214	-7.72671	-7.6312	-7.7413	0.110093	0.000166717	0.000293129	0.110093	0.110093
T_P3	-8.01715	-8.00139	-7.99873	-8.27726	-8.27336	-8.30052	-8.00576	-8.28372	0.277957	1.09673e-05	3.44457e-05	0.277957	0.277957
V_P3	-7.63841	-7.62586	-7.64434	-8.04175	-8.02383	-7.95967	-7.63621	-8.00842	0.372213	0.000128201	0.000235772	0.372213	0.372213
W_P3	-12.5476	-12.6118	-12.613	-10.786	-10.7416	-10.6428	-12.5908	-10.7235	-1.86728	2.50316e-06	1.16089e-05	-1.86728	0
Y_P3	-10.8893	-10.863	-10.8572	-9.29017	-9.28274	-9.21054	-10.8698	-9.26115	-1.6087	4.9335e-07	3.75886e-06	-1.6087	0
A_P2	-7.61534	-7.61249	-7.62037	-7.72658	-7.72231	-7.79299	-7.61607	-7.74729	0.131226	0.00466332	0.00565251	0.131226	0.131226
C_P2	-10.6227	-10.5709	-10.6368	-9.95137	-9.93886	-10.0045	-10.6102	-9.96492	-0.645243	2.22226e-05	5.82888e-05	-0.645243	0
D_P2	-9.17905	-9.18934	-9.18835	-8.17469	-8.16311	-8.18835	-9.18558	-8.17538	-1.0102	2.3535e-08	6.84655e-07	-1.0102	0
E_P2	-7.74504	-7.74888	-7.74118	-7.62497	-7.6281	-7.64358	-7.74504	-7.63222	-0.112815	5.2576e-05	0.000115235	-0.112815	0
F_P2	-9.26216	-9.25709	-9.26293	-8.92185	-8.92044	-8.84152	-9.26072	-8.8946	-0.366119	0.000161594	0.000287279	-0.366119	0
G_P2	-8.20104	-8.17398	-8.19165	-7.93746	-7.93701	-7.92164	-8.18889	-7.93204	-0.256857	1.10517e-05	3.44457e-05	-0.256857	0
H_P2	-9.48957	-9.51735	-9.4803	-9.47878	-9.47909	-9.43256	-9.49574	-9.46348	-0.0322609	0.165599	0.176052	0	0
I_P2	-8.0871	-8.10266	-8.09352	-8.5018	-8.49946	-8.38005	-8.09442	-8.46043	0.36601	0.000826779	0.0011503	0.36601	0.36601
K_P2	-7.4423	-7.43592	-7.43126	-7.89203	-7.89503	-7.90526	-7.4365	-7.89744	0.460944	9.18318e-08	1.46931e-06	0.460944	0.460944
L_P2	-7.22394	-7.23928	-7.22685	-7.40929	-7.4055	-7.45491	-7.23002	-7.42323	0.193208	0.000308456	0.000496518	0.193208	0.193208
M_P2	-9.77607	-9.75785	-9.72033	-9.46541	-9.45238	-9.4993	-9.75142	-9.47236	-0.279055	0.000205562	0.000353655	-0.279055	0
N_P2	-8.83503	-8.81968	-8.82602	-8.72101	-8.72871	-8.74928	-8.82691	-8.733	-0.0939115	0.000597708	0.000880095	-0.0939115	0
P_P2	-8.06273	-8.05766	-8.08222	-8.17252	-8.17289	-8.13962	-8.06754	-8.16168	0.0941371	0.00211966	0.00271831	0.0941371	0.0941371
Q_P2	-8.53075	-8.53686	-8.53387	-8.36889	-8.36382	-8.35758	-8.53383	-8.36343	-0.170394	1.35393e-06	7.34333e-06	-0.170394	0
R_P2	-8.24606	-8.25132	-8.26409	-8.17035	-8.16094	-8.10698	-8.25382	-8.14609	-0.107729	0.00622489	0.0074327	-0.107729	0
S_P2	-8.33445	-8.33914	-8.3514	-7.65047	-7.65146	-7.71081	-8.34167	-7.67091	-0.670753	5.28302e-06	2.06167e-05	-0.670753	0
T_P2	-7.94764	-7.95003	-7.92623	-8.32115	-8.32332	-8.25945	-7.9413	-8.30131	0.360004	8.55483e-05	0.000168984	0.360004	0.360004
V_P2	-7.31814	-7.31007	-7.3203	-8.02106	-8.04963	-8.01134	-7.31617	-8.02734	0.711176	4.70512e-07	3.69433e-06	0.711176	0.711176
W_P2	-11.7662	-11.801	-11.7108	-10.8822	-10.8843	-10.6428	-11.7593	-10.8031	-0.956232	0.000344964	0.000550583	-0.956232	0
Y_P2	-9.86456	-9.8736	-9.87836	-9.27143	-9.27336	-9.38131	-9.87218	-9.3087	-0.563476	0.0001031	0.00019522	-0.563476	0
A_P1	-10.3284	-10.4235	-10.3788	-7.73057	-7.73031	-7.75335	-10.3769	-7.73808	-2.63883	8.18794e-08	1.40322e-06	-2.63883	0
C_P1	-11.7662	-11.7096	-11.6857	-9.91093	-9.92044	-10.0518	-11.7205	-9.96107	-1.75943	4.32918e-06	1.77607e-05	-1.75943	0
D_P1	-11.6287	-11.6598	-11.6248	-8.2144	-8.22734	-8.21614	-11.6378	-8.21929	-3.4185	8.52045e-10	5.45309e-08	-3.4185	0
E_P1	-11.2077	-11.2387	-11.2399	-7.58973	-7.58466	-7.59898	-11.2288	-7.59112	-3.63765	5.67419e-10	5.43834e-08	-3.63765	0
F_P1	-6.25007	-6.22875	-6.24049	-8.9019	-8.89323	-8.91434	-6.23977	-8.90316	2.66339	6.79793e-10	5.43834e-08	2.66339	2.66339
G_P1	-11.993	-12.1331	-12.0518	-7.95884	-7.95565	-7.8757	-12.0593	-7.93006	-4.12924	1.17775e-07	1.63861e-06	-4.12924	0
H_P1	-9.18124	-9.21606	-9.21952	-9.41057	-9.4055	-9.55501	-9.2056	-9.45702	0.251422	0.00761356	0.00905702	0.251422	0.251422
I_P1	-11.5476	-11.6721	-11.613	-8.42085	-8.40806	-8.43387	-11.6109	-8.42093	-3.18995	1.05452e-07	1.60689e-06	-3.18995	0
K_P1	-8.98722	-9.00721	-8.99873	-7.87425	-7.87272	-7.87304	-8.99772	-7.87334	-1.12439	4.27898e-09	1.9561e-07	-1.12439	0
L_P1	-5.73097	-5.7259	-5.72412	-7.4515	-7.44907	-7.45094	-5.727	-7.4505	1.72351	1.53925e-11	4.92561e-09	1.72351	1.72351
M_P1	-7.99297	-7.99849	-8.00939	-9.39781	-9.41578	-9.27223	-8.00028	-9.36194	1.36166	7.3671e-06	2.64884e-05	1.36166	1.36166
N_P1	-9.38517	-9.39274	-9.38131	-8.70835	-8.71594	-8.76562	-9.3864	-8.72997	-0.656433	3.58158e-06	1.54879e-05	-0.656433	0
P_P1	-11.4286	-11.5201	-11.4884	-8.12234	-8.12569	-8.10803	-11.4791	-8.11869	-3.36036	2.63868e-08	7.03648e-07	-3.36036	0
Q_P1	-9.2144	-9.21381	-9.23308	-8.37388	-8.39147	-8.34402	-9.22043	-8.36979	-0.850641	6.14533e-07	4.18405e-06	-0.850641	0
R_P1	-9.07995	-9.07488	-9.10698	-8.19662	-8.19044	-8.14923	-9.08727	-8.17877	-0.908508	9.02271e-07	5.66131e-06	-0.908508	0
S_P1	-10.9853	-11.0668	-11.1008	-7.74909	-7.75867	-7.78131	-11.0509	-7.76302	-3.28792	8.2004e-08	1.40322e-06	-3.28792	0
T_P1	-10.0045	-9.99559	-10.0559	-8.19221	-8.19265	-8.2365	-10.0187	-8.20712	-1.81154	1.79754e-07	2.05433e-06	-1.81154	0
V_P1	-11.7402	-11.7611	-11.7888	-8.06879	-8.05666	-8.07609	-11.7634	-8.06718	-3.6962	1.70427e-09	9.08946e-08	-3.6962	0
W_P1	-8.32476	-8.31969	-8.2699	-10.8196	-10.8146	-10.7689	-8.30479	-10.801	2.49625	4.95736e-08	1.05757e-06	2.49625	2.49625
Y_P1	-6.60651	-6.61175	-6.60669	-9.38769	-9.37758	-9.29577	-6.60832	-9.35368	2.74536	7.62259e-08	1.40322e-06	2.74536	2.74536
A_P1'	-7.49431	-7.50357	-7.49317	-7.77442	-7.76605	-7.78048	-7.49702	-7.77365	0.276637	8.20935e-07	5.36121e-06	0.276637	0.276637
C_P1'	-10.5703	-10.5595	-10.5837	-10.1046	-10.112	-9.95498	-10.5712	-10.0572	-0.513945	0.000572285	0.000851773	-0.513945	0
D_P1'	-8.63766	-8.6507	-8.66565	-8.25524	-8.24214	-8.17519	-8.65134	-8.22419	-0.427151	8.12658e-05	0.000162532	-0.427151	0
E_P1'	-8.43642	-8.46701	-8.44303	-7.55887	-7.56306	-7.63831	-8.44882	-7.58675	-0.862073	6.10932e-06	2.29998e-05	-0.862073	0
F_P1'	-9.77607	-9.74483	-9.73312	-8.87867	-8.88428	-8.92164	-9.75134	-8.89486	-0.856475	1.33218e-06	7.34333e-06	-0.856475	0
G_P1'	-8.04175	-8.00818	-8.01231	-8.02989	-8.03074	-7.96438	-8.02075	-8.00833	-0.012414	0.637508	0.651765	0	0
H_P1'	-9.51413	-9.50357	-9.49657	-9.48147	-9.47103	-9.39904	-9.50476	-9.45051	-0.054248	0.109186	0.118439	0	0
I_P1'	-8.02596	-8.03271	-8.05084	-8.47878	-8.47371	-8.46155	-8.0365	-8.47135	0.434841	1.1071e-06	6.53239e-06	0.434841	0.434841
K_P1'	-7.10203	-7.10318	-7.1049	-7.85756	-7.86477	-7.86158	-7.10337	-7.8613	0.757934	4.63648e-10	5.43834e-08	0.757934	0.757934
L_P1'	-7.76866	-7.76935	-7.74199	-7.45216	-7.463	-7.40478	-7.76	-7.43998	-0.320016	8.94875e-05	0.000175681	-0.320016	0
M_P1'	-9.64067	-9.63259	-9.6338	-9.33567	-9.3306	-9.41699	-9.63569	-9.36109	-0.274601	0.000614678	0.000894077	-0.274601	0
N_P1'	-8.43382	-8.43266	-8.46555	-8.7499	-8.75785	-8.77551	-8.44401	-8.76109	0.317081	1.76435e-05	4.86718e-05	0.317081	0.317081
P_P1'	-12.6168	-12.7876	-12.7108	-8.1671	-8.16854	-8.08426	-12.7051	-8.13997	-4.56511	1.42604e-07	1.892e-06	-4.56511	0
Q_P1'	-8.54615	-8.54955	-8.53667	-8.33202	-8.32453	-8.40542	-8.54412	-8.35399	-0.19013	0.00188531	0.00245244	-0.19013	0
R_P1'	-7.58394	-7.58975	-7.58369	-8.12549	-8.12886	-8.18614	-7.58579	-8.14683	0.561039	9.19237e-06	3.06412e-05	0.561039	0.561039
S_P1'	-7.38014	-7.37444	-7.38383	-7.68647	-7.68295	-7.75743	-7.37947	-7.70895	0.329481	0.000174405	0.000303313	0.329481	0.329481
T_P1'	-7.85843	-7.85424	-7.86334	-8.27493	-8.27687	-8.23422	-7.85867	-8.26201	0.403338	9.01747e-06	3.03746e-05	0.403338	0.403338
V_P1'	-7.70364	-7.69935	-7.70213	-8.01131	-8.0043	-7.99584	-7.70171	-8.00382	0.302109	3.34969e-07	3.24819e-06	0.302109	0.302109
W_P1'	-12.993	-13.0831	-13.0201	-10.6958	-10.6783	-10.6012	-13.0321	-10.6584	-2.37362	4.57222e-07	3.69433e-06	-2.37362	0
Y_P1'	-10.3236	-10.3379	-10.3342	-9.21888	-9.2296	-9.31969	-10.3319	-9.25606	-1.07584	4.81953e-06	1.92781e-05	-1.07584	0
A_P2'	-7.40801	-7.41772	-7.40927	-7.70128	-7.70881	-7.76316	-7.41167	-7.72442	0.31275	9.25425e-05	0.000180012	0.31275	0.31275
C_P2'	-11.3092	-11.2571	-11.3149	-10.1005	-10.079	-10.1514	-11.2937	-10.1103	-1.18343	1.94537e-06	9.72687e-06	-1.18343	0
D_P2'	-8.9551	-8.9463	-8.94378	-8.30438	-8.31608	-8.2422	-8.94839	-8.28755	-0.660841	9.01106e-06	3.03746e-05	-0.660841	0
E_P2'	-8.48551	-8.49264	-8.48165	-7.60431	-7.59851	-7.59096	-8.4866	-7.59792	-0.888676	6.15984e-09	2.19017e-07	-0.888676	0
F_P2'	-8.81624	-8.82481	-8.8056	-8.85407	-8.85774	-8.8837	-8.81555	-8.86517	0.0496187	0.0102521	0.0120614	0	0
G_P2'	-7.87867	-7.87095	-7.87127	-7.90912	-7.9104	-7.91981	-7.87363	-7.91311	0.0394825	0.000720784	0.00102511	0.0394825	0.0394825
H_P2'	-9.16601	-9.1718	-9.17737	-9.42602	-9.44709	-9.4857	-9.17173	-9.45294	0.28121	9.33814e-05	0.000180012	0.28121	0.28121
I_P2'	-7.88045	-7.88875	-7.89264	-8.38139	-8.40166	-8.44566	-7.88728	-8.40957	0.522293	1.11057e-05	3.44457e-05	0.522293	0.522293
K_P2'	-7.47275	-7.47842	-7.47358	-7.86018	-7.85424	-7.84934	-7.47491	-7.85459	0.379672	4.84434e-08	1.05757e-06	0.379672	0.379672
L_P2'	-7.06273	-7.07335	-7.07405	-7.43773	-7.42875	-7.3984	-7.07005	-7.42162	0.351577	9.35233e-06	3.08531e-05	0.351577	0.351577
M_P2'	-9.33324	-9.3209	-9.33424	-9.56742	-9.53967	-9.45889	-9.32946	-9.52199	0.192532	0.00422297	0.00513821	0.192532	0.192532
N_P2'	-8.60945	-8.62661	-8.60412	-8.74828	-8.74321	-8.76398	-8.61339	-8.75182	0.138428	0.000115001	0.000215207	0.138428	0.138428
P_P2'	-9.51965	-9.52568	-9.49657	-8.12865	-8.13522	-8.09558	-9.51397	-8.11982	-1.39415	8.33164e-08	1.40322e-06	-1.39415	0
Q_P2'	-8.39147	-8.37507	-8.40287	-8.302	-8.28628	-8.37879	-8.3898	-8.32236	-0.0674458	0.0856108	0.0938201	0	0
R_P2'	-7.97202	-7.97263	-7.95124	-8.24606	-8.25017	-8.24106	-7.9653	-8.24576	0.280465	3.06648e-06	1.36288e-05	0.280465	0.280465
S_P2'	-8.06173	-8.04863	-8.07915	-7.75314	-7.74888	-7.74522	-8.06317	-7.74908	-0.314087	4.26087e-06	1.77075e-05	-0.314087	0
T_P2'	-8.50453	-8.48585	-8.483	-8.261	-8.27219	-8.24106	-8.49113	-8.25808	-0.233044	3.30646e-05	7.95539e-05	-0.233044	0
V_P2'	-7.75639	-7.74564	-7.75498	-8.0289	-8.02975	-7.99873	-7.75234	-8.01913	0.266791	1.56146e-05	4.46131e-05	0.266791	0.266791
W_P2'	-11.1988	-11.2116	-11.2583	-10.7662	-10.7943	-10.6857	-11.2229	-10.7487	-0.474162	0.000218768	0.000374362	-0.474162	0
Y_P2'	-9.7402	-9.74159	-9.73957	-9.23467	-9.22056	-9.30052	-9.74045	-9.25192	-0.488533	3.82283e-05	8.90305e-05	-0.488533	0
A_P3'	-7.72898	-7.72871	-7.72831	-7.74343	-7.75051	-7.81323	-7.72866	-7.76905	0.0403896	0.142729	0.152245	0	0
C_P3'	-10.9777	-10.9204	-10.9071	-9.9037	-9.92778	-9.98528	-10.9351	-9.93892	-0.996152	6.73178e-06	2.47606e-05	-0.996152	0
D_P3'	-7.9758	-7.98886	-7.98336	-8.19551	-8.21269	-8.15568	-7.98268	-8.18796	0.205286	0.000289102	0.000469608	0.205286	0.205286
E_P3'	-7.47475	-7.47707	-7.48706	-7.64067	-7.63334	-7.60338	-7.47963	-7.6258	0.14617	0.000261888	0.000431229	0.14617	0.14617
F_P3'	-9.29726	-9.27102	-9.29814	-8.7499	-8.75785	-8.89984	-9.28881	-8.80253	-0.486279	0.000602729	0.000880699	-0.486279	0
G_P3'	-7.90731	-7.90134	-7.88548	-7.94208	-7.95284	-7.95405	-7.89805	-7.94965	0.0516077	0.00238687	0.00303095	0.0516077	0.0516077
H_P3'	-9.65577	-9.66904	-9.64888	-9.35773	-9.35514	-9.54934	-9.6579	-9.42074	-0.237161	0.0213455	0.0244823	0	0
I_P3'	-8.13182	-8.11413	-8.13537	-8.41956	-8.41449	-8.41699	-8.1271	-8.41702	0.289913	1.7355e-06	8.95743e-06	0.289913	0.289913
K_P3'	-7.59046	-7.59047	-7.5808	-7.93009	-7.93886	-7.84239	-7.58724	-7.90378	0.316537	0.000516254	0.000798073	0.316537	0.316537
L_P3'	-7.51001	-7.51804	-7.52133	-7.40673	-7.40678	-7.36939	-7.51646	-7.3943	-0.12216	0.0006934	0.000991694	-0.12216	0
M_P3'	-9.82304	-9.79429	-9.84673	-9.42085	-9.43658	-9.57503	-9.82136	-9.47749	-0.343869	0.00257278	0.00322859	-0.343869	0
N_P3'	-8.64971	-8.6356	-8.6323	-8.68028	-8.67521	-8.73312	-8.6392	-8.6962	0.0569996	0.0416552	0.0462836	0	0
P_P3'	-8.39781	-8.4055	-8.40159	-8.15417	-8.13735	-8.11638	-8.40163	-8.13597	-0.265666	1.84127e-05	5.03594e-05	-0.265666	0
Q_P3'	-8.41827	-8.40806	-8.40415	-8.38517	-8.3864	-8.31969	-8.41016	-8.36376	-0.0464051	0.107388	0.116885	0	0
R_P3'	-8.15631	-8.16528	-8.15353	-8.26563	-8.26056	-8.17519	-8.15837	-8.23379	0.0754189	0.0631591	0.0696928	0	0
S_P3'	-8.06273	-8.08922	-8.10179	-7.80356	-7.78426	-7.77386	-8.08458	-7.78723	-0.297351	3.27584e-05	7.95539e-05	-0.297351	0
T_P3'	-8.31514	-8.31608	-8.30291	-8.24492	-8.23188	-8.32695	-8.31137	-8.26791	-0.0434577	0.221763	0.233435	0	0
V_P3'	-7.83761	-7.83599	-7.83375	-8.0191	-8.02482	-7.98911	-7.83578	-8.01101	0.175225	9.51312e-05	0.000182287	0.175225	0.175225
W_P3'	-11.439	-11.4029	-11.4248	-10.5992	-10.5825	-10.8226	-11.4222	-10.6681	-0.75415	0.000643793	0.000932189	-0.75415	0
Y_P3'	-9.83675	-9.86301	-9.84673	-9.26911	-9.28274	-9.28631	-9.84883	-9.27939	-0.569442	4.21568e-07	3.69433e-06	-0.569442	0
A_P4'	-7.8316	-7.84552	-7.83203	-7.8002	-7.79765	-7.80392	-7.83638	-7.80059	-0.0357906	0.00189615	0.00245655	-0.0357906	0
C_P4'	-10.8128	-10.7677	-10.7558	-9.93285	-9.95377	-10.1049	-10.7788	-9.99718	-0.781606	0.000162949	0.000288086	-0.781606	0
D_P4'	-7.95323	-7.9519	-7.95686	-8.19772	-8.18054	-8.17083	-7.954	-8.18303	0.229036	8.86023e-06	3.03746e-05	0.229036	0.229036
E_P4'	-7.57028	-7.5767	-7.58805	-7.64896	-7.66751	-7.59314	-7.57834	-7.63653	0.0581918	0.064234	0.0706353	0	0
F_P4'	-9.25754	-9.19155	-9.22855	-8.82988	-8.82139	-8.80899	-9.22588	-8.82009	-0.405793	3.50932e-05	8.38047e-05	-0.405793	0
G_P4'	-7.76292	-7.7554	-7.76726	-7.97296	-7.95941	-7.91252	-7.76186	-7.9483	0.186434	0.000561203	0.000839486	0.186434	0.186434
H_P4'	-9.57601	-9.50631	-9.54934	-9.32356	-9.31367	-9.49113	-9.54389	-9.37612	-0.167773	0.0514773	0.0569991	0	0
I_P4'	-8.28546	-8.2757	-8.26641	-8.43512	-8.43789	-8.48706	-8.27586	-8.45336	0.177498	0.000561406	0.000839486	0.177498	0.177498
K_P4'	-7.47409	-7.46567	-7.46688	-7.8974	-7.89233	-7.87039	-7.46888	-7.88671	0.417829	1.12275e-06	6.53239e-06	0.417829	0.417829
L_P4'	-7.67334	-7.67985	-7.67256	-7.41249	-7.41449	-7.4569	-7.67525	-7.42796	-0.247292	7.24616e-05	0.000150967	-0.247292	0
M_P4'	-9.77277	-9.76441	-9.77221	-9.51689	-9.51458	-9.38888	-9.7698	-9.47345	-0.296346	0.00220028	0.00280514	-0.296346	0
N_P4'	-8.46541	-8.46034	-8.44566	-8.72578	-8.73352	-8.89085	-8.45714	-8.78339	0.326249	0.00381209	0.00467383	0.326249	0.326249
P_P4'	-8.16385	-8.20041	-8.20719	-8.10981	-8.10058	-8.04186	-8.19049	-8.08408	-0.106403	0.0134122	0.0156638	0	0
Q_P4'	-8.46541	-8.48856	-8.48706	-8.36641	-8.36756	-8.35387	-8.48034	-8.36261	-0.11773	0.000170244	0.000297695	-0.11773	0
R_P4'	-8.14775	-8.14695	-8.15353	-8.15309	-8.15663	-8.19718	-8.14941	-8.16897	0.0195587	0.243069	0.25419	0	0
S_P4'	-8.13076	-8.1278	-8.13431	-7.73297	-7.74807	-7.66795	-8.13096	-7.71633	-0.414625	7.32594e-05	0.000151245	-0.414625	0
T_P4'	-8.38139	-8.40294	-8.37502	-8.25639	-8.26172	-8.19829	-8.38645	-8.2388	-0.147653	0.00256447	0.00322859	-0.147653	0
V_P4'	-7.87867	-7.8816	-7.86686	-8.05871	-8.05364	-8.14923	-7.87571	-8.0872	0.211486	0.00252548	0.00319428	0.211486	0.211486
W_P4'	-11.3877	-11.4657	-11.4669	-10.6527	-10.6537	-10.6248	-11.4401	-10.6438	-0.796307	8.9164e-06	3.03746e-05	-0.796307	0
Y_P4'	-9.75965	-9.75785	-9.7428	-9.21888	-9.2071	-9.27691	-9.75343	-9.2343	-0.519138	1.99241e-05	5.40315e-05	-0.519138	0
A_P5'	-7.78518	-7.78094	-7.80476	-7.79853	-7.80609	-7.80223	-7.79029	-7.80228	0.0119899	0.192348	0.20314	0	0
C_P5'	-10.8822	-10.8914	-10.8784	-10.0084	-9.98025	-10.0319	-10.884	-10.0069	-0.877143	5.74701e-07	3.99792e-06	-0.877143	0
D_P5'	-7.68182	-7.67598	-7.6741	-8.23694	-8.23757	-8.18945	-7.6773	-8.22132	0.544016	4.58243e-06	1.85617e-05	0.544016	0.544016
E_P5'	-7.28488	-7.30827	-7.30529	-7.60065	-7.59485	-7.55147	-7.29948	-7.58232	0.282844	7.95577e-05	0.00016113	0.282844	0.282844
F_P5'	-9.37263	-9.33792	-9.34157	-8.884	-8.88964	-8.85895	-9.35071	-8.87753	-0.473177	5.25866e-06	2.06167e-05	-0.473177	0
G_P5'	-7.81116	-7.78927	-7.80729	-7.89382	-7.89054	-7.91252	-7.80257	-7.89896	0.0963847	0.000555605	0.00083865	0.0963847	0.0963847
H_P5'	-9.61092	-9.60585	-9.61592	-9.44953	-9.44709	-9.45358	-9.6109	-9.45007	-0.160829	1.29491e-06	7.26968e-06	-0.160829	0
I_P5'	-8.23922	-8.25709	-8.2699	-8.47878	-8.48992	-8.50341	-8.2554	-8.4907	0.2353	3.24962e-05	7.95539e-05	0.2353	0.2353
K_P5'	-7.64217	-7.65451	-7.65419	-7.82219	-7.81627	-7.90164	-7.65029	-7.8467	0.196412	0.00212368	0.00271831	0.196412	0.196412
L_P5'	-7.77112	-7.76277	-7.74847	-7.47007	-7.47103	-7.38888	-7.76079	-7.44333	-0.317461	0.000345835	0.000550583	-0.317461	0
M_P5'	-9.92917	-9.95377	-9.90345	-9.46009	-9.4764	-9.49385	-9.9288	-9.47678	-0.452019	1.33274e-05	3.94884e-05	-0.452019	0
N_P5'	-8.66951	-8.66751	-8.64736	-8.78103	-8.77762	-8.76234	-8.66146	-8.77366	0.112201	0.000249883	0.000414314	0.112201	0.112201
P_P5'	-8.17578	-8.1718	-8.17847	-8.12234	-8.12253	-8.22855	-8.17535	-8.15781	-0.0175442	0.646385	0.658736	0	0
Q_P5'	-8.49635	-8.49809	-8.4803	-8.35897	-8.36382	-8.37502	-8.49158	-8.36594	-0.125643	7.03141e-05	0.00014803	-0.125643	0
R_P5'	-8.34421	-8.3209	-8.30768	-8.24264	-8.23757	-8.14068	-8.32426	-8.20696	-0.117302	0.0281434	0.0319358	0	0
S_P5'	-8.02989	-8.03271	-8.04884	-7.69347	-7.69152	-7.74441	-8.03715	-7.7098	-0.327346	5.73375e-05	0.000124816	-0.327346	0
T_P5'	-8.30082	-8.30289	-8.30649	-8.27027	-8.26753	-8.29221	-8.3034	-8.27667	-0.0267271	0.0286521	0.0323981	0	0
V_P5'	-7.98818	-7.98502	-7.97384	-8.00163	-7.99656	-7.94937	-7.98235	-7.98252	0.000170753	0.992553	0.992553	0	0
W_P5'	-11.6168	-11.6356	-11.613	-10.5876	-10.6	-10.7755	-11.6218	-10.6543	-0.967445	9.29114e-05	0.000180012	-0.967445	0
Y_P5'	-9.9182	-9.96884	-9.9625	-9.19441	-9.21381	-9.26525	-9.94985	-9.22449	-0.725356	1.05377e-05	3.37205e-05	-0.725356	0
A_P6'	-7.75071	-7.73836	-7.74361	-7.78518	-7.79262	-7.77221	-7.74422	-7.78333	0.0391106	0.00491731	0.00593788	0.0391106	0.0391106
C_P6'	-10.7728	-10.7809	-10.7955	-10.08	-10.0749	-10.0559	-10.7831	-10.0702	-0.71284	2.22873e-07	2.45929e-06	-0.71284	0
D_P6'	-7.74585	-7.75132	-7.75988	-8.23354	-8.22508	-8.20942	-7.75235	-8.22268	0.470328	5.42356e-07	3.94441e-06	0.470328	0.470328
E_P6'	-7.29489	-7.30588	-7.28867	-7.62126	-7.6281	-7.59972	-7.29648	-7.61636	0.319882	5.51967e-06	2.12807e-05	0.319882	0.319882
F_P6'	-9.42344	-9.44183	-9.41699	-8.86808	-8.85249	-8.89804	-9.42742	-8.87287	-0.554549	3.45582e-06	1.51488e-05	-0.554549	0
G_P6'	-7.81369	-7.81883	-7.81918	-7.95978	-7.96979	-7.91252	-7.81723	-7.94736	0.130128	0.00184186	0.00241556	0.130128	0.130128
H_P6'	-9.52797	-9.51735	-9.52133	-9.41827	-9.41837	-9.52411	-9.52221	-9.45358	-0.0686323	0.124535	0.133728	0	0
I_P6'	-8.26679	-8.23529	-8.2422	-8.41442	-8.40935	-8.40671	-8.24809	-8.41016	0.162064	7.90139e-05	0.000161047	0.162064	0.162064
K_P6'	-7.67181	-7.66674	-7.6741	-7.86281	-7.86125	-7.83893	-7.67088	-7.85433	0.183446	2.15819e-05	5.79625e-05	0.183446	0.183446
L_P6'	-7.72977	-7.74402	-7.73232	-7.41442	-7.41901	-7.40415	-7.73537	-7.41252	-0.322846	8.18373e-07	5.36121e-06	-0.322846	0
M_P6'	-10.024	-10.0466	-10.0241	-9.4029	-9.38514	-9.483	-10.0316	-9.42368	-0.607883	4.00334e-05	9.15049e-05	-0.607883	0
N_P6'	-8.56314	-8.60144	-8.57359	-8.80947	-8.81117	-8.7607	-8.57939	-8.79378	0.214387	0.00043857	0.000681274	0.214387	0.214387
P_P6'	-8.24492	-8.23757	-8.23081	-8.0517	-8.06574	-8.1741	-8.23777	-8.09718	-0.140585	0.0224502	0.0256492	0	0
Q_P6'	-8.49363	-8.49673	-8.48435	-8.33567	-8.33792	-8.39904	-8.49157	-8.35754	-0.134029	0.00314117	0.00389602	-0.134029	0
R_P6'	-8.34299	-8.33182	-8.33668	-8.20326	-8.20041	-8.18285	-8.33716	-8.19551	-0.141654	3.83944e-05	8.90305e-05	-0.141654	0
S_P6'	-8.06072	-8.05364	-8.05887	-7.80188	-7.79429	-7.73152	-8.05775	-7.7759	-0.281847	0.000229557	0.000388668	-0.281847	0
T_P6'	-8.32597	-8.33303	-8.35264	-8.28311	-8.27219	-8.20496	-8.33721	-8.25342	-0.0837915	0.0310865	0.0350271	0	0
V_P6'	-7.93469	-7.93516	-7.94378	-7.97391	-7.98215	-8.02997	-7.93788	-7.99534	0.057468	0.0315987	0.0354792	0	0
W_P6'	-11.6896	-11.5883	-11.613	-10.6168	-10.5825	-10.8158	-11.6303	-10.6717	-0.958582	0.00026278	0.000431229	-0.958582	0
Y_P6'	-9.82988	-9.81117	-9.87481	-9.23014	-9.22056	-9.30052	-9.83862	-9.25041	-0.588211	4.84053e-05	0.000107567	-0.588211	0
A_P7'	-7.80778	-7.82996	-7.83806	-7.79769	-7.7743	-7.81493	-7.82527	-7.79564	-0.0296282	0.116754	0.126221	0	0
C_P7'	-10.9402	-10.863	-10.8642	-10.0678	-10.0913	-10.028	-10.8892	-10.0624	-0.8268	1.25485e-05	3.75282e-05	-0.8268	0
D_P7'	-7.82902	-7.8291	-7.85021	-8.18014	-8.18274	-8.12795	-7.83611	-8.16361	0.3275	6.90846e-05	0.00014738	0.3275	0.3275
E_P7'	-7.36703	-7.38767	-7.35017	-7.65047	-7.63259	-7.69039	-7.36829	-7.65782	0.289528	0.000138576	0.000250533	0.289528	0.289528
F_P7'	-9.21217	-9.18714	-9.17301	-8.88756	-8.90586	-8.8837	-9.19077	-8.89238	-0.298396	2.36107e-05	6.09308e-05	-0.298396	0
G_P7'	-7.80609	-7.80609	-7.80899	-7.94764	-7.93701	-7.90617	-7.80705	-7.93027	0.123219	0.000589684	0.000873605	0.123219	0.123219
H_P7'	-9.68337	-9.70014	-9.69195	-9.37263	-9.39528	-9.42995	-9.69182	-9.39929	-0.292529	7.2653e-05	0.000150967	-0.292529	0
I_P7'	-8.19001	-8.21943	-8.21054	-8.42085	-8.40806	-8.46288	-8.20666	-8.4306	0.223938	0.000279282	0.00045597	0.223938	0.223938
K_P7'	-7.76292	-7.74726	-7.75416	-7.83074	-7.84378	-7.81493	-7.75478	-7.82982	0.0750338	0.00138689	0.00185692	0.0750338	0.0750338
L_P7'	-7.53563	-7.53757	-7.54229	-7.41442	-7.41772	-7.42087	-7.53849	-7.41767	-0.120827	1.52819e-06	8.01672e-06	-0.120827	0
M_P7'	-9.86808	-9.90224	-9.89264	-9.3528	-9.3902	-9.49113	-9.88765	-9.41138	-0.476278	0.000362557	0.000572809	-0.476278	0
N_P7'	-8.70835	-8.65222	-8.67179	-8.82134	-8.79934	-8.78215	-8.67746	-8.80094	0.123484	0.00348261	0.00430284	0.123484	0.123484
P_P7'	-8.36516	-8.36009	-8.34035	-8.07792	-8.07999	-8.09558	-8.3552	-8.08449	-0.270708	8.65711e-06	3.03746e-05	-0.270708	0
Q_P7'	-8.48147	-8.49809	-8.48977	-8.34421	-8.34159	-8.41828	-8.48978	-8.36803	-0.12175	0.00892411	0.0105767	0	0
R_P7'	-8.41313	-8.41063	-8.39268	-8.17578	-8.18384	-8.16107	-8.40548	-8.17356	-0.231917	1.51419e-05	4.36522e-05	-0.231917	0
S_P7'	-8.07487	-8.05264	-8.08529	-7.74828	-7.76195	-7.72591	-8.07093	-7.74538	-0.325553	2.17359e-05	5.79625e-05	-0.325553	0
T_P7'	-8.30796	-8.2851	-8.31008	-8.2796	-8.27805	-8.2365	-8.30105	-8.26471	-0.0363315	0.0886776	0.0968493	0	0
V_P7'	-7.85146	-7.86037	-7.8537	-8.0191	-8.01795	-7.98815	-7.85518	-8.0084	0.153223	0.00012724	0.000235357	0.153223	0.153223
W_P7'	-11.3381	-11.4235	-11.3638	-10.7927	-10.842	-10.8158	-11.3751	-10.8168	-0.558315	4.32129e-05	9.80717e-05	-0.558315	0
Y_P7'	-9.53633	-9.53967	-9.5607	-9.34054	-9.32817	-9.31248	-9.54557	-9.32706	-0.218506	3.98739e-05	9.15049e-05	-0.218506	0
A_P8'	-7.85494	-7.82996	-7.85108	-7.81879	-7.81117	-7.80476	-7.84533	-7.81157	-0.0337562	0.0182401	0.0210715	0	0
C_P8'	-10.9551	-10.9278	-10.9438	-10.024	-10.0229	-10.1258	-10.9422	-10.0576	-0.884657	1.46304e-05	4.25612e-05	-0.884657	0
D_P8'	-7.9019	-7.89144	-7.89175	-8.26216	-8.25132	-8.26874	-7.89503	-8.26074	0.365708	4.73336e-07	3.69433e-06	0.365708	0.365708
E_P8'	-7.37763	-7.38957	-7.38572	-7.62572	-7.62288	-7.64283	-7.38431	-7.63048	0.246169	4.25926e-06	1.77075e-05	0.246169	0.246169
F_P8'	-8.94208	-8.92594	-8.93267	-8.97202	-8.96317	-8.80729	-8.93356	-8.91416	-0.0194013	0.736151	0.740781	0	0
G_P8'	-7.8239	-7.80778	-7.81408	-7.91275	-7.90405	-7.93822	-7.81525	-7.91834	0.103088	0.000793664	0.00110905	0.103088	0.103088
H_P8'	-9.70521	-9.7096	-9.72992	-9.46541	-9.43396	-9.45358	-9.71491	-9.45099	-0.263921	2.46036e-05	6.29852e-05	-0.263921	0
I_P8'	-8.20326	-8.20933	-8.18614	-8.39781	-8.4055	-8.48435	-8.19958	-8.42922	0.22964	0.00129059	0.00173524	0.22964	0.22964
K_P8'	-7.74666	-7.78094	-7.77138	-7.87779	-7.8683	-7.86158	-7.76633	-7.86922	0.102895	0.000791355	0.00110905	0.102895	0.102895
L_P8'	-7.61018	-7.61619	-7.60632	-7.37576	-7.36819	-7.37628	-7.6109	-7.37341	-0.237493	4.28158e-07	3.69433e-06	-0.237493	0
M_P8'	-9.81285	-9.76113	-9.73957	-9.53075	-9.48721	-9.52133	-9.77118	-9.51309	-0.258086	0.000532418	0.000807458	-0.258086	0
N_P8'	-8.72738	-8.69857	-8.72352	-8.73538	-8.7677	-8.70449	-8.71649	-8.73586	0.0193703	0.39528	0.408031	0	0
P_P8'	-8.32718	-8.32817	-8.34648	-8.04075	-8.04165	-8.12795	-8.33394	-8.07012	-0.263824	0.000875056	0.00120697	-0.263824	0
Q_P8'	-8.45744	-8.46701	-8.48977	-8.38391	-8.38894	-8.3209	-8.47141	-8.36458	-0.106826	0.0110705	0.0129764	0	0
R_P8'	-8.35157	-8.35637	-8.36379	-8.16385	-8.18384	-8.14495	-8.35724	-8.16421	-0.19303	8.10661e-05	0.000162532	-0.19303	0
S_P8'	-8.08199	-8.08306	-8.05485	-7.68337	-7.697	-7.76891	-8.0733	-7.71643	-0.356874	0.000221214	0.000376534	-0.356874	0
T_P8'	-8.31035	-8.30528	-8.31368	-8.30319	-8.32453	-8.20942	-8.30977	-8.27905	-0.0307182	0.434943	0.44753	0	0
V_P8'	-7.87337	-7.89413	-7.89984	-8.08403	-8.07386	-7.99295	-7.88911	-8.05028	0.16117	0.00574138	0.00690693	0.16117	0.16117
W_P8'	-11.1129	-11.0995	-11.0123	-10.6527	-10.6783	-10.6733	-11.0749	-10.6681	-0.406805	0.000234382	0.000394749	-0.406805	0
Y_P8'	-9.47609	-9.50357	-9.45623	-9.2144	-9.23415	-9.33668	-9.47863	-9.26174	-0.216888	0.00576571	0.00691022	-0.216888	0

## Sheet: Chy_Ch
ID	specificity_1	specificity_2	specificity_3	specificity_CTRL_1	specificity_CTRL_2	specificity_CTRL_3	median_specificity	median_CTRL_specificity	FC	pval	p_val_adj	FC significant	FC significant positive
A_P8	-7.71284	-7.7066	-7.71102	-7.74981	-7.74849	-7.77882	-7.71015	-7.75904	0.0488874	0.00830846	0.00992054	0.0488874	0.0488874
C_P8	-10.7995	-10.806	-10.7965	-10.0612	-10.0582	-9.95377	-10.8007	-10.0244	-0.776282	2.5684e-05	6.32223e-05	-0.776282	0
D_P8	-7.84054	-7.84831	-7.85789	-8.21006	-8.20526	-8.26676	-7.84891	-8.22736	0.378446	4.94486e-05	0.000104102	0.378446	0.378446
E_P8	-7.50549	-7.51296	-7.50329	-7.59334	-7.59509	-7.63411	-7.50725	-7.60751	0.100267	0.00181646	0.00241243	0.100267	0.100267
F_P8	-9.07541	-9.08479	-9.05344	-8.87209	-8.87394	-8.92202	-9.07121	-8.88935	-0.181862	0.000638848	0.000955286	-0.181862	0
G_P8	-7.8571	-7.8686	-7.86231	-7.94292	-7.94616	-7.92387	-7.86267	-7.93765	0.0749775	0.00062542	0.000949252	0.0749775	0.0749775
H_P8	-9.58678	-9.56815	-9.51997	-9.55229	-9.55666	-9.48954	-9.5583	-9.53283	-0.025472	0.435626	0.452598	0	0
I_P8	-8.19335	-8.21088	-8.19469	-8.47758	-8.48001	-8.4678	-8.19964	-8.47513	0.275489	2.16243e-06	1.04845e-05	0.275489	0.275489
K_P8	-7.73523	-7.72981	-7.71822	-7.84749	-7.84831	-7.90458	-7.72775	-7.86679	0.13904	0.00206473	0.00270785	0.13904	0.13904
L_P8	-7.46082	-7.4478	-7.46041	-7.48163	-7.4773	-7.36441	-7.45634	-7.44111	-0.0152312	0.713351	0.726982	0	0
M_P8	-9.53255	-9.53112	-9.48954	-9.49932	-9.50603	-9.31203	-9.51774	-9.43913	-0.0786103	0.293893	0.309361	0	0
N_P8	-8.60876	-8.5812	-8.58868	-8.67524	-8.67285	-8.76136	-8.59288	-8.70315	0.110271	0.02187	0.0247293	0	0
P_P8	-8.32302	-8.30512	-8.31445	-8.08668	-8.08789	-8.09553	-8.3142	-8.09003	-0.224166	2.79752e-06	1.19361e-05	-0.224166	0
Q_P8	-8.58969	-8.57829	-8.59456	-8.35362	-8.35403	-8.34508	-8.58751	-8.35091	-0.236601	1.9236e-06	1.01607e-05	-0.236601	0
R_P8	-8.36356	-8.39951	-8.39549	-8.22809	-8.22902	-8.21492	-8.38619	-8.22401	-0.162177	0.000188218	0.000332761	-0.162177	0
S_P8	-8.02824	-8.02317	-8.05041	-7.76701	-7.76907	-7.74493	-8.03394	-7.76034	-0.273603	1.77885e-05	4.78345e-05	-0.273603	0
T_P8	-8.22809	-8.23359	-8.224	-8.18013	-8.17969	-8.2809	-8.22856	-8.21357	-0.0149862	0.68023	0.695443	0	0
V_P8	-7.82159	-7.82658	-7.84996	-8.00473	-8.00061	-7.99787	-7.83271	-8.00107	0.16836	4.74387e-05	0.000101203	0.16836	0.16836
W_P8	-11.3413	-11.3148	-11.3024	-10.5985	-10.5973	-10.6243	-11.3195	-10.6067	-0.712794	1.01757e-06	6.78377e-06	-0.712794	0
Y_P8	-9.46683	-9.4598	-9.45438	-9.27419	-9.27655	-9.26676	-9.46034	-9.2725	-0.187839	2.2603e-06	1.06367e-05	-0.187839	0
A_P7	-7.76208	-7.77738	-7.76467	-7.749	-7.74604	-7.74493	-7.76804	-7.74665	-0.0213884	0.0118698	0.014016	0	0
C_P7	-10.9116	-10.8335	-10.8447	-10.0815	-10.0827	-10.0883	-10.8633	-10.0842	-0.779096	5.8066e-06	1.99797e-05	-0.779096	0
D_P7	-7.62584	-7.62479	-7.62656	-8.2498	-8.24969	-8.1869	-7.62573	-8.2288	0.603066	8.67658e-06	2.66972e-05	0.603066	0.603066
E_P7	-7.16648	-7.17364	-7.16269	-7.59334	-7.59656	-7.60787	-7.1676	-7.59926	0.431654	1.52458e-07	1.87641e-06	0.431654	0.431654
F_P7	-9.41685	-9.44383	-9.44905	-8.99215	-8.99672	-8.93129	-9.43658	-8.97339	-0.46319	3.79828e-05	8.46863e-05	-0.46319	0
G_P7	-7.81306	-7.80772	-7.81181	-7.95039	-7.93961	-8.01058	-7.81086	-7.96686	0.155999	0.00213841	0.00279303	0.155999	0.155999
H_P7	-9.51861	-9.53676	-9.53402	-9.56084	-9.55094	-9.51161	-9.5298	-9.54113	0.0113343	0.519298	0.532613	0	0
I_P7	-8.34622	-8.39951	-8.35877	-8.47623	-8.48137	-8.43054	-8.36817	-8.46271	0.0945458	0.0142954	0.0165145	0	0
K_P7	-7.68377	-7.69395	-7.67089	-7.79362	-7.79754	-7.85877	-7.68287	-7.81664	0.133775	0.00377459	0.00471824	0.133775	0.133775
L_P7	-7.66292	-7.65359	-7.66624	-7.41556	-7.42085	-7.42202	-7.66092	-7.41948	-0.241441	5.89246e-07	4.59899e-06	-0.241441	0
M_P7	-9.88634	-9.88289	-9.88374	-9.40398	-9.39695	-9.41226	-9.88432	-9.4044	-0.479926	4.82245e-08	1.02879e-06	-0.479926	0
N_P7	-8.55941	-8.55094	-8.56253	-8.75962	-8.7608	-8.75148	-8.55763	-8.7573	0.19967	1.59054e-06	9.08881e-06	0.19967	0.19967
P_P7	-8.2315	-8.20863	-8.21266	-8.10635	-8.10663	-8.05749	-8.2176	-8.09016	-0.127441	0.00200889	0.00265638	-0.127441	0
Q_P7	-8.39377	-8.39311	-8.41616	-8.33152	-8.32327	-8.31931	-8.40101	-8.3247	-0.0763116	0.000808457	0.00117062	-0.0763116	0
R_P7	-8.41944	-8.39951	-8.42398	-8.18342	-8.17749	-8.20477	-8.41431	-8.18856	-0.225752	3.55703e-05	8.07269e-05	-0.225752	0
S_P7	-8.06221	-8.05012	-8.07793	-7.73523	-7.73547	-7.70783	-8.06342	-7.72618	-0.337242	1.02002e-05	2.9406e-05	-0.337242	0
T_P7	-8.28477	-8.27891	-8.2691	-8.28123	-8.29315	-8.26207	-8.27759	-8.27882	0.00122361	0.909764	0.918373	0	0
V_P7	-8.00959	-7.99478	-8.00372	-8.0312	-8.0321	-8.07484	-8.0027	-8.04605	0.0433502	0.0448261	0.0499803	0	0
W_P7	-11.6583	-11.627	-11.577	-10.541	-10.5396	-10.6983	-11.6208	-10.593	-1.02784	5.85869e-05	0.000121739	-1.02784	0
Y_P7	-9.77942	-9.79585	-9.78973	-9.28359	-9.27891	-9.27381	-9.78833	-9.27877	-0.509565	8.50736e-08	1.29636e-06	-0.509565	0
A_P6	-7.78525	-7.79754	-7.79564	-7.74169	-7.74359	-7.78973	-7.79281	-7.75834	-0.0344723	0.0999022	0.108368	0	0
C_P6	-10.9635	-10.9119	-10.992	-9.94852	-9.94148	-9.96514	-10.9558	-9.95171	-1.00411	2.11301e-06	1.04025e-05	-1.00411	0
D_P6	-7.66984	-7.6744	-7.67089	-8.14116	-8.14808	-8.21718	-7.67171	-8.16881	0.497097	3.37715e-05	7.7192e-05	0.497097	0.497097
E_P6	-7.04612	-7.05365	-7.05293	-7.56871	-7.56599	-7.60416	-7.0509	-7.57962	0.52872	1.88365e-06	1.01607e-05	0.52872	0.52872
F_P6	-9.43507	-9.45445	-9.39421	-8.93735	-8.93403	-8.88374	-9.42791	-8.91837	-0.509538	3.32507e-05	7.65484e-05	-0.509538	0
G_P6	-7.89262	-7.89731	-7.89186	-8.01057	-8.01136	-7.93687	-7.89393	-7.98627	0.0923368	0.0202995	0.0230349	0	0
H_P6	-9.65528	-9.62705	-9.63033	-9.54662	-9.53676	-9.54251	-9.63755	-9.54196	-0.0955879	0.000518383	0.000809183	-0.0955879	0
I_P6	-8.22809	-8.22333	-8.22059	-8.41169	-8.40852	-8.45171	-8.224	-8.42398	0.199976	0.000142327	0.000263263	0.199976	0.199976
K_P6	-7.73282	-7.73223	-7.7303	-7.90345	-7.90367	-7.83336	-7.73178	-7.88016	0.148378	0.00317327	0.00401362	0.148378	0.148378
L_P6	-7.61246	-7.62105	-7.62506	-7.42268	-7.41954	-7.45974	-7.61952	-7.43399	-0.185534	0.000159153	0.00028937	-0.185534	0
M_P6	-9.78943	-9.77571	-9.75641	-9.42723	-9.42541	-9.32175	-9.77385	-9.39146	-0.382389	0.000452223	0.000719957	-0.382389	0
N_P6	-8.61468	-8.60172	-8.63184	-8.81646	-8.82313	-8.78636	-8.61608	-8.80865	0.192571	0.000175065	0.000314724	0.192571	0.192571
P_P6	-8.13265	-8.13093	-8.14103	-8.13371	-8.12986	-8.12075	-8.13487	-8.12811	-0.00676184	0.243744	0.258272	0	0
Q_P6	-8.38489	-8.39183	-8.38145	-8.42984	-8.43065	-8.36504	-8.38606	-8.40851	0.0224502	0.364248	0.382162	0	0
R_P6	-8.35239	-8.32083	-8.35378	-8.1616	-8.17199	-8.15616	-8.34233	-8.16325	-0.179083	0.000106895	0.000207312	-0.179083	0
S_P6	-8.19668	-8.19632	-8.20589	-7.70335	-7.70105	-7.74656	-8.19963	-7.71699	-0.482643	5.75893e-06	1.99797e-05	-0.482643	0
T_P6	-8.3413	-8.34288	-8.31688	-8.24406	-8.23588	-8.26676	-8.33369	-8.2489	-0.0847902	0.00246288	0.00316514	-0.0847902	0
V_P6	-8.06423	-8.07144	-8.06461	-8.00667	-8.01528	-8.02241	-8.06676	-8.01479	-0.0519688	0.000529474	0.000814576	-0.0519688	0
W_P6	-11.5076	-11.5116	-11.4759	-10.8131	-10.8197	-10.5654	-11.4983	-10.7327	-0.765626	0.000819756	0.00118163	-0.765626	0
Y_P6	-9.85448	-9.81284	-9.83076	-9.24635	-9.24392	-9.24118	-9.83269	-9.24382	-0.588873	1.08441e-06	6.94023e-06	-0.588873	0
A_P5	-7.70493	-7.70739	-7.69594	-7.66907	-7.67208	-7.75724	-7.70275	-7.69946	-0.0032904	0.915448	0.921205	0	0
C_P5	-10.6892	-10.6513	-10.7238	-10.0253	-10.0461	-9.9843	-10.6881	-10.0186	-0.669562	1.74267e-05	4.72588e-05	-0.669562	0
D_P5	-7.74656	-7.7575	-7.75148	-8.24062	-8.24277	-8.23888	-7.75185	-8.24076	0.488908	1.33643e-08	4.27656e-07	0.488908	0.488908
E_P5	-7.30257	-7.30632	-7.31143	-7.60876	-7.6069	-7.6012	-7.30677	-7.60562	0.298848	1.03881e-07	1.44803e-06	0.298848	0.298848
F_P5	-9.31456	-9.30994	-9.31688	-8.91527	-8.91739	-8.88554	-9.31379	-8.90607	-0.407728	2.60886e-06	1.16272e-05	-0.407728	0
G_P5	-7.83362	-7.84569	-7.8412	-7.90435	-7.91464	-7.93036	-7.84017	-7.91645	0.0762792	0.000793854	0.0011547	0.0762792	0.0762792
H_P5	-9.5048	-9.50603	-9.51161	-9.48028	-9.48954	-9.55966	-9.50748	-9.50983	0.00234558	0.930165	0.933081	0	0
I_P5	-8.00473	-8.01332	-8.0047	-8.45883	-8.45312	-8.34508	-8.00758	-8.41901	0.411428	0.000376511	0.000611591	0.411428	0.411428
K_P5	-7.71602	-7.68532	-7.6991	-7.89172	-7.88648	-7.88734	-7.70014	-7.88851	0.18837	3.1139e-05	7.32683e-05	0.18837	0.18837
L_P5	-7.58605	-7.60172	-7.57265	-7.4655	-7.45913	-7.43976	-7.58681	-7.4548	-0.132011	0.000320171	0.000533618	-0.132011	0
M_P5	-9.80288	-9.80602	-9.8101	-9.42203	-9.43065	-9.41746	-9.80633	-9.42338	-0.382953	1.04077e-07	1.44803e-06	-0.382953	0
N_P5	-8.6737	-8.66666	-8.70306	-8.7192	-8.70898	-8.74004	-8.68114	-8.72274	0.0415995	0.0447463	0.0499803	0	0
P_P5	-8.39632	-8.37533	-8.36755	-8.0877	-8.08996	-8.10493	-8.37973	-8.0942	-0.285532	9.50501e-06	2.79046e-05	-0.285532	0
Q_P5	-8.47758	-8.48818	-8.48817	-8.39377	-8.40466	-8.41746	-8.48464	-8.40529	-0.0793494	0.000500787	0.000785549	-0.0793494	0
R_P5	-8.35734	-8.36527	-8.37638	-8.14866	-8.13199	-8.21718	-8.36633	-8.16594	-0.200385	0.00167356	0.00224075	-0.200385	0
S_P5	-8.19446	-8.17309	-8.19358	-7.78442	-7.77655	-7.66547	-8.18704	-7.74214	-0.444899	0.000338063	0.000557629	-0.444899	0
T_P5	-8.20894	-8.24047	-8.20927	-8.26718	-8.26598	-8.27499	-8.21956	-8.26938	0.049825	0.0100232	0.0119235	0	0
V_P5	-7.82416	-7.81798	-7.8351	-7.99312	-7.99769	-8.04738	-7.82574	-8.01273	0.186986	0.000493671	0.000782053	0.186986	0.186986
W_P5	-11.4966	-11.5227	-11.4868	-10.7466	-10.7526	-10.7238	-11.502	-10.741	-0.761038	6.53925e-07	4.86642e-06	-0.761038	0
Y_P5	-9.99408	-9.92661	-9.92017	-9.33396	-9.35403	-9.29758	-9.94695	-9.32852	-0.618431	2.79624e-05	6.7278e-05	-0.618431	0
A_P4	-7.43638	-7.4228	-7.43317	-7.80119	-7.78407	-7.70386	-7.43078	-7.76304	0.332258	0.000391944	0.000633445	0.332258	0.332258
C_P4	-10.7728	-10.7658	-10.783	-9.8792	-9.86151	-10.1091	-10.7739	-9.94995	-0.823902	0.000499312	0.000785549	-0.823902	0
D_P4	-8.52556	-8.52271	-8.55106	-8.17903	-8.17969	-8.18247	-8.53311	-8.1804	-0.352713	2.61611e-06	1.16272e-05	-0.352713	0
E_P4	-7.91071	-7.90458	-7.89457	-7.5637	-7.55666	-7.5953	-7.90329	-7.57188	-0.331404	1.31317e-05	3.65405e-05	-0.331404	0
F_P4	-9.1989	-9.20976	-9.21153	-8.90435	-8.9064	-8.94061	-9.20673	-8.91712	-0.289606	1.99489e-05	5.14809e-05	-0.289606	0
G_P4	-7.74575	-7.74359	-7.74411	-7.88366	-7.87305	-7.85524	-7.74448	-7.87065	0.126167	0.000110024	0.000212094	0.126167	0.126167
H_P4	-9.39123	-9.38419	-9.42006	-9.57808	-9.59142	-9.44374	-9.39849	-9.53775	0.139252	0.0452056	0.0501176	0	0
I_P4	-7.84749	-7.86683	-7.84996	-8.45617	-8.44913	-8.4678	-7.85476	-8.4577	0.602942	2.00918e-07	2.24044e-06	0.602942	0.602942
K_P4	-7.96922	-7.95745	-7.96134	-7.91071	-7.90914	-7.88554	-7.96267	-7.9018	-0.0608761	0.00233698	0.00302767	-0.0608761	0
L_P4	-7.71443	-7.72417	-7.71422	-7.41944	-7.43262	-7.40837	-7.7176	-7.42014	-0.29746	2.73759e-06	1.19267e-05	-0.29746	0
M_P4	-9.68611	-9.69789	-9.69831	-9.45351	-9.46248	-9.43054	-9.6941	-9.44884	-0.24526	1.85728e-05	4.8797e-05	-0.24526	0
N_P4	-8.87564	-8.88828	-8.89457	-8.79111	-8.79923	-8.83423	-8.88616	-8.80819	-0.0779759	0.00557163	0.00677917	-0.0779759	0
P_P4	-8.05918	-8.0321	-8.0494	-8.11786	-8.11503	-8.10703	-8.04689	-8.11331	0.0664157	0.0014832	0.00201968	0.0664157	0.0664157
Q_P4	-8.09389	-8.08789	-8.07999	-8.46016	-8.45579	-8.37007	-8.08726	-8.42867	0.341415	0.000322831	0.000535263	0.341415	0.341415
R_P4	-8.04213	-8.03011	-8.03434	-8.23605	-8.25433	-8.20365	-8.03553	-8.23134	0.195815	0.000211032	0.000367012	0.195815	0.195815
S_P4	-7.91709	-7.94429	-7.92294	-7.66292	-7.67596	-7.72143	-7.92811	-7.68677	-0.241338	0.000248159	0.000424657	-0.241338	0
T_P4	-8.42074	-8.43854	-8.41746	-8.24521	-8.25201	-8.29878	-8.42558	-8.26533	-0.160248	0.000892563	0.00126381	-0.160248	0
V_P4	-7.57591	-7.59142	-7.59751	-7.99794	-7.99381	-8.06972	-7.58828	-8.02049	0.43221	7.06894e-05	0.000142268	0.43221	0.43221
W_P4	-11.2556	-11.2211	-11.2366	-10.7662	-10.7266	-10.8308	-11.2377	-10.7745	-0.463225	0.00013172	0.000245061	-0.463225	0
Y_P4	-9.84401	-9.78575	-9.77298	-9.2978	-9.29076	-9.29758	-9.80091	-9.29538	-0.505528	2.11903e-05	5.29756e-05	-0.505528	0
A_P3	-7.31517	-7.32631	-7.32785	-7.7629	-7.78072	-7.68492	-7.32311	-7.74285	0.419738	0.000145234	0.000267096	0.419738	0.419738
C_P3	-10.5926	-10.5914	-10.6005	-10.0939	-10.0993	-10.0434	-10.5948	-10.0789	-0.515977	8.89394e-06	2.71053e-05	-0.515977	0
D_P3	-8.36356	-8.34782	-8.37512	-8.20894	-8.20526	-8.25391	-8.36217	-8.2227	-0.139461	0.00135095	0.00186339	-0.139461	0
E_P3	-7.40078	-7.4124	-7.39998	-7.60434	-7.60246	-7.63109	-7.40439	-7.61263	0.208237	3.24132e-05	7.5161e-05	0.208237	0.208237
F_P3	-10.2742	-10.3343	-10.3169	-8.92995	-8.92661	-8.88915	-10.3084	-8.91524	-1.39321	3.81151e-07	3.38801e-06	-1.39321	0
G_P3	-8.0135	-8.0212	-8.02638	-7.92811	-7.94616	-7.91925	-8.02036	-7.93117	-0.0891855	0.000523691	0.00080957	-0.0891855	0
H_P3	-9.72399	-9.73304	-9.71422	-9.46683	-9.46248	-9.51161	-9.72375	-9.48031	-0.243442	0.000126259	0.000237663	-0.243442	0
I_P3	-8.18232	-8.17749	-8.18026	-8.41298	-8.41629	-8.41226	-8.18002	-8.41384	0.233821	2.47112e-08	6.28887e-07	0.233821	0.233821
K_P3	-7.22923	-7.21709	-7.21492	-7.86326	-7.86151	-7.88644	-7.22041	-7.8704	0.649991	2.39004e-07	2.40697e-06	0.649991	0.649991
L_P3	-8.27068	-8.29434	-8.27146	-7.43572	-7.43459	-7.48067	-8.27883	-7.45033	-0.828498	1.07164e-06	6.94023e-06	-0.828498	0
M_P3	-10.0018	-10.0143	-10.0116	-9.43245	-9.4202	-9.3488	-10.0092	-9.40048	-0.608743	2.08174e-05	5.28697e-05	-0.608743	0
N_P3	-8.71761	-8.70898	-8.73841	-8.76126	-8.77239	-8.69357	-8.72167	-8.7424	0.0207393	0.471805	0.487025	0	0
P_P3	-10.5186	-10.4678	-10.449	-8.09493	-8.09931	-8.13781	-10.4785	-8.11068	-2.36782	7.26436e-08	1.22347e-06	-2.36782	0
Q_P3	-8.07235	-8.08376	-8.08412	-8.35239	-8.34906	-8.37891	-8.08007	-8.36012	0.280046	1.04858e-05	2.99593e-05	0.280046	0.280046
R_P3	-7.62137	-7.6069	-7.60342	-8.14437	-8.1384	-8.20365	-7.61056	-8.16214	0.551577	1.38059e-05	3.80853e-05	0.551577	0.551577
S_P3	-7.65833	-7.6218	-7.64779	-7.75471	-7.74115	-7.7523	-7.64264	-7.74938	0.106744	0.000783131	0.0011443	0.106744	0.106744
T_P3	-7.99119	-8.00061	-8.00079	-8.27536	-8.28364	-8.29638	-7.99753	-8.28513	0.287597	1.96514e-06	1.01607e-05	0.287597	0.287597
V_P3	-7.62958	-7.64824	-7.62882	-8.02528	-8.01234	-7.968	-7.63555	-8.00187	0.366322	3.81088e-05	8.46863e-05	0.366322	0.366322
W_P3	-12.6583	-12.627	-12.6243	-10.7401	-10.7592	-10.6243	-12.6366	-10.7078	-1.92872	1.55016e-06	9.01913e-06	-1.92872	0
Y_P3	-10.9635	-10.9192	-10.9165	-9.28359	-9.26014	-9.23428	-10.9331	-9.25934	-1.67375	1.4472e-07	1.85242e-06	-1.67375	0
A_P2	-7.60434	-7.60838	-7.59603	-7.72159	-7.71456	-7.78384	-7.60292	-7.74	0.137081	0.00356083	0.00446849	0.137081	0.137081
C_P2	-10.6221	-10.6151	-10.5828	-9.92259	-9.93031	-10.0194	-10.6067	-9.95745	-0.649224	4.1045e-05	8.99616e-05	-0.649224	0
D_P2	-9.20782	-9.19632	-9.1869	-8.16702	-8.17309	-8.2104	-9.19701	-8.1835	-1.01351	2.76019e-07	2.59782e-06	-1.01351	0
E_P2	-7.76949	-7.7641	-7.75559	-7.63408	-7.64064	-7.64779	-7.76306	-7.64084	-0.122221	2.72015e-05	6.5943e-05	-0.122221	0
F_P2	-9.31456	-9.28839	-9.2809	-8.92259	-8.91372	-8.83423	-9.29462	-8.89018	-0.404437	0.000172608	0.000312059	-0.404437	0
G_P2	-8.20559	-8.1952	-8.2014	-7.93735	-7.91923	-7.9285	-8.20073	-7.92836	-0.272371	1.44509e-06	8.72509e-06	-0.272371	0
H_P2	-9.52417	-9.51992	-9.5312	-9.46149	-9.46248	-9.43844	-9.52509	-9.45414	-0.0709585	0.00113241	0.00157552	-0.0709585	0
I_P2	-8.0693	-8.09515	-8.07382	-8.5048	-8.51157	-8.38654	-8.07942	-8.46764	0.388216	0.000718516	0.00105956	0.388216	0.388216
K_P2	-7.47153	-7.45046	-7.46376	-7.88992	-7.88918	-7.91833	-7.46192	-7.89914	0.437229	2.75804e-06	1.19267e-05	0.437229	0.437229
L_P2	-7.21623	-7.22845	-7.236	-7.41169	-7.40852	-7.45105	-7.22689	-7.42375	0.196861	0.000186642	0.000331808	0.196861	0.196861
M_P2	-9.68923	-9.69159	-9.65468	-9.45617	-9.44383	-9.47863	-9.6785	-9.45954	-0.218958	0.000152798	0.000279401	-0.218958	0
N_P2	-8.82845	-8.85798	-8.86054	-8.72559	-8.70422	-8.7482	-8.84899	-8.726	-0.122988	0.00167192	0.00224075	-0.122988	0
P_P2	-8.0612	-8.06531	-8.05851	-8.17575	-8.183	-8.14749	-8.06167	-8.16875	0.107074	0.000625913	0.000949252	0.107074	0.107074
Q_P2	-8.53255	-8.51852	-8.52979	-8.3648	-8.36276	-8.36755	-8.52695	-8.36504	-0.161916	3.58786e-06	1.40014e-05	-0.161916	0
R_P2	-8.21905	-8.22219	-8.23658	-8.16268	-8.15131	-8.10913	-8.22594	-8.14104	-0.0848955	0.0077748	0.00931812	-0.0848955	0
S_P2	-8.34622	-8.34411	-8.35253	-7.64616	-7.67673	-7.68571	-8.34762	-7.66953	-0.678088	6.34777e-07	4.8364e-06	-0.678088	0
T_P2	-7.91253	-7.91372	-7.90549	-8.31577	-8.29673	-8.25043	-7.91058	-8.28764	0.377062	4.27731e-05	9.18616e-05	0.377062	0.377062
V_P2	-7.31336	-7.31659	-7.32785	-8.04612	-8.05416	-8.01058	-7.31927	-8.03695	0.717687	8.89328e-07	6.055e-06	0.717687	0.717687
W_P2	-11.683	-11.7138	-11.6857	-10.8828	-10.8686	-10.6486	-11.6942	-10.8	-0.89418	0.000305625	0.000512041	-0.89418	0
Y_P2	-9.92995	-9.90094	-9.90184	-9.28123	-9.30753	-9.36378	-9.91091	-9.31751	-0.593399	2.23156e-05	5.53565e-05	-0.593399	0
A_P1	-10.4482	-10.4895	-10.4544	-7.73201	-7.7379	-7.7655	-10.464	-7.74514	-2.71891	8.13363e-09	3.25345e-07	-2.71891	0
C_P1	-11.7861	-11.7658	-11.8033	-9.92259	-9.92661	-10.0841	-11.785	-9.97777	-1.80727	4.85277e-06	1.74727e-05	-1.80727	0
D_P1	-11.6706	-11.6884	-11.577	-8.2213	-8.20639	-8.19916	-11.6454	-8.20895	-3.4364	6.57905e-08	1.16961e-06	-3.4364	0
E_P1	-11.3122	-11.3245	-11.312	-7.58605	-7.5973	-7.58649	-11.3162	-7.58995	-3.72628	2.91332e-11	9.32264e-09	-3.72628	0
F_P1	-6.23891	-6.23244	-6.24291	-8.88813	-8.88109	-8.89639	-6.23809	-8.88854	2.65045	1.01084e-10	1.61734e-08	2.65045	2.65045
G_P1	-11.956	-12.0421	-11.9462	-7.95695	-7.96693	-7.86942	-11.9814	-7.9311	-4.05034	7.92989e-08	1.26878e-06	-4.05034	0
H_P1	-9.18562	-9.16325	-9.17805	-9.41169	-9.42541	-9.56541	-9.17564	-9.46751	0.291865	0.00415415	0.00517249	0.291865	0.291865
I_P1	-11.7336	-11.7526	-11.6486	-8.40398	-8.39951	-8.41746	-11.7116	-8.40698	-3.3046	5.56669e-08	1.04785e-06	-3.3046	0
K_P1	-9.05314	-9.06226	-9.05749	-7.87475	-7.87751	-7.8632	-9.05763	-7.87182	-1.18581	2.07721e-09	1.32942e-07	-1.18581	0
L_P1	-5.71463	-5.71896	-5.71922	-7.44426	-7.43788	-7.46175	-5.7176	-7.44796	1.73036	1.8881e-09	1.32942e-07	1.73036	1.73036
M_P1	-8.00376	-8.01922	-8.00079	-9.41685	-9.43591	-9.29518	-8.00792	-9.38265	1.37472	6.50982e-06	2.14757e-05	1.37472	1.37472
N_P1	-9.37858	-9.36401	-9.36127	-8.71284	-8.72658	-8.7433	-9.36796	-8.72757	-0.640384	4.03257e-07	3.48763e-06	-0.640384	0
P_P1	-11.6462	-11.5797	-11.6243	-8.12735	-8.12667	-8.11651	-11.6167	-8.12351	-3.49323	6.26027e-09	2.86184e-07	-3.49323	0
Q_P1	-9.19446	-9.183	-9.17585	-8.38363	-8.38928	-8.34756	-9.18444	-8.37349	-0.810946	5.54412e-07	4.4353e-06	-0.810946	0
R_P1	-9.05515	-9.06023	-9.03734	-8.18893	-8.21314	-8.17916	-9.05091	-8.19374	-0.857166	2.50293e-07	2.42708e-06	-0.857166	0
S_P1	-11.0018	-11.0993	-11.0636	-7.76454	-7.73385	-7.78217	-11.0549	-7.76019	-3.29472	5.19361e-08	1.03872e-06	-3.29472	0
T_P1	-9.96733	-10.0421	-9.99982	-8.1989	-8.19966	-8.23888	-10.0031	-8.21248	-1.7906	2.40697e-07	2.40697e-06	-1.7906	0
V_P1	-11.8828	-11.949	-11.9613	-8.0612	-8.04811	-8.06665	-11.931	-8.05865	-3.87238	1.04324e-08	3.70928e-07	-3.87238	0
W_P1	-8.32909	-8.33181	-8.36253	-10.8199	-10.8757	-10.7763	-8.34114	-10.824	2.48283	1.40188e-07	1.85242e-06	2.48283	2.48283
Y_P1	-6.61357	-6.59546	-6.59788	-9.37105	-9.34165	-9.29758	-6.6023	-9.33676	2.73446	2.55485e-08	6.28887e-07	2.73446	2.73446
A_P1'	-7.48163	-7.49159	-7.48954	-7.76784	-7.75668	-7.78049	-7.48759	-7.76834	0.280748	3.07117e-06	1.27633e-05	0.280748	0.280748
C_P1'	-10.5637	-10.5797	-10.5654	-10.098	-10.1035	-9.92017	-10.5696	-10.0406	-0.529053	0.000938215	0.00131679	-0.529053	0
D_P1'	-8.7192	-8.73952	-8.71262	-8.24635	-8.24623	-8.17255	-8.72378	-8.22171	-0.502071	4.16212e-05	9.0604e-05	-0.502071	0
E_P1'	-8.42074	-8.44383	-8.44109	-7.55656	-7.55881	-7.64703	-8.43522	-7.58746	-0.847753	1.01847e-05	2.9406e-05	-0.847753	0
F_P1'	-9.75634	-9.76575	-9.76633	-8.88276	-8.90094	-8.93129	-9.76281	-8.905	-0.85781	4.91417e-07	4.13825e-06	-0.85781	0
G_P1'	-8.04912	-8.01234	-8.01255	-8.0312	-8.01725	-7.97182	-8.02467	-8.00676	-0.0179101	0.455537	0.471754	0	0
H_P1'	-9.47489	-9.51713	-9.49503	-9.46416	-9.46785	-9.42267	-9.49568	-9.45156	-0.0441194	0.080256	0.0873535	0	0
I_P1'	-8.03021	-8.02317	-8.07484	-8.48028	-8.48954	-8.4584	-8.04274	-8.47607	0.43333	2.02419e-05	5.18193e-05	0.43333	0.43333
K_P1'	-7.12102	-7.12296	-7.11546	-7.86238	-7.86417	-7.86409	-7.11981	-7.86354	0.743734	5.7015e-10	6.0816e-08	0.743734	0.743734
L_P1'	-7.77031	-7.75258	-7.75888	-7.46683	-7.47122	-7.40643	-7.76059	-7.44816	-0.312431	0.000131313	0.000245061	-0.312431	0
M_P1'	-9.63709	-9.63609	-9.63638	-9.33152	-9.31477	-9.42529	-9.63652	-9.35719	-0.279328	0.00124972	0.00173122	-0.279328	0
N_P1'	-8.43507	-8.4478	-8.45305	-8.76454	-8.75258	-8.77131	-8.44531	-8.76281	0.317505	2.01213e-06	1.01607e-05	0.317505	0.317505
P_P1'	-12.4535	-12.5339	-12.4227	-8.16702	-8.15781	-8.10389	-12.47	-8.14291	-4.32713	3.78559e-08	8.65279e-07	-4.32713	0
Q_P1'	-8.53676	-8.541	-8.52838	-8.32787	-8.34288	-8.37891	-8.53538	-8.34989	-0.185491	0.000285987	0.000483516	-0.185491	0
R_P1'	-7.61765	-7.60468	-7.60936	-8.13052	-8.10035	-8.16706	-7.61056	-8.13265	0.522085	1.19427e-05	3.35235e-05	0.522085	0.522085
S_P1'	-7.36667	-7.35652	-7.35253	-7.67989	-7.68923	-7.76882	-7.35858	-7.71265	0.35407	0.000242241	0.000416758	0.35407	0.35407
T_P1'	-7.8501	-7.85094	-7.85789	-8.28006	-8.27891	-8.22856	-7.85298	-8.26251	0.409529	1.82642e-05	4.87044e-05	0.409529	0.409529
V_P1'	-7.65986	-7.66434	-7.65545	-8.00279	-8.01824	-7.98527	-7.65989	-8.0021	0.342213	4.1184e-06	1.55046e-05	0.342213	0.342213
W_P1'	-12.956	-12.8901	-12.9462	-10.6768	-10.6636	-10.6005	-12.9308	-10.6469	-2.28384	2.10098e-07	2.24105e-06	-2.28384	0
Y_P1'	-10.3611	-10.4202	-10.3968	-9.22356	-9.24854	-9.30961	-10.3927	-9.26057	-1.13211	3.27185e-06	1.32029e-05	-1.13211	0
A_P2'	-7.43572	-7.42085	-7.42594	-7.70493	-7.72417	-7.77298	-7.4275	-7.73402	0.306519	0.0001215	0.000230966	0.306519	0.306519
C_P2'	-11.2101	-11.2302	-11.2274	-10.0898	-10.0582	-10.1781	-11.2225	-10.1087	-1.11387	6.80407e-06	2.22174e-05	-1.11387	0
D_P2'	-8.97683	-8.98319	-8.97661	-8.31336	-8.30873	-8.26207	-8.97888	-8.29472	-0.684155	2.03213e-06	1.01607e-05	-0.684155	0
E_P2'	-8.53115	-8.54383	-8.55392	-7.6014	-7.59289	-7.60194	-8.54297	-7.59874	-0.944224	2.03925e-08	5.93236e-07	-0.944224	0
F_P2'	-8.79278	-8.78407	-8.78468	-8.8615	-8.84919	-8.89457	-8.78718	-8.86842	0.0812411	0.00420526	0.00519569	0.0812411	0.0812411
G_P2'	-7.88544	-7.90458	-7.88915	-7.91071	-7.92661	-7.91833	-7.89306	-7.91855	0.025491	0.0266768	0.0299529	0	0
H_P2'	-9.18562	-9.14808	-9.18247	-9.45086	-9.43065	-9.42006	-9.17206	-9.43386	0.261802	6.39545e-05	0.000131189	0.261802	0.261802
I_P2'	-7.85273	-7.87573	-7.83684	-8.39632	-8.40852	-8.43317	-7.8551	-8.41267	0.557572	3.70278e-06	1.42758e-05	0.557572	0.557572
K_P2'	-7.49453	-7.49228	-7.48954	-7.84923	-7.85094	-7.84733	-7.49212	-7.84917	0.35705	3.72326e-09	1.98574e-07	0.35705	0.35705
L_P2'	-7.07541	-7.06939	-7.08257	-7.42788	-7.43262	-7.39613	-7.07579	-7.41888	0.343089	9.12068e-06	2.74952e-05	0.343089	0.343089
M_P2'	-9.33885	-9.31719	-9.30238	-9.53535	-9.51992	-9.41485	-9.31947	-9.49004	0.170566	0.0122621	0.014426	0	0
N_P2'	-8.6236	-8.64367	-8.64398	-8.74008	-8.72337	-8.7948	-8.63709	-8.75275	0.115661	0.00689722	0.00836027	0.115661	0.115661
P_P2'	-9.52417	-9.50052	-9.49503	-8.13371	-8.14162	-8.06257	-9.50657	-8.11263	-1.39393	8.02881e-07	5.58526e-06	-1.39393	0
Q_P2'	-8.35858	-8.37029	-8.38782	-8.28713	-8.27419	-8.38399	-8.37223	-8.31511	-0.0571228	0.184559	0.196209	0	0
R_P2'	-7.9318	-7.91372	-7.94061	-8.25096	-8.24969	-8.24118	-7.92871	-8.24728	0.318567	3.01247e-06	1.26841e-05	0.318567	0.318567
S_P2'	-8.07133	-8.0582	-8.05041	-7.749	-7.7493	-7.72465	-8.05998	-7.74098	-0.318999	6.22357e-06	2.07452e-05	-0.318999	0
T_P2'	-8.43507	-8.43854	-8.43976	-8.26951	-8.27891	-8.26558	-8.43779	-8.27134	-0.166455	2.41275e-06	1.11896e-05	-0.166455	0
V_P2'	-7.74169	-7.75422	-7.74493	-8.03715	-8.03409	-8.01747	-7.74695	-8.02957	0.282624	2.48081e-06	1.13408e-05	0.282624	0.282624
W_P2'	-11.1659	-11.1764	-11.1475	-10.7995	-10.7592	-10.6547	-11.1633	-10.7378	-0.425492	0.000638163	0.000955286	-0.425492	0
Y_P2'	-9.79614	-9.82658	-9.8101	-9.23264	-9.23016	-9.30479	-9.81094	-9.25586	-0.55508	2.84923e-05	6.80414e-05	-0.55508	0
A_P3'	-7.71681	-7.72337	-7.71582	-7.75226	-7.74522	-7.80925	-7.71866	-7.76891	0.0502426	0.069556	0.0762257	0	0
C_P3'	-11.0096	-11.0104	-11.0076	-9.93735	-9.95274	-10.0155	-11.0092	-9.96853	-1.04067	1.66756e-06	9.36173e-06	-1.04067	0
D_P3'	-7.97207	-7.99284	-7.9969	-8.21905	-8.24162	-8.16269	-7.98727	-8.20779	0.220516	0.000869888	0.00123717	0.220516	0.220516
E_P3'	-7.48434	-7.48205	-7.48135	-7.63935	-7.63836	-7.58137	-7.48258	-7.6197	0.137117	0.00202779	0.00267033	0.137117	0.137117
F_P3'	-9.24177	-9.26014	-9.23888	-8.75634	-8.76741	-8.90002	-9.24693	-8.80792	-0.439005	0.000709944	0.00105177	-0.439005	0
G_P3'	-7.90526	-7.88378	-7.91741	-7.94852	-7.93496	-7.93687	-7.90215	-7.94012	0.0379657	0.0238717	0.0268976	0	0
H_P3'	-9.67061	-9.63912	-9.60342	-9.35362	-9.34165	-9.5741	-9.63772	-9.42312	-0.214595	0.0513457	0.0564626	0	0
I_P3'	-8.11786	-8.12031	-8.11969	-8.41298	-8.40594	-8.44772	-8.11929	-8.42221	0.302929	1.96998e-05	5.12516e-05	0.302929	0.302929
K_P3'	-7.6036	-7.61061	-7.59825	-7.94665	-7.93496	-7.84033	-7.60415	-7.90731	0.303159	0.000860029	0.00122861	0.303159	0.303159
L_P3'	-7.52556	-7.52902	-7.52557	-7.40783	-7.41629	-7.37007	-7.52672	-7.39807	-0.128652	0.000835334	0.00119869	-0.128652	0
M_P3'	-9.74981	-9.78575	-9.76633	-9.44558	-9.49776	-9.59162	-9.76729	-9.51165	-0.255641	0.00435638	0.00536169	-0.255641	0
N_P3'	-8.64162	-8.62705	-8.6379	-8.68455	-8.69789	-8.72707	-8.63552	-8.70317	0.0676474	0.00703791	0.0084986	0.0676474	0.0676474
P_P3'	-8.44163	-8.42672	-8.40837	-8.1369	-8.13519	-8.11546	-8.42557	-8.12918	-0.29639	1.50449e-05	4.11484e-05	-0.29639	0
Q_P3'	-8.41169	-8.43591	-8.43448	-8.3811	-8.37029	-8.35627	-8.42736	-8.36922	-0.0581388	0.00545505	0.00666281	-0.0581388	0
R_P3'	-8.15619	-8.15564	-8.17035	-8.2498	-8.27067	-8.18579	-8.16073	-8.23542	0.0746935	0.0452624	0.0501176	0	0
S_P3'	-8.08359	-8.05315	-8.07587	-7.78109	-7.7699	-7.78133	-8.07087	-7.77744	-0.293434	7.6709e-06	2.38319e-05	-0.293434	0
T_P3'	-8.27068	-8.27067	-8.26676	-8.22469	-8.21314	-8.29638	-8.26937	-8.24474	-0.0246308	0.398247	0.415111	0	0
V_P3'	-7.85098	-7.8527	-7.84645	-8.02134	-8.01824	-7.98238	-7.85004	-8.00732	0.157276	0.000239961	0.000415068	0.157276	0.157276
W_P3'	-11.5076	-11.5005	-11.4651	-10.5926	-10.6032	-10.8238	-11.4911	-10.6732	-0.817843	0.000433916	0.000694265	-0.817843	0
Y_P3'	-9.79951	-9.81969	-9.8273	-9.27185	-9.25549	-9.26441	-9.8155	-9.26392	-0.551582	5.36934e-07	4.40561e-06	-0.551582	0
A_P4'	-7.83362	-7.82572	-7.80925	-7.7953	-7.78323	-7.7948	-7.82286	-7.79111	-0.0317496	0.0178929	0.0205223	0	0
C_P4'	-10.7662	-10.8266	-10.8377	-9.94852	-9.94148	-10.0514	-10.8102	-9.98047	-0.829687	3.83942e-05	8.4732e-05	-0.829687	0
D_P4'	-7.95414	-7.96124	-7.97661	-8.17903	-8.1709	-8.1529	-7.96399	-8.16761	0.203617	3.68344e-05	8.3007e-05	0.203617	0.203617
E_P4'	-7.61394	-7.60987	-7.60861	-7.65833	-7.65359	-7.59677	-7.61081	-7.63623	0.025424	0.269334	0.284445	0	0
F_P4'	-9.2123	-9.20751	-9.18912	-8.8233	-8.81798	-8.80839	-9.20298	-8.81656	-0.386422	1.27427e-06	7.99544e-06	-0.386422	0
G_P4'	-7.76454	-7.76327	-7.76882	-7.96828	-7.9717	-7.91373	-7.76554	-7.95123	0.18569	0.000595897	0.000912378	0.18569	0.18569
H_P4'	-9.52975	-9.52831	-9.53968	-9.31216	-9.34906	-9.52277	-9.53258	-9.39466	-0.137916	0.101256	0.109465	0	0
I_P4'	-8.27185	-8.26014	-8.26441	-8.44822	-8.44118	-8.47999	-8.26547	-8.45646	0.190995	0.000104257	0.000203428	0.190995	0.190995
K_P4'	-7.48977	-7.47459	-7.4868	-7.89532	-7.91189	-7.88554	-7.48372	-7.89758	0.41386	1.32729e-06	8.16793e-06	0.41386	0.41386
L_P4'	-7.63634	-7.65129	-7.64398	-7.41041	-7.40337	-7.44573	-7.64387	-7.41983	-0.224038	8.41796e-05	0.000167314	-0.224038	0
M_P4'	-9.70809	-9.73628	-9.70465	-9.50755	-9.47324	-9.38399	-9.71634	-9.45493	-0.261408	0.00237763	0.00306791	-0.261408	0
N_P4'	-8.47085	-8.49639	-8.50329	-8.7208	-8.72819	-8.83771	-8.49018	-8.76223	0.272055	0.00223479	0.00290705	0.272055	0.272055
P_P4'	-8.14544	-8.13093	-8.15833	-8.10011	-8.10349	-8.06665	-8.1449	-8.09008	-0.0548188	0.018023	0.0205977	0	0
Q_P4'	-8.5048	-8.49502	-8.47321	-8.36855	-8.37533	-8.32785	-8.49101	-8.35724	-0.133767	0.00158102	0.0021347	-0.133767	0
R_P4'	-8.1616	-8.1698	-8.15616	-8.16485	-8.16652	-8.16816	-8.16252	-8.16651	0.00399089	0.383282	0.400818	0	0
S_P4'	-8.10531	-8.09827	-8.1144	-7.75144	-7.75422	-7.69436	-8.10599	-7.73334	-0.372651	4.94025e-05	0.000104102	-0.372651	0
T_P4'	-8.37481	-8.39311	-8.37259	-8.27185	-8.29434	-8.23773	-8.38017	-8.26797	-0.112198	0.00316804	0.00401362	-0.112198	0
V_P4'	-7.91162	-7.91464	-7.91098	-8.04412	-8.0321	-8.15399	-7.91241	-8.07674	0.164326	0.0133116	0.0155464	0	0
W_P4'	-11.5637	-11.5339	-11.52	-10.6522	-10.6822	-10.6547	-11.5392	-10.663	-0.876167	6.7865e-07	4.93563e-06	-0.876167	0
Y_P4'	-9.72399	-9.70739	-9.70783	-9.2123	-9.20078	-9.28802	-9.71307	-9.2337	-0.479368	6.73544e-05	0.000136414	-0.479368	0
A_P5'	-7.76454	-7.76162	-7.76301	-7.80288	-7.80432	-7.81524	-7.76306	-7.80748	0.044419	0.00037079	0.000608476	0.044419	0.044419
C_P5'	-10.8615	-10.9046	-10.9387	-9.99023	-10.0381	-10.0514	-10.9016	-10.0266	-0.875029	7.24683e-06	2.3156e-05	-0.875029	0
D_P5'	-7.7065	-7.71536	-7.72465	-8.23605	-8.24623	-8.21153	-7.7155	-8.23127	0.515766	1.50612e-06	8.92513e-06	0.515766	0.515766
E_P5'	-7.30436	-7.29374	-7.291	-7.5948	-7.59951	-7.56181	-7.29637	-7.58537	0.289004	2.10003e-05	5.29142e-05	0.289004	0.289004
F_P5'	-9.32909	-9.32692	-9.34385	-8.88276	-8.87751	-8.87299	-9.33329	-8.87775	-0.455531	1.82916e-07	2.1679e-06	-0.455531	0
G_P5'	-7.78776	-7.81113	-7.78889	-7.88723	-7.9064	-7.94624	-7.79593	-7.91329	0.117366	0.00346861	0.0043699	0.117366	0.117366
H_P5'	-9.57519	-9.61806	-9.58868	-9.45883	-9.4228	-9.42791	-9.59398	-9.43651	-0.157465	0.000744331	0.0010926	-0.157465	0
I_P5'	-8.24521	-8.25433	-8.23428	-8.48028	-8.4598	-8.47592	-8.24461	-8.472	0.227392	1.16466e-05	3.29814e-05	0.227392	0.227392
K_P5'	-7.64616	-7.63534	-7.64703	-7.80711	-7.81198	-7.88104	-7.64284	-7.83338	0.19054	0.00139944	0.00192198	0.19054	0.19054
L_P5'	-7.79782	-7.78826	-7.78889	-7.47354	-7.4665	-7.39101	-7.79166	-7.44368	-0.347975	0.000197022	0.000344788	-0.347975	0
M_P5'	-9.91527	-9.92291	-9.92387	-9.47758	-9.48681	-9.52557	-9.92068	-9.49666	-0.424027	9.201e-06	2.74952e-05	-0.424027	0
N_P5'	-8.65071	-8.62255	-8.64398	-8.78776	-8.79079	-8.81352	-8.63908	-8.79736	0.158277	0.000176095	0.000314807	0.158277	0.158277
P_P5'	-8.18013	-8.16543	-8.16597	-8.12523	-8.09203	-8.17475	-8.17051	-8.13067	-0.0398393	0.179384	0.191343	0	0
Q_P5'	-8.48298	-8.46382	-8.46646	-8.37733	-8.39567	-8.35627	-8.47109	-8.37642	-0.0946639	0.00181686	0.00241243	-0.0946639	0
R_P5'	-8.31939	-8.31841	-8.32418	-8.23719	-8.22674	-8.14966	-8.32066	-8.20453	-0.11613	0.0137126	0.0158986	0	0
S_P5'	-8.03715	-8.02515	-8.02638	-7.68689	-7.68923	-7.71902	-8.02956	-7.69838	-0.331181	7.3086e-06	2.3156e-05	-0.331181	0
T_P5'	-8.31336	-8.34782	-8.34756	-8.26369	-8.23932	-8.26793	-8.33625	-8.25698	-0.0792706	0.00545518	0.00666281	-0.0792706	0
V_P5'	-7.97778	-7.99866	-8.00274	-8.00765	-8.02713	-7.9585	-7.99306	-7.99776	0.00469745	0.84019	0.853527	0	0
W_P5'	-11.7081	-11.7395	-11.711	-10.5868	-10.5797	-10.7564	-11.7195	-10.641	-1.07856	5.13267e-05	0.00010735	-1.07856	0
Y_P5'	-9.93365	-9.90458	-9.87299	-9.21455	-9.23016	-9.28565	-9.90374	-9.24345	-0.660288	1.86039e-05	4.8797e-05	-0.660288	0
A_P6'	-7.72399	-7.72096	-7.7376	-7.79362	-7.79247	-7.75394	-7.72752	-7.78001	0.0524968	0.0199798	0.0227528	0	0
C_P6'	-10.8336	-10.8266	-10.8659	-10.0451	-9.99866	-10.0636	-10.842	-10.0358	-0.806227	3.80991e-06	1.45139e-05	-0.806227	0
D_P6'	-7.75307	-7.74196	-7.75148	-8.2213	-8.20751	-8.18468	-7.74884	-8.2045	0.455661	2.20217e-06	1.05178e-05	0.455661	0.455661
E_P6'	-7.32423	-7.32448	-7.31567	-7.62062	-7.61359	-7.58868	-7.32146	-7.60763	0.286171	9.27964e-06	2.74952e-05	0.286171	0.286171
F_P6'	-9.40142	-9.38419	-9.39677	-8.85098	-8.87038	-8.86942	-9.39413	-8.86359	-0.530536	3.32956e-07	3.04417e-06	-0.530536	0
G_P6'	-7.81902	-7.82485	-7.80925	-7.97017	-7.96124	-7.89367	-7.81771	-7.94169	0.123985	0.00725641	0.00872951	0.123985	0.123985
H_P6'	-9.5637	-9.56815	-9.5741	-9.42463	-9.43328	-9.55106	-9.56865	-9.46966	-0.0989932	0.0726843	0.0793822	0	0
I_P6'	-8.26369	-8.28009	-8.2609	-8.41556	-8.45846	-8.44374	-8.26823	-8.43925	0.171025	0.00025318	0.000430945	0.171025	0.171025
K_P6'	-7.67989	-7.6908	-7.67867	-7.86502	-7.85534	-7.85966	-7.68312	-7.86	0.176885	3.14782e-06	1.29141e-05	0.176885	0.176885
L_P6'	-7.71602	-7.71695	-7.71982	-7.42139	-7.415	-7.40772	-7.7176	-7.4147	-0.302896	2.0304e-07	2.24044e-06	-0.302896	0
M_P6'	-10.0332	-9.99866	-9.97278	-9.39377	-9.39695	-9.41226	-10.0015	-9.40099	-0.600549	5.25817e-06	1.86957e-05	-0.600549	0
N_P6'	-8.60287	-8.58703	-8.60787	-8.80966	-8.80772	-8.74004	-8.59926	-8.7858	0.186548	0.00141649	0.00193708	0.186548	0.186548
P_P6'	-8.20447	-8.21088	-8.21605	-8.07847	-8.09411	-8.21379	-8.21047	-8.12879	-0.0816783	0.129443	0.138534	0	0
Q_P6'	-8.47085	-8.48954	-8.48135	-8.32787	-8.32448	-8.41356	-8.48058	-8.3553	-0.125279	0.0134055	0.0155991	0	0
R_P6'	-8.38996	-8.35154	-8.36378	-8.19335	-8.19855	-8.18912	-8.36843	-8.19368	-0.174752	0.000115217	0.000220774	-0.174752	0
S_P6'	-8.06423	-8.0582	-8.07382	-7.78859	-7.79247	-7.7433	-8.06542	-7.77479	-0.29063	5.99545e-05	0.000123777	-0.29063	0
T_P6'	-8.32544	-8.33549	-8.32418	-8.26951	-8.26364	-8.21266	-8.32837	-8.2486	-0.0797696	0.0123093	0.0144284	0	0
V_P6'	-7.89442	-7.91464	-7.90366	-7.98639	-7.98127	-8.02142	-7.90424	-7.99636	0.0921209	0.0026933	0.00343368	0.0921209	0.0921209
W_P6'	-11.5523	-11.5339	-11.5654	-10.6043	-10.5914	-10.8377	-11.5505	-10.6778	-0.872723	0.000411742	0.000662098	-0.872723	0
Y_P6'	-9.83362	-9.84045	-9.85172	-9.23264	-9.25317	-9.29518	-9.84193	-9.26033	-0.581599	7.00067e-06	2.26284e-05	-0.581599	0
A_P7'	-7.81902	-7.82572	-7.8247	-7.77445	-7.78072	-7.82125	-7.82315	-7.79214	-0.0310066	0.104501	0.112593	0	0
C_P7'	-10.9485	-11.0104	-11.0076	-10.1063	-10.1288	-10.0718	-10.9888	-10.1023	-0.88654	4.49539e-06	1.65348e-05	-0.88654	0
D_P7'	-7.83621	-7.84656	-7.83249	-8.19225	-8.20526	-8.15399	-7.83842	-8.18383	0.345412	2.69198e-05	6.57583e-05	0.345412	0.345412
E_P7'	-7.35734	-7.36276	-7.34632	-7.64313	-7.65282	-7.6991	-7.35547	-7.66502	0.309543	6.61106e-05	0.000134748	0.309543	0.309543
F_P7'	-9.17684	-9.17639	-9.1869	-8.91709	-8.92107	-8.90002	-9.18004	-8.91273	-0.267315	3.34199e-06	1.32029e-05	-0.267315	0
G_P7'	-7.79698	-7.80517	-7.79311	-7.93828	-7.92107	-7.89911	-7.79842	-7.91949	0.121067	0.000521962	0.00080957	0.121067	0.121067
H_P7'	-9.58969	-9.63307	-9.57991	-9.37858	-9.35901	-9.39165	-9.60089	-9.37641	-0.224477	0.000287088	0.000483516	-0.224477	0
I_P7'	-8.2315	-8.24047	-8.23428	-8.40783	-8.38673	-8.44905	-8.23542	-8.41454	0.179123	0.000635399	0.000955286	0.179123	0.179123
K_P7'	-7.79111	-7.74685	-7.76799	-7.84227	-7.85182	-7.82211	-7.76865	-7.83874	0.0700876	0.010623	0.0125903	0	0
L_P7'	-7.54733	-7.53464	-7.54821	-7.40591	-7.40852	-7.40967	-7.54339	-7.40803	-0.13536	7.41237e-06	2.32545e-05	-0.13536	0
M_P7'	-9.84054	-9.84394	-9.8447	-9.3811	-9.38928	-9.52557	-9.84306	-9.43199	-0.411072	0.000931885	0.00131367	-0.411072	0
N_P7'	-8.64767	-8.64824	-8.63941	-8.79614	-8.79079	-8.78468	-8.64511	-8.79054	0.145427	4.85958e-06	1.74727e-05	0.145427	0.145427
P_P7'	-8.33763	-8.34782	-8.34261	-8.07032	-8.07144	-8.08308	-8.34269	-8.07494	-0.267742	7.47001e-07	5.31201e-06	-0.267742	0
Q_P7'	-8.48841	-8.5088	-8.50744	-8.34868	-8.33549	-8.40837	-8.50155	-8.36418	-0.137368	0.00418336	0.00518867	-0.137368	0
R_P7'	-8.39759	-8.39695	-8.41356	-8.18232	-8.18521	-8.17035	-8.4027	-8.1793	-0.223403	6.02878e-06	2.05235e-05	-0.223403	0
S_P7'	-8.12946	-8.11714	-8.14103	-7.77196	-7.7608	-7.71182	-8.12921	-7.74819	-0.381018	4.22691e-05	9.13927e-05	-0.381018	0
T_P7'	-8.26602	-8.27067	-8.27381	-8.28477	-8.29315	-8.24003	-8.27016	-8.27265	0.00248227	0.888653	0.899902	0	0
V_P7'	-7.85098	-7.84919	-7.85436	-8.01252	-8.02219	-7.9872	-7.85151	-8.0073	0.155793	0.000121979	0.000230966	0.155793	0.155793
W_P7'	-11.3413	-11.3245	-11.2644	-10.8063	-10.8128	-10.8238	-11.3101	-10.8143	-0.495752	3.18841e-05	7.44737e-05	-0.495752	0
Y_P7'	-9.58678	-9.58265	-9.59162	-9.31939	-9.29792	-9.29041	-9.58702	-9.30257	-0.284444	6.1379e-06	2.0675e-05	-0.284444	0
A_P8'	-7.86678	-7.85622	-7.8632	-7.81051	-7.80517	-7.80839	-7.86207	-7.80802	-0.054046	9.90574e-05	0.000194468	-0.054046	0
C_P8'	-11.0491	-11.0261	-11.0883	-10.0174	-9.99091	-10.0718	-11.0545	-10.0267	-1.02781	4.2839e-06	1.59401e-05	-1.02781	0
D_P8'	-7.88813	-7.87841	-7.87388	-8.2498	-8.2313	-8.22514	-7.88014	-8.23541	0.355274	1.97821e-06	1.01607e-05	0.355274	0.355274
E_P8'	-7.38426	-7.39247	-7.37955	-7.61542	-7.60913	-7.64322	-7.38543	-7.62259	0.237162	2.87122e-05	6.80585e-05	0.237162	0.237162
F_P8'	-8.99601	-8.96219	-8.98623	-8.94292	-8.93775	-8.81867	-8.98148	-8.89978	-0.0816959	0.122385	0.13142	0	0
G_P8'	-7.80204	-7.79838	-7.80839	-7.90707	-7.91831	-7.93036	-7.80294	-7.91858	0.115642	9.43811e-05	0.000186432	0.115642	0.115642
H_P8'	-9.71761	-9.72658	-9.72707	-9.43769	-9.45179	-9.46511	-9.72375	-9.45153	-0.272224	5.64889e-06	1.98642e-05	-0.272224	0
I_P8'	-8.19225	-8.19632	-8.21945	-8.40655	-8.38673	-8.47727	-8.20267	-8.42352	0.220847	0.00154562	0.00209576	0.220847	0.220847
K_P8'	-7.79362	-7.80262	-7.79142	-7.87298	-7.8686	-7.85877	-7.79589	-7.86678	0.0708979	0.000197175	0.000344788	0.0708979	0.0708979
L_P8'	-7.59773	-7.59436	-7.60416	-7.36917	-7.38039	-7.38399	-7.59875	-7.37785	-0.220898	1.99323e-06	1.01607e-05	-0.220898	0
M_P8'	-9.76949	-9.74278	-9.69199	-9.49113	-9.44648	-9.48954	-9.73475	-9.47571	-0.259038	0.00066219	0.000985585	-0.259038	0
N_P8'	-8.74169	-8.74767	-8.73192	-8.76784	-8.76741	-8.72223	-8.74043	-8.75249	0.0120669	0.487879	0.501998	0	0
P_P8'	-8.33274	-8.31356	-8.33275	-8.04113	-8.05517	-8.13459	-8.32635	-8.07696	-0.249388	0.00111401	0.00155669	-0.249388	0
Q_P8'	-8.44031	-8.44648	-8.44506	-8.39504	-8.40723	-8.33398	-8.44395	-8.37875	-0.0651973	0.045585	0.0503006	0	0
R_P8'	-8.32909	-8.34782	-8.35253	-8.20224	-8.21427	-8.14211	-8.34315	-8.1862	-0.156945	0.00258887	0.00331375	-0.156945	0
S_P8'	-8.06727	-8.09411	-8.09345	-7.69627	-7.70898	-7.76136	-8.08494	-7.7222	-0.362738	7.63125e-05	0.000152625	-0.362738	0
T_P8'	-8.30138	-8.28246	-8.27263	-8.32423	-8.33304	-8.20702	-8.28549	-8.2881	0.00260732	0.952902	0.952902	0	0
V_P8'	-7.87564	-7.88199	-7.86586	-8.06828	-8.05416	-8.01846	-7.8745	-8.04697	0.17247	0.000375918	0.000611591	0.17247	0.17247
W_P8'	-11.0898	-11.1161	-11.1218	-10.6892	-10.676	-10.667	-11.1092	-10.6774	-0.431821	3.31714e-06	1.32029e-05	-0.431821	0
Y_P8'	-9.44822	-9.47595	-9.4678	-9.2213	-9.22333	-9.36629	-9.46399	-9.27031	-0.193683	0.0164373	0.0189206	0	0

## Sheet: FIX
ID	specificity_1	specificity_2	specificity_3	specificity_CTRL_1	specificity_CTRL_2	specificity_CTRL_3	median_specificity	median_CTRL_specificity	FC	pval	p_val_adj	FC significant	FC significant positive
A_P8	-7.72646	-7.72724	-7.72822	-7.76311	-7.7639	-7.76514	-7.7273	-7.76405	0.0367478	1.21002e-06	1.76004e-05	0.0367478	0.0367478
C_P8	-11.0957	-11.1509	-11.1415	-9.85058	-9.85136	-10.257	-11.1294	-9.98631	-1.14307	0.00110955	0.00215185	-1.14307	0
D_P8	-7.54224	-7.53395	-7.56583	-8.18524	-8.18602	-8.37435	-7.54734	-8.24854	0.7012	0.000385395	0.000956018	0.7012	0.7012
E_P8	-7.18169	-7.17188	-7.18018	-7.5468	-7.54758	-7.38663	-7.17792	-7.49367	0.315751	0.00415407	0.00664652	0.315751	0.315751
F_P8	-9.26562	-9.29677	-9.22725	-8.83935	-8.82899	-8.78667	-9.26321	-8.81834	-0.444872	6.60169e-05	0.000270839	-0.444872	0
G_P8	-7.39525	-7.41673	-7.4115	-8.04968	-8.05046	-7.87617	-7.40783	-7.9921	0.584275	0.000558203	0.00124045	0.584275	0.584275
H_P8	-9.91984	-9.89716	-9.81959	-9.49303	-9.49381	-9.52003	-9.87886	-9.50229	-0.376577	0.000284816	0.000736605	-0.376577	0
I_P8	-8.60265	-8.60343	-8.65213	-8.57445	-8.56596	-8.45825	-8.6194	-8.53289	-0.0865171	0.101413	0.119309	0	0
K_P8	-8.13633	-8.13711	-8.12771	-7.78449	-7.78527	-7.93507	-8.13372	-7.83494	-0.298777	0.0039856	0.00647406	-0.298777	0
L_P8	-7.85058	-7.85136	-7.86468	-7.43273	-7.43351	-7.47564	-7.85554	-7.44729	-0.408249	1.05385e-05	8.02937e-05	-0.408249	0
M_P8	-9.44119	-9.45904	-9.41569	-9.29599	-9.29677	-9.14152	-9.43864	-9.24476	-0.193881	0.0217889	0.0277786	0	0
N_P8	-8.49303	-8.47632	-8.49323	-8.58379	-8.58457	-8.92309	-8.48752	-8.69715	0.209628	0.137461	0.158229	0	0
P_P8	-8.19237	-8.19315	-8.17662	-8.15014	-8.15092	-8.1981	-8.18738	-8.16639	-0.0209922	0.278315	0.303962	0	0
Q_P8	-8.29599	-8.25145	-8.26453	-8.31142	-8.3122	-8.36622	-8.27065	-8.32995	0.0592932	0.0574758	0.0701994	0	0
R_P8	-8.55596	-8.53848	-8.53818	-8.34278	-8.34356	-8.25699	-8.5442	-8.31445	-0.229756	0.0014326	0.00269666	-0.229756	0
S_P8	-7.98021	-8.03118	-8.00907	-7.83935	-7.84013	-7.73343	-8.00682	-7.8043	-0.202515	0.00618797	0.00916736	-0.202515	0
T_P8	-8.19953	-8.16486	-8.19091	-8.25066	-8.25145	-8.34211	-8.1851	-8.28141	0.0963108	0.039899	0.0500693	0	0
V_P8	-8.26562	-8.24403	-8.24204	-7.96793	-7.96872	-7.91714	-8.25056	-7.95126	-0.299298	8.82874e-05	0.000328511	-0.299298	0
W_P8	-11.6807	-11.6814	-11.7545	-10.7631	-10.7639	-10.4844	-11.7055	-10.6705	-1.03505	0.000423079	0.00101361	-1.03505	0
Y_P8	-9.28072	-9.35951	-9.2721	-9.31142	-9.3122	-9.36622	-9.30411	-9.32995	0.0258378	0.479923	0.506788	0	0
A_P7	-7.91394	-7.91472	-7.91714	-7.73684	-7.73762	-7.75981	-7.91527	-7.74475	-0.170515	2.32758e-05	0.000133004	-0.170515	0
C_P7	-11.2067	-11.2075	-11.257	-10.1501	-10.1509	-9.77587	-11.2237	-10.0256	-1.1981	0.000682587	0.00143703	-1.1981	0
D_P7	-7.56518	-7.58926	-7.55194	-8.09569	-8.09647	-8.17662	-7.56879	-8.12293	0.554135	4.41115e-05	0.000207584	0.554135	0.554135
E_P7	-7.27315	-7.27393	-7.26076	-7.58848	-7.58457	-7.66205	-7.26928	-7.6117	0.342423	0.000179483	0.000545973	0.342423	0.342423
F_P7	-9.10911	-9.17893	-9.1981	-8.88479	-8.89716	-9.04754	-9.16205	-8.94317	-0.218883	0.020527	0.0265937	0	0
G_P7	-7.39937	-7.36352	-7.38253	-8.08239	-8.08317	-8.04754	-7.3818	-8.07104	0.689233	1.594e-06	2.07928e-05	0.689233	0.689233
H_P7	-10.296	-10.2664	-10.114	-9.91984	-9.92062	-9.2721	-10.2255	-9.70419	-0.521286	0.0798386	0.0956867	0	0
I_P7	-8.51073	-8.51151	-8.52003	-8.40763	-8.41673	-8.39075	-8.51409	-8.40504	-0.109052	0.00018256	0.000545973	-0.109052	0
K_P7	-7.91984	-7.96872	-7.99647	-7.8733	-7.86837	-7.91122	-7.96167	-7.88429	-0.0773801	0.0416957	0.0517156	0	0
L_P7	-7.76311	-7.75333	-7.77587	-7.52865	-7.52943	-7.3461	-7.7641	-7.46806	-0.296042	0.00847845	0.0121121	0	0
M_P7	-9.52865	-9.54758	-9.57517	-9.60265	-9.60343	-9.3184	-9.55047	-9.50816	-0.0423072	0.681706	0.699186	0	0
N_P7	-8.80618	-8.78527	-8.78667	-8.63141	-8.62254	-8.66205	-8.79271	-8.63867	-0.154044	0.000360463	0.000915462	-0.154044	0
P_P7	-8.28834	-8.3122	-8.28737	-8.21395	-8.2075	-8.05405	-8.29597	-8.1585	-0.137464	0.0600909	0.0728374	0	0
Q_P7	-8.43273	-8.45904	-8.43257	-8.23587	-8.23665	-8.3501	-8.44144	-8.27421	-0.167237	0.0127161	0.0171977	0	0
R_P7	-8.66075	-8.59397	-8.64229	-8.18524	-8.18602	-8.22725	-8.63234	-8.1995	-0.432832	5.80598e-05	0.000244462	-0.432832	0
S_P7	-7.71103	-7.72724	-7.71267	-7.58848	-7.58926	-7.73343	-7.71698	-7.63706	-0.0799195	0.174466	0.195207	0	0
T_P7	-8.09569	-8.09647	-8.10725	-8.20672	-8.2075	-8.32626	-8.0998	-8.24683	0.147024	0.0210984	0.0271144	0	0
V_P7	-8.10911	-8.07657	-8.0606	-7.93171	-7.9325	-8.04754	-8.08209	-7.97058	-0.11151	0.0531524	0.0654184	0	0
W_P7	-11.3911	-11.2664	-11.3184	-10.6807	-10.6814	-10.842	-11.3253	-10.7347	-0.590631	0.00079892	0.00163881	-0.590631	0
Y_P7	-9.29599	-9.2664	-9.3028	-9.47554	-9.47632	-9.43257	-9.28839	-9.46147	0.17308	0.000692765	0.00144892	0.17308	0.17308
A_P6	-7.68065	-7.68143	-7.67705	-7.67565	-7.67145	-7.8476	-7.67971	-7.73157	0.0518562	0.422155	0.450298	0	0
C_P6	-11.0432	-11.0965	-11.0346	-9.89638	-9.89716	-10.0871	-11.0581	-9.9602	-1.09789	7.79724e-05	0.000300616	-1.09789	0
D_P6	-7.72129	-7.74807	-7.71267	-8.26562	-8.2589	-8.24204	-7.72735	-8.25552	0.528174	2.03351e-06	2.50278e-05	0.528174	0.528174
E_P6	-7.38705	-7.41257	-7.40317	-7.57911	-7.58457	-7.57986	-7.40093	-7.58118	0.180255	1.91629e-05	0.000113558	0.180255	0.180255
F_P6	-8.83935	-8.87408	-8.85327	-8.77376	-8.7639	-9.0606	-8.85557	-8.86609	0.0105179	0.919551	0.919551	0	0
G_P6	-7.55596	-7.55674	-7.56119	-7.85058	-7.85136	-7.91714	-7.55796	-7.87303	0.315067	0.000141109	0.00045949	0.315067	0.315067
H_P6	-9.85058	-9.82899	-9.86468	-9.49303	-9.49381	-9.55656	-9.84808	-9.51446	-0.333619	0.000142155	0.00045949	-0.333619	0
I_P6	-8.51966	-8.46765	-8.52003	-8.47554	-8.47632	-8.44108	-8.50245	-8.46431	-0.0381363	0.142393	0.163318	0	0
K_P6	-8.15709	-8.15092	-8.19091	-7.91394	-7.92062	-7.89944	-8.16631	-7.91133	-0.25497	5.21419e-05	0.000228567	-0.25497	0
L_P6	-7.77376	-7.80696	-7.83633	-7.52865	-7.52943	-7.39075	-7.80569	-7.48294	-0.322744	0.00286032	0.00481737	-0.322744	0
M_P6	-9.5468	-9.60343	-9.52003	-9.64112	-9.64191	-9.79756	-9.55675	-9.69353	0.136779	0.0762088	0.0916798	0	0
N_P6	-8.5468	-8.52044	-8.51104	-8.80618	-8.81794	-8.68209	-8.52609	-8.76874	0.242642	0.00561138	0.00855068	0.242642	0.242642
P_P6	-8.01769	-7.97484	-7.98398	-8.06922	-8.07	-7.99647	-7.99217	-8.04523	0.0530595	0.127365	0.149293	0	0
Q_P6	-8.21395	-8.22931	-8.21991	-8.43273	-8.43351	-8.34211	-8.22106	-8.40278	0.181726	0.00406165	0.00656428	0.181726	0.181726
R_P6	-8.73164	-8.70161	-8.72302	-8.22122	-8.21473	-8.20533	-8.71875	-8.21376	-0.504992	9.37494e-07	1.69151e-05	-0.504992	0
S_P6	-7.83935	-7.84013	-7.82515	-7.67565	-7.67145	-7.53362	-7.83488	-7.62691	-0.20797	0.0113948	0.0156495	0	0
T_P6	-8.11587	-8.09647	-8.12771	-8.32702	-8.3278	-8.26453	-8.11335	-8.30645	0.193097	0.00107477	0.00209711	0.193097	0.193097
V_P6	-8.20672	-8.16486	-8.16953	-8.04968	-8.05046	-8.04106	-8.18037	-8.04706	-0.133306	0.000604225	0.00131532	-0.133306	0
W_P6	-11.2067	-11.3919	-11.257	-10.327	-10.3278	-10.672	-11.2852	-10.4423	-0.842933	0.00271272	0.00459297	-0.842933	0
Y_P6	-9.22122	-9.2075	-9.15546	-9.20672	-9.2075	-9.53818	-9.19473	-9.31747	0.12274	0.33528	0.362465	0	0
A_P5	-7.73684	-7.69149	-7.72822	-7.77376	-7.77454	-7.70241	-7.71885	-7.75024	0.031391	0.319883	0.346992	0	0
C_P5	-11.9437	-12.044	-12.0346	-10.4243	-10.4251	-9.93507	-12.0074	-10.2615	-1.74594	0.000465541	0.00106409	-1.74594	0
D_P5	-7.56981	-7.57523	-7.59878	-8.21395	-8.2075	-8.26453	-7.58127	-8.22866	0.647387	5.54432e-06	4.43546e-05	0.647387	0.647387
E_P5	-7.04968	-7.06346	-7.07709	-7.57911	-7.5799	-7.71267	-7.06341	-7.62389	0.560488	0.000240821	0.000647587	0.560488	0.560488
F_P5	-9.39115	-9.37563	-9.33416	-8.8733	-8.88557	-8.99647	-9.36698	-8.91845	-0.448532	0.000464587	0.00106409	-0.448532	0
G_P5	-7.46256	-7.48067	-7.48881	-7.95576	-7.95049	-7.91714	-7.47735	-7.94113	0.463785	5.48658e-06	4.43546e-05	0.463785	0.463785
H_P5	-10.0432	-10.0965	-10.0606	-9.44119	-9.44197	-9.67203	-10.0668	-9.5184	-0.548368	0.00219884	0.00386609	-0.548368	0
I_P5	-8.51966	-8.54758	-8.52003	-8.51966	-8.52044	-8.46692	-8.52909	-8.50234	-0.0267492	0.25166	0.27674	0	0
K_P5	-8.14322	-8.11665	-8.12771	-7.92577	-7.92655	-7.89944	-8.12919	-7.91725	-0.211942	5.60567e-05	0.000239175	-0.211942	0
L_P5	-8.06267	-8.07657	-8.04754	-7.40349	-7.40428	-7.3461	-8.06226	-7.38462	-0.677639	5.50621e-06	4.43546e-05	-0.677639	0
M_P5	-9.52865	-9.60343	-9.53818	-9.5468	-9.54758	-9.25699	-9.55675	-9.45046	-0.106296	0.345763	0.371289	0	0
N_P5	-8.52865	-8.51151	-8.51104	-8.60265	-8.60343	-8.83073	-8.51707	-8.67894	0.161871	0.100593	0.119222	0	0
P_P5	-8.38297	-8.33566	-8.3501	-8.07579	-8.08317	-8.14152	-8.35625	-8.10016	-0.256084	0.000516965	0.00116499	-0.256084	0
Q_P5	-8.35872	-8.35951	-8.33416	-8.64112	-8.64191	-8.34211	-8.3508	-8.54171	0.190916	0.129289	0.150995	0	0
R_P5	-8.56518	-8.52044	-8.52003	-8.15014	-8.15092	-8.07377	-8.53522	-8.12494	-0.410272	0.000158099	0.000500908	-0.410272	0
S_P5	-7.63626	-7.6566	-7.6325	-7.74729	-7.74807	-7.79756	-7.64179	-7.76431	0.12252	0.00255572	0.00435015	0.12252	0.12252
T_P5	-8.26562	-8.27393	-8.26453	-8.17815	-8.17188	-8.14847	-8.26802	-8.16617	-0.101857	0.000430131	0.00101957	-0.101857	0
V_P5	-7.98639	-7.98717	-7.99021	-7.86758	-7.86267	-8.15546	-7.98792	-7.9619	-0.0260192	0.80137	0.81409	0	0
W_P5	-11.7631	-11.7639	-11.672	-10.8062	-10.807	-10.594	-11.733	-10.7357	-0.997288	0.00020638	0.000586735	-0.997288	0
Y_P5	-9.51073	-9.49381	-9.55656	-9.22122	-9.222	-9.08707	-9.52036	-9.17676	-0.343599	0.00211307	0.00377755	-0.343599	0
A_P4	-7.55137	-7.5799	-7.59403	-7.71103	-7.71181	-7.66205	-7.5751	-7.69496	0.119862	0.00441696	0.00699716	0.119862	0.119862
C_P4	-12.0432	-12.1509	-12.257	-10.1782	-10.1789	-9.81959	-12.1504	-10.0589	-2.09149	0.000100224	0.00036445	-2.09149	0
D_P4	-7.98021	-7.96872	-7.99647	-8.18524	-8.20031	-8.36622	-7.9818	-8.25059	0.268792	0.0100923	0.0141646	0	0
E_P4	-7.21395	-7.24033	-7.23833	-7.65582	-7.65169	-7.70241	-7.23087	-7.66997	0.439098	1.80474e-05	0.000108966	0.439098	0.439098
F_P4	-8.7953	-8.82899	-8.83073	-8.70083	-8.70161	-8.98398	-8.81834	-8.79547	-0.0228659	0.821543	0.830651	0	0
G_P4	-7.4712	-7.48941	-7.48441	-7.86189	-7.86837	-7.91122	-7.48167	-7.88049	0.39882	1.69759e-05	0.000104467	0.39882	0.39882
H_P4	-10.0692	-10.044	-10.1415	-9.72129	-9.72208	-9.57517	-10.0849	-9.67285	-0.412066	0.00193131	0.00349164	-0.412066	0
I_P4	-8.39115	-8.34356	-8.37435	-8.61217	-8.60343	-8.3501	-8.36969	-8.5219	0.152215	0.155301	0.174987	0	0
K_P4	-8.3192	-8.31998	-8.33416	-7.77912	-7.7799	-7.90532	-8.32445	-7.82144	-0.503002	0.000284318	0.000736605	-0.503002	0
L_P4	-7.75782	-7.73762	-7.73343	-7.51073	-7.50706	-7.32626	-7.74296	-7.44802	-0.294941	0.00860198	0.0122339	0	0
M_P4	-9.74205	-9.70161	-9.65213	-9.39115	-9.39193	-9.1981	-9.6986	-9.32706	-0.371541	0.00590912	0.00891943	-0.371541	0
N_P4	-8.49303	-8.47632	-8.44964	-8.8733	-8.86267	-8.77587	-8.47299	-8.83728	0.364285	0.000398678	0.00098136	0.364285	0.364285
P_P4	-7.83377	-7.86837	-7.85327	-8.04322	-8.044	-8.08041	-7.8518	-8.05588	0.204075	0.000209035	0.000586765	0.204075	0.204075
Q_P4	-8.22122	-8.19315	-8.23463	-8.37484	-8.37563	-8.34211	-8.21633	-8.36419	0.147862	0.000852252	0.00172608	0.147862	0.147862
R_P4	-8.39115	-8.38375	-8.33416	-8.15709	-8.16486	-8.19091	-8.36969	-8.17095	-0.198736	0.000646472	0.0013884	-0.198736	0
S_P4	-7.91984	-7.93847	-7.90532	-7.85622	-7.85136	-7.85327	-7.92121	-7.85362	-0.0675912	0.00222801	0.00389597	-0.0675912	0
T_P4	-8.62176	-8.62254	-8.59403	-8.0368	-8.03758	-8.27971	-8.61278	-8.11803	-0.494747	0.00370038	0.00607241	-0.494747	0
V_P4	-8.34278	-8.2815	-8.31058	-8.12266	-8.12344	-8.08041	-8.31162	-8.10883	-0.202787	0.000868286	0.00174749	-0.202787	0
W_P4	-11.2656	-11.3919	-11.3184	-10.493	-10.4938	-10.672	-11.3253	-10.553	-0.772358	0.000381514	0.000953784	-0.772358	0
Y_P4	-9.06922	-9.01847	-9.00907	-9.23587	-9.222	-9.2126	-9.03225	-9.22349	0.191239	0.000651154	0.00138913	0.191239	0.191239
A_P3	-7.90806	-7.91472	-7.91122	-7.81715	-7.82345	-7.90532	-7.91133	-7.84864	-0.0626924	0.0923766	0.1103	0	0
C_P3	-11.8506	-11.8514	-11.9351	-9.78449	-9.78527	-9.84196	-11.879	-9.80391	-2.0751	4.25663e-07	1.269e-05	-2.0751	0
D_P3	-8.63141	-8.64191	-8.6325	-8.32702	-8.31998	-8.12771	-8.63527	-8.25823	-0.377038	0.00448683	0.00707284	-0.377038	0
E_P3	-7.67565	-7.63704	-7.66205	-7.61217	-7.61774	-7.78667	-7.65825	-7.6722	0.013949	0.822863	0.830651	0	0
F_P3	-8.78449	-8.7639	-8.79756	-9.16408	-9.15092	-8.79756	-8.78198	-9.03752	0.255537	0.101144	0.119309	0	0
G_P3	-8.0304	-8.07	-8.02818	-7.96183	-7.95654	-7.92907	-8.04286	-7.94915	-0.0937102	0.00524241	0.00806524	-0.0937102	0
H_P3	-9.85058	-9.7639	-9.84196	-9.37484	-9.37563	-9.46692	-9.81881	-9.4058	-0.413014	0.000554573	0.00124045	-0.413014	0
I_P3	-7.87903	-7.86267	-7.87041	-8.51966	-8.52044	-8.64229	-7.87071	-8.5608	0.690089	7.31613e-05	0.000289032	0.690089	0.690089
K_P3	-8.05616	-8.08981	-8.08707	-7.81166	-7.80696	-7.95931	-8.07768	-7.85931	-0.218367	0.0129756	0.0174462	0	0
L_P3	-6.911	-6.92062	-6.93507	-7.38705	-7.38783	-7.28737	-6.92223	-7.35409	0.431857	0.000223459	0.000616438	0.431857	0.431857
M_P3	-9.10911	-9.17893	-9.18375	-9.60265	-9.60343	-9.2721	-9.15726	-9.49273	0.335464	0.0411095	0.0511869	0	0
N_P3	-8.58379	-8.54758	-8.55656	-8.53769	-8.54758	-8.70241	-8.56264	-8.59589	0.0332515	0.574293	0.594737	0	0
P_P3	-9.10911	-9.12344	-9.14152	-7.9926	-7.98717	-8.07377	-9.12469	-8.01785	-1.10684	3.02737e-06	2.93563e-05	-1.10684	0
Q_P3	-8.26562	-8.3122	-8.3028	-8.22853	-8.22931	-8.34211	-8.29354	-8.26665	-0.0268898	0.541367	0.564292	0	0
R_P3	-8.12948	-8.10989	-8.09376	-8.33488	-8.31998	-8.44964	-8.11104	-8.36816	0.25712	0.0036842	0.00607241	0.25712	0.25712
S_P3	-8.00509	-7.96872	-7.97159	-7.82821	-7.82899	-7.76514	-7.9818	-7.80745	-0.174351	0.00195565	0.00351578	-0.174351	0
T_P3	-8.41595	-8.40015	-8.36622	-8.15014	-8.15787	-8.28737	-8.39411	-8.19846	-0.195648	0.0139784	0.0185605	0	0
V_P3	-7.62176	-7.63219	-7.61796	-8.04322	-8.05046	-7.80304	-7.62397	-7.96557	0.341605	0.0137362	0.018315	0	0
W_P3	-11.9437	-11.8514	-11.842	-10.5286	-10.5294	-10.4844	-11.879	-10.5142	-1.36484	2.79744e-06	2.93563e-05	-1.36484	0
Y_P3	-9.00509	-9.01847	-8.98398	-9.31142	-9.3122	-9.11404	-9.00251	-9.24589	0.243374	0.0217786	0.0277786	0	0
A_P2	-7.3231	-7.35951	-7.32626	-7.81715	-7.81244	-7.81405	-7.33629	-7.81455	0.478261	2.15984e-06	2.55981e-05	0.478261	0.478261
C_P2	-11.6807	-11.7639	-11.672	-10.296	-10.2366	-10.0606	-11.7055	-10.1977	-1.50778	3.91058e-05	0.000195529	-1.50778	0
D_P2	-8.76311	-8.80696	-8.79756	-8.23587	-8.24403	-8.40733	-8.78921	-8.29574	-0.493472	0.00100671	0.00198857	-0.493472	0
E_P2	-8.43273	-8.43351	-8.43257	-7.69071	-7.69149	-7.51104	-8.43293	-7.63108	-0.801855	0.000181509	0.000545973	-0.801855	0
F_P2	-9.12266	-9.10989	-9.15546	-8.89638	-8.90884	-8.75449	-9.12934	-8.85324	-0.276095	0.00577317	0.00875552	-0.276095	0
G_P2	-7.00823	-6.99338	-7.01223	-7.72646	-7.73242	-7.89359	-7.00461	-7.78415	0.779541	0.000144327	0.000461848	0.779541	0.779541
H_P2	-10.1227	-10.07	-10.0346	-9.49303	-9.49381	-9.36622	-10.0758	-9.45102	-0.624734	0.000227215	0.000621443	-0.624734	0
I_P2	-8.71103	-8.65169	-8.68209	-8.36676	-8.36754	-8.62279	-8.6816	-8.45236	-0.229235	0.0577381	0.0702517	0	0
K_P2	-8.75255	-8.73242	-8.71267	-7.72646	-7.73242	-7.84196	-8.73255	-7.76694	-0.965602	1.62356e-05	0.00010187	-0.965602	0
L_P2	-6.49523	-6.48504	-6.49766	-7.69576	-7.69654	-7.38253	-6.49264	-7.59161	1.09897	0.000464266	0.00106409	1.09897	1.09897
M_P2	-9.0304	-9.08317	-9.02178	-9.37484	-9.37563	-9.3028	-9.04512	-9.35109	0.305972	0.000579725	0.00127939	0.305972	0.305972
N_P2	-8.58379	-8.55674	-8.56583	-8.64112	-8.62254	-8.86468	-8.56879	-8.70945	0.14066	0.146477	0.166806	0	0
P_P2	-8.65091	-8.64191	-8.65213	-8.09569	-8.10317	-8.1981	-8.64831	-8.13232	-0.515995	9.90943e-05	0.00036445	-0.515995	0
Q_P2	-8.51966	-8.50263	-8.49323	-8.27315	-8.27393	-8.24204	-8.50517	-8.26304	-0.242132	4.95437e-05	0.000220194	-0.242132	0
R_P2	-9.56518	-9.58457	-9.61314	-8.33488	-8.34356	-8.04754	-9.58763	-8.24199	-1.34563	0.000164633	0.000514833	-1.34563	0
S_P2	-7.78449	-7.80696	-7.79756	-7.81715	-7.82345	-7.83633	-7.79634	-7.82565	0.029308	0.0272905	0.0346546	0	0
T_P2	-8.43273	-8.43351	-8.41569	-8.12266	-8.11665	-8.26453	-8.42731	-8.16794	-0.259363	0.00596977	0.00896867	-0.259363	0
V_P2	-7.88479	-7.87408	-7.88776	-8.10911	-8.09647	-8.07377	-7.88221	-8.09312	0.210907	4.58742e-05	0.000208777	0.210907	0.210907
W_P2	-11.2656	-11.3919	-11.1981	-10.3911	-10.3919	-10.7976	-11.2852	-10.5269	-0.758336	0.00666812	0.00983318	-0.758336	0
Y_P2	-9.51073	-9.54758	-9.59403	-9.00509	-8.99338	-9.24204	-9.55078	-9.08017	-0.470609	0.00509604	0.00787794	-0.470609	0
A_P1	-9.25066	-9.15092	-9.15546	-7.72646	-7.73242	-7.71784	-9.18568	-7.72557	-1.46011	1.5215e-06	2.07928e-05	-1.46011	0
C_P1	-11.7631	-11.6814	-11.7545	-10.2067	-10.2664	-10.114	-11.733	-10.1957	-1.5373	7.40976e-06	5.78323e-05	-1.5373	0
D_P1	-9.40763	-9.45904	-9.33416	-8.15014	-8.144	-8.24204	-9.40028	-8.17873	-1.22155	1.43359e-05	9.36225e-05	-1.22155	0
E_P1	-8.60265	-8.60343	-8.62279	-7.59319	-7.58926	-7.42833	-8.60962	-7.53693	-1.0727	3.99008e-05	0.000196435	-1.0727	0
F_P1	-9.19237	-9.222	-9.16953	-9.23587	-9.23665	-8.83073	-9.19463	-9.10108	-0.0935512	0.529421	0.553643	0	0
G_P1	-9.32702	-9.29677	-9.3184	-7.94369	-7.92062	-8.00907	-9.31406	-7.95779	-1.35627	1.08287e-06	1.76004e-05	-1.35627	0
H_P1	-10.4583	-10.4938	-10.4157	-9.51073	-9.51151	-9.46692	-10.4559	-9.49638	-0.959535	3.72104e-06	3.30759e-05	-0.959535	0
I_P1	-12.8506	-12.8514	-12.672	-8.4497	-8.45904	-8.33416	-12.7913	-8.4143	-4.37702	4.36218e-07	1.269e-05	-4.37702	0
K_P1	-6.62658	-6.62977	-6.63494	-7.87903	-7.87408	-7.89359	-6.63043	-7.88223	1.2518	3.95352e-09	6.32563e-07	1.2518	1.2518
L_P1	-9.70083	-9.62254	-9.73343	-7.36676	-7.36754	-7.47127	-9.6856	-7.40186	-2.28374	1.15065e-06	1.76004e-05	-2.28374	0
M_P1	-10.327	-10.3278	-10.3184	-9.39115	-9.39193	-9.43257	-10.3244	-9.40521	-0.919189	3.22956e-07	1.14829e-05	-0.919189	0
N_P1	-9.56518	-9.54758	-9.59403	-8.67067	-8.69149	-8.84196	-9.56893	-8.7347	-0.834223	0.000115251	0.000400577	-0.834223	0
P_P1	-10.6807	-10.6034	-10.672	-8.06922	-8.07	-8.19091	-10.652	-8.11004	-2.542	7.1404e-07	1.42808e-05	-2.542	0
Q_P1	-8.9926	-9.01847	-8.97159	-8.39115	-8.37563	-8.26453	-8.99422	-8.34377	-0.650453	0.000102545	0.000364606	-0.650453	0
R_P1	-4.96946	-4.97868	-4.97622	-8.17815	-8.17893	-8.23463	-4.97479	-8.19724	3.22245	7.09569e-09	7.56873e-07	3.22245	3.22245
S_P1	-9.13633	-9.07	-9.07377	-7.83377	-7.84013	-7.6973	-9.09337	-7.7904	-1.30297	1.42834e-05	9.36225e-05	-1.30297	0
T_P1	-10.7213	-10.6814	-10.7545	-8.35073	-8.34356	-8.3028	-10.7191	-8.33236	-2.38671	8.26622e-08	4.82953e-06	-2.38671	0
V_P1	-11.4583	-11.6034	-11.52	-7.92577	-7.9325	-8.16248	-11.5272	-8.00691	-3.52033	2.38095e-06	2.72108e-05	-3.52033	0
W_P1	-11.9437	-11.9445	-12.0346	-10.5286	-10.5294	-10.4496	-11.9743	-10.5026	-1.47168	3.30371e-06	3.10937e-05	-1.47168	0
Y_P1	-9.37484	-9.35951	-9.41569	-9.25066	-9.25145	-9.38253	-9.38335	-9.29488	-0.0884687	0.132448	0.153563	0	0
A_P1'	-7.36274	-7.38783	-7.38253	-7.75255	-7.74807	-7.67705	-7.3777	-7.72589	0.34819	0.000169649	0.000521997	0.34819	0.34819
C_P1'	-11.4583	-11.459	-11.4496	-10.2067	-10.2075	-10.257	-11.4556	-10.2237	-1.23191	2.12235e-07	8.48941e-06	-1.23191	0
D_P1'	-8.95576	-8.92062	-8.95931	-8.19953	-8.20031	-8.2721	-8.94523	-8.22398	-0.721254	1.17533e-05	8.35789e-05	-0.721254	0
E_P1'	-9.37484	-9.34356	-9.3501	-7.53316	-7.53395	-7.67705	-9.35617	-7.58139	-1.77478	3.40447e-06	3.11266e-05	-1.77478	0
F_P1'	-8.76311	-8.70161	-8.71267	-9.04322	-9.03118	-8.81959	-8.7258	-8.96466	0.238864	0.0334435	0.0423001	0	0
G_P1'	-8.25812	-8.2589	-8.29506	-7.88479	-7.90884	-7.94109	-8.2707	-7.91158	-0.359119	6.06679e-05	0.000252126	-0.359119	0
H_P1'	-9.66075	-9.62254	-9.67203	-9.58379	-9.56596	-9.53818	-9.65178	-9.56264	-0.0891338	0.0112087	0.0154602	0	0
I_P1'	-8.8733	-8.84013	-8.88776	-8.53769	-8.53848	-8.56583	-8.86706	-8.54733	-0.319729	4.55791e-05	0.000208777	-0.319729	0
K_P1'	-7.22122	-7.222	-7.22357	-7.78988	-7.78527	-7.85327	-7.22226	-7.80947	0.58721	1.16068e-05	8.35789e-05	0.58721	0.58721
L_P1'	-7.91984	-7.90299	-7.88776	-7.26938	-7.2664	-7.49323	-7.90353	-7.343	-0.56053	0.00177354	0.00322462	-0.56053	0
M_P1'	-8.64112	-8.66153	-8.64229	-9.47554	-9.47632	-9.18375	-8.64831	-9.37853	0.73022	0.00170776	0.00312276	0.73022	0.73022
N_P1'	-8.45826	-8.46765	-8.45825	-8.88479	-8.87408	-8.73343	-8.46139	-8.83077	0.369379	0.00164156	0.00303641	0.369379	0.369379
P_P1'	-12.3911	-12.1509	-12.52	-8.15014	-8.13711	-8.0606	-12.354	-8.11595	-4.23808	2.88241e-06	2.93563e-05	-4.23808	0
Q_P1'	-8.50185	-8.49381	-8.49323	-8.57445	-8.57523	-8.44964	-8.4963	-8.53311	0.036814	0.42849	0.455537	0	0
R_P1'	-7.27693	-7.2815	-7.26453	-8.21395	-8.2075	-8.16248	-7.27432	-8.19464	0.920324	6.91457e-07	1.42808e-05	0.920324	0.920324
S_P1'	-7.22122	-7.22931	-7.2495	-7.77912	-7.77454	-7.59403	-7.23334	-7.7159	0.482553	0.00142729	0.00269666	0.482553	0.482553
T_P1'	-8.42431	-8.42509	-8.36622	-8.33488	-8.34356	-8.2495	-8.40521	-8.30931	-0.0958962	0.0552512	0.0677409	0	0
V_P1'	-8.67067	-8.73242	-8.72302	-7.91984	-7.92655	-8.07377	-8.7087	-7.97339	-0.735314	0.000165712	0.000514833	-0.735314	0
W_P1'	-11.2656	-11.2075	-11.1415	-10.3587	-10.3595	-10.7127	-11.2049	-10.477	-0.72791	0.00410569	0.00660211	-0.72791	0
Y_P1'	-8.52865	-8.52044	-8.52907	-9.35872	-9.39193	-9.28737	-8.52606	-9.34601	0.819951	1.21018e-05	8.41862e-05	0.819951	0.819951
A_P2'	-7.61696	-7.59869	-7.57986	-7.75782	-7.7586	-7.67705	-7.5985	-7.73116	0.132653	0.0103465	0.014458	0	0
C_P2'	-12.5286	-12.3919	-12.3825	-10.0957	-10.0965	-9.98398	-12.4344	-10.0587	-2.37565	2.46621e-06	2.72134e-05	-2.37565	0
D_P2'	-8.59319	-8.59397	-8.55656	-8.24325	-8.24403	-8.16248	-8.58124	-8.21658	-0.364654	0.000253993	0.000671718	-0.364654	0
E_P2'	-8.05616	-8.06346	-8.08707	-7.62658	-7.63219	-7.56583	-8.0689	-7.6082	-0.460696	3.79614e-05	0.000195529	-0.460696	0
F_P2'	-9.09569	-9.044	-9.08707	-9.04322	-9.05694	-8.99647	-9.07559	-9.03221	-0.043377	0.148851	0.168909	0	0
G_P2'	-7.86758	-7.89136	-7.89359	-7.94971	-7.93847	-8.16248	-7.88418	-8.01689	0.132709	0.144638	0.165301	0	0
H_P2'	-9.68065	-9.70161	-9.69221	-9.85058	-9.85136	-9.88776	-9.69149	-9.86323	0.171741	0.0002318	0.000628609	0.171741	0.171741
I_P2'	-7.87903	-7.90884	-7.92907	-8.39937	-8.40015	-8.32626	-7.90565	-8.37526	0.469608	7.92801e-05	0.00030202	0.469608	0.469608
K_P2'	-7.48426	-7.49381	-7.48441	-7.84495	-7.85701	-7.97777	-7.48749	-7.89324	0.405754	0.000673762	0.00142784	0.405754	0.405754
L_P2'	-6.80618	-6.79879	-6.82794	-7.59791	-7.58926	-7.35814	-6.81097	-7.51511	0.704136	0.000876195	0.00175239	0.704136	0.704136
M_P2'	-9.08239	-9.08317	-9.04754	-9.32702	-9.3122	-9.36622	-9.07104	-9.33515	0.26411	0.000187932	0.000553916	0.26411	0.26411
N_P2'	-8.56518	-8.59397	-8.57517	-8.77376	-8.78527	-8.76514	-8.57811	-8.77472	0.196619	4.36717e-05	0.000207584	0.196619	0.196619
P_P2'	-10.9437	-10.9445	-10.7976	-8.04968	-8.03758	-8.04754	-10.8952	-8.04493	-2.85031	5.22193e-07	1.39251e-05	-2.85031	0
Q_P2'	-8.51966	-8.50263	-8.49323	-8.04322	-8.05046	-8.2721	-8.50517	-8.12193	-0.383246	0.00710449	0.010381	0	0
R_P2'	-7.81166	-7.80696	-7.80853	-8.08903	-8.08981	-8.2721	-7.80905	-8.15031	0.341259	0.0049838	0.00781772	0.341259	0.341259
S_P2'	-8.25066	-8.25145	-8.22725	-7.70592	-7.7067	-7.72302	-8.24312	-7.71188	-0.531241	6.65467e-07	1.42808e-05	-0.531241	0
T_P2'	-9.05616	-8.96872	-9.00907	-8.3192	-8.31998	-8.2495	-9.01131	-8.29622	-0.71509	3.16943e-05	0.000169036	-0.71509	0
V_P2'	-8.35872	-8.3278	-8.37435	-8.0368	-8.03758	-8.02178	-8.35362	-8.03205	-0.321574	2.52388e-05	0.000139249	-0.321574	0
W_P2'	-12.1501	-12.1509	-12.1415	-10.5652	-10.566	-10.5566	-12.1475	-10.5626	-1.58496	3.13e-10	1.0016e-07	-1.58496	0
Y_P2'	-9.58379	-9.68143	-9.65213	-9.25066	-9.23665	-9.3028	-9.63912	-9.26337	-0.375748	0.000438186	0.00103102	-0.375748	0
A_P3'	-7.57445	-7.59397	-7.59878	-7.78988	-7.79608	-7.75449	-7.58907	-7.78015	0.191082	0.000215164	0.000598716	0.191082	0.191082
C_P3'	-11.7631	-11.8514	-11.9351	-9.85058	-9.85136	-10.1981	-11.8498	-9.96668	-1.88317	0.000116418	0.000400577	-1.88317	0
D_P3'	-7.88479	-7.90884	-7.91122	-8.36676	-8.36754	-8.2495	-7.90162	-8.32794	0.426316	0.000443901	0.00103685	0.426316	0.426316
E_P3'	-7.44544	-7.41257	-7.4241	-7.47554	-7.45904	-7.6325	-7.42737	-7.52236	0.0949919	0.165712	0.186063	0	0
F_P3'	-8.85058	-8.85136	-8.85327	-9.0304	-8.99338	-9.04754	-8.85174	-9.02377	0.172036	0.000424447	0.00101361	0.172036	0.172036
G_P3'	-7.62176	-7.64191	-7.60834	-7.9926	-7.99961	-8.07377	-7.624	-8.02199	0.397992	0.000137146	0.000457154	0.397992	0.397992
H_P3'	-9.80618	-9.85136	-9.75449	-9.37484	-9.37563	-9.44964	-9.80401	-9.40004	-0.403976	0.000416379	0.00101361	-0.403976	0
I_P3'	-8.61217	-8.58457	-8.6325	-8.37484	-8.37563	-8.29506	-8.60975	-8.34851	-0.261239	0.000972328	0.00193258	-0.261239	0
K_P3'	-8.4497	-8.42509	-8.47564	-7.94369	-7.92655	-7.85896	-8.45014	-7.90973	-0.54041	5.36128e-05	0.000231839	-0.54041	0
L_P3'	-7.56518	-7.59397	-7.58457	-7.37484	-7.39193	-7.36218	-7.58124	-7.37632	-0.204922	7.10378e-05	0.000284151	-0.204922	0
M_P3'	-9.68065	-9.64191	-9.59403	-9.37484	-9.39193	-9.73343	-9.63886	-9.50007	-0.138795	0.30984	0.33724	0	0
N_P3'	-8.88479	-8.9325	-8.97159	-8.86189	-8.85136	-8.59403	-8.92963	-8.76909	-0.160533	0.152864	0.172849	0	0
P_P3'	-8.58379	-8.57523	-8.54734	-8.05616	-8.07657	-7.99647	-8.56879	-8.04307	-0.52572	3.77105e-05	0.000195529	-0.52572	0
Q_P3'	-8.28072	-8.24403	-8.25699	-8.36676	-8.36754	-8.35814	-8.26058	-8.36415	0.103567	0.000749304	0.001557	0.103567	0.103567
R_P3'	-8.49303	-8.48504	-8.49323	-8.30368	-8.3122	-8.16953	-8.49043	-8.2618	-0.228625	0.00781688	0.0113186	0	0
S_P3'	-7.92577	-7.89716	-7.94714	-7.6657	-7.66153	-7.72822	-7.92336	-7.68515	-0.238205	0.000785026	0.0016207	-0.238205	0
T_P3'	-8.33488	-8.31998	-8.27971	-8.16408	-8.15787	-8.23463	-8.31152	-8.18553	-0.125998	0.0131195	0.0175659	0	0
V_P3'	-8.0304	-8.03758	-8.02178	-8.15709	-8.15092	-8.08041	-8.02992	-8.12947	0.0995537	0.0164106	0.0215222	0	0
W_P3'	-11.327	-11.459	-11.4496	-10.7213	-10.7221	-11.1415	-11.4119	-10.8616	-0.55027	0.0197377	0.0256751	0	0
Y_P3'	-9.23587	-9.19315	-9.22725	-9.20672	-9.222	-9.18375	-9.21875	-9.20416	-0.0145977	0.442343	0.468708	0	0
A_P4'	-7.78988	-7.77454	-7.83073	-7.69071	-7.68645	-7.81959	-7.79838	-7.73225	-0.0661358	0.230445	0.254284	0	0
C_P4'	-11.9437	-11.8514	-11.9351	-9.9926	-9.99338	-10.257	-11.91	-10.081	-1.82905	3.90834e-05	0.000195529	-1.82905	0
D_P4'	-7.54224	-7.55215	-7.56583	-8.29599	-8.28912	-7.94109	-7.55341	-8.1754	0.621991	0.00608967	0.00910491	0.621991	0.621991
E_P4'	-6.84495	-6.85136	-6.81405	-7.72646	-7.74807	-7.80853	-6.83679	-7.76102	0.924233	4.4286e-06	3.83014e-05	0.924233	0.924233
F_P4'	-9.39115	-9.40842	-9.38253	-8.80618	-8.82899	-8.89944	-9.39403	-8.84487	-0.549157	4.63223e-05	0.000208777	-0.549157	0
G_P4'	-7.57911	-7.57059	-7.57049	-8.07579	-8.06346	-8.0606	-7.5734	-8.06661	0.493216	9.05538e-08	4.82953e-06	0.493216	0.493216
H_P4'	-9.82821	-9.80696	-9.81959	-9.64112	-9.64191	-9.28737	-9.81825	-9.52347	-0.294789	0.0672128	0.0811626	0	0
I_P4'	-8.66075	-8.63219	-8.6325	-8.55596	-8.55674	-8.53818	-8.64182	-8.55029	-0.0915253	0.00123883	0.0023738	-0.0915253	0
K_P4'	-8.3192	-8.29677	-8.28737	-7.60265	-7.61295	-7.75449	-8.30111	-7.6567	-0.644412	0.000207191	0.000586735	-0.644412	0
L_P4'	-7.98021	-7.99961	-7.99647	-7.42851	-7.42091	-7.4115	-7.9921	-7.42031	-0.571789	2.04012e-07	8.48941e-06	-0.571789	0
M_P4'	-9.8733	-9.94447	-9.95931	-9.45826	-9.45904	-9.57517	-9.92569	-9.49749	-0.428203	0.000808106	0.00164709	-0.428203	0
N_P4'	-8.96793	-8.94447	-9.00907	-8.58379	-8.57523	-8.76514	-8.97382	-8.64139	-0.332434	0.0068151	0.0100038	0	0
P_P4'	-8.50185	-8.52044	-8.48441	-8.15014	-8.15787	-8.04754	-8.50223	-8.11852	-0.383715	0.000490563	0.00111334	-0.383715	0
Q_P4'	-8.45826	-8.45048	-8.48441	-8.27315	-8.2589	-8.24204	-8.46438	-8.25803	-0.20635	0.000111341	0.000391529	-0.20635	0
R_P4'	-8.60265	-8.58457	-8.61314	-8.11587	-8.11665	-8.2495	-8.60012	-8.16067	-0.439448	0.00062622	0.00135399	-0.439448	0
S_P4'	-7.92577	-7.93847	-7.95321	-7.74205	-7.73242	-7.72302	-7.93915	-7.7325	-0.206654	2.81084e-05	0.000152452	-0.206654	0
T_P4'	-8.46687	-8.49381	-8.47564	-8.27315	-8.2815	-8.23463	-8.47877	-8.26309	-0.215679	0.000196395	0.000566183	-0.215679	0
V_P4'	-8.19237	-8.144	-8.16953	-8.06922	-8.07	-8.04106	-8.16863	-8.06009	-0.108541	0.00302446	0.00504076	-0.108541	0
W_P4'	-11.327	-11.459	-11.3184	-11.0432	-10.9934	-10.7545	-11.3682	-10.9304	-0.437786	0.0119174	0.0162279	0	0
Y_P4'	-9.66075	-9.66153	-9.6325	-9.39115	-9.39193	-9.2126	-9.6516	-9.33189	-0.319706	0.00611736	0.00910491	-0.319706	0
A_P5'	-7.86189	-7.87982	-7.87041	-7.73684	-7.73762	-7.79756	-7.87071	-7.75734	-0.113369	0.0054754	0.00838339	-0.113369	0
C_P5'	-11.6807	-11.6814	-11.7545	-10.1501	-10.1234	-9.71267	-11.7055	-9.99542	-1.71011	0.000285434	0.000736605	-1.71011	0
D_P5'	-7.74729	-7.7639	-7.7705	-8.18524	-8.20031	-8.20533	-7.76056	-8.19696	0.4364	1.16642e-06	1.76004e-05	0.4364	0.4364
E_P5'	-7.29599	-7.27771	-7.2721	-7.55137	-7.55215	-7.6973	-7.28193	-7.60027	0.318339	0.00290566	0.00486813	0.318339	0.318339
F_P5'	-9.56518	-9.56596	-9.55656	-8.86189	-8.87408	-9.18375	-9.56256	-8.97324	-0.589323	0.0050126	0.00782455	-0.589323	0
G_P5'	-7.59791	-7.60343	-7.61314	-7.99883	-7.99961	-7.87617	-7.60483	-7.9582	0.353376	0.00102026	0.00200296	0.353376	0.353376
H_P5'	-10.2359	-10.2075	-10.1981	-9.45826	-9.47632	-9.55656	-10.2138	-9.49704	-0.716779	2.43218e-05	0.000136544	-0.716779	0
I_P5'	-8.32702	-8.2664	-8.31058	-8.39937	-8.39193	-8.44108	-8.30133	-8.41079	0.109461	0.00988698	0.0139376	0	0
K_P5'	-8.24325	-8.2589	-8.2721	-7.82821	-7.81794	-7.74393	-8.25808	-7.79669	-0.461393	7.75024e-05	0.000300616	-0.461393	0
L_P5'	-7.71615	-7.72724	-7.70753	-7.35472	-7.34753	-7.48881	-7.71697	-7.39702	-0.319951	0.00229934	0.00397724	-0.319951	0
M_P5'	-9.56518	-9.60343	-9.61314	-9.42431	-9.40842	-9.28737	-9.59392	-9.37337	-0.22055	0.00845571	0.0121121	0	0
N_P5'	-8.56518	-8.52044	-8.53818	-8.93171	-8.95654	-8.76514	-8.54126	-8.88447	0.343201	0.00505024	0.00784504	0.343201	0.343201
P_P5'	-8.16408	-8.19315	-8.16248	-8.22122	-8.21473	-7.95321	-8.17323	-8.12972	-0.0435108	0.649929	0.668737	0	0
Q_P5'	-8.58379	-8.60343	-8.57517	-8.47554	-8.48504	-8.39075	-8.58746	-8.45044	-0.137024	0.0116597	0.0159449	0	0
R_P5'	-8.58379	-8.57523	-8.56583	-8.08903	-8.08981	-8.19091	-8.57495	-8.12325	-0.451706	0.000190408	0.000553916	-0.451706	0
S_P5'	-7.85622	-7.84013	-7.85896	-7.73164	-7.73762	-7.7492	-7.85177	-7.73948	-0.112289	0.000136399	0.000457154	-0.112289	0
T_P5'	-8.49303	-8.48504	-8.54734	-8.31142	-8.31998	-8.36622	-8.50847	-8.33254	-0.175926	0.00246688	0.0042214	-0.175926	0
V_P5'	-8.18524	-8.19315	-8.17662	-8.0304	-8.02481	-8.01541	-8.185	-8.02354	-0.161464	1.53336e-05	9.81348e-05	-0.161464	0
W_P5'	-11.1501	-11.044	-11.1415	-10.296	-10.2968	-10.594	-11.1119	-10.3956	-0.71629	0.00240485	0.00413738	-0.71629	0
Y_P5'	-9.32702	-9.34356	-9.33416	-9.47554	-9.44197	-9.22725	-9.33491	-9.38158	0.0466703	0.581485	0.600242	0	0
A_P6'	-7.80073	-7.79608	-7.82515	-7.63141	-7.62736	-7.85896	-7.80732	-7.70591	-0.101408	0.258562	0.283356	0	0
C_P6'	-11.0432	-11.044	-11.0346	-9.8733	-9.89716	-9.95931	-11.0406	-9.90992	-1.13068	1.62443e-06	2.07928e-05	-1.13068	0
D_P6'	-7.56981	-7.58457	-7.57517	-8.1711	-8.15092	-8.12086	-7.57652	-8.14762	0.571108	3.01263e-06	2.93563e-05	0.571108	0.571108
E_P6'	-7.49743	-7.49381	-7.49766	-7.49303	-7.48941	-7.46692	-7.4963	-7.48312	-0.0131802	0.185897	0.206552	0	0
F_P6'	-8.95576	-8.94447	-8.97159	-9.16408	-9.15092	-8.81959	-8.95727	-9.04486	0.0875883	0.481449	0.506788	0	0
G_P6'	-7.61696	-7.57059	-7.6325	-7.99883	-8.01847	-7.99021	-7.60668	-8.0025	0.395819	4.15205e-05	0.000201311	0.395819	0.395819
H_P6'	-10.2067	-10.1234	-10.0871	-9.64112	-9.64191	-9.67203	-10.1391	-9.65169	-0.487389	0.000188752	0.000553916	-0.487389	0
I_P6'	-8.51073	-8.58457	-8.50211	-8.66075	-8.66153	-8.37435	-8.53247	-8.56555	0.0330773	0.755348	0.769781	0	0
K_P6'	-8.15014	-8.21473	-8.16953	-7.93171	-7.94447	-7.83633	-8.17813	-7.90417	-0.273963	0.00218827	0.00386609	-0.273963	0
L_P6'	-7.80618	-7.79066	-7.82515	-7.48863	-7.49821	-7.43682	-7.80733	-7.47455	-0.332778	0.000102073	0.000364606	-0.332778	0
M_P6'	-9.76311	-9.78527	-9.75449	-9.31142	-9.3122	-9.25699	-9.76763	-9.29354	-0.474088	2.04888e-05	0.000119207	-0.474088	0
N_P6'	-8.70083	-8.75333	-8.72302	-8.59319	-8.58457	-8.81959	-8.72572	-8.66578	-0.0599406	0.487325	0.511292	0	0
P_P6'	-8.27315	-8.22931	-8.19091	-8.08903	-8.05694	-8.14847	-8.23112	-8.09815	-0.132974	0.0206211	0.0266078	0	0
Q_P6'	-8.64112	-8.58457	-8.60355	-8.41595	-8.43351	-8.46692	-8.60975	-8.43879	-0.170959	0.00156985	0.00292065	-0.170959	0
R_P6'	-8.72129	-8.72208	-8.71267	-8.19953	-8.2075	-8.20533	-8.71868	-8.20412	-0.514561	1.8593e-08	1.48744e-06	-0.514561	0
S_P6'	-7.90806	-7.9325	-7.91714	-7.70083	-7.71181	-7.81959	-7.91923	-7.74408	-0.175159	0.0104722	0.01457	0	0
T_P6'	-8.44119	-8.47632	-8.50211	-8.21395	-8.18602	-8.39901	-8.4732	-8.26633	-0.206875	0.0402247	0.0502809	0	0
V_P6'	-8.16408	-8.12344	-8.16953	-8.12948	-8.13026	-8.04754	-8.15235	-8.10243	-0.0499226	0.183241	0.204311	0	0
W_P6'	-10.8062	-10.807	-10.842	-10.9437	-10.9445	-10.52	-10.8184	-10.8027	-0.0156403	0.917509	0.919551	0	0
Y_P6'	-9.00509	-9.00587	-8.98398	-9.0304	-9.044	-8.98398	-8.99831	-9.01946	0.0211487	0.339879	0.366199	0	0
A_P7'	-7.90221	-7.89716	-7.88196	-7.88479	-7.87982	-7.89359	-7.89378	-7.88607	-0.00770987	0.350398	0.375008	0	0
C_P7'	-10.8062	-10.8514	-10.7545	-9.94369	-9.94447	-10.257	-10.804	-10.0484	-0.755629	0.00219575	0.00386609	-0.755629	0
D_P7'	-7.64112	-7.67643	-7.67203	-8.12266	-8.12344	-8.40733	-7.6632	-8.21781	0.554612	0.00435909	0.00693985	0.554612	0.554612
E_P7'	-7.19237	-7.2039	-7.21991	-7.62658	-7.62736	-7.54734	-7.20539	-7.60042	0.395033	0.000140805	0.00045949	0.395033	0.395033
F_P7'	-9.29599	-9.29677	-9.3184	-9.04322	-9.044	-8.85327	-9.30372	-8.98017	-0.323552	0.00715175	0.0104025	0	0
G_P7'	-7.34675	-7.35151	-7.34211	-7.91984	-7.90299	-7.81959	-7.34679	-7.88081	0.534015	6.7585e-05	0.000273762	0.534015	0.534015
H_P7'	-10.0177	-10.0965	-10.0871	-9.37484	-9.37563	-9.59403	-10.0671	-9.44817	-0.61891	0.00130341	0.00248268	-0.61891	0
I_P7'	-8.7953	-8.78527	-8.75449	-8.46687	-8.46765	-8.53818	-8.77835	-8.4909	-0.287452	0.00041812	0.00101361	-0.287452	0
K_P7'	-8.35073	-8.35151	-8.3501	-7.83935	-7.84013	-7.80853	-8.35078	-7.82934	-0.521444	9.51474e-07	1.69151e-05	-0.521444	0
L_P7'	-7.96183	-7.97484	-7.99021	-7.41179	-7.40842	-7.42833	-7.97563	-7.41618	-0.559451	6.75229e-07	1.42808e-05	-0.559451	0
M_P7'	-9.80618	-9.80696	-9.77587	-9.64112	-9.66153	-9.15546	-9.79634	-9.48604	-0.3103	0.134438	0.155307	0	0
N_P7'	-8.75255	-8.71181	-8.73343	-8.64112	-8.63219	-8.84196	-8.7326	-8.70509	-0.0275047	0.712434	0.728367	0	0
P_P7'	-8.20672	-8.23665	-8.23463	-8.18524	-8.2075	-8.2126	-8.226	-8.20178	-0.0242175	0.13142	0.152925	0	0
Q_P7'	-8.35872	-8.2815	-8.31058	-8.4497	-8.42509	-8.4241	-8.31693	-8.43297	0.116031	0.00846146	0.0121121	0	0
R_P7'	-8.65091	-8.66153	-8.64229	-8.14322	-8.144	-8.08707	-8.65157	-8.12476	-0.526812	1.15131e-05	8.35789e-05	-0.526812	0
S_P7'	-8.02403	-8.01847	-8.06717	-7.68567	-7.67643	-7.72302	-8.03656	-7.69504	-0.341516	8.31604e-05	0.000313074	-0.341516	0
T_P7'	-8.50185	-8.52943	-8.45825	-8.13633	-8.15092	-8.21991	-8.49651	-8.16905	-0.327459	0.000583773	0.0012795	-0.327459	0
V_P7'	-8.15709	-8.10317	-8.15546	-8.02403	-8.03118	-7.93507	-8.13857	-7.99676	-0.141813	0.0163956	0.0215222	0	0
W_P7'	-11.7631	-11.6814	-11.672	-11.0432	-11.0965	-10.7976	-11.7055	-10.9791	-0.726441	0.00166667	0.00306515	-0.726441	0
Y_P7'	-9.23587	-9.222	-9.2126	-9.20672	-9.222	-9.18375	-9.22349	-9.20416	-0.0193337	0.211466	0.234149	0	0
A_P8'	-7.87903	-7.91472	-7.89359	-7.80618	-7.80151	-7.73343	-7.89578	-7.78038	-0.115406	0.010889	0.0150844	0	0
C_P8'	-11.9437	-11.7639	-11.7545	-9.89638	-9.87408	-9.75449	-11.8207	-9.84165	-1.97904	1.27171e-05	8.65847e-05	-1.97904	0
D_P8'	-7.77376	-7.81244	-7.77587	-8.09569	-8.08981	-8.16953	-7.78736	-8.11834	0.330987	0.000316687	0.000810719	0.330987	0.330987
E_P8'	-7.32702	-7.3278	-7.35814	-7.55137	-7.54758	-7.60355	-7.33765	-7.5675	0.229849	0.000378785	0.000953784	0.229849	0.229849
F_P8'	-9.23587	-9.2075	-9.1981	-9.05616	-9.05694	-8.91122	-9.21382	-9.00811	-0.205716	0.0144417	0.0190965	0	0
G_P8'	-7.45397	-7.42509	-7.44964	-7.93769	-7.95654	-7.78667	-7.4429	-7.89363	0.450732	0.00116671	0.00224907	0.450732	0.450732
H_P8'	-9.80618	-9.72208	-9.75449	-9.51073	-9.51151	-9.65213	-9.76092	-9.55812	-0.202795	0.0186806	0.0243991	0	0
I_P8'	-8.80618	-8.73242	-8.72302	-8.43273	-8.44197	-8.3028	-8.75387	-8.3925	-0.361375	0.00226181	0.00393358	-0.361375	0
K_P8'	-8.12948	-8.13711	-8.11404	-7.85058	-7.83455	-7.95931	-8.12688	-7.88148	-0.245395	0.00350444	0.00581047	-0.245395	0
L_P8'	-7.85622	-7.87408	-7.89944	-7.43695	-7.44197	-7.51553	-7.87658	-7.46482	-0.411767	0.000130199	0.000443231	-0.411767	0
M_P8'	-9.58379	-9.58457	-9.57517	-9.17815	-9.16486	-9.55656	-9.58118	-9.29986	-0.281323	0.0936649	0.111423	0	0
N_P8'	-8.66075	-8.65169	-8.62279	-8.90806	-8.92062	-8.76514	-8.64508	-8.86461	0.219533	0.0127371	0.0171977	0	0
P_P8'	-8.34278	-8.35151	-8.35814	-8.18524	-8.18602	-8.11404	-8.35081	-8.16177	-0.189045	0.00146679	0.00274487	-0.189045	0
Q_P8'	-8.33488	-8.36754	-8.3501	-8.47554	-8.49381	-8.38253	-8.35084	-8.45062	0.0997819	0.0491539	0.0607306	0	0
R_P8'	-8.70083	-8.65169	-8.65213	-8.04968	-8.02481	-8.16953	-8.66822	-8.08134	-0.586877	0.000247824	0.000660863	-0.586877	0
S_P8'	-7.93171	-7.91472	-7.95321	-7.6657	-7.67643	-7.86468	-7.93322	-7.7356	-0.197612	0.0393933	0.0496294	0	0
T_P8'	-8.3192	-8.33566	-8.32626	-8.46687	-8.48504	-8.20533	-8.32704	-8.38575	0.05871	0.551815	0.573315	0	0
V_P8'	-8.21395	-8.21473	-8.2495	-7.95576	-7.95049	-8.09376	-8.22606	-8.00001	-0.226057	0.00947757	0.0134196	0	0
W_P8'	-11.0432	-11.1509	-11.1415	-10.5286	-10.5294	-10.1981	-11.1119	-10.4187	-0.693159	0.00388715	0.00634637	-0.693159	0
Y_P8'	-9.39115	-9.42509	-9.38253	-9.49303	-9.47632	-9.25699	-9.39959	-9.40878	0.00919135	0.910908	0.916637	0	0

## Sheet: FIX_Na
ID	specificity_1	specificity_2	specificity_3	specificity_CTRL_1	specificity_CTRL_2	specificity_CTRL_3	median_specificity	median_CTRL_specificity	FC	pval	p_val_adj	FC significant	FC significant positive
A_P8	-7.64816	-7.61924	-7.62022	-7.73315	-7.73295	-7.77183	-7.6292	-7.74598	0.116775	0.00188693	0.00303426	0.116775	0.116775
C_P8	-12.1293	-12.1253	-12.1333	-9.83978	-9.83576	-10.0178	-12.1293	-9.89778	-2.2315	3.13512e-06	2.71146e-05	-2.2315	0
D_P8	-7.71049	-7.71023	-7.69958	-8.13934	-8.15564	-8.28084	-7.70677	-8.19194	0.485171	0.000414029	0.000828058	0.485171	0.485171
E_P8	-7.36847	-7.39735	-7.36363	-7.54766	-7.55036	-7.43285	-7.37648	-7.51029	0.133806	0.0290002	0.0351517	0	0
F_P8	-9.25481	-9.2508	-9.28084	-8.96829	-8.97327	-8.852	-9.26215	-8.93119	-0.330967	0.00124671	0.00212207	-0.330967	0
G_P8	-7.47584	-7.4497	-7.48943	-7.99087	-8.00518	-7.95448	-7.47166	-7.98351	0.511851	1.14487e-05	5.77945e-05	0.511851	0.511851
H_P8	-9.72935	-9.75604	-9.7033	-9.51785	-9.51384	-9.40839	-9.72956	-9.48003	-0.249537	0.00304506	0.00466229	-0.249537	0
I_P8	-8.96829	-9.00979	-8.97229	-8.55774	-8.55373	-8.43902	-8.98346	-8.51683	-0.466628	0.000343291	0.000717994	-0.466628	0
K_P8	-7.50155	-7.53364	-7.51205	-7.79538	-7.79137	-7.94566	-7.51575	-7.84414	0.328391	0.00313545	0.00475519	0.328391	0.328391
L_P8	-8.10938	-8.07119	-8.11833	-7.48864	-7.48462	-7.40536	-8.09964	-7.45954	-0.640096	3.13714e-05	0.000105672	-0.640096	0
M_P8	-9.72935	-9.62277	-9.74862	-9.34501	-9.341	-9.33743	-9.70025	-9.34115	-0.359102	0.000788107	0.00140891	-0.359102	0
N_P8	-8.92417	-8.89432	-8.93689	-8.57129	-8.56727	-8.93689	-8.91846	-8.69182	-0.226641	0.139634	0.156782	0	0
P_P8	-8.33921	-8.37633	-8.33167	-8.12928	-8.12527	-8.21575	-8.34907	-8.15677	-0.192301	0.00412351	0.00605286	-0.192301	0
Q_P8	-8.55102	-8.58095	-8.59585	-8.29921	-8.30084	-8.35484	-8.57594	-8.3183	-0.257641	0.000334062	0.000707947	-0.257641	0
R_P8	-7.70302	-7.69901	-7.68482	-8.31052	-8.30651	-8.25882	-7.69562	-8.29195	0.596334	4.42481e-06	3.20676e-05	0.596334	0.596334
S_P8	-7.61621	-7.61571	-7.63078	-7.80735	-7.80334	-7.69588	-7.6209	-7.76886	0.147955	0.0159167	0.0203734	0	0
T_P8	-8.38034	-8.37633	-8.37247	-8.28798	-8.28397	-8.2864	-8.37638	-8.28612	-0.0902663	3.82997e-06	2.98924e-05	-0.0902663	0
V_P8	-8.31621	-8.33519	-8.29198	-7.97728	-7.97778	-7.95891	-8.31446	-7.97133	-0.343138	1.62589e-05	7.32793e-05	-0.343138	0
W_P8	-11.1699	-11.1659	-11.2157	-10.8074	-10.8033	-10.5219	-11.1839	-10.7108	-0.473012	0.00784484	0.010728	0	0
Y_P8	-9.45372	-9.42483	-9.44523	-9.33342	-9.32941	-9.42057	-9.44126	-9.36113	-0.0801253	0.0607564	0.0720075	0	0
A_P7	-7.77957	-7.79934	-7.78751	-7.75618	-7.75216	-7.87276	-7.78881	-7.7937	0.00489164	0.908478	0.917075	0	0
C_P7	-12.1293	-11.9733	-12.2157	-10.0513	-10.0664	-10.0553	-12.1061	-10.0576	-2.04845	8.63618e-06	5.11774e-05	-2.04845	0
D_P7	-7.65896	-7.68049	-7.67021	-8.19592	-8.17625	-8.1383	-7.66989	-8.17016	0.500271	1.00039e-05	5.61622e-05	0.500271	0.500271
E_P7	-7.25481	-7.26729	-7.24793	-7.58496	-7.58095	-7.62022	-7.25668	-7.59538	0.338699	1.58892e-05	7.26362e-05	0.338699	0.338699
F_P7	-9.42884	-9.43721	-9.42057	-8.72178	-8.71777	-9.04582	-9.42887	-8.82846	-0.600419	0.00526295	0.00748509	-0.600419	0
G_P7	-7.42884	-7.39433	-7.41447	-8.03242	-8.02373	-7.92383	-7.41255	-7.99333	0.580782	8.87265e-05	0.000234648	0.580782	0.580782
H_P7	-9.94166	-9.93764	-9.96336	-9.65535	-9.65134	-9.43285	-9.94755	-9.57985	-0.367708	0.00763558	0.0104866	0	0
I_P7	-9.04182	-9.06638	-9.09376	-8.46632	-8.47502	-8.40234	-9.06732	-8.44789	-0.619425	2.26293e-05	8.13636e-05	-0.619425	0
K_P7	-7.44434	-7.50078	-7.46401	-7.92417	-7.93325	-7.91951	-7.46971	-7.92564	0.455934	1.15589e-05	5.77945e-05	0.455934	0.455934
L_P7	-8.06559	-8.08574	-8.10845	-7.47903	-7.48462	-7.40839	-8.08659	-7.45735	-0.629246	2.15452e-05	7.93536e-05	-0.629246	0
M_P7	-10.1495	-10.0284	-10.0364	-9.6845	-9.68049	-9.3607	-10.0714	-9.57523	-0.496205	0.0121934	0.0157971	0	0
N_P7	-8.78351	-8.75604	-8.81136	-8.78351	-8.7795	-8.60972	-8.78363	-8.72424	-0.0593916	0.374367	0.397998	0	0
P_P7	-8.36847	-8.37633	-8.3607	-8.15966	-8.16077	-7.99033	-8.3685	-8.10358	-0.264915	0.0095663	0.0127021	0	0
Q_P7	-8.61973	-8.56727	-8.56174	-8.34501	-8.34683	-8.42669	-8.58292	-8.37284	-0.210071	0.00300414	0.00462176	-0.210071	0
R_P7	-7.76783	-7.7483	-7.77965	-8.20118	-8.20773	-8.17909	-7.76526	-8.196	0.430741	4.35986e-06	3.20676e-05	0.430741	0.430741
S_P7	-7.63743	-7.60171	-7.62373	-7.59877	-7.59823	-7.62373	-7.62096	-7.60691	-0.0140474	0.353018	0.376552	0	0
T_P7	-8.2713	-8.27283	-8.29198	-8.19592	-8.20244	-8.32593	-8.2787	-8.24143	-0.0372746	0.433079	0.457016	0	0
V_P7	-8.21706	-8.2508	-8.18427	-7.96829	-7.9598	-8.06959	-8.21738	-7.99923	-0.218148	0.00557116	0.00786858	-0.218148	0
W_P7	-11.5988	-11.6513	-11.6028	-10.4663	-10.4623	-10.7796	-11.6176	-10.5694	-1.0482	0.000596965	0.00113035	-1.0482	0
Y_P7	-9.55774	-9.51384	-9.49586	-9.27684	-9.30651	-9.49586	-9.52248	-9.35974	-0.162742	0.0837087	0.097762	0	0
A_P6	-7.75618	-7.78344	-7.75246	-7.69558	-7.69901	-7.645	-7.76403	-7.67986	-0.0841654	0.013618	0.0175716	0	0
C_P6	-11.8398	-11.9029	-11.8438	-10.2992	-10.3179	-9.92817	-11.8621	-10.1818	-1.68038	0.000197667	0.000451809	-1.68038	0
D_P6	-7.82753	-7.82352	-7.81537	-8.24936	-8.24535	-8.40839	-7.82214	-8.30103	0.478892	0.000881042	0.00154909	0.478892	0.478892
E_P6	-7.34211	-7.33519	-7.3607	-7.57129	-7.5741	-7.73335	-7.346	-7.62625	0.280248	0.00660505	0.00918963	0.280248	0.280248
F_P6	-9.21175	-9.19716	-9.19469	-8.8316	-8.81946	-9.05528	-9.2012	-8.90212	-0.299082	0.0176627	0.022165	0	0
G_P6	-7.38034	-7.35562	-7.36363	-7.91119	-7.90288	-7.97229	-7.36653	-7.92879	0.562257	1.68036e-05	7.46384e-05	0.562257	0.562257
H_P6	-10.0704	-10.1253	-10.1134	-9.58496	-9.58095	-9.60277	-10.103	-9.58956	-0.513454	8.92457e-06	5.19247e-05	-0.513454	0
I_P6	-8.82347	-8.81138	-8.84378	-8.50479	-8.48784	-8.47666	-8.82621	-8.48976	-0.336446	1.13231e-05	5.77945e-05	-0.336446	0
K_P6	-7.44123	-7.44345	-7.43902	-7.9026	-7.89859	-7.852	-7.44123	-7.8844	0.443165	1.0858e-05	5.69602e-05	0.443165	0.443165
L_P6	-8.18027	-8.20773	-8.17909	-7.45686	-7.45914	-7.34611	-8.18903	-7.4207	-0.768326	3.70474e-05	0.000119749	-0.768326	0
M_P6	-9.92417	-9.97327	-9.96336	-9.53102	-9.55373	-9.34901	-9.9536	-9.47792	-0.475677	0.00202103	0.00321091	-0.475677	0
N_P6	-8.85626	-8.87734	-8.87695	-8.6845	-8.68049	-8.73335	-8.87018	-8.69945	-0.170738	0.000744616	0.00135385	-0.170738	0
P_P6	-8.26579	-8.28397	-8.31453	-8.08975	-8.10044	-8.03175	-8.28809	-8.07398	-0.214113	0.00112492	0.00194582	-0.214113	0
Q_P6	-8.35084	-8.32365	-8.32022	-8.54432	-8.55373	-8.31453	-8.33157	-8.47086	0.139288	0.151905	0.169371	0	0
R_P6	-7.73315	-7.72534	-7.72201	-8.14439	-8.14038	-8.11339	-7.72683	-8.13272	0.405883	2.45865e-06	2.56402e-05	0.405883	0.405883
S_P6	-7.69188	-7.6622	-7.66297	-7.76005	-7.75992	-7.81537	-7.67235	-7.77845	0.106099	0.00708187	0.00980927	0.106099	0.106099
T_P6	-8.45372	-8.47502	-8.45146	-8.19068	-8.20244	-8.21045	-8.46006	-8.20119	-0.258874	1.05515e-05	5.65937e-05	-0.258874	0
V_P6	-8.31052	-8.32941	-8.33167	-7.92852	-7.92451	-8.05054	-8.32387	-7.96786	-0.356009	0.00105211	0.00183976	-0.356009	0
W_P6	-11.1293	-11.0857	-11.0553	-10.6268	-10.6228	-10.6594	-11.0901	-10.6363	-0.4538	4.9183e-05	0.000152801	-0.4538	0
Y_P6	-9.36847	-9.35268	-9.39632	-9.26579	-9.26177	-9.16366	-9.37249	-9.23041	-0.142085	0.0164735	0.0209187	0	0
A_P5	-7.62325	-7.59129	-7.60624	-7.77565	-7.77163	-7.81939	-7.60693	-7.78889	0.181963	0.000523485	0.00100308	0.181963	0.181963
C_P5	-12.3923	-12.4878	-12.1333	-9.99543	-9.97327	-9.84378	-12.3378	-9.93749	-2.40032	3.22181e-05	0.000107394	-2.40032	0
D_P5	-7.89833	-7.92016	-7.90661	-8.2824	-8.28957	-8.2864	-7.90836	-8.28612	0.377761	5.89529e-07	1.34288e-05	0.377761	0.377761
E_P5	-7.32193	-7.32941	-7.32022	-7.63387	-7.63342	-7.67385	-7.32385	-7.64705	0.323196	1.9129e-05	7.55713e-05	0.323196	0.323196
F_P5	-9.38034	-9.42483	-9.39632	-8.78351	-8.7795	-8.86027	-9.4005	-8.80776	-0.592742	3.53651e-05	0.000115478	-0.592742	0
G_P5	-7.36257	-7.341	-7.33167	-7.94606	-7.9509	-7.89807	-7.34508	-7.93168	0.586598	6.8164e-06	4.35789e-05	0.586598	0.586598
H_P5	-10.0138	-10.0284	-10.0178	-9.641	-9.65134	-9.6885	-10.02	-9.66028	-0.359729	1.82503e-05	7.46384e-05	-0.359729	0
I_P5	-8.96829	-9.00979	-8.99033	-8.51131	-8.50729	-8.50879	-8.98947	-8.50913	-0.48034	2.36259e-06	2.56402e-05	-0.48034	0
K_P5	-7.38333	-7.42175	-7.39933	-7.74846	-7.75992	-7.97678	-7.40147	-7.82839	0.426918	0.00472817	0.00681538	0.426918	0.426918
L_P5	-8.33342	-8.34683	-8.33743	-7.47266	-7.47183	-7.26429	-8.33923	-7.40293	-0.9363	0.000174972	0.000411698	-0.9363	0
M_P5	-10.0704	-9.99141	-10.0938	-9.57129	-9.55373	-9.24793	-10.0519	-9.45765	-0.594206	0.00558415	0.00786858	-0.594206	0
N_P5	-8.97728	-8.99141	-8.98128	-8.60572	-8.62986	-8.77183	-8.98333	-8.66914	-0.314189	0.00378084	0.00560124	-0.314189	0
P_P5	-8.31052	-8.28397	-8.28084	-8.0608	-8.05202	-8.04582	-8.29178	-8.05288	-0.238896	2.10435e-05	7.93536e-05	-0.238896	0
Q_P5	-8.47903	-8.48784	-8.45146	-8.39232	-8.39433	-8.31453	-8.47278	-8.36706	-0.10572	0.020583	0.0255293	0	0
R_P5	-7.60921	-7.6052	-7.645	-8.22775	-8.21305	-8.25882	-7.6198	-8.2332	0.613401	4.92942e-06	3.3562e-05	0.613401	0.613401
S_P5	-7.66985	-7.65857	-7.6775	-7.78351	-7.79934	-7.79146	-7.66864	-7.79144	0.122794	6.74271e-05	0.000187623	0.122794	0.122794
T_P5	-8.40439	-8.40645	-8.39632	-8.08004	-8.06158	-8.29198	-8.40239	-8.14453	-0.257855	0.0252288	0.0308138	0	0
V_P5	-8.12928	-8.11529	-8.15855	-8.10938	-8.12027	-8.01319	-8.13437	-8.08095	-0.0534256	0.215395	0.235244	0	0
W_P5	-11.4919	-11.3883	-11.3963	-10.4166	-10.4126	-10.6885	-11.4255	-10.5059	-0.91962	0.000695881	0.00127978	-0.91962	0
Y_P5	-9.49185	-9.47502	-9.49586	-9.29921	-9.27283	-9.11339	-9.48757	-9.22847	-0.259101	0.0113605	0.0148382	0	0
A_P4	-7.71049	-7.68417	-7.69588	-7.78746	-7.7795	-7.78751	-7.69685	-7.78482	0.0879725	0.000401346	0.000812852	0.0879725	0.0879725
C_P4	-12.1293	-12.1253	-12.2157	-10.1699	-10.1659	-9.91089	-12.1568	-10.0822	-2.07452	2.15743e-05	7.93536e-05	-2.07452	0
D_P4	-8.34501	-8.341	-8.36657	-8.21706	-8.22373	-8.28084	-8.35086	-8.24054	-0.110316	0.00711172	0.00980927	-0.110316	0
E_P4	-7.56789	-7.59823	-7.61321	-7.68082	-7.66584	-7.65575	-7.59311	-7.66747	0.0743613	0.00807297	0.010993	0	0
F_P4	-9.18027	-9.20773	-9.20518	-9.08004	-9.09552	-8.78751	-9.19773	-8.98769	-0.210035	0.105021	0.119173	0	0
G_P4	-7.2713	-7.24807	-7.26704	-7.73315	-7.72914	-7.86442	-7.26214	-7.77557	0.513435	0.000336871	0.000709201	0.513435	0.513435
H_P4	-10.0138	-9.92016	-9.96336	-9.39232	-9.42483	-9.32593	-9.96577	-9.38103	-0.584748	0.000124151	0.000307971	-0.584748	0
I_P4	-8.848	-8.8858	-8.86858	-8.45372	-8.48141	-8.54832	-8.86746	-8.49448	-0.372976	0.000244856	0.00053667	-0.372976	0
K_P4	-7.30203	-7.33519	-7.32022	-7.82753	-7.82759	-7.81537	-7.31915	-7.8235	0.504351	1.08769e-06	1.59631e-05	0.504351	0.504351
L_P4	-8.07039	-8.10044	-8.08404	-7.55102	-7.547	-7.38137	-8.08496	-7.49313	-0.591828	0.000471522	0.000914466	-0.591828	0
M_P4	-10.0324	-9.99141	-10.0938	-9.31052	-9.30651	-9.32593	-10.0392	-9.31432	-0.724876	1.81552e-05	7.46384e-05	-0.724876	0
N_P4	-9.05128	-9.01907	-8.96336	-8.6993	-8.70274	-8.84378	-9.01124	-8.7486	-0.262633	0.00830297	0.0112272	0	0
P_P4	-8.15966	-8.11529	-8.13328	-8.08975	-8.08088	-8.23712	-8.13608	-8.13592	-0.000158744	0.997723	0.997723	0	0
Q_P4	-8.53102	-8.52701	-8.51531	-8.20645	-8.19191	-8.28084	-8.52445	-8.2264	-0.298047	0.000437625	0.000859142	-0.298047	0
R_P4	-7.32479	-7.30651	-7.32593	-8.31621	-8.31792	-8.24251	-7.31908	-8.29221	0.973137	2.87785e-06	2.56402e-05	0.973137	0.973137
S_P4	-7.85626	-7.86474	-7.86858	-7.86042	-7.86474	-7.8356	-7.8632	-7.85359	-0.00960856	0.381496	0.404234	0	0
T_P4	-8.49185	-8.52701	-8.45146	-8.16478	-8.15564	-8.25882	-8.49011	-8.19308	-0.297028	0.00168111	0.00275405	-0.297028	0
V_P4	-8.24936	-8.2345	-8.20518	-8.02774	-8.0331	-7.97229	-8.22968	-8.01105	-0.218633	0.000727427	0.00133015	-0.218633	0
W_P4	-11.5988	-11.4878	-11.5483	-10.5443	-10.5948	-10.5753	-11.545	-10.5715	-0.973522	1.02454e-05	5.65261e-05	-0.973522	0
Y_P4	-9.13934	-9.20773	-9.16366	-9.12928	-9.13532	-9.20518	-9.17024	-9.15659	-0.0136476	0.687391	0.709565	0	0
A_P3	-7.83978	-7.88157	-7.88115	-7.75231	-7.7874	-7.67021	-7.8675	-7.73664	-0.130853	0.0248994	0.0305279	0	0
C_P3	-11.9773	-11.9029	-11.9109	-10.2117	-10.2077	-10.1134	-11.9303	-10.1776	-1.75273	1.59942e-06	2.04725e-05	-1.75273	0
D_P3	-8.848	-8.86057	-8.88536	-8.16478	-8.16591	-8.26979	-8.86464	-8.20016	-0.66448	5.35671e-05	0.000158986	-0.66448	0
E_P3	-7.88558	-7.92016	-7.88115	-7.61271	-7.62631	-7.46401	-7.89563	-7.56767	-0.327952	0.00357038	0.00533888	-0.327952	0
F_P3	-9.02308	-9.00979	-9.02709	-9.07039	-9.06638	-8.88536	-9.01999	-9.00737	-0.012613	0.846888	0.86033	0	0
G_P3	-7.75618	-7.69901	-7.71075	-7.95048	-7.9509	-8.01319	-7.72198	-7.97152	0.249545	0.000779914	0.00140547	0.249545	0.249545
H_P3	-9.62678	-9.62277	-9.7033	-9.45372	-9.43721	-9.54832	-9.65095	-9.47975	-0.171198	0.0169089	0.0213867	0	0
I_P3	-8.55774	-8.5741	-8.58211	-8.46	-8.44345	-8.48943	-8.57132	-8.46429	-0.107023	0.0021653	0.00339597	-0.107023	0
K_P3	-7.24936	-7.26453	-7.22639	-7.80735	-7.79535	-7.86442	-7.24676	-7.82237	0.575613	1.79748e-05	7.46384e-05	0.575613	0.575613
L_P3	-7.50155	-7.49753	-7.49908	-7.42576	-7.42175	-7.50555	-7.49939	-7.45102	-0.0483652	0.151306	0.169293	0	0
M_P3	-9.51785	-9.48784	-9.49586	-9.46632	-9.47502	-9.40839	-9.50051	-9.44991	-0.0506057	0.0901925	0.104194	0	0
N_P3	-8.81539	-8.83576	-8.79542	-8.70675	-8.69528	-8.78751	-8.81552	-8.72985	-0.0856759	0.0519162	0.0619895	0	0
P_P3	-8.93289	-8.96428	-8.93689	-8.03242	-8.02841	-8.18947	-8.94468	-8.08343	-0.861251	8.99506e-05	0.000235936	-0.861251	0
Q_P3	-8.46	-8.45599	-8.47666	-8.39834	-8.40038	-8.2753	-8.46422	-8.35801	-0.106212	0.0640707	0.0756554	0	0
R_P3	-7.15966	-7.14291	-7.15855	-8.21175	-8.22373	-8.19469	-7.15371	-8.21005	1.05635	4.84141e-08	4.68825e-06	1.05635	1.05635
S_P3	-7.91983	-7.93325	-7.93252	-7.82347	-7.80735	-7.64143	-7.92853	-7.75742	-0.171114	0.0426916	0.051166	0	0
T_P3	-8.30485	-8.30651	-8.30321	-8.32766	-8.34683	-8.29198	-8.30486	-8.32216	0.0173	0.343033	0.367125	0	0
V_P3	-8.09464	-8.05679	-8.07439	-7.96829	-7.95534	-8.09864	-8.07527	-8.00742	-0.0678478	0.222734	0.242432	0	0
W_P3	-10.9773	-11.0098	-11.0178	-10.3685	-10.3179	-10.4959	-11.0016	-10.3941	-0.607547	0.000365108	0.00074894	-0.607547	0
Y_P3	-8.95936	-8.94647	-8.97229	-9.16993	-9.17625	-9.33743	-8.95937	-9.22787	0.268496	0.00831512	0.0112272	0	0
A_P2	-7.50479	-7.49753	-7.46716	-7.77957	-7.76381	-7.77183	-7.48983	-7.77174	0.28191	2.2114e-05	8.04144e-05	0.28191	0.28191
C_P2	-11.9069	-11.9733	-11.9109	-10.2331	-10.2291	-10.1739	-11.9303	-10.2121	-1.7183	4.69271e-07	1.28163e-05	-1.7183	0
D_P2	-8.81539	-8.86057	-8.852	-8.23851	-8.22911	-8.24251	-8.84265	-8.23671	-0.605942	1.91263e-06	2.26683e-05	-0.605942	0
E_P2	-8.55102	-8.56049	-8.59585	-7.59185	-7.58784	-7.63432	-8.56912	-7.60467	-0.964447	1.14734e-06	1.59631e-05	-0.964447	0
F_P2	-9.31052	-9.30651	-9.30321	-9.22239	-9.21838	-8.77183	-9.30675	-9.07087	-0.235881	0.18984	0.208044	0	0
G_P2	-7.35084	-7.30935	-7.34031	-7.84388	-7.84398	-7.99033	-7.3335	-7.89273	0.559228	0.000374175	0.000762649	0.559228	0.559228
H_P2	-9.72935	-9.75604	-9.77965	-9.72935	-9.71023	-9.57529	-9.75501	-9.67162	-0.0833874	0.174789	0.192208	0	0
I_P2	-9.07039	-9.04727	-9.04582	-8.36847	-8.38231	-8.39632	-9.05449	-8.38237	-0.672128	4.8061e-07	1.28163e-05	-0.672128	0
K_P2	-7.23851	-7.27006	-7.24522	-7.85626	-7.86057	-7.97678	-7.25126	-7.89787	0.646609	9.10666e-05	0.000236921	0.646609	0.646609
L_P2	-7.18807	-7.17625	-7.19207	-7.33342	-7.34975	-7.38435	-7.18547	-7.35584	0.170374	0.00041384	0.000828058	0.170374	0.170374
M_P2	-9.55774	-9.56727	-9.58896	-9.35669	-9.41255	-9.20518	-9.57133	-9.32481	-0.246519	0.0170201	0.0214426	0	0
N_P2	-8.74462	-8.74061	-8.71825	-8.76005	-8.7483	-8.77183	-8.73449	-8.76006	0.0255685	0.0743028	0.0870949	0	0
P_P2	-8.43502	-8.43721	-8.43902	-8.1193	-8.14038	-7.99943	-8.43709	-8.08637	-0.350718	0.00133182	0.00225493	-0.350718	0
Q_P2	-8.60572	-8.60869	-8.59585	-8.35669	-8.36446	-8.40839	-8.60342	-8.37651	-0.226908	0.000164224	0.000392176	-0.226908	0
R_P2	-7.37143	-7.37932	-7.38137	-8.25481	-8.24535	-8.15855	-7.37737	-8.21957	0.842199	1.06113e-05	5.65937e-05	0.842199	0.842199
S_P2	-7.86042	-7.87734	-7.88115	-7.74462	-7.73295	-7.7145	-7.87297	-7.73069	-0.142279	0.000194533	0.000447847	-0.142279	0
T_P2	-8.36847	-8.38231	-8.30321	-8.30485	-8.28957	-8.22106	-8.35133	-8.27183	-0.0795001	0.0885339	0.102648	0	0
V_P2	-8.32193	-8.3122	-8.34321	-7.99543	-8.00057	-8.11339	-8.32578	-8.03646	-0.289317	0.00186025	0.00300646	-0.289317	0
W_P2	-11.2117	-11.1659	-11.1739	-10.4412	-10.4623	-10.7486	-11.1839	-10.5507	-0.633144	0.00320199	0.00483319	-0.633144	0
Y_P2	-9.29921	-9.2508	-9.32593	-9.23312	-9.19716	-9.25882	-9.29198	-9.2297	-0.0622804	0.0928927	0.106927	0	0
A_P1	-8.10938	-8.10537	-8.12828	-7.74846	-7.75604	-7.68116	-8.11435	-7.72855	-0.385794	0.000100075	0.000256192	-0.385794	0
C_P1	-12.7142	-12.5948	-12.4959	-9.92417	-9.92016	-10.1535	-12.6016	-9.99926	-2.60236	1.278e-05	6.19638e-05	-2.60236	0
D_P1	-9.88982	-9.90288	-9.84378	-8.29921	-8.29519	-8.17393	-9.87882	-8.25611	-1.62271	3.48219e-06	2.85718e-05	-1.62271	0
E_P1	-8.94166	-8.94647	-8.96336	-7.51785	-7.52371	-7.62022	-8.95049	-7.55392	-1.39657	2.05915e-06	2.35332e-05	-1.39657	0
F_P1	-9.46632	-9.4623	-9.50879	-8.97728	-8.98231	-9.11339	-9.47914	-9.02433	-0.454813	0.000636572	0.00118432	-0.454813	0
G_P1	-8.66258	-8.62986	-8.60972	-8.06559	-8.08088	-8.14839	-8.63406	-8.09829	-0.53577	5.58036e-05	0.000162338	-0.53577	0
H_P1	-10.0324	-10.0284	-10.1134	-9.51785	-9.52701	-9.60277	-10.0581	-9.54921	-0.508862	0.000191375	0.000443767	-0.508862	0
I_P1	-11.0513	-11.0857	-11.0553	-8.46	-8.47502	-8.26429	-11.0641	-8.39977	-2.66433	2.64749e-06	2.56402e-05	-2.66433	0
K_P1	-6.29218	-6.30793	-6.29899	-7.87294	-7.84398	-7.86027	-6.2997	-7.85906	1.55936	8.40981e-09	1.34557e-06	1.55936	1.55936
L_P1	-8.99543	-8.97327	-8.95448	-7.46	-7.45914	-7.38435	-8.97439	-7.4345	-1.53989	6.29475e-07	1.34288e-05	-1.53989	0
M_P1	-10.3685	-10.3883	-10.3725	-9.38034	-9.30651	-9.60277	-10.3764	-9.42988	-0.946541	0.000447264	0.000872711	-0.946541	0
N_P1	-9.28798	-9.27283	-9.33743	-8.88982	-8.87734	-8.645	-9.29941	-8.80405	-0.495359	0.00378061	0.00560124	-0.495359	0
P_P1	-8.01844	-8.00979	-7.99943	-7.9818	-7.97778	-8.06481	-8.00922	-8.00813	-0.00109208	0.971657	0.974703	0	0
Q_P1	-8.73697	-8.7483	-8.74097	-8.22775	-8.21838	-8.30321	-8.74208	-8.24978	-0.4923	5.36577e-05	0.000158986	-0.4923	0
R_P1	-5.58153	-5.57923	-5.58297	-8.15966	-8.17107	-8.24251	-5.58124	-8.19108	2.60984	5.86031e-08	4.68825e-06	2.60984	2.60984
S_P1	-8.42269	-8.41868	-8.39032	-7.68818	-7.69528	-7.69219	-8.41056	-7.69188	-0.71868	2.61996e-07	1.0533e-05	-0.71868	0
T_P1	-10.0513	-10.0284	-10.0364	-8.22775	-8.20773	-8.26979	-10.0387	-8.23509	-1.80362	8.14971e-08	5.21582e-06	-1.80362	0
V_P1	-11.1293	-11.2077	-11.0938	-8.10445	-8.12027	-8.02709	-11.1436	-8.08394	-3.05966	2.63324e-07	1.0533e-05	-3.05966	0
W_P1	-11.7756	-11.9029	-11.8438	-10.8729	-10.9029	-10.8438	-11.8408	-10.8732	-0.967568	1.82509e-05	7.46384e-05	-0.967568	0
Y_P1	-9.31052	-9.28397	-9.32593	-9.31052	-9.35268	-9.28084	-9.30681	-9.31468	0.00787495	0.760972	0.775513	0	0
A_P1'	-7.48864	-7.47502	-7.47666	-7.68818	-7.68786	-7.79542	-7.4801	-7.72382	0.243716	0.00249783	0.00388012	0.243716	0.243716
C_P1'	-11.9069	-11.8358	-11.7796	-9.97728	-9.95534	-10.0553	-11.8408	-9.99597	-1.8448	2.66945e-06	2.56402e-05	-1.8448	0
D_P1'	-9.36847	-9.31792	-9.29198	-8.30485	-8.3122	-8.05528	-9.32612	-8.22411	-1.10201	0.000227519	0.000509134	-1.10201	0
E_P1'	-9.38034	-9.31792	-9.34901	-7.63032	-7.63698	-7.77183	-9.34909	-7.67971	-1.66938	4.60972e-06	3.20676e-05	-1.66938	0
F_P1'	-9.24393	-9.27283	-9.25882	-8.70675	-8.73295	-8.95448	-9.25852	-8.79806	-0.460461	0.00431983	0.00625496	-0.460461	0
G_P1'	-7.97278	-7.97327	-7.9858	-8.07039	-8.04253	-7.95448	-7.97728	-8.02247	0.045186	0.26845	0.290216	0	0
H_P1'	-9.39232	-9.35268	-9.33743	-9.61271	-9.62277	-9.33743	-9.36081	-9.5243	0.163493	0.160037	0.177204	0	0
I_P1'	-9.05128	-9.00057	-9.03642	-8.57811	-8.5741	-8.60972	-9.02943	-8.58731	-0.442117	1.93826e-05	7.56395e-05	-0.442117	0
K_P1'	-7.03242	-7.04017	-7.05766	-7.66258	-7.67681	-7.79146	-7.04342	-7.71028	0.666868	8.74721e-05	0.000234648	0.666868	0.666868
L_P1'	-8.20645	-8.22911	-8.18947	-7.42576	-7.42792	-7.45459	-8.20834	-7.43609	-0.772252	7.97977e-07	1.34396e-05	-0.772252	0
M_P1'	-9.35669	-9.341	-9.38435	-9.46632	-9.48784	-9.44523	-9.36068	-9.46646	0.105783	0.0039064	0.00576059	0.105783	0.105783
N_P1'	-8.55774	-8.55373	-8.58896	-8.69188	-8.70274	-8.74862	-8.56681	-8.71441	0.147601	0.00202689	0.00321091	0.147601	0.147601
P_P1'	-12.1293	-12.2077	-12.2157	-8.19592	-8.17107	-8.00859	-12.1843	-8.12519	-4.05906	3.91356e-07	1.28163e-05	-4.05906	0
Q_P1'	-8.76005	-8.75604	-8.74097	-8.2824	-8.27283	-8.30886	-8.75235	-8.28803	-0.464323	2.88452e-06	2.56402e-05	-0.464323	0
R_P1'	-6.62325	-6.621	-6.62197	-8.08004	-8.08088	-8.23175	-6.62208	-8.13089	1.50881	7.43535e-06	4.5756e-05	1.50881	1.50881
S_P1'	-7.16993	-7.21039	-7.18687	-7.73315	-7.76381	-7.73335	-7.18906	-7.74344	0.554381	3.68224e-06	2.94579e-05	0.554381	0.554381
T_P1'	-8.59877	-8.58784	-8.57529	-8.2824	-8.29519	-8.24251	-8.5873	-8.27337	-0.313928	5.36542e-05	0.000158986	-0.313928	0
V_P1'	-8.6993	-8.68786	-8.72578	-8.10938	-8.08088	-8.004	-8.70431	-8.06475	-0.63956	4.39034e-05	0.000140491	-0.63956	0
W_P1'	-11.7142	-11.7102	-11.6594	-10.8398	-10.7716	-10.7182	-11.6946	-10.7766	-0.918058	2.00184e-05	7.71794e-05	-0.918058	0
Y_P1'	-8.71425	-8.71777	-8.67385	-9.41656	-9.37633	-9.16366	-8.70195	-9.31885	0.616897	0.0015018	0.00249013	0.616897	0.616897
A_P2'	-7.57469	-7.56388	-7.5787	-7.68082	-7.68417	-7.82343	-7.57242	-7.72947	0.157052	0.0291689	0.0352228	0	0
C_P2'	-12.1293	-12.1253	-12.1333	-10.0513	-10.0857	-9.96336	-12.1293	-10.0335	-2.09582	5.51338e-07	1.34288e-05	-2.09582	0
D_P2'	-8.29921	-8.26729	-8.2753	-8.15455	-8.14545	-8.10845	-8.2806	-8.13615	-0.14445	0.00106314	0.00184895	-0.14445	0
E_P2'	-7.88136	-7.88157	-7.88958	-7.51457	-7.51384	-7.53834	-7.88417	-7.52225	-0.361919	1.81097e-06	2.22888e-05	-0.361919	0
F_P2'	-9.38034	-9.341	-9.30321	-9.08975	-9.02841	-8.93689	-9.34152	-9.01835	-0.323168	0.00288273	0.0044564	-0.323168	0
G_P2'	-7.63032	-7.58439	-7.59585	-7.98633	-8.00518	-8.01781	-7.60352	-8.0031	0.399582	1.74959e-05	7.46384e-05	0.399582	0.399582
H_P2'	-9.76005	-9.75604	-9.81136	-9.51785	-9.51384	-9.79542	-9.77581	-9.60903	-0.166781	0.153624	0.170694	0	0
I_P2'	-8.72935	-8.73295	-8.67385	-8.47266	-8.4497	-8.35484	-8.71205	-8.42574	-0.286317	0.00217554	0.00339597	-0.286317	0
K_P2'	-7.16735	-7.14291	-7.1611	-7.88558	-7.89005	-7.77183	-7.15712	-7.84915	0.692033	6.15343e-05	0.000174256	0.692033	0.692033
L_P2'	-7.45059	-7.43411	-7.45459	-7.38034	-7.35856	-7.44523	-7.44643	-7.39471	-0.0517165	0.125589	0.141508	0	0
M_P2'	-9.83978	-9.80334	-9.79542	-9.44123	-9.47502	-9.29198	-9.81284	-9.40274	-0.410103	0.00209293	0.0032992	-0.410103	0
N_P2'	-8.99543	-9.00057	-8.97229	-8.74462	-8.7795	-8.78751	-8.98943	-8.77054	-0.21889	0.000156564	0.000376695	-0.21889	0
P_P2'	-9.66985	-9.63698	-9.67385	-8.20645	-8.23991	-8.01319	-9.66023	-8.15318	-1.50704	3.01475e-05	0.00010263	-1.50704	0
Q_P2'	-8.44746	-8.51384	-8.47032	-8.46632	-8.48141	-8.46401	-8.4772	-8.47058	-0.00662541	0.759581	0.775513	0	0
R_P2'	-7.27684	-7.28677	-7.29759	-8.19592	-8.18145	-8.14334	-7.28706	-8.17357	0.886507	7.69716e-07	1.34396e-05	0.886507	0.886507
S_P2'	-7.85212	-7.8858	-7.88115	-7.75231	-7.71023	-7.81537	-7.87302	-7.75931	-0.113719	0.024475	0.030123	0	0
T_P2'	-8.6845	-8.71023	-8.71075	-8.26579	-8.27283	-8.33167	-8.70183	-8.29009	-0.411735	5.35045e-05	0.000158986	-0.411735	0
V_P2'	-8.33342	-8.42483	-8.33743	-8.00919	-8.0331	-8.09376	-8.36523	-8.04535	-0.319878	0.00120693	0.00206533	-0.319878	0
W_P2'	-11.9773	-11.9733	-11.9813	-10.4919	-10.4878	-10.6028	-11.9773	-10.5275	-1.44979	2.73983e-06	2.56402e-05	-1.44979	0
Y_P2'	-10.0138	-10.0098	-10.0364	-9.23312	-9.27283	-9.16366	-10.02	-9.2232	-0.796806	1.73709e-05	7.46384e-05	-0.796806	0
A_P3'	-7.57469	-7.55373	-7.56174	-7.85212	-7.84811	-7.91951	-7.56339	-7.87325	0.309859	0.000205884	0.000467254	0.309859	0.309859
C_P3'	-11.7756	-11.7102	-11.7796	-9.87294	-9.83576	-10.0364	-11.7552	-9.91504	-1.84013	9.6158e-06	5.49474e-05	-1.84013	0
D_P3'	-7.79141	-7.81138	-7.78751	-8.12428	-8.13532	-8.39032	-7.79677	-8.21664	0.419875	0.00855759	0.011506	0	0
E_P3'	-7.35376	-7.33519	-7.33454	-7.61621	-7.6052	-7.54499	-7.34117	-7.5888	0.247632	0.000423039	0.000840824	0.247632	0.247632
F_P3'	-9.19068	-9.2508	-9.23712	-9.09954	-9.11529	-8.86858	-9.2262	-9.0278	-0.198401	0.07231	0.0850706	0	0
G_P3'	-7.44123	-7.44033	-7.44834	-7.91983	-7.93325	-7.81136	-7.4433	-7.88815	0.444848	0.000326102	0.000695684	0.444848	0.444848
H_P3'	-10.1699	-10.1659	-10.2371	-9.45372	-9.42483	-9.44523	-10.191	-9.44126	-0.749727	6.94539e-06	4.35789e-05	-0.749727	0
I_P3'	-9.12928	-9.08574	-9.1233	-8.51785	-8.547	-8.47032	-9.11278	-8.51172	-0.601052	2.13065e-05	7.93536e-05	-0.601052	0
K_P3'	-7.74846	-7.7795	-7.75246	-7.86042	-7.86057	-7.81136	-7.76014	-7.84411	0.0839734	0.0116366	0.0151371	0	0
L_P3'	-8.05128	-8.0331	-8.01781	-7.46949	-7.47821	-7.43285	-8.03406	-7.46018	-0.573882	4.52226e-06	3.20676e-05	-0.573882	0
M_P3'	-10.0513	-10.0473	-10.0744	-9.47903	-9.42483	-9.23712	-10.0576	-9.38033	-0.67732	0.000781795	0.00140547	-0.67732	0
N_P3'	-8.86458	-8.85225	-8.89382	-8.61271	-8.5741	-8.852	-8.87022	-8.6796	-0.190616	0.0956642	0.108941	0	0
P_P3'	-8.57129	-8.58095	-8.54166	-8.11433	-8.08574	-8.25882	-8.56463	-8.15296	-0.411669	0.00168686	0.00275405	-0.411669	0
Q_P3'	-8.51131	-8.50078	-8.50231	-8.46	-8.47502	-8.36657	-8.5048	-8.43386	-0.0709341	0.105873	0.119715	0	0
R_P3'	-7.97278	-8.00518	-8.004	-8.14439	-8.14545	-8.14839	-7.99399	-8.14608	0.152091	0.00014102	0.000344475	0.152091	0.152091
S_P3'	-7.61973	-7.63698	-7.64857	-7.65535	-7.69157	-7.72201	-7.6351	-7.68964	0.0545482	0.0602843	0.0717136	0	0
T_P3'	-8.46	-8.47502	-8.43902	-8.1343	-8.14038	-8.32022	-8.45801	-8.1983	-0.259717	0.0137211	0.0176336	0	0
V_P3'	-8.30485	-8.25628	-8.2864	-8.07039	-8.06158	-7.95448	-8.28251	-8.02882	-0.253695	0.00312239	0.00475519	-0.253695	0
W_P3'	-11.7142	-11.6513	-11.7182	-11.0513	-11.0857	-10.4452	-11.6946	-10.8608	-0.83386	0.0163003	0.0207813	0	0
Y_P3'	-9.34501	-9.29519	-9.29198	-9.18027	-9.15564	-9.16366	-9.31073	-9.16652	-0.144207	0.00150186	0.00249013	-0.144207	0
A_P4'	-7.68082	-7.71023	-7.69588	-7.74079	-7.75604	-7.74862	-7.69564	-7.74848	0.0528366	0.00524366	0.00748509	0.0528366	0.0528366
C_P4'	-12.7142	-12.7102	-12.8438	-9.90689	-9.97327	-9.99943	-12.7561	-9.95986	-2.79622	7.04555e-07	1.34396e-05	-2.79622	0
D_P4'	-7.76393	-7.74445	-7.75246	-8.09954	-8.08088	-8.10354	-7.75361	-8.09465	0.341035	2.87773e-06	2.56402e-05	0.341035	0.341035
E_P4'	-7.14439	-7.14799	-7.1611	-7.5884	-7.59823	-7.69219	-7.15116	-7.62627	0.47511	0.000142946	0.000346536	0.47511	0.47511
F_P4'	-9.25481	-9.22911	-9.26979	-8.90689	-8.98231	-8.99033	-9.25124	-8.95984	-0.291392	0.000559913	0.0010665	-0.291392	0
G_P4'	-7.51457	-7.4943	-7.51531	-8.00919	-7.96428	-7.86027	-7.50806	-7.94458	0.436519	0.000612757	0.00114668	0.436519	0.436519
H_P4'	-9.88982	-9.86893	-9.91089	-9.641	-9.63698	-9.61671	-9.88988	-9.63156	-0.258317	5.45484e-05	0.000160142	-0.258317	0
I_P4'	-8.97728	-8.99141	-9.00859	-8.47266	-8.4623	-8.37247	-8.99243	-8.43581	-0.556615	7.30637e-05	0.000199832	-0.556615	0
K_P4'	-7.75618	-7.79535	-7.75632	-7.848	-7.83167	-7.86858	-7.76928	-7.84942	0.0801362	0.00893317	0.0119607	0	0
L_P4'	-8.19592	-8.18145	-8.18947	-7.40742	-7.42175	-7.52185	-8.18895	-7.45034	-0.738605	3.42043e-05	0.000112839	-0.738605	0
M_P4'	-10.2331	-10.1867	-10.2157	-9.24393	-9.27283	-9.25882	-10.2118	-9.25852	-0.953323	4.64933e-07	1.28163e-05	-0.953323	0
N_P4'	-9.10938	-9.12527	-9.16366	-8.87294	-8.85225	-8.6885	-9.13277	-8.80456	-0.328206	0.00560636	0.00786858	-0.328206	0
P_P4'	-8.50479	-8.51384	-8.49586	-8.14439	-8.15564	-8.08404	-8.50483	-8.12802	-0.376802	7.88933e-05	0.000213948	-0.376802	0
Q_P4'	-8.51785	-8.4943	-8.47666	-8.55102	-8.4943	-8.32593	-8.49627	-8.45708	-0.0391882	0.598562	0.621882	0	0
R_P4'	-7.89407	-7.8858	-7.86442	-8.01381	-8.03781	-8.20518	-7.88143	-8.0856	0.204167	0.0284084	0.0345654	0	0
S_P4'	-7.74846	-7.71399	-7.71075	-7.6845	-7.65857	-7.83969	-7.7244	-7.72758	0.00318186	0.958754	0.964784	0	0
T_P4'	-8.33342	-8.35856	-8.34901	-8.42884	-8.43101	-8.25336	-8.347	-8.37107	0.024073	0.705612	0.726032	0	0
V_P4'	-8.36847	-8.39433	-8.36657	-8.00459	-8.01442	-8.06481	-8.37646	-8.02794	-0.348518	7.27755e-05	0.000199832	-0.348518	0
W_P4'	-11.4412	-11.4372	-11.4452	-10.5178	-10.5403	-10.3963	-11.4412	-10.4848	-0.956398	2.8432e-05	9.78304e-05	-0.956398	0
Y_P4'	-9.39232	-9.35268	-9.3607	-9.39232	-9.40038	-9.15346	-9.36856	-9.31539	-0.0531786	0.551508	0.574861	0	0
A_P5'	-7.89833	-7.89005	-7.86442	-7.66621	-7.65134	-7.68482	-7.88427	-7.66746	-0.216808	0.000103562	0.000260943	-0.216808	0
C_P5'	-12.3923	-12.2952	-12.2157	-9.95936	-9.93764	-9.81136	-12.3011	-9.90279	-2.3983	4.04537e-06	3.08219e-05	-2.3983	0
D_P5'	-7.73315	-7.73677	-7.76793	-8.33921	-8.33519	-8.34321	-7.74595	-8.3392	0.593248	7.82226e-07	1.34396e-05	0.593248	0.593248
E_P5'	-7.29639	-7.32365	-7.29759	-7.53766	-7.53032	-7.63432	-7.30588	-7.56744	0.261558	0.00165408	0.00272838	0.261558	0.261558
F_P5'	-9.36847	-9.42483	-9.42057	-8.83978	-8.7795	-8.91951	-9.40462	-8.84626	-0.558364	0.000230329	0.000511843	-0.558364	0
G_P5'	-7.57469	-7.54031	-7.53834	-8.15455	-8.18667	-7.99033	-7.55111	-8.11052	0.559402	0.000832663	0.00147211	0.559402	0.559402
H_P5'	-9.76005	-9.69528	-9.76405	-9.74462	-9.7874	-9.47032	-9.73979	-9.66745	-0.0723477	0.516535	0.540167	0	0
I_P5'	-8.83978	-8.81946	-8.79542	-8.33921	-8.34683	-8.59585	-8.81822	-8.42729	-0.390923	0.0101511	0.013423	0	0
K_P5'	-7.58153	-7.57068	-7.58553	-7.86042	-7.8858	-7.852	-7.57925	-7.86607	0.286824	1.32619e-05	6.33406e-05	0.286824	0.286824
L_P5'	-8.1343	-8.12027	-8.14839	-7.33054	-7.3323	-7.34321	-8.13432	-7.33535	-0.798971	9.79659e-08	5.22485e-06	-0.798971	0
M_P5'	-10.1699	-10.1867	-10.1947	-9.46632	-9.4623	-9.37247	-10.1838	-9.4337	-0.750062	1.84263e-05	7.46384e-05	-0.750062	0
N_P5'	-8.89833	-8.8858	-8.91951	-8.92417	-8.97327	-8.82748	-8.90121	-8.9083	0.00709124	0.879619	0.890753	0	0
P_P5'	-8.46	-8.48141	-8.48943	-8.20118	-8.19191	-8.14839	-8.47695	-8.18049	-0.296457	8.84916e-05	0.000234648	-0.296457	0
Q_P5'	-8.66258	-8.63698	-8.60972	-8.28798	-8.30084	-8.26429	-8.63643	-8.28437	-0.352059	4.62979e-05	0.000146687	-0.352059	0
R_P5'	-7.85626	-7.86893	-7.852	-8.26579	-8.25628	-8.14839	-7.85906	-8.22348	0.36442	0.000659954	0.00122072	0.36442	0.36442
S_P5'	-7.85626	-7.85225	-7.84788	-7.71425	-7.69157	-7.7033	-7.85213	-7.70304	-0.149096	2.84141e-05	9.78304e-05	-0.149096	0
T_P5'	-8.52442	-8.53364	-8.52842	-8.18547	-8.18667	-8.28084	-8.52883	-8.21766	-0.31117	0.000604288	0.00113748	-0.31117	0
V_P5'	-8.12428	-8.14038	-8.14839	-7.95491	-7.95534	-8.04112	-8.13768	-7.98379	-0.153893	0.00646231	0.0090303	-0.153893	0
W_P5'	-11.5443	-11.6513	-11.4959	-11.2992	-11.2508	-10.5753	-11.5638	-11.0418	-0.522072	0.0934419	0.107174	0	0
Y_P5'	-9.21175	-9.18667	-9.18427	-9.20118	-9.21838	-9.42057	-9.19423	-9.28004	0.0858125	0.293273	0.314924	0	0
A_P6'	-7.8316	-7.84811	-7.852	-7.76005	-7.74445	-7.852	-7.8439	-7.7855	-0.0584056	0.162211	0.178992	0	0
C_P6'	-12.1293	-12.1253	-12.1333	-10.0138	-10.0284	-10.0178	-12.1293	-10.02	-2.10927	1.79466e-10	5.74291e-08	-2.10927	0
D_P6'	-7.85626	-7.85225	-7.86858	-8.07039	-8.07603	-8.10845	-7.85903	-8.08496	0.225924	6.12334e-05	0.000174256	0.225924	0.225924
E_P6'	-7.39533	-7.41868	-7.41751	-7.56112	-7.55036	-7.64143	-7.41051	-7.5843	0.173797	0.00426511	0.0062038	0.173797	0.173797
F_P6'	-9.19068	-9.15564	-9.18427	-8.88982	-8.89432	-8.77965	-9.17687	-8.85459	-0.322272	0.00117156	0.00201558	-0.322272	0
G_P6'	-7.42269	-7.39735	-7.41143	-7.92417	-7.91582	-8.004	-7.41049	-7.948	0.537507	5.01889e-05	0.000154427	0.537507	0.537507
H_P6'	-10.0513	-10.0284	-10.0178	-9.28798	-9.31792	-9.43285	-10.0325	-9.34625	-0.686252	0.000110151	0.000275377	-0.686252	0
I_P6'	-8.76005	-8.71777	-8.75632	-8.32766	-8.30084	-8.39632	-8.74471	-8.34161	-0.403102	0.000214353	0.000483049	-0.403102	0
K_P6'	-7.66621	-7.65857	-7.65575	-8.04182	-8.02373	-7.83153	-7.66018	-7.9657	0.305517	0.0105302	0.0138101	0	0
L_P6'	-7.96382	-7.93764	-7.96336	-7.47266	-7.46865	-7.54499	-7.95494	-7.49543	-0.459509	6.27188e-05	0.000176053	-0.459509	0
M_P6'	-10.3219	-10.3645	-10.349	-9.58496	-9.56727	-9.48303	-10.3451	-9.54509	-0.800044	1.892e-05	7.55713e-05	-0.800044	0
N_P6'	-8.95936	-8.92887	-8.92817	-8.99543	-8.97327	-8.76405	-8.9388	-8.91092	-0.0278853	0.726914	0.745553	0	0
P_P6'	-8.46	-8.4497	-8.43902	-8	-8.01442	-8.04582	-8.44958	-8.02008	-0.429496	8.44076e-06	5.09631e-05	-0.429496	0
Q_P6'	-8.59185	-8.59476	-8.58211	-8.39232	-8.42483	-8.43285	-8.58957	-8.41666	-0.172907	0.00018292	0.000427258	-0.172907	0
R_P6'	-7.88982	-7.93325	-7.91951	-8.21706	-8.20244	-8.14839	-7.91419	-8.1893	0.275105	0.000358411	0.000739945	0.275105	0.275105
S_P6'	-7.81137	-7.82759	-7.77965	-7.70675	-7.73677	-7.65575	-7.8062	-7.69976	-0.106443	0.0180318	0.022452	0	0
T_P6'	-8.5645	-8.58095	-8.55502	-8.28798	-8.29519	-8.17393	-8.56682	-8.25237	-0.314454	0.00141477	0.00238278	-0.314454	0
V_P6'	-8.25481	-8.26177	-8.23712	-8	-8.01442	-7.99487	-8.25124	-8.0031	-0.248137	1.21682e-05	5.99048e-05	-0.248137	0
W_P6'	-11.4919	-11.341	-11.3963	-10.7446	-10.7716	-10.8769	-11.4097	-10.7977	-0.611991	0.000512382	0.000987725	-0.611991	0
Y_P6'	-9.33342	-9.29519	-9.34901	-9.32193	-9.30651	-9.40839	-9.32588	-9.34561	0.0197327	0.608013	0.629657	0	0
A_P7'	-7.91983	-7.88157	-7.88958	-7.80335	-7.80735	-7.6885	-7.89699	-7.7664	-0.13059	0.0325654	0.0391765	0	0
C_P7'	-11.7756	-11.7102	-11.6594	-9.87294	-9.90288	-9.92817	-11.7151	-9.90133	-1.81375	1.06456e-06	1.59631e-05	-1.81375	0
D_P7'	-7.83568	-7.80735	-7.81939	-8.14946	-8.14545	-8.15855	-7.82081	-8.15115	0.330343	3.4041e-06	2.85718e-05	0.330343	0.330343
E_P7'	-7.46316	-7.47183	-7.48943	-7.54766	-7.56049	-7.57529	-7.4748	-7.56115	0.0863416	0.00147801	0.00247625	0.0863416	0.0863416
F_P7'	-9.41656	-9.40038	-9.40839	-8.86458	-8.87734	-8.95448	-9.40844	-8.8988	-0.509643	5.72268e-05	0.000164978	-0.509643	0
G_P7'	-7.39834	-7.4095	-7.41751	-7.96382	-7.99599	-7.92383	-7.40845	-7.96121	0.552761	1.38433e-05	6.51452e-05	0.552761	0.552761
H_P7'	-9.83978	-9.81946	-9.89382	-9.74462	-9.68049	-9.40839	-9.85102	-9.61117	-0.239853	0.0852447	0.0991938	0	0
I_P7'	-9.04182	-9.04727	-9.08404	-8.34501	-8.37038	-8.36657	-9.05771	-8.36066	-0.697054	1.43736e-06	1.91648e-05	-0.697054	0
K_P7'	-7.47584	-7.49106	-7.44834	-7.96829	-7.96428	-7.94127	-7.47175	-7.95795	0.486196	5.50616e-06	3.67077e-05	0.486196	0.486196
L_P7'	-8.28798	-8.27839	-8.29198	-7.44434	-7.43101	-7.53503	-8.28612	-7.47012	-0.815992	1.57347e-05	7.26362e-05	-0.815992	0
M_P7'	-10.0898	-10.0284	-10.0938	-9.39232	-9.37633	-9.65935	-10.0706	-9.476	-0.594639	0.00322042	0.00483818	-0.594639	0
N_P7'	-8.86458	-8.85225	-8.852	-8.60572	-8.59476	-8.73335	-8.85628	-8.64461	-0.211666	0.00905334	0.0120711	0	0
P_P7'	-8.42269	-8.41868	-8.43285	-8.08975	-8.06638	-8.11833	-8.42474	-8.09149	-0.33325	2.84276e-05	9.78304e-05	-0.33325	0
Q_P7'	-8.48543	-8.50729	-8.44523	-8.55102	-8.54031	-8.47032	-8.47932	-8.52055	0.0412315	0.256256	0.277973	0	0
R_P7'	-7.6845	-7.67314	-7.67021	-8.12928	-8.11529	-8.22639	-7.67595	-8.15699	0.481036	0.000166213	0.000393987	0.481036	0.481036
S_P7'	-7.9026	-7.89859	-7.91089	-7.76393	-7.79535	-7.46716	-7.90403	-7.67548	-0.228548	0.0942573	0.107723	0	0
T_P7'	-8.5645	-8.59476	-8.56174	-8.29921	-8.26177	-8.33743	-8.57367	-8.29947	-0.274197	0.000349539	0.000726316	-0.274197	0
V_P7'	-8.35669	-8.37038	-8.3784	-8.00919	-8.00518	-8.11339	-8.36849	-8.04258	-0.325908	0.000823435	0.00146389	-0.325908	0
W_P7'	-11.5988	-11.5948	-11.6028	-10.7756	-10.7406	-10.9457	-11.5988	-10.8206	-0.778128	0.000252587	0.00054985	-0.778128	0
Y_P7'	-9.27684	-9.30651	-9.23712	-9.13934	-9.17625	-9.30321	-9.27349	-9.20627	-0.0672236	0.277653	0.299155	0	0
A_P8'	-7.83978	-7.83167	-7.84378	-7.62325	-7.62986	-7.75632	-7.83841	-7.66981	-0.1686	0.0178253	0.0222816	0	0
C_P8'	-12.8398	-12.7102	-12.6028	-10.1094	-9.99141	-9.92817	-12.7176	-10.0097	-2.70794	6.25758e-06	4.08658e-05	-2.70794	0
D_P8'	-7.97728	-7.98686	-7.95006	-8.29358	-8.28957	-8.38435	-7.9714	-8.3225	0.351101	0.000434085	0.000857453	0.351101	0.351101
E_P8'	-7.62325	-7.61924	-7.61671	-7.74846	-7.71399	-7.53834	-7.61973	-7.66693	0.0471985	0.50852	0.533529	0	0
F_P8'	-9.51785	-9.47502	-9.45772	-8.97728	-8.97327	-8.66659	-9.48353	-8.87238	-0.611151	0.00425517	0.0062038	-0.611151	0
G_P8'	-7.34792	-7.3615	-7.35777	-7.86042	-7.83576	-7.9858	-7.35573	-7.89399	0.538261	0.0003216	0.000690685	0.538261	0.538261
H_P8'	-9.94166	-9.92016	-9.96336	-9.42884	-9.4497	-9.52185	-9.94172	-9.4668	-0.474924	0.0001034	0.000260943	-0.474924	0
I_P8'	-9.08975	-9.12527	-9.07439	-8.54432	-8.52701	-8.28084	-9.09647	-8.45072	-0.645748	0.00171413	0.00278437	-0.645748	0
K_P8'	-7.51457	-7.52371	-7.48623	-7.95491	-7.96877	-8.07439	-7.50817	-7.99936	0.491188	0.000237643	0.000524453	0.491188	0.491188
L_P8'	-8.12428	-8.09062	-8.13328	-7.43502	-7.44033	-7.34901	-8.11606	-7.40812	-0.707943	2.56924e-05	9.13509e-05	-0.707943	0
M_P8'	-10.0704	-10.0098	-10.0744	-9.51785	-9.60869	-9.26979	-10.0515	-9.46544	-0.586081	0.00478077	0.0068603	-0.586081	0
N_P8'	-8.99543	-8.97327	-8.98128	-8.60572	-8.65857	-8.67385	-8.98333	-8.64605	-0.337277	9.88282e-05	0.000255041	-0.337277	0
P_P8'	-8.46632	-8.50729	-8.48303	-8.14946	-8.18145	-8.1383	-8.48555	-8.15641	-0.329142	4.78087e-05	0.000149988	-0.329142	0
Q_P8'	-8.49831	-8.4943	-8.52842	-8.29921	-8.28957	-8.42669	-8.50701	-8.33849	-0.168518	0.0207421	0.0256273	0	0
R_P8'	-7.69188	-7.68417	-7.7145	-8.08489	-8.13532	-8.21045	-7.69685	-8.14356	0.446707	0.000287395	0.000621395	0.446707	0.446707
S_P8'	-7.66621	-7.65134	-7.6775	-7.77173	-7.72155	-7.73335	-7.66502	-7.74221	0.0771935	0.0103575	0.0136395	0	0
T_P8'	-8.45372	-8.48784	-8.44523	-8.23851	-8.25628	-8.25882	-8.46226	-8.2512	-0.211061	0.000129677	0.000319204	-0.211061	0
V_P8'	-8.33342	-8.33519	-8.33167	-7.91983	-7.92887	-8.07439	-8.33343	-7.97436	-0.359063	0.00200533	0.00320853	-0.359063	0
W_P8'	-11.5988	-11.5948	-11.6028	-10.5713	-10.5948	-10.5219	-11.5988	-10.5626	-1.03613	1.13212e-06	1.59631e-05	-1.03613	0
Y_P8'	-9.45372	-9.43721	-9.44523	-9.40439	-9.341	-9.48303	-9.44539	-9.40947	-0.0359137	0.434165	0.457016	0	0

## Sheet: FIX_Ch
ID	specificity_1	specificity_2	specificity_3	specificity_CTRL_1	specificity_CTRL_2	specificity_CTRL_3	median_specificity	median_CTRL_specificity	FC	pval	p_val_adj	FC significant	FC significant positive
A_P8	-7.63961	-7.61238	-7.62703	-7.59779	-7.60204	-7.65874	-7.62634	-7.61952	-0.00681775	0.763489	0.783066	0	0
C_P8	-13.1421	-13.1464	-12.7356	-10.3348	-10.339	-9.98067	-13.008	-10.2181	-2.78987	0.000102745	0.000483506	-2.78987	0
D_P8	-7.72707	-7.6979	-7.70213	-8.17248	-8.17673	-8.58581	-7.70903	-8.31167	0.60264	0.0118118	0.0191867	0	0
E_P8	-7.33475	-7.39147	-7.378	-7.55714	-7.56139	-7.45943	-7.36808	-7.52599	0.157915	0.0135008	0.0210743	0	0
F_P8	-9.51762	-9.60204	-9.5261	-8.59779	-8.60204	-8.9282	-9.54858	-8.70934	-0.839244	0.00173584	0.00405451	-0.839244	0
G_P8	-7.42329	-7.40939	-7.42267	-8.04057	-8.04482	-8.04906	-7.41845	-8.04481	0.626363	2.74736e-08	8.79155e-06	0.626363	0.626363
H_P8	-9.63961	-9.60204	-9.60627	-9.55714	-9.56139	-9.30929	-9.61597	-9.47594	-0.140029	0.171548	0.198896	0	0
I_P8	-8.89418	-8.84868	-8.90267	-8.31768	-8.32193	-8.41363	-8.88184	-8.35108	-0.530762	0.000116642	0.00051841	-0.530762	0
K_P8	-7.74979	-7.7888	-7.74687	-7.94571	-7.94996	-8.00764	-7.76182	-7.96777	0.205946	0.00103196	0.00262085	0.205946	0.205946
L_P8	-8.04057	-8.08746	-8.06313	-7.46028	-7.45519	-7.49715	-8.06372	-7.47088	-0.592845	6.18629e-06	9.20976e-05	-0.592845	0
M_P8	-9.68268	-9.68692	-9.73556	-9.20351	-9.20776	-9.00764	-9.70172	-9.13963	-0.562085	0.00117902	0.00294755	-0.562085	0
N_P8	-9.02663	-9.14636	-9.0917	-8.38722	-8.37377	-8.90267	-9.08823	-8.55455	-0.533678	0.0396861	0.0542716	0	0
P_P8	-8.25134	-8.17673	-8.1964	-8.09771	-8.08746	-8.25982	-8.20815	-8.14833	-0.0598217	0.37605	0.410703	0	0
Q_P8	-8.3008	-8.28838	-8.32617	-8.55714	-8.56139	-8.1964	-8.30512	-8.43831	0.133197	0.334439	0.371599	0	0
R_P8	-7.83225	-7.82443	-7.86519	-8.46028	-8.46453	-8.41363	-7.84062	-8.44615	0.605524	7.88282e-06	0.000100143	0.605524	0.605524
S_P8	-7.53724	-7.49291	-7.54573	-7.99915	-8.0034	-7.61661	-7.5253	-7.87305	0.347757	0.0546452	0.0713734	0	0
T_P8	-8.40514	-8.5025	-8.39571	-8.17248	-8.16146	-8.25982	-8.43445	-8.19792	-0.236527	0.00688069	0.0123007	0	0
V_P8	-8.28413	-8.22352	-8.22776	-8.06886	-8.07311	-7.9542	-8.24514	-8.03205	-0.213083	0.00809963	0.0140102	0	0
W_P8	-11.1421	-11.1464	-11.1506	-10.8202	-10.7313	-10.2761	-11.1464	-10.6092	-0.537145	0.0333	0.0467368	0	0
Y_P8	-9.40514	-9.37377	-9.30929	-9.17248	-9.17673	-9.21199	-9.36273	-9.18707	-0.175665	0.00470948	0.00918923	-0.175665	0
A_P7	-7.91971	-7.88583	-7.87758	-7.9856	-7.98985	-7.84074	-7.89437	-7.93873	0.0443581	0.430837	0.465769	0	0
C_P7	-11.5571	-11.7313	-11.5656	-9.51762	-9.52187	-10.4136	-11.618	-9.8177	-1.80033	0.00403907	0.00792947	-1.80033	0
D_P7	-7.65025	-7.63329	-7.64809	-8.23522	-8.23947	-8.30929	-7.64388	-8.26132	0.617447	1.49583e-05	0.000146579	0.617447	0.617447
E_P7	-7.16483	-7.16146	-7.17331	-7.5274	-7.51215	-7.34324	-7.16653	-7.46093	0.294394	0.00759708	0.0132845	0	0
F_P7	-9.36952	-9.339	-9.378	-9.20351	-9.17673	-8.64809	-9.36217	-9.00944	-0.352731	0.123475	0.149102	0	0
G_P7	-7.34337	-7.31347	-7.34324	-8.01282	-8.01707	-7.74687	-7.33336	-7.92559	0.592233	0.00275188	0.005805	0.592233	0.592233
H_P7	-10.0832	-10.0875	-10.0917	-9.59779	-9.56139	-9.73556	-10.0875	-9.63158	-0.45588	0.0010109	0.0025879	-0.45588	0
I_P7	-9.36952	-9.40939	-9.34324	-8.84443	-8.84868	-8.45015	-9.37405	-8.71442	-0.65963	0.00781715	0.013595	0	0
K_P7	-7.65025	-7.6979	-7.64809	-7.65025	-7.63329	-7.82867	-7.66541	-7.70407	0.0386544	0.581659	0.614294	0	0
L_P7	-8.05464	-8.07311	-8.0917	-7.42329	-7.42754	-7.44094	-8.07315	-7.43059	-0.642563	7.15062e-07	2.30996e-05	-0.642563	0
M_P7	-9.72707	-9.82443	-9.73556	-9.3008	-9.30505	-9.34324	-9.76235	-9.31637	-0.445985	0.000193539	0.000703779	-0.445985	0
N_P7	-8.89418	-8.87334	-8.87758	-8.63961	-8.66523	-8.90267	-8.8817	-8.73583	-0.145863	0.157427	0.183857	0	0
P_P7	-8.15721	-8.14636	-8.15059	-8.17248	-8.19216	-8.1657	-8.15139	-8.17678	0.0253924	0.0410204	0.0558575	0	0
Q_P7	-8.63961	-8.62279	-8.62703	-8.14211	-8.13141	-8.58581	-8.62981	-8.28644	-0.34337	0.0836564	0.104981	0	0
R_P7	-7.89418	-7.87334	-7.87758	-8.28413	-8.28838	-8.12085	-7.8817	-8.23112	0.349418	0.00325548	0.00663538	0.349418	0.349418
S_P7	-7.71584	-7.73132	-7.74687	-7.7047	-7.70895	-7.78136	-7.73134	-7.73167	0.000326669	0.990733	0.990733	0	0
T_P7	-8.11236	-8.11661	-8.07734	-8.28413	-8.28838	-8.56563	-8.1021	-8.37938	0.277273	0.0419316	0.0568564	0	0
V_P7	-8.25134	-8.28838	-8.34324	-7.89418	-7.88583	-7.87758	-8.29432	-7.88586	-0.408456	0.000113303	0.00051219	-0.408456	0
W_P7	-11.2676	-11.2719	-11.1506	-10.5571	-10.6439	-10.6481	-11.23	-10.6164	-0.613675	0.000244785	0.000842203	-0.613675	0
Y_P7	-9.23522	-9.20776	-9.18097	-9.44167	-9.44592	-9.48763	-9.20798	-9.4584	0.250424	0.00030799	0.00102663	0.250424	0.250424
A_P6	-7.86909	-7.92396	-7.94114	-7.66098	-7.66523	-7.80482	-7.9114	-7.71034	-0.201055	0.0180593	0.0270046	0	0
C_P6	-11.4051	-11.4094	-11.4136	-9.72707	-9.68692	-9.78136	-11.4094	-9.73178	-1.6776	4.30717e-07	2.30996e-05	-1.6776	0
D_P6	-7.68268	-7.66523	-7.69116	-8.02663	-8.03088	-8.00764	-7.67969	-8.02171	0.342026	5.20833e-06	8.77193e-05	0.342026	0.342026
E_P6	-7.32619	-7.32193	-7.34324	-7.5672	-7.58157	-7.5261	-7.33045	-7.55829	0.227839	0.000217087	0.000771866	0.227839	0.227839
F_P6	-8.91971	-9.03088	-8.9542	-9.23522	-9.23947	-8.9282	-8.96826	-9.13429	0.166031	0.199578	0.228089	0	0
G_P6	-7.27586	-7.23947	-7.27612	-7.86909	-7.87334	-8.1062	-7.26382	-7.94954	0.685726	0.000982735	0.00255671	0.685726	0.685726
H_P6	-10.0266	-9.92396	-9.87758	-9.36952	-9.40939	-9.18097	-9.94272	-9.31996	-0.622764	0.00169398	0.00401536	-0.622764	0
I_P6	-8.66098	-8.62279	-8.64809	-8.55714	-8.54149	-8.43178	-8.64396	-8.51014	-0.133818	0.030979	0.0436708	0	0
K_P6	-7.60813	-7.59177	-7.63752	-7.82018	-7.82443	-8.00764	-7.61247	-7.88408	0.271608	0.0126854	0.0199966	0	0
L_P6	-8.38722	-8.39147	-8.34324	-7.57732	-7.59177	-7.29261	-8.37398	-7.48723	-0.886742	0.000846666	0.00229033	-0.886742	0
M_P6	-9.86909	-9.87334	-9.78136	-9.55714	-9.52187	-9.78136	-9.84126	-9.62012	-0.221139	0.0630896	0.080433	0	0
N_P6	-9.05464	-9.08746	-9.06313	-8.72707	-8.73132	-9.06313	-9.06841	-8.84051	-0.227906	0.111021	0.135083	0	0
P_P6	-8.21927	-8.25559	-8.29261	-8.12716	-8.10196	-8.21199	-8.25582	-8.14704	-0.108787	0.0509592	0.0671068	0	0
Q_P6	-8.31768	-8.339	-8.29261	-8.25134	-8.25559	-8.29261	-8.31643	-8.26651	-0.0499195	0.056246	0.0728328	0	0
R_P6	-8.12716	-8.10196	-8.1062	-8.18791	-8.16146	-8.2437	-8.11177	-8.19769	0.0859195	0.0279211	0.0398873	0	0
S_P6	-7.69365	-7.6979	-7.68027	-7.73838	-7.72009	-7.69116	-7.69061	-7.71655	0.0259408	0.153164	0.179533	0	0
T_P6	-8.12716	-8.13141	-8.07734	-8.42329	-8.44592	-8.1062	-8.11197	-8.32514	0.213166	0.12728	0.151412	0	0
V_P6	-8.20351	-8.25559	-8.21199	-7.95889	-7.96313	-8.04906	-8.2237	-7.99036	-0.233337	0.00223644	0.00493558	-0.233337	0
W_P6	-11.0266	-10.924	-10.8287	-11.1421	-11.1464	-10.7356	-10.9264	-11.008	0.0815867	0.610185	0.640194	0	0
Y_P6	-9.51762	-9.40939	-9.48763	-9.40514	-9.40939	-9.56563	-9.47155	-9.46005	-0.0114907	0.861716	0.875394	0	0
A_P5	-7.54716	-7.54149	-7.56563	-7.80821	-7.80058	-7.69116	-7.55143	-7.76665	0.215221	0.00502591	0.00963049	0.215221	0.215221
C_P5	-11.7271	-11.7313	-11.7356	-10.4791	-10.5614	-10.1506	-11.7313	-10.397	-1.33427	0.000443371	0.00132324	-1.33427	0
D_P5	-7.8567	-7.81246	-7.78136	-8.09771	-8.08746	-8.22776	-7.81684	-8.13765	0.320806	0.00307052	0.00633913	0.320806	0.320806
E_P5	-7.24325	-7.29669	-7.30093	-7.57732	-7.59177	-7.78136	-7.28029	-7.65015	0.369859	0.00563692	0.0103075	0	0
F_P5	-9.47914	-9.44592	-9.5261	-8.84443	-8.82443	-9.00764	-9.48372	-8.89216	-0.591557	0.000695627	0.00193566	-0.591557	0
G_P5	-7.21927	-7.19216	-7.22776	-8.20351	-8.17673	-8.00764	-7.21307	-8.12929	0.916226	0.000124006	0.000536243	0.916226	0.916226
H_P5	-10.2035	-10.2078	-10.1506	-10.0832	-10.0875	-9.41363	-10.1873	-9.86143	-0.325851	0.220554	0.251165	0	0
I_P5	-9.3008	-9.23947	-9.30929	-8.33475	-8.32193	-8.54573	-9.28319	-8.4008	-0.882383	0.000311577	0.00102788	-0.882383	0
K_P5	-7.61855	-7.62279	-7.68027	-7.89418	-7.89843	-7.89007	-7.64054	-7.89422	0.253687	0.000224741	0.000790296	0.253687	0.253687
L_P5	-8.3008	-8.39147	-8.22776	-7.54716	-7.52187	-7.44094	-8.30668	-7.50332	-0.803358	0.000148809	0.000595236	-0.803358	0
M_P5	-10.1421	-10.1464	-10.212	-9.72707	-9.77712	-9.03512	-10.1668	-9.5131	-0.653716	0.0530853	0.0696201	0	0
N_P5	-9.05464	-9.03088	-9.00764	-8.68268	-8.66523	-8.30929	-9.03105	-8.5524	-0.478654	0.0173913	0.0263817	0	0
P_P5	-8.25134	-8.25559	-8.30929	-8.21927	-8.23947	-7.87758	-8.27207	-8.11211	-0.159966	0.24965	0.281296	0	0
Q_P5	-8.40514	-8.339	-8.39571	-8.23522	-8.25559	-8.43178	-8.37995	-8.30753	-0.0724239	0.332383	0.370601	0	0
R_P5	-7.69365	-7.72009	-7.66947	-8.14211	-8.17673	-8.15059	-7.6944	-8.15648	0.462075	1.35324e-05	0.000144345	0.462075	0.462075
S_P5	-7.69365	-7.68692	-7.66947	-7.5274	-7.52187	-7.90267	-7.68335	-7.65064	-0.0327031	0.808359	0.823806	0	0
T_P5	-8.42329	-8.39147	-8.34324	-8.20351	-8.19216	-8.46877	-8.386	-8.28815	-0.097853	0.353545	0.388778	0	0
V_P5	-8.04057	-8.10196	-8.07734	-7.78456	-7.7888	-7.94114	-8.07329	-7.83817	-0.235125	0.0125067	0.0199112	0	0
W_P5	-11.1421	-11.0309	-11.0351	-10.4791	-10.4834	-10.8287	-11.0694	-10.5971	-0.472301	0.0176785	0.0265593	0	0
Y_P5	-9.59779	-9.56139	-9.56563	-9.44167	-9.44592	-9.27612	-9.57494	-9.3879	-0.187034	0.030581	0.0434929	0	0
A_P4	-7.49825	-7.49291	-7.50674	-7.72707	-7.74263	-8.00764	-7.4993	-7.82578	0.326479	0.0231129	0.0336187	0	0
C_P4	-12.7271	-13.1464	-13.1506	-9.97218	-9.97643	-9.87758	-13.008	-9.94206	-3.06594	2.88779e-05	0.000222681	-3.06594	0
D_P4	-8.12716	-8.07311	-8.06313	-8.28413	-8.27189	-7.98067	-8.0878	-8.17889	0.0910957	0.418723	0.455753	0	0
E_P4	-7.51762	-7.49291	-7.48763	-7.57732	-7.54149	-7.596	-7.49939	-7.57161	0.0722209	0.0173954	0.0263817	0	0
F_P4	-9.20351	-9.14636	-9.15059	-8.40514	-8.44592	-9.18097	-9.16682	-8.67734	-0.489477	0.124871	0.150173	0	0
G_P4	-7.21927	-7.2475	-7.25982	-8.18791	-8.17673	-7.9542	-7.2422	-8.10628	0.864079	0.000360045	0.00116378	0.864079	0.864079
H_P4	-9.97218	-9.97643	-9.98067	-9.82018	-9.77712	-9.5261	-9.97643	-9.7078	-0.268626	0.0428783	0.0577187	0	0
I_P4	-9.17248	-9.14636	-9.15059	-8.51762	-8.54149	-8.29261	-9.15648	-8.45057	-0.705903	0.00089708	0.002353	-0.705903	0
K_P4	-7.57732	-7.61238	-7.65874	-7.86909	-7.89843	-7.86519	-7.61615	-7.87757	0.261423	0.0005346	0.00154119	0.261423	0.261423
L_P4	-8.09771	-8.08746	-8.07734	-7.42329	-7.42754	-7.39571	-8.08751	-7.41551	-0.671996	5.28356e-07	2.30996e-05	-0.671996	0
M_P4	-9.77287	-9.82443	-9.78136	-9.51762	-9.52187	-9.5261	-9.79289	-9.52186	-0.271026	7.38313e-05	0.000414492	-0.271026	0
N_P4	-9.14211	-9.20776	-9.15059	-9.02663	-9.03088	-9.06313	-9.16682	-9.04021	-0.126606	0.00584363	0.0105647	0	0
P_P4	-8.35203	-8.339	-8.30929	-8.12716	-8.11661	-8.1657	-8.33344	-8.13649	-0.196952	0.000547083	0.00156309	-0.196952	0
Q_P4	-8.61855	-8.62279	-8.60627	-8.3008	-8.28838	-8.1964	-8.61587	-8.26186	-0.354012	0.000443138	0.00132324	-0.354012	0
R_P4	-7.29244	-7.28011	-7.25174	-8.15721	-8.13141	-8.30929	-7.27476	-8.1993	0.924541	8.33033e-05	0.000444284	0.924541	0.924541
S_P4	-7.71584	-7.72009	-7.71319	-7.5672	-7.58157	-7.45015	-7.71637	-7.53297	-0.183399	0.0116764	0.0190636	0	0
T_P4	-8.28413	-8.28838	-8.34324	-8.12716	-8.13141	-8.12085	-8.30525	-8.12647	-0.178777	0.000752461	0.00205801	-0.178777	0
V_P4	-8.35203	-8.37377	-8.378	-8.12716	-8.11661	-8.15059	-8.36793	-8.13145	-0.236481	5.15816e-05	0.000343877	-0.236481	0
W_P4	-11.2676	-11.2719	-11.1506	-10.8202	-10.8244	-10.7356	-11.23	-10.7934	-0.436652	0.00088786	0.00234806	-0.436652	0
Y_P4	-9.47914	-9.44592	-9.48763	-9.36952	-9.37377	-9.69116	-9.4709	-9.47815	0.00725304	0.949338	0.958322	0	0
A_P3	-8.01282	-8.03088	-7.99409	-7.63961	-7.60204	-7.94114	-8.0126	-7.72759	-0.285003	0.0574198	0.0737484	0	0
C_P3	-11.9197	-11.924	-11.9282	-9.82018	-9.73132	-10.1506	-11.924	-9.9007	-2.02326	9.2388e-05	0.00045254	-2.02326	0
D_P3	-8.89418	-8.84868	-8.82867	-8.21927	-8.23947	-8.2437	-8.85717	-8.23415	-0.623026	7.39487e-06	0.000100143	-0.623026	0
E_P3	-7.89418	-7.87334	-7.89007	-7.59779	-7.61238	-7.49715	-7.88586	-7.56911	-0.316756	0.000999074	0.00257826	-0.316756	0
F_P3	-8.89418	-8.89843	-8.85291	-8.97218	-8.94996	-9.03512	-8.88184	-8.98575	0.103912	0.0239875	0.034733	0	0
G_P3	-7.72707	-7.81246	-7.75828	-7.79633	-7.7888	-7.79304	-7.76593	-7.79273	0.0267923	0.344889	0.38188	0	0
H_P3	-9.51762	-9.52187	-9.45015	-9.3008	-9.339	-9.41363	-9.49655	-9.35114	-0.1454	0.02289	0.0334465	0	0
I_P3	-8.68268	-8.68692	-8.62703	-8.59779	-8.60204	-8.43178	-8.66554	-8.54387	-0.121678	0.109395	0.134124	0	0
K_P3	-7.41419	-7.42754	-7.45015	-8.04057	-8.04482	-7.98067	-7.43063	-8.02202	0.591392	1.4113e-05	0.000145682	0.591392	0.591392
L_P3	-7.18018	-7.16146	-7.17331	-7.46968	-7.48339	-7.378	-7.17165	-7.44369	0.272042	0.00125488	0.00306535	0.272042	0.272042
M_P3	-8.91971	-8.97643	-8.98067	-9.86909	-9.82443	-9.60627	-8.95894	-9.7666	0.807658	0.000640292	0.00181322	0.807658	0.807658
N_P3	-8.94571	-8.87334	-8.90267	-8.61855	-8.64386	-8.45015	-8.90724	-8.57085	-0.336386	0.00638424	0.0114773	0	0
P_P3	-9.11236	-9.05889	-9.12085	-8.14211	-8.13141	-7.91538	-9.09737	-8.06296	-1.0344	0.000171896	0.000655467	-1.0344	0
Q_P3	-8.46028	-8.48339	-8.45015	-8.53724	-8.54149	-8.69116	-8.46461	-8.58997	0.125358	0.071877	0.0912724	0	0
R_P3	-7.18791	-7.19994	-7.21199	-8.33475	-8.32193	-8.1062	-7.19995	-8.25429	1.05435	0.000144449	0.000594253	1.05435	1.05435
S_P3	-7.93265	-7.88583	-7.9542	-7.71584	-7.73132	-7.55565	-7.92423	-7.6676	-0.256624	0.0126399	0.0199966	0	0
T_P3	-8.46028	-8.40939	-8.46877	-8.21927	-8.23947	-8.378	-8.44615	-8.27891	-0.167233	0.0347715	0.0483777	0	0
V_P3	-8.23522	-8.23947	-8.22776	-7.9856	-7.98985	-8.18097	-8.23415	-8.05214	-0.182007	0.0477732	0.0631712	0	0
W_P3	-11.1421	-11.1464	-11.2761	-10.0832	-10.0875	-10.7356	-11.1882	-10.3021	-0.886119	0.0160407	0.0245599	0	0
Y_P3	-8.72707	-8.75404	-8.69116	-9.08321	-9.05889	-9.60627	-8.72409	-9.24946	0.52537	0.0429283	0.0577187	0	0
A_P2	-7.28413	-7.23947	-7.25982	-7.67179	-7.6979	-7.60627	-7.26114	-7.65865	0.397514	0.0001913	0.000703632	0.397514	0.397514
C_P2	-11.4051	-11.4094	-11.5656	-10.4791	-10.5614	-9.9282	-11.4601	-10.3229	-1.13714	0.00522826	0.00989451	-1.13714	0
D_P2	-8.91971	-8.97643	-8.90267	-8.53724	-8.56139	-8.58581	-8.93294	-8.56148	-0.371455	0.000146706	0.000594253	-0.371455	0
E_P2	-8.57732	-8.54149	-8.58581	-7.58752	-7.61238	-7.79304	-8.56821	-7.66431	-0.903896	0.000166344	0.000649149	-0.903896	0
F_P2	-9.59779	-9.40939	-9.48763	-8.82018	-8.80058	-9.0917	-9.49827	-8.90415	-0.594115	0.0054464	0.0101328	0	0
G_P2	-6.8567	-6.87957	-6.86519	-7.74979	-7.77712	-7.94114	-6.86716	-7.82268	0.955529	9.16126e-05	0.00045254	0.955529	0.955529
H_P2	-9.68268	-9.68692	-9.64809	-9.44167	-9.44592	-9.98067	-9.67256	-9.62275	-0.0498136	0.795011	0.812791	0	0
I_P2	-9.26764	-9.30505	-9.378	-8.38722	-8.35628	-8.21199	-9.3169	-8.3185	-0.998401	9.24976e-05	0.00045254	-0.998401	0
K_P2	-7.78456	-7.81246	-7.89007	-7.84443	-7.81246	-7.82867	-7.82903	-7.82852	-0.000509696	0.988377	0.990733	0	0
L_P2	-7.16483	-7.16908	-7.13564	-7.54716	-7.54149	-7.32617	-7.15652	-7.47161	0.315091	0.0127736	0.020037	0	0
M_P2	-9.40514	-9.37377	-9.34324	-9.51762	-9.52187	-9.56563	-9.37405	-9.53504	0.160989	0.00239739	0.00521881	0.160989	0.160989
N_P2	-8.99915	-9.0034	-8.9282	-8.74979	-8.70895	-8.78136	-8.97692	-8.7467	-0.230216	0.00201489	0.0045728	-0.230216	0
P_P2	-8.55714	-8.58157	-8.54573	-7.91971	-7.94996	-8.0917	-8.56148	-7.98712	-0.574358	0.000444174	0.00132324	-0.574358	0
Q_P2	-8.79633	-8.84868	-8.80482	-8.57732	-8.56139	-8.22776	-8.81661	-8.45549	-0.361116	0.034941	0.0484031	0	0
R_P2	-7.46968	-7.5025	-7.45943	-8.11236	-8.11661	-8.378	-7.4772	-8.20232	0.72512	0.00122465	0.00301451	0.72512	0.72512
S_P2	-7.73838	-7.70895	-7.73556	-7.7047	-7.68692	-7.74687	-7.72763	-7.71283	-0.014798	0.502379	0.537664	0	0
T_P2	-8.49825	-8.44592	-8.45015	-8.21927	-8.20776	-8.1657	-8.46477	-8.19758	-0.267196	0.00033464	0.0010927	-0.267196	0
V_P2	-8.38722	-8.39147	-8.45015	-8.04057	-8.01707	-7.96737	-8.40961	-8.00834	-0.401276	0.00017206	0.000655467	-0.401276	0
W_P2	-10.4791	-10.5614	-10.5656	-10.4791	-10.4834	-10.4876	-10.5354	-10.4834	-0.0520017	0.139543	0.164774	0	0
Y_P2	-9.26764	-9.27189	-9.27612	-9.55714	-9.56139	-9.03512	-9.27188	-9.38455	0.112668	0.554187	0.587217	0	0
A_P1	-8.49825	-8.54149	-8.58581	-7.77287	-7.74263	-7.70213	-8.54185	-7.73921	-0.802638	1.60321e-05	0.000146579	-0.802638	0
C_P1	-12.7271	-12.7313	-13.1506	-10.4051	-10.339	-9.73556	-12.8697	-10.1599	-2.70976	0.000445169	0.00132324	-2.70976	0
D_P1	-9.77287	-9.77712	-9.87758	-8.12716	-8.10196	-8.30929	-9.80919	-8.17947	-1.62972	2.48026e-05	0.000203509	-1.62972	0
E_P1	-9.08321	-9.11661	-9.06313	-7.59779	-7.59177	-7.68027	-9.08765	-7.62328	-1.46438	1.457e-06	3.58645e-05	-1.46438	0
F_P1	-9.51762	-9.56139	-9.56563	-8.74979	-8.77712	-9.06313	-9.54821	-8.86335	-0.684866	0.00250308	0.00537574	-0.684866	0
G_P1	-8.84443	-8.89843	-8.87758	-8.08321	-8.05889	-7.86519	-8.87348	-8.00243	-0.871044	0.000250029	0.000842203	-0.871044	0
H_P1	-10.1421	-10.1464	-10.212	-9.72707	-9.73132	-9.5261	-10.1668	-9.6615	-0.505322	0.00210221	0.00467157	-0.505322	0
I_P1	-12.1421	-12.1464	-12.4136	-8.53724	-8.56139	-8.54573	-12.234	-8.54812	-3.68591	2.13236e-06	4.53399e-05	-3.68591	0
K_P1	-6.8262	-6.83045	-6.84681	-7.91971	-7.92396	-7.98067	-6.83449	-7.94145	1.10696	7.21863e-07	2.30996e-05	1.10696	1.10696
L_P1	-9.55714	-9.60204	-9.64809	-7.46028	-7.45519	-7.36923	-9.60242	-7.42824	-2.17419	6.53559e-07	2.30996e-05	-2.17419	0
M_P1	-10.8202	-10.8244	-10.6481	-9.26764	-9.30505	-9.30929	-10.7642	-9.29399	-1.47024	1.59966e-05	0.000146579	-1.47024	0
N_P1	-9.77287	-9.77712	-9.73556	-8.49825	-8.54149	-8.82867	-9.76185	-8.6228	-1.13905	0.000402559	0.00125067	-1.13905	0
P_P1	-7.99915	-7.98985	-7.99409	-8.02663	-8.03088	-8.12085	-7.99436	-8.05945	0.0650884	0.102423	0.126059	0	0
Q_P1	-9.11236	-9.14636	-9.18097	-8.49825	-8.5025	-8.34324	-9.14656	-8.448	-0.698565	0.000237714	0.000826832	-0.698565	0
R_P1	-5.07781	-5.05889	-5.04731	-8.11236	-8.14636	-8.00764	-5.06134	-8.08878	3.02745	2.36696e-07	2.30996e-05	3.02745	3.02745
S_P1	-8.72707	-8.75404	-8.75828	-7.73838	-7.73132	-7.76977	-8.74646	-7.74649	-0.99997	3.31314e-07	2.30996e-05	-0.99997	0
T_P1	-10.9197	-10.924	-10.9282	-8.3008	-8.27189	-8.21199	-10.924	-8.26156	-2.6624	5.68057e-08	9.08892e-06	-2.6624	0
V_P1	-11.9197	-11.924	-11.9282	-7.94571	-7.96313	-8.21199	-11.924	-8.04028	-3.88368	1.44061e-06	3.58645e-05	-3.88368	0
W_P1	-13.1421	-13.1464	-13.1506	-10.2676	-10.2719	-10.8287	-13.1464	-10.4561	-2.69029	0.000133734	0.000570599	-2.69029	0
Y_P1	-9.36952	-9.37377	-9.34324	-9.44167	-9.44592	-8.90267	-9.36217	-9.26342	-0.0987577	0.61363	0.641027	0	0
A_P1'	-7.5274	-7.52187	-7.51639	-7.76129	-7.76553	-7.68027	-7.52188	-7.7357	0.213814	0.00156274	0.00373191	0.213814	0.213814
C_P1'	-11.5571	-11.5614	-11.7356	-10.2035	-10.339	-10.0351	-11.618	-10.1925	-1.42549	0.000175155	0.000659405	-1.42549	0
D_P1'	-9.55714	-9.44592	-9.5261	-8.15721	-8.16146	-8.36052	-9.50972	-8.2264	-1.28332	6.77433e-05	0.000388298	-1.28332	0
E_P1'	-10.0266	-9.92396	-9.98067	-7.55714	-7.56139	-7.68027	-9.97709	-7.5996	-2.37748	1.17959e-06	3.43152e-05	-2.37748	0
F_P1'	-9.20351	-9.23947	-9.27612	-8.82018	-8.82443	-8.98067	-9.2397	-8.87509	-0.364607	0.00302956	0.0062952	-0.364607	0
G_P1'	-8.38722	-8.35628	-8.32617	-7.86909	-7.86095	-8.06313	-8.35655	-7.93106	-0.425497	0.00339761	0.00683795	-0.425497	0
H_P1'	-9.3008	-9.30505	-9.34324	-9.44167	-9.37377	-9.378	-9.31637	-9.39781	0.0814469	0.034186	0.0477709	0	0
I_P1'	-8.97218	-9.05889	-8.98067	-8.55714	-8.58157	-8.69116	-9.00391	-8.60996	-0.393955	0.00136029	0.00329768	-0.393955	0
K_P1'	-7.17248	-7.21562	-7.21986	-7.90689	-7.89843	-7.76977	-7.20265	-7.85836	0.655712	0.000151488	0.000598469	0.655712	0.655712
L_P1'	-7.99915	-8.03088	-7.9542	-7.37834	-7.39147	-7.32617	-7.99474	-7.36533	-0.629416	3.00079e-05	0.000223315	-0.629416	0
M_P1'	-9.17248	-9.20776	-9.34324	-9.59779	-9.56139	-9.0917	-9.24116	-9.41696	0.175801	0.362211	0.396943	0	0
N_P1'	-8.94571	-8.92396	-8.9542	-8.91971	-8.89843	-8.75828	-8.94129	-8.85881	-0.0824835	0.184047	0.212617	0	0
P_P1'	-12.7271	-12.7313	-13.1506	-8.35203	-8.32193	-7.94114	-12.8697	-8.20503	-4.66463	1.73558e-05	0.000154274	-4.66463	0
Q_P1'	-8.97218	-9.03088	-8.98067	-8.46028	-8.46453	-8.41363	-8.99458	-8.44615	-0.548429	2.36689e-05	0.000199317	-0.548429	0
R_P1'	-6.46497	-6.45986	-6.45015	-8.18791	-8.13141	-7.9542	-6.45833	-8.09117	1.63284	2.06376e-05	0.000178487	1.63284	1.63284
S_P1'	-7.17248	-7.13141	-7.12085	-7.80821	-7.80058	-7.9282	-7.14158	-7.84566	0.704085	9.10035e-05	0.00045254	0.704085	0.704085
T_P1'	-8.57732	-8.54149	-8.60627	-8.15721	-8.20776	-8.25982	-8.57503	-8.20826	-0.366765	0.000471324	0.0013837	-0.366765	0
V_P1'	-8.86909	-8.84868	-8.90267	-7.82018	-7.84868	-7.99409	-8.87348	-7.88765	-0.985829	6.16092e-05	0.000372656	-0.985829	0
W_P1'	-12.1421	-12.1464	-12.1506	-11.7271	-11.7313	-10.7356	-12.1464	-11.398	-0.748371	0.0867371	0.108421	0	0
Y_P1'	-8.59779	-8.66523	-8.58581	-8.89418	-8.87334	-9.64809	-8.61628	-9.13854	0.522262	0.110978	0.135083	0	0
A_P2'	-7.5672	-7.57145	-7.62703	-7.7047	-7.6979	-7.73556	-7.58856	-7.71272	0.124159	0.00525646	0.00989451	0.124159	0.124159
C_P2'	-13.7271	-14.7313	-13.7356	-10.1421	-10.1464	-9.69116	-14.0646	-9.99321	-4.07144	0.00037142	0.00118854	-4.07144	0
D_P2'	-8.46028	-8.42754	-8.45015	-8.25134	-8.27189	-8.50674	-8.44599	-8.34332	-0.102671	0.28122	0.314652	0	0
E_P2'	-8.05464	-8.10196	-8.06313	-7.51762	-7.51215	-7.72433	-8.07325	-7.5847	-0.488547	0.00237912	0.00521452	-0.488547	0
F_P2'	-9.23522	-9.20776	-9.27612	-8.46028	-8.40939	-9.0917	-9.2397	-8.65379	-0.585908	0.0564454	0.0728328	0	0
G_P2'	-7.55714	-7.57145	-7.57568	-8.01282	-8.04482	-7.81669	-7.56809	-7.95811	0.390019	0.0054974	0.0101686	0	0
H_P2'	-9.44167	-9.40939	-9.378	-9.68268	-9.77712	-9.56563	-9.40969	-9.67514	0.265456	0.0141888	0.0219344	0	0
I_P2'	-8.46028	-8.46453	-8.45015	-8.49825	-8.46453	-8.1964	-8.45832	-8.38639	-0.0719296	0.493625	0.530067	0	0
K_P2'	-7.35203	-7.365	-7.35185	-7.78456	-7.80058	-7.99409	-7.35629	-7.85974	0.503449	0.00172409	0.00405451	0.503449	0.503449
L_P2'	-7.06886	-7.04482	-7.03512	-7.57732	-7.58157	-7.36052	-7.0496	-7.50647	0.456873	0.003439	0.006878	0.456873	0.456873
M_P2'	-9.44167	-9.56139	-9.2437	-9.59779	-9.56139	-9.12085	-9.41559	-9.42668	0.0110875	0.953605	0.959602	0	0
N_P2'	-9.02663	-9.05889	-9.00764	-8.77287	-8.68692	-8.82867	-9.03105	-8.76282	-0.268232	0.0036184	0.00719184	-0.268232	0
P_P2'	-10.3348	-10.4094	-10.2761	-8.04057	-8.05889	-8.0917	-10.3401	-8.06372	-2.27637	6.52571e-07	2.30996e-05	-2.27637	0
Q_P2'	-8.57732	-8.58157	-8.62703	-8.31768	-8.30505	-8.13564	-8.59531	-8.25279	-0.342517	0.0048871	0.00944337	-0.342517	0
R_P2'	-7.37834	-7.35628	-7.35185	-8.12716	-8.19216	-8.25982	-7.36216	-8.19305	0.830889	2.91892e-05	0.000222681	0.830889	0.830889
S_P2'	-8.02663	-8.0034	-8.06313	-7.9856	-8.01707	-7.91538	-8.03105	-7.97268	-0.0583687	0.168075	0.195578	0	0
T_P2'	-8.91971	-8.92396	-9.00764	-8.15721	-8.07311	-8.15059	-8.95044	-8.12697	-0.823466	3.08135e-05	0.000224098	-0.823466	0
V_P2'	-8.91971	-8.87334	-8.90267	-8.20351	-8.20776	-8.15059	-8.89857	-8.18729	-0.711287	6.33171e-06	9.20976e-05	-0.711287	0
W_P2'	-12.1421	-12.4094	-12.1506	-10.3348	-10.339	-10.6481	-12.234	-10.4406	-1.79341	0.000190247	0.000703632	-1.79341	0
Y_P2'	-9.82018	-9.82443	-9.87758	-9.02663	-9.05889	-9.0917	-9.84073	-9.05907	-0.781653	7.67841e-06	0.000100143	-0.781653	0
A_P3'	-7.78456	-7.80058	-7.81669	-7.71584	-7.75404	-7.72433	-7.80061	-7.7314	-0.0692065	0.00955994	0.0159332	0	0
C_P3'	-11.7271	-11.7313	-11.9282	-10.0832	-10.0875	-10.212	-11.7955	-10.1276	-1.66797	2.92268e-05	0.000222681	-1.66797	0
D_P3'	-7.97218	-7.97643	-7.90267	-8.05464	-8.03088	-8.04906	-7.95043	-8.04486	0.0944331	0.0193912	0.0287277	0	0
E_P3'	-7.23522	-7.27189	-7.25982	-7.8567	-7.87334	-7.5261	-7.25564	-7.75205	0.496406	0.0119661	0.0193391	0	0
F_P3'	-9.44167	-9.40939	-9.378	-9.08321	-9.14636	-8.85291	-9.40969	-9.02749	-0.382193	0.0137209	0.0213141	0	0
G_P3'	-7.44167	-7.40939	-7.46877	-7.72707	-7.74263	-7.99409	-7.43994	-7.82126	0.381322	0.0124214	0.0198743	0	0
H_P3'	-9.91971	-10.0309	-9.9282	-9.86909	-9.73132	-10.0351	-9.9596	-9.87851	-0.0810904	0.440607	0.474729	0	0
I_P3'	-8.97218	-8.97643	-9.00764	-8.53724	-8.56139	-8.62703	-8.98542	-8.57522	-0.410193	0.000146234	0.000594253	-0.410193	0
K_P3'	-8.14211	-8.13141	-8.13564	-7.72707	-7.6979	-7.98067	-8.13639	-7.80188	-0.334507	0.0204181	0.0301097	0	0
L_P3'	-8.06886	-8.04482	-8.04906	-7.45095	-7.41844	-7.18866	-8.05424	-7.35268	-0.701563	0.00106722	0.00268905	-0.701563	0
M_P3'	-10.3348	-10.4094	-10.3432	-9.40514	-9.44592	-9.41363	-10.3625	-9.42156	-0.940898	3.84843e-06	6.84166e-05	-0.940898	0
N_P3'	-9.33475	-9.40939	-9.378	-8.68268	-8.70895	-8.71319	-9.37405	-8.7016	-0.672444	9.1021e-06	0.000107877	-0.672444	0
P_P3'	-8.55714	-8.5025	-8.50674	-8.08321	-8.07311	-8.18097	-8.52213	-8.11243	-0.409698	0.000446593	0.00132324	-0.409698	0
Q_P3'	-8.7047	-8.66523	-8.62703	-8.55714	-8.56139	-8.34324	-8.66565	-8.48726	-0.178395	0.0772379	0.0976922	0	0
R_P3'	-7.94571	-7.92396	-7.96737	-8.31768	-8.27189	-8.18097	-7.94568	-8.25684	0.311163	0.00178442	0.00413778	0.311163	0.311163
S_P3'	-7.51762	-7.54149	-7.50674	-7.69365	-7.66523	-7.79304	-7.52195	-7.71731	0.195357	0.00819698	0.0140717	0	0
T_P3'	-8.25134	-8.23947	-8.27612	-7.91971	-7.98985	-8.43178	-8.25564	-8.11378	-0.141862	0.427074	0.463266	0	0
V_P3'	-8.21927	-8.27189	-8.22776	-8.08321	-8.10196	-8.04906	-8.23964	-8.07808	-0.161564	0.00198898	0.00454624	-0.161564	0
W_P3'	-11.9197	-11.924	-11.9282	-10.4791	-10.4834	-10.7356	-11.924	-10.566	-1.35793	8.89542e-05	0.00045254	-1.35793	0
Y_P3'	-9.17248	-9.11661	-9.18097	-9.63961	-9.56139	-9.15059	-9.15669	-9.45053	0.293846	0.127183	0.151412	0	0
A_P4'	-7.78456	-7.7888	-7.85291	-7.93265	-7.88583	-7.98067	-7.80876	-7.93305	0.124293	0.0241914	0.0348705	0	0
C_P4'	-11.7271	-11.7313	-11.9282	-9.55714	-9.52187	-9.60627	-11.7955	-9.56176	-2.23377	5.987e-06	9.20976e-05	-2.23377	0
D_P4'	-7.74979	-7.76553	-7.76977	-8.49825	-8.54149	-8.36052	-7.7617	-8.46675	0.705055	0.000211982	0.000762183	0.705055	0.705055
E_P4'	-7.13461	-7.08746	-7.09893	-7.53724	-7.51215	-7.82867	-7.107	-7.62602	0.519018	0.00717947	0.0126494	0	0
F_P4'	-9.51762	-9.48339	-9.5261	-9.05464	-9.05889	-8.75828	-9.50904	-8.95727	-0.551765	0.0053352	0.009984	-0.551765	0
G_P4'	-7.49825	-7.51215	-7.53588	-8.09771	-8.08746	-7.9282	-7.51543	-8.03779	0.522364	0.000733472	0.00202337	0.522364	0.522364
H_P4'	-10.2676	-10.339	-10.2761	-9.26764	-9.30505	-9.5261	-10.2943	-9.36626	-0.92799	0.000376911	0.00119417	-0.92799	0
I_P4'	-8.97218	-8.97643	-8.82867	-8.49825	-8.5025	-8.64809	-8.92576	-8.54961	-0.376145	0.00555013	0.0102071	0	0
K_P4'	-7.83225	-7.86095	-7.89007	-7.69365	-7.73132	-7.90267	-7.86109	-7.77588	-0.0852135	0.268989	0.302022	0	0
L_P4'	-8.33475	-8.37377	-8.34324	-7.46968	-7.47393	-7.27612	-8.35059	-7.40658	-0.944007	0.000141353	0.000594253	-0.944007	0
M_P4'	-10.2676	-10.1464	-10.1506	-10.0266	-9.97643	-9.34324	-10.1882	-9.7821	-0.406096	0.143339	0.168634	0	0
N_P4'	-9.17248	-9.23947	-9.2437	-8.33475	-8.339	-8.73556	-9.21855	-8.46977	-0.74878	0.0051527	0.00981467	-0.74878	0
P_P4'	-8.59779	-8.62279	-8.56563	-8.04057	-8.03088	-7.9282	-8.5954	-7.99988	-0.595521	0.000113642	0.00051219	-0.595521	0
Q_P4'	-8.77287	-8.70895	-8.75828	-8.28413	-8.25559	-8.50674	-8.7467	-8.34882	-0.397884	0.00822313	0.0140717	0	0
R_P4'	-7.91971	-7.92396	-7.9282	-8.28413	-8.32193	-8.36052	-7.92396	-8.32219	0.39823	5.66447e-05	0.000367752	0.39823	0.39823
S_P4'	-7.57732	-7.56139	-7.57568	-7.67179	-7.70895	-7.71319	-7.57147	-7.69798	0.126508	0.000851718	0.00229033	0.126508	0.126508
T_P4'	-8.49825	-8.48339	-8.48763	-8.14211	-8.13141	-8.32617	-8.48976	-8.19989	-0.289864	0.0102263	0.0169556	0	0
V_P4'	-8.40514	-8.44592	-8.34324	-8.15721	-8.08746	-7.71319	-8.3981	-7.98596	-0.412144	0.0431639	0.0577926	0	0
W_P4'	-11.9197	-11.924	-11.9282	-10.4051	-10.4094	-10.6481	-11.924	-10.4875	-1.43642	5.74613e-05	0.000367752	-1.43642	0
Y_P4'	-9.23522	-9.23947	-9.18097	-9.3008	-9.40939	-9.06313	-9.21855	-9.25778	0.0392256	0.725119	0.74851	0	0
A_P5'	-7.9856	-8.04482	-7.96737	-7.74979	-7.82443	-7.75828	-7.99926	-7.7775	-0.221766	0.0026152	0.0055791	-0.221766	0
C_P5'	-12.1421	-12.1464	-12.1506	-10.0832	-10.0875	-9.9282	-12.1464	-10.033	-2.11339	2.267e-06	4.53399e-05	-2.11339	0
D_P5'	-7.69365	-7.6979	-7.75828	-8.21927	-8.16146	-7.94114	-7.71661	-8.10729	0.390687	0.0110166	0.0180786	0	0
E_P5'	-7.25946	-7.25559	-7.2437	-7.74979	-7.70895	-7.89007	-7.25292	-7.78294	0.530018	0.000650825	0.00182688	0.530018	0.530018
F_P5'	-9.47914	-9.48339	-9.5261	-9.26764	-9.30505	-8.73556	-9.49621	-9.10275	-0.393463	0.0999484	0.123967	0	0
G_P5'	-7.5079	-7.52187	-7.50674	-7.90689	-7.87334	-7.91538	-7.51217	-7.89854	0.386367	9.47193e-06	0.000108251	0.386367	0.386367
H_P5'	-10.0266	-10.0875	-10.0351	-9.40514	-9.44592	-9.30929	-10.0497	-9.38678	-0.662953	0.000120757	0.000529347	-0.662953	0
I_P5'	-8.82018	-8.75404	-8.80482	-8.57732	-8.56139	-8.62703	-8.79301	-8.58858	-0.20443	0.00189891	0.00437158	-0.20443	0
K_P5'	-7.90689	-7.86095	-7.90267	-7.91971	-7.9369	-7.9542	-7.89017	-7.93694	0.0467677	0.0576159	0.0737484	0	0
L_P5'	-8.21927	-8.20776	-8.18097	-7.29244	-7.28011	-7.44094	-8.20267	-7.33783	-0.864838	8.19832e-05	0.000444284	-0.864838	0
M_P5'	-10.6396	-10.924	-10.6481	-9.26764	-9.27189	-9.21199	-10.7372	-9.25051	-1.48671	9.88938e-05	0.000472328	-1.48671	0
N_P5'	-8.94571	-8.94996	-8.9282	-8.79633	-8.82443	-8.71319	-8.94129	-8.77798	-0.163307	0.00867683	0.0146909	0	0
P_P5'	-8.42329	-8.37377	-8.41363	-7.86909	-7.86095	-8.1657	-8.40356	-7.96525	-0.438313	0.0124188	0.0198743	0	0
Q_P5'	-8.66098	-8.58157	-8.64809	-8.12716	-8.14636	-8.18097	-8.63022	-8.15149	-0.478722	8.11509e-05	0.000444284	-0.478722	0
R_P5'	-8.06886	-8.07311	-8.07734	-8.36952	-8.339	-8.66947	-8.0731	-8.45933	0.386225	0.0215409	0.0316196	0	0
S_P5'	-7.76129	-7.75404	-7.79304	-8.05464	-8.07311	-7.76977	-7.76946	-7.96584	0.196386	0.118049	0.14309	0	0
T_P5'	-8.57732	-8.62279	-8.56563	-8.09771	-8.11661	-8.2437	-8.58858	-8.15268	-0.435908	0.000885351	0.00234806	-0.435908	0
V_P5'	-8.04057	-8.05889	-8.03512	-7.89418	-7.94996	-7.87758	-8.04486	-7.90724	-0.137622	0.00394858	0.00779967	-0.137622	0
W_P5'	-11.2676	-11.1464	-11.1506	-10.7271	-10.7313	-10.0917	-11.1882	-10.5167	-0.6715	0.0360067	0.0494513	0	0
Y_P5'	-9.20351	-9.30505	-9.2437	-9.3008	-9.14636	-9.21199	-9.25075	-9.21972	-0.0310365	0.593702	0.62495	0	0
A_P6'	-7.94571	-7.91114	-7.94114	-7.80821	-7.76553	-7.81669	-7.93266	-7.79681	-0.135852	0.00209987	0.00467157	-0.135852	0
C_P6'	-13.1421	-13.1464	-13.1506	-10.5571	-10.6439	-10.1506	-13.1464	-10.4505	-2.69582	5.94742e-05	0.000372656	-2.69582	0
D_P6'	-7.7047	-7.72009	-7.69116	-8.08321	-8.16146	-8.54573	-7.70532	-8.26347	0.558151	0.017564	0.0265118	0	0
E_P6'	-7.28413	-7.27189	-7.26795	-7.5672	-7.58157	-7.56563	-7.27465	-7.57147	0.296812	1.88338e-06	4.30486e-05	0.296812	0.296812
F_P6'	-8.97218	-8.97643	-8.98067	-9.08321	-9.05889	-8.73556	-8.97643	-8.95922	-0.0172063	0.885422	0.89663	0	0
G_P6'	-7.40514	-7.44592	-7.43178	-7.80821	-7.82443	-7.86519	-7.42761	-7.83261	0.404998	4.05672e-05	0.000282206	0.404998	0.404998
H_P6'	-10.1421	-10.0875	-10.1506	-9.36952	-9.40939	-9.34324	-10.1267	-9.37405	-0.752672	1.07337e-05	0.000118441	-0.752672	0
I_P6'	-8.74979	-8.70895	-8.82867	-8.08321	-8.07311	-8.60627	-8.76247	-8.2542	-0.508271	0.0472938	0.0627968	0	0
K_P6'	-7.91971	-7.92396	-7.94114	-7.91971	-7.87334	-7.69116	-7.92827	-7.82807	-0.100201	0.225875	0.256312	0	0
L_P6'	-8.01282	-7.98985	-7.99409	-7.63961	-7.72009	-7.30093	-7.99892	-7.55354	-0.44538	0.0257531	0.0369551	0	0
M_P6'	-9.97218	-10.0309	-10.212	-9.47914	-9.48339	-9.2437	-10.0717	-9.40208	-0.669606	0.00334278	0.00677018	-0.669606	0
N_P6'	-9.36952	-9.40939	-9.41363	-8.74979	-8.77712	-8.80482	-9.39751	-8.77724	-0.620268	8.1366e-06	0.000100143	-0.620268	0
P_P6'	-8.57732	-8.58157	-8.54573	-8.06886	-8.07311	-8.25982	-8.56821	-8.13393	-0.434279	0.00245764	0.00531383	-0.434279	0
Q_P6'	-8.72707	-8.73132	-8.75828	-8.23522	-8.22352	-8.43178	-8.73889	-8.29684	-0.44205	0.00292931	0.00612665	-0.44205	0
R_P6'	-8.06886	-8.10196	-8.04906	-8.18791	-8.17673	-7.99409	-8.07329	-8.11958	0.0462847	0.513881	0.54814	0	0
S_P6'	-7.68268	-7.70895	-7.65874	-7.9856	-7.89843	-7.91538	-7.68346	-7.93314	0.249681	0.00119329	0.00296011	0.249681	0.249681
T_P6'	-8.72707	-8.73132	-8.69116	-8.15721	-8.13141	-8.45015	-8.71652	-8.24626	-0.470259	0.0102984	0.0169871	0	0
V_P6'	-8.53724	-8.52187	-8.54573	-8.12716	-8.10196	-7.9282	-8.53495	-8.05244	-0.482507	0.00155569	0.00373191	-0.482507	0
W_P6'	-11.7271	-11.7313	-11.7356	-10.6396	-10.6439	-10.9282	-11.7313	-10.7372	-0.994094	0.000481628	0.0014011	-0.994094	0
Y_P6'	-9.11236	-9.03088	-9.03512	-9.02663	-9.05889	-9.18097	-9.05945	-9.08883	0.0293785	0.614985	0.641027	0	0
A_P7'	-7.97218	-8.04482	-7.99409	-7.76129	-7.76553	-7.82867	-8.0037	-7.78516	-0.218535	0.00203759	0.00459176	-0.218535	0
C_P7'	-11.4051	-11.4094	-11.5656	-10.0266	-9.97643	-9.9282	-11.4601	-9.97709	-1.48297	1.5865e-05	0.000146579	-1.48297	0
D_P7'	-7.82018	-7.84868	-7.85291	-8.35203	-8.28838	-8.378	-7.84059	-8.33947	0.498881	6.28857e-05	0.000372656	0.498881	0.498881
E_P7'	-7.44167	-7.4004	-7.40464	-7.71584	-7.73132	-7.48763	-7.41557	-7.64493	0.22936	0.0453761	0.0605015	0	0
F_P7'	-9.33475	-9.30505	-9.2437	-8.82018	-8.80058	-8.85291	-9.2945	-8.82456	-0.469945	0.000108283	0.000502181	-0.469945	0
G_P7'	-7.54716	-7.55141	-7.57568	-7.58752	-7.60204	-7.85291	-7.55809	-7.68082	0.122737	0.229383	0.259373	0	0
H_P7'	-9.91971	-9.92396	-9.98067	-9.55714	-9.40939	-9.27612	-9.94145	-9.41422	-0.527229	0.00321833	0.00660171	-0.527229	0
I_P7'	-9.26764	-9.27189	-9.27612	-8.84443	-8.84868	-8.50674	-9.27188	-8.73328	-0.538603	0.00894722	0.015069	0	0
K_P7'	-7.76129	-7.77712	-7.76977	-7.63961	-7.6545	-7.91538	-7.76939	-7.7365	-0.0328975	0.732272	0.753463	0	0
L_P7'	-8.08321	-8.10196	-8.1062	-7.72707	-7.70895	-7.45943	-8.09713	-7.63182	-0.465308	0.00580499	0.0105545	0	0
M_P7'	-10.2676	-10.339	-10.3432	-9.3008	-9.339	-9.30929	-10.3166	-9.31637	-1.00026	3.227e-06	6.07435e-05	-1.00026	0
N_P7'	-9.11236	-9.11661	-9.03512	-8.59779	-8.56139	-9.06313	-9.08803	-8.74077	-0.347258	0.101162	0.124988	0	0
P_P7'	-8.72707	-8.75404	-8.69116	-8.31768	-8.32193	-8.21199	-8.72409	-8.28387	-0.440223	0.000399088	0.00125067	-0.440223	0
Q_P7'	-8.46028	-8.40939	-8.41363	-8.35203	-8.35628	-8.18097	-8.42777	-8.29643	-0.131342	0.0937933	0.116785	0	0
R_P7'	-7.57732	-7.58157	-7.58581	-8.38722	-8.42754	-8.03512	-7.58157	-8.28329	0.701724	0.00489875	0.00944337	0.701724	0.701724
S_P7'	-7.67179	-7.67604	-7.65874	-7.63961	-7.66523	-7.74687	-7.66885	-7.6839	0.0150479	0.669823	0.693668	0	0
T_P7'	-8.7047	-8.66523	-8.78136	-8.12716	-8.13141	-8.07734	-8.7171	-8.11197	-0.605128	9.33364e-05	0.00045254	-0.605128	0
V_P7'	-8.38722	-8.37377	-8.34324	-8.08321	-8.05889	-8.27612	-8.36808	-8.13941	-0.228665	0.0308021	0.0436135	0	0
W_P7'	-11.5571	-11.5614	-11.7356	-10.3348	-10.2719	-10.9282	-11.618	-10.5116	-1.10642	0.00701033	0.0124628	0	0
Y_P7'	-9.47914	-9.40939	-9.48763	-8.91971	-9.03088	-9.2437	-9.45872	-9.06477	-0.393955	0.0159885	0.0245599	0	0
A_P8'	-8.04057	-8.03088	-8.04906	-7.97218	-7.98985	-7.66947	-8.04017	-7.87717	-0.163001	0.192477	0.220762	0	0
C_P8'	-13.1421	-13.1464	-13.1506	-10.5571	-10.4094	-10.0917	-13.1464	-10.3527	-2.79361	3.44884e-05	0.000245251	-2.79361	0
D_P8'	-7.84443	-7.82443	-7.81669	-8.05464	-8.07311	-8.2437	-7.82852	-8.12382	0.295302	0.00827051	0.0140775	0	0
E_P8'	-7.68268	-7.70895	-7.68027	-7.69365	-7.73132	-7.50674	-7.69063	-7.6439	-0.0467324	0.541168	0.575328	0	0
F_P8'	-9.59779	-9.48339	-9.5261	-9.23522	-9.23947	-8.58581	-9.53576	-9.02016	-0.515596	0.0788164	0.0992962	0	0
G_P8'	-7.42329	-7.365	-7.39571	-8.09771	-8.10196	-7.99409	-7.39466	-8.06459	0.669924	6.79522e-05	0.000388298	0.669924	0.669924
H_P8'	-9.82018	-9.87334	-9.82867	-9.72707	-9.73132	-9.378	-9.84073	-9.61213	-0.228597	0.1253	0.150173	0	0
I_P8'	-8.91971	-8.94996	-8.9542	-8.49825	-8.40939	-8.45015	-8.94129	-8.4526	-0.488692	6.22163e-05	0.000372656	-0.488692	0
K_P8'	-7.79633	-7.82443	-7.81669	-7.63961	-7.64386	-7.81669	-7.81248	-7.70005	-0.112433	0.129068	0.152969	0	0
L_P8'	-7.99915	-8.01707	-8.00764	-7.46028	-7.40939	-7.55565	-8.00795	-7.47511	-0.532846	0.000247744	0.000842203	-0.532846	0
M_P8'	-10.4051	-10.4834	-10.3432	-9.3008	-9.20776	-9.69116	-10.4106	-9.39991	-1.01068	0.00275737	0.005805	-1.01068	0
N_P8'	-9.20351	-9.20776	-9.18097	-8.49825	-8.54149	-8.85291	-9.19741	-8.63089	-0.566525	0.00719433	0.0126494	0	0
P_P8'	-8.53724	-8.56139	-8.58581	-7.90689	-7.88583	-8.30929	-8.56148	-8.034	-0.527479	0.0189596	0.028219	0	0
Q_P8'	-8.40514	-8.40939	-8.41363	-8.31768	-8.35628	-8.2437	-8.40939	-8.30589	-0.1035	0.0353535	0.0487634	0	0
R_P8'	-7.79633	-7.86095	-7.79304	-8.25134	-8.23947	-8.25982	-7.81678	-8.25021	0.433432	4.57695e-05	0.000311622	0.433432	0.433432
S_P8'	-7.73838	-7.68692	-7.75828	-7.82018	-7.89843	-7.68027	-7.72786	-7.79963	0.0717652	0.346079	0.38188	0	0
T_P8'	-8.40514	-8.40939	-8.34324	-8.35203	-8.32193	-8.1062	-8.38592	-8.26005	-0.125871	0.192124	0.220762	0	0
V_P8'	-8.35203	-8.28838	-8.36052	-7.89418	-7.92396	-8.12085	-8.33364	-7.97966	-0.353977	0.00903265	0.0151332	0	0
W_P8'	-11.2676	-11.4094	-11.5656	-10.0832	-10.0875	-11.1506	-11.4142	-10.4404	-0.973797	0.0560822	0.0728328	0	0
Y_P8'	-9.14211	-9.27189	-9.21199	-9.14211	-9.11661	-9.27612	-9.20866	-9.17828	-0.0303826	0.650175	0.675507	0	0

## Sheet: FIX_Li
ID	specificity_1	specificity_2	specificity_3	specificity_CTRL_1	specificity_CTRL_2	specificity_CTRL_3	median_specificity	median_CTRL_specificity	FC	pval	p_val_adj	FC significant	FC significant positive
A_P8	-7.78499	-7.79048	-7.77232	-7.61753	-7.61188	-7.70771	-7.7826	-7.64571	-0.136888	0.0122075	0.0198294	0	0
C_P8	-12.4854	-12.4798	-12.4838	-10.2838	-10.2781	-10.0509	-12.483	-10.2043	-2.27874	7.65921e-06	6.80819e-05	-2.27874	0
D_P8	-7.71989	-7.70368	-7.70771	-8.12085	-8.1435	-8.57693	-7.71043	-8.28043	0.569999	0.0184745	0.0276353	0	0
E_P8	-7.3155	-7.28601	-7.29795	-7.57854	-7.59225	-7.4307	-7.29982	-7.53383	0.234012	0.0111245	0.0184448	0	0
F_P8	-9.41504	-9.40939	-9.37948	-8.52195	-8.51631	-8.9231	-9.4013	-8.65379	-0.747516	0.00521662	0.0103044	0	0
G_P8	-7.48543	-7.53492	-7.52034	-8.03917	-8.03352	-8.02438	-7.51356	-8.03236	0.518796	4.51638e-06	5.55862e-05	0.518796	0.518796
H_P8	-9.67807	-9.67243	-9.63582	-9.55943	-9.55378	-9.31389	-9.66211	-9.4757	-0.186406	0.0854149	0.102755	0	0
I_P8	-9.07943	-9.04682	-9.02438	-8.3155	-8.32597	-8.33001	-9.05021	-8.32383	-0.726384	1.61379e-06	3.18857e-05	-0.726384	0
K_P8	-7.71989	-7.72489	-7.72893	-7.92471	-7.93134	-8.02438	-7.72457	-7.96015	0.235576	0.00187481	0.00457969	0.235576	0.235576
L_P8	-8.06589	-7.99435	-7.99839	-7.45863	-7.45298	-7.50196	-8.01954	-7.47119	-0.548353	3.94545e-05	0.000233804	-0.548353	0
M_P8	-9.52195	-9.47978	-9.48382	-9.1635	-9.15785	-8.97285	-9.49518	-9.09807	-0.397115	0.00344229	0.00729492	-0.397115	0
N_P8	-8.87662	-8.94373	-8.97285	-8.41504	-8.40939	-8.87501	-8.93107	-8.56648	-0.364588	0.0807847	0.0979208	0	0
P_P8	-8.1635	-8.187	-8.19103	-8.10692	-8.10127	-8.23589	-8.18051	-8.14802	-0.0324864	0.508449	0.528259	0	0
Q_P8	-8.29956	-8.30986	-8.31389	-8.55943	-8.55378	-8.19103	-8.30777	-8.43475	0.126979	0.356533	0.381574	0	0
R_P8	-7.87662	-7.85919	-7.89885	-8.50357	-8.49793	-8.39635	-7.87822	-8.46595	0.58773	8.87007e-05	0.000393767	0.58773	0.58773
S_P8	-7.5979	-7.64184	-7.58658	-8	-7.99435	-7.64587	-7.60877	-7.88008	0.271304	0.0835819	0.100929	0	0
T_P8	-8.29956	-8.35876	-8.37948	-8.19265	-8.187	-8.26659	-8.34593	-8.21541	-0.130525	0.0204656	0.0300412	0	0
V_P8	-8.25277	-8.17235	-8.19103	-8.07943	-8.08746	-7.99839	-8.20538	-8.0551	-0.150289	0.0159018	0.0244643	0	0
W_P8	-11.4854	-11.4798	-11.4838	-10.8074	-10.8017	-10.3463	-11.483	-10.6518	-0.831216	0.0055379	0.010872	0	0
Y_P8	-9.13493	-9.15785	-9.19103	-9.19265	-9.187	-9.22078	-9.16127	-9.20014	0.0388697	0.114948	0.135233	0	0
A_P7	-7.88849	-7.89482	-7.89885	-7.90046	-7.89482	-7.83996	-7.89405	-7.87841	-0.0156403	0.468101	0.491122	0	0
C_P7	-11.4854	-11.4798	-11.4838	-9.52195	-9.51631	-10.4134	-11.483	-9.81723	-1.66578	0.0050316	0.0100632	0	0
D_P7	-7.68841	-7.64184	-7.69722	-8.28379	-8.26255	-8.22078	-7.67582	-8.25571	0.579885	2.13151e-05	0.000139201	0.579885	0.579885
E_P7	-7.07943	-7.07379	-7.1053	-7.50357	-7.48883	-7.37112	-7.08618	-7.45451	0.36833	0.00102184	0.00268023	0.36833	0.36833
F_P7	-9.34792	-9.30986	-9.34631	-9.22239	-9.24712	-8.67646	-9.3347	-9.04866	-0.286039	0.200168	0.22795	0	0
G_P7	-7.42365	-7.42667	-7.40486	-8.05247	-8.06024	-7.73965	-7.41839	-7.95079	0.532393	0.00732538	0.0136989	0	0
H_P7	-9.90046	-9.89482	-9.94776	-9.48543	-9.51631	-9.71828	-9.91435	-9.57334	-0.34101	0.0104057	0.0174336	0	0
I_P7	-9.25277	-9.07379	-9.1053	-8.94937	-8.91907	-8.55782	-9.14395	-8.80875	-0.335201	0.0711539	0.0884036	0	0
K_P7	-7.67807	-7.65196	-7.63582	-7.64748	-7.64184	-7.82846	-7.65528	-7.70593	0.0506442	0.463307	0.487692	0	0
L_P7	-8.1635	-8.23185	-8.17639	-7.45863	-7.47978	-7.46589	-8.19058	-7.4681	-0.722479	5.00557e-06	5.72065e-05	-0.722479	0
M_P7	-9.67807	-9.71425	-9.85155	-9.41504	-9.40939	-9.34631	-9.74795	-9.39025	-0.357708	0.00334411	0.00724632	-0.357708	0
N_P7	-8.94937	-8.99435	-8.87501	-8.69883	-8.69318	-8.99839	-8.93958	-8.7968	-0.142777	0.251655	0.281572	0	0
P_P7	-8.36441	-8.39232	-8.3628	-8.20744	-8.23185	-8.16189	-8.37318	-8.20039	-0.172782	0.00158071	0.00395176	-0.172782	0
Q_P7	-8.54057	-8.47978	-8.48382	-8.10692	-8.10127	-8.57693	-8.50139	-8.2617	-0.239685	0.205799	0.233531	0	0
R_P7	-7.86484	-7.91907	-7.9231	-8.22239	-8.24712	-8.1053	-7.90234	-8.19161	0.28927	0.00370484	0.00779966	0.28927	0.28927
S_P7	-7.53123	-7.5633	-7.53896	-7.69883	-7.69318	-7.80574	-7.5445	-7.73259	0.188089	0.00766882	0.0138645	0	0
T_P7	-8.1635	-8.17235	-8.17639	-8.28379	-8.27815	-8.46589	-8.17075	-8.34261	0.171865	0.049723	0.0636455	0	0
V_P7	-8.41504	-8.40939	-8.4307	-7.83007	-7.82443	-7.81706	-8.41838	-7.82385	-0.594523	1.44309e-07	6.597e-06	-0.594523	0
W_P7	-11	-10.8948	-10.9984	-10.7199	-10.7142	-10.6358	-10.9644	-10.69	-0.274417	0.00340259	0.00725885	-0.274417	0
Y_P7	-9.22239	-9.27815	-9.19103	-9.41504	-9.40939	-9.48382	-9.23052	-9.43608	0.205557	0.0041748	0.00873162	0.205557	0.205557
A_P6	-7.91254	-7.89482	-7.91093	-7.76296	-7.75731	-7.75046	-7.90609	-7.75691	-0.149182	2.4271e-05	0.000155334	-0.149182	0
C_P6	-11.4854	-11.4798	-11.4838	-9.67807	-9.71425	-9.80574	-11.483	-9.73269	-1.75032	1.3328e-06	3.0464e-05	-1.75032	0
D_P6	-7.71989	-7.73562	-7.73965	-7.98718	-8.02035	-8.07782	-7.73172	-8.02845	0.296727	0.000398446	0.00125003	0.296727	0.296727
E_P6	-7.25277	-7.23185	-7.23589	-7.54997	-7.55378	-7.56734	-7.24017	-7.55703	0.31686	2.80587e-06	4.08127e-05	0.31686	0.31686
F_P6	-8.76296	-8.77934	-8.73965	-9.1635	-9.15785	-8.9231	-8.76065	-9.08148	0.320832	0.0160185	0.0245259	0	0
G_P6	-7.26046	-7.31789	-7.33814	-7.84157	-7.84751	-8.19103	-7.3055	-7.96004	0.654542	0.0051401	0.0102164	0	0
H_P6	-9.94937	-9.89482	-9.94776	-9.5979	-9.55378	-9.16189	-9.93065	-9.43786	-0.492795	0.0242987	0.0341191	0	0
I_P6	-8.76296	-8.73562	-8.76135	-8.48543	-8.51631	-8.46589	-8.75331	-8.48921	-0.264101	0.000103544	0.000430075	-0.264101	0
K_P6	-7.54997	-7.50709	-7.57693	-7.80735	-7.79048	-7.99839	-7.54466	-7.86541	0.320748	0.0100173	0.0168712	0	0
L_P6	-8.36441	-8.32597	-8.29795	-7.57854	-7.55378	-7.33001	-8.32945	-7.48744	-0.842003	0.000491866	0.00149902	-0.842003	0
M_P6	-9.71989	-9.71425	-9.67646	-9.4498	-9.47978	-9.71828	-9.70353	-9.54929	-0.154245	0.147433	0.17032	0	0
N_P6	-9.026	-9.02035	-8.94776	-8.67807	-8.67243	-8.85155	-8.99804	-8.73401	-0.264021	0.0145172	0.0228842	0	0
P_P6	-8.19265	-8.15785	-8.22078	-8.07943	-8.06024	-8.13332	-8.19043	-8.091	-0.0994281	0.025027	0.0346694	0	0
Q_P6	-8.52195	-8.46186	-8.4307	-8.28379	-8.30986	-8.26659	-8.47151	-8.28674	-0.184761	0.00335142	0.00724632	-0.184761	0
R_P6	-8.09311	-8.07379	-8.02438	-8.22239	-8.187	-8.22078	-8.06376	-8.21006	0.146297	0.0033861	0.00725885	0.146297	0.146297
S_P6	-7.64748	-7.70368	-7.66619	-7.63743	-7.64184	-7.60607	-7.67245	-7.62845	-0.0440046	0.0925438	0.110914	0	0
T_P6	-8.28379	-8.34228	-8.33001	-8.52195	-8.53492	-8.23589	-8.31869	-8.43092	0.112228	0.321146	0.349546	0	0
V_P6	-8.3155	-8.37544	-8.31389	-8.026	-8.03352	-8.0915	-8.33495	-8.05034	-0.284606	0.000600859	0.00179278	-0.284606	0
W_P6	-11	-10.8948	-11.1053	-10.9005	-10.8948	-10.8057	-11	-10.867	-0.133032	0.122332	0.14235	0	0
Y_P6	-9.4498	-9.44416	-9.44819	-9.5979	-9.59225	-9.48382	-9.44738	-9.55799	0.110607	0.040884	0.0531824	0	0
A_P5	-7.5979	-7.60204	-7.62583	-7.74127	-7.74643	-7.75046	-7.60859	-7.74605	0.13746	0.000112044	0.00045385	0.13746	0.13746
C_P5	-11.8074	-11.9944	-11.9984	-10.8074	-10.8017	-9.94776	-11.9334	-10.5189	-1.41442	0.00842306	0.0148916	0	0
D_P5	-7.88849	-7.85919	-7.87501	-8.13493	-8.11521	-8.20583	-7.87423	-8.15199	0.277759	0.000645536	0.00184439	0.277759	0.277759
E_P5	-7.25277	-7.23185	-7.23589	-7.64748	-7.64184	-7.76135	-7.24017	-7.68356	0.443388	0.000357107	0.00114274	0.443388	0.443388
F_P5	-9.34792	-9.37544	-9.31389	-8.78499	-8.84751	-9.07782	-9.34575	-8.90344	-0.442312	0.00821278	0.0146821	0	0
G_P5	-7.12787	-7.1435	-7.1053	-8.29956	-8.26255	-7.91093	-7.12556	-8.15768	1.03212	0.00114998	0.00296769	1.03212	1.03212
H_P5	-9.85316	-9.84751	-9.80574	-10.1069	-10.1013	-9.44819	-9.83547	-9.88546	0.0499871	0.830758	0.830758	0	0
I_P5	-8.92471	-9.02035	-8.97285	-8.2375	-8.2018	-8.39635	-8.97264	-8.27855	-0.694089	0.000458578	0.00142471	-0.694089	0
K_P5	-7.62745	-7.63178	-7.67646	-7.91254	-7.94373	-7.87501	-7.64523	-7.91042	0.265194	0.000468225	0.00144069	0.265194	0.265194
L_P5	-8.52195	-8.51631	-8.48382	-7.45863	-7.44416	-7.35453	-8.50736	-7.41911	-1.08825	6.12969e-06	6.35269e-05	-1.08825	0
M_P5	-10.415	-10.5538	-10.3463	-9.85316	-9.84751	-9.1053	-10.4384	-9.60199	-0.836385	0.0307742	0.0415517	0	0
N_P5	-8.92471	-8.87097	-8.89885	-8.63743	-8.63178	-8.4307	-8.89818	-8.56664	-0.331539	0.00894286	0.0155528	0	0
P_P5	-8.29956	-8.23185	-8.3628	-8.33162	-8.35876	-7.9231	-8.29807	-8.2045	-0.0935754	0.556187	0.572283	0	0
Q_P5	-8.39796	-8.44416	-8.37948	-8.2682	-8.27815	-8.37948	-8.4072	-8.30861	-0.0985926	0.0712754	0.0884036	0	0
R_P5	-7.85316	-7.87097	-7.86323	-8.14914	-8.15785	-8.26659	-7.86245	-8.19119	0.328741	0.000994982	0.00267967	0.328741	0.328741
S_P5	-7.57854	-7.57289	-7.56734	-7.54057	-7.54432	-7.94776	-7.57292	-7.67755	0.104629	0.482041	0.502453	0	0
T_P5	-8.38109	-8.32597	-8.33001	-8.026	-8.02035	-8.33001	-8.34569	-8.12545	-0.22024	0.101184	0.120367	0	0
V_P5	-8.20744	-8.24712	-8.23589	-7.84157	-7.83592	-8.02438	-8.23015	-7.90063	-0.329524	0.00638734	0.0123129	0	0
W_P5	-11.2224	-11.2167	-11.2208	-10.415	-10.4798	-10.8989	-11.22	-10.5979	-0.622083	0.0148266	0.023144	0	0
Y_P5	-9.52195	-9.47978	-9.55782	-9.41504	-9.40939	-9.41343	-9.51985	-9.41262	-0.107231	0.00902517	0.0156111	0	0
A_P4	-7.67807	-7.65196	-7.6868	-7.81867	-7.80171	-7.99839	-7.67228	-7.87292	0.200644	0.0346654	0.0460287	0	0
C_P4	-12.8074	-12.8017	-12.8057	-9.76296	-9.75731	-10.0509	-12.8049	-9.85704	-2.94789	6.96458e-06	6.36762e-05	-2.94789	0
D_P4	-8.09311	-8.1435	-8.13332	-8.38109	-8.34228	-8.02438	-8.12331	-8.24925	0.125942	0.331367	0.357028	0	0
E_P4	-7.54057	-7.58254	-7.57693	-7.45863	-7.48883	-7.43942	-7.56668	-7.46229	-0.104387	0.00586084	0.0113665	0	0
F_P4	-9.10692	-9.04682	-9.1053	-8.57854	-8.51631	-9.19103	-9.08635	-8.76196	-0.324388	0.20789	0.23507	0	0
G_P4	-7.06589	-7.067	-7.05755	-8.05247	-8.06024	-8.01133	-7.06348	-8.04135	0.977866	3.74793e-07	1.30304e-05	0.977866	0.977866
H_P4	-9.80735	-9.84751	-9.76135	-9.4498	-9.47978	-9.55782	-9.80541	-9.4958	-0.309606	0.0016018	0.00397345	-0.309606	0
I_P4	-9.13493	-9.12928	-9.07782	-8.61753	-8.61188	-8.50196	-9.11401	-8.57713	-0.536886	0.000211311	0.00072709	-0.536886	0
K_P4	-7.6678	-7.65196	-7.66619	-7.96186	-7.94373	-7.93538	-7.66199	-7.94699	0.285005	6.74973e-06	6.35269e-05	0.285005	0.285005
L_P4	-8.13493	-8.12928	-8.13332	-7.39796	-7.40083	-7.42204	-8.13251	-7.40694	-0.725566	7.91082e-08	6.32865e-06	-0.725566	0
M_P4	-9.67807	-9.67243	-9.63582	-9.55943	-9.55378	-9.41343	-9.66211	-9.50888	-0.153227	0.0365039	0.0476785	0	0
N_P4	-9.19265	-9.187	-9.13332	-9	-8.99435	-8.9231	-9.17099	-8.97248	-0.198503	0.00310673	0.00680927	-0.198503	0
P_P4	-8.22239	-8.27815	-8.20583	-8.05247	-8.04682	-8.19103	-8.23546	-8.09677	-0.138683	0.0559348	0.0710284	0	0
Q_P4	-8.50357	-8.51631	-8.48382	-8.38109	-8.34228	-8.37948	-8.50123	-8.36762	-0.133617	0.00107478	0.00279618	-0.133617	0
R_P4	-7.35614	-7.36708	-7.39635	-8.22239	-8.23185	-8.16189	-7.37319	-8.20538	0.832185	4.84789e-06	5.72065e-05	0.832185	0.832185
S_P4	-7.61753	-7.60204	-7.62583	-7.65761	-7.68277	-7.44819	-7.61513	-7.59619	-0.0189447	0.81225	0.81735	0	0
T_P4	-8.34792	-8.32597	-8.34631	-8.1635	-8.21675	-8.14753	-8.34007	-8.17593	-0.164145	0.00174937	0.00430615	-0.164145	0
V_P4	-8.5979	-8.51631	-8.53896	-8.07943	-8.06024	-8.1053	-8.55106	-8.08166	-0.469395	7.01146e-05	0.000341071	-0.469395	0
W_P4	-11.2224	-11.2167	-11.2208	-10.7199	-10.7142	-10.3463	-11.22	-10.5935	-0.62649	0.00713854	0.0134372	0	0
Y_P4	-9.41504	-9.40939	-9.41343	-9.10692	-9.15785	-9.52034	-9.41262	-9.2617	-0.150915	0.310777	0.340577	0	0
A_P3	-7.93699	-7.96882	-7.9231	-7.54057	-7.57289	-7.80574	-7.94297	-7.63973	-0.303236	0.0230925	0.0334371	0	0
C_P3	-12	-11.9944	-11.9984	-9.94937	-9.94373	-9.89885	-11.9976	-9.93065	-2.06693	2.19172e-08	2.33784e-06	-2.06693	0
D_P3	-8.69883	-8.71425	-8.67646	-8.20744	-8.2018	-8.44819	-8.69651	-8.28581	-0.410702	0.00742749	0.0136989	0	0
E_P3	-7.96186	-7.96882	-7.94776	-7.75207	-7.71425	-7.656	-7.95948	-7.70744	-0.252044	0.000917369	0.00253067	-0.252044	0
F_P3	-8.78499	-8.80171	-8.78338	-8.87662	-8.96882	-8.99839	-8.79002	-8.94794	0.157918	0.0131313	0.0211157	0	0
G_P3	-7.68841	-7.69318	-7.6868	-7.83007	-7.84751	-7.81706	-7.68947	-7.83155	0.142082	9.52045e-05	0.000406206	0.142082	0.142082
H_P3	-9.71989	-9.63178	-9.67646	-9.55943	-9.55378	-9.44819	-9.67605	-9.52047	-0.155579	0.0244905	0.03416	0	0
I_P3	-8.67807	-8.63178	-8.67646	-8.36441	-8.37544	-8.33001	-8.66211	-8.35662	-0.305484	0.000116458	0.000462658	-0.305484	0
K_P3	-7.35614	-7.3341	-7.3628	-7.90046	-7.89482	-7.89885	-7.35102	-7.89805	0.547029	4.07201e-07	1.30304e-05	0.547029	0.547029
L_P3	-7.2375	-7.27815	-7.27436	-7.55943	-7.5633	-7.33001	-7.26334	-7.48425	0.220911	0.0476031	0.0611767	0	0
M_P3	-8.97446	-9.07379	-9.05086	-9.71989	-9.75731	-9.89885	-9.03304	-9.79202	0.758983	0.000259283	0.000873373	0.758983	0.758983
N_P3	-8.94937	-8.91907	-9.02438	-8.67807	-8.69318	-8.57693	-8.96427	-8.64939	-0.314881	0.00281063	0.00628951	-0.314881	0
P_P3	-8.87662	-8.82443	-8.87501	-8.05247	-8.03352	-7.85155	-8.85868	-7.97918	-0.879505	0.000186652	0.000683946	-0.879505	0
Q_P3	-8.65761	-8.61188	-8.63582	-8.4675	-8.47978	-8.39635	-8.6351	-8.44788	-0.187224	0.00302706	0.00672679	-0.187224	0
R_P3	-7.25277	-7.25481	-7.2435	-8.29956	-8.27815	-8.22078	-7.25036	-8.26616	1.0158	1.79357e-06	3.18857e-05	1.0158	1.0158
S_P3	-8.03917	-8.04682	-8.01133	-7.64748	-7.63178	-7.62583	-8.03244	-7.63503	-0.397406	5.9655e-06	6.35269e-05	-0.397406	0
T_P3	-8.34792	-8.30986	-8.31389	-8.39796	-8.30986	-8.46589	-8.32389	-8.39124	0.0673479	0.223174	0.251464	0	0
V_P3	-8.178	-8.187	-8.11924	-8.01294	-8.04682	-8.01133	-8.16141	-8.0237	-0.137717	0.00470337	0.00952581	-0.137717	0
W_P3	-11	-10.9944	-10.9984	-10.2838	-10.2781	-10.9984	-10.9976	-10.5201	-0.477471	0.116578	0.136649	0	0
Y_P3	-8.78499	-8.77934	-8.87501	-9.19265	-9.187	-9.63582	-8.81311	-9.33849	0.525376	0.0258325	0.0354781	0	0
A_P2	-7.33162	-7.30986	-7.34631	-7.75207	-7.73562	-7.71828	-7.32926	-7.73532	0.406061	9.40729e-06	7.92193e-05	0.406061	0.406061
C_P2	-11.4854	-11.4798	-11.4838	-10.8074	-10.7142	-10.0509	-11.483	-10.5242	-0.958855	0.0157879	0.0244064	0	0
D_P2	-8.83007	-8.89482	-8.89885	-8.48543	-8.49793	-8.3628	-8.87458	-8.44872	-0.425864	0.000929788	0.00254301	-0.425864	0
E_P2	-8.57854	-8.55378	-8.57693	-7.53123	-7.52558	-7.81706	-8.56975	-7.62462	-0.945123	0.000610666	0.00179278	-0.945123	0
F_P2	-9.48543	-9.30986	-9.48382	-8.83007	-8.77934	-8.97285	-9.42637	-8.86076	-0.565609	0.00233307	0.00548958	-0.565609	0
G_P2	-6.92471	-6.94373	-6.92923	-7.78499	-7.79048	-7.88688	-6.93256	-7.82078	0.888228	1.21415e-05	9.64126e-05	0.888228	0.888228
H_P2	-10	-9.89482	-9.85155	-9.3155	-9.30986	-10.1053	-9.91546	-9.57689	-0.338568	0.274888	0.305614	0	0
I_P2	-9.38109	-9.37544	-9.37948	-8.61753	-8.61188	-8.3628	-9.37867	-8.53074	-0.847933	0.000541951	0.00163608	-0.847933	0
K_P2	-7.81867	-7.79048	-7.81706	-7.87662	-7.90689	-7.9231	-7.80874	-7.9022	0.0934662	0.00468822	0.00952581	0.0934662	0.0934662
L_P2	-7.1	-7.12928	-7.09838	-7.51273	-7.52558	-7.33814	-7.10922	-7.45882	0.349598	0.00466776	0.00952581	0.349598	0.349598
M_P2	-9.3155	-9.40939	-9.44819	-9.3155	-9.30986	-9.41343	-9.39103	-9.34626	-0.044767	0.436109	0.462102	0	0
N_P2	-8.85316	-8.82443	-8.85155	-8.63743	-8.63178	-8.76135	-8.84304	-8.67685	-0.166191	0.0184811	0.0276353	0	0
P_P2	-8.67807	-8.71425	-8.71828	-7.93699	-7.93134	-8.14753	-8.70353	-8.00529	-0.698244	0.000642375	0.00184439	-0.698244	0
Q_P2	-8.63743	-8.61188	-8.55782	-8.41504	-8.44416	-8.29795	-8.60238	-8.38571	-0.216662	0.0127162	0.0205514	0	0
R_P2	-7.49447	-7.47079	-7.46589	-8.06589	-8.10127	-8.17639	-7.47705	-8.11451	0.637462	4.62896e-05	0.000259871	0.637462	0.637462
S_P2	-7.79613	-7.84751	-7.83996	-7.80735	-7.79048	-7.69722	-7.82787	-7.76502	-0.062848	0.171795	0.197041	0	0
T_P2	-8.2375	-8.2018	-8.25116	-8.2375	-8.23185	-8.07782	-8.23015	-8.18239	-0.0477581	0.429095	0.456181	0	0
V_P2	-8.43232	-8.46186	-8.37948	-7.92471	-7.93134	-8.23589	-8.42455	-8.03065	-0.393903	0.0201875	0.0297695	0	0
W_P2	-10.7199	-10.8017	-10.6358	-10.4854	-10.5538	-10.3463	-10.7191	-10.4618	-0.2573	0.0294787	0.0401411	0	0
Y_P2	-9.1635	-9.15785	-9.13332	-9.80735	-9.71425	-8.73965	-9.15156	-9.42042	0.268862	0.475218	0.49696	0	0
A_P1	-8.3155	-8.24712	-8.26659	-7.78499	-7.81302	-7.56734	-8.2764	-7.72178	-0.554619	0.0023012	0.00548958	-0.554619	0
C_P1	-12.8074	-12.8017	-12.8057	-10.2224	-10.3423	-9.80574	-12.8049	-10.1235	-2.68146	7.91686e-05	0.000372558	-2.68146	0
D_P1	-10.1069	-10.1579	-10.1053	-8	-8.02035	-8.26659	-10.1234	-8.09564	-2.02771	2.04481e-05	0.000139201	-2.02771	0
E_P1	-8.90046	-8.80171	-8.78338	-7.61753	-7.60204	-7.70771	-8.82852	-7.64243	-1.18609	1.73759e-05	0.000123562	-1.18609	0
F_P1	-9.28379	-9.30986	-9.31389	-8.94937	-8.89482	-9.1053	-9.30251	-8.98317	-0.319348	0.00744876	0.0136989	0	0
G_P1	-8.65761	-8.65196	-8.67646	-8.06589	-8.03352	-7.93538	-8.66201	-8.0116	-0.650413	8.31337e-05	0.000385547	-0.650413	0
H_P1	-10.2224	-10.1013	-10.2208	-9.5979	-9.63178	-9.44819	-10.1815	-9.55929	-0.622189	0.000847555	0.00235841	-0.622189	0
I_P1	-12	-11.9944	-12.2208	-8.38109	-8.47978	-8.50196	-12.0717	-8.45428	-3.61743	1.68078e-06	3.18857e-05	-3.61743	0
K_P1	-6.78499	-6.79608	-6.80012	-7.94937	-7.89482	-7.85155	-6.79373	-7.89858	1.10485	2.70528e-06	4.08127e-05	1.10485	1.10485
L_P1	-9.34792	-9.30986	-9.37948	-7.40648	-7.40939	-7.37948	-9.34575	-7.39845	-1.9473	1.02484e-07	6.55896e-06	-1.9473	0
M_P1	-10.1069	-10.2781	-10.2208	-9.76296	-9.71425	-9.22078	-10.2019	-9.566	-0.635952	0.0243099	0.0341191	0	0
N_P1	-9.55943	-9.59225	-9.48382	-8.65761	-8.65196	-8.80574	-9.54517	-8.7051	-0.840062	0.000148136	0.000551203	-0.840062	0
P_P1	-7.84157	-7.88285	-7.85155	-8.14914	-8.17235	-8.16189	-7.85865	-8.16113	0.302473	2.81533e-05	0.000169982	0.302473	0.302473
Q_P1	-9.05247	-9.04682	-9.13332	-8.71989	-8.65196	-8.41343	-9.07754	-8.59509	-0.482442	0.00764158	0.0138645	0	0
R_P1	-5.26626	-5.27619	-5.26465	-8.09311	-8.10127	-8.11924	-5.26903	-8.10454	2.83551	4.89343e-10	7.82949e-08	2.83551	2.83551
S_P1	-8.54057	-8.49793	-8.53896	-7.70932	-7.69318	-7.79452	-8.52582	-7.73234	-0.793477	2.09143e-05	0.000139201	-0.793477	0
T_P1	-10	-9.99435	-9.94776	-8.09311	-8.10127	-8.29795	-9.98071	-8.16411	-1.8166	1.23529e-05	9.64126e-05	-1.8166	0
V_P1	-11.6374	-11.6318	-11.8057	-7.94937	-7.98153	-7.94776	-11.6917	-7.95956	-3.7321	3.52295e-07	1.30304e-05	-3.7321	0
W_P1	-12	-11.9944	-12.2208	-10.4854	-10.3423	-10.8057	-12.0717	-10.5445	-1.52723	0.000609832	0.00179278	-1.52723	0
Y_P1	-9.1635	-9.12928	-9.1053	-9.13493	-9.15785	-9.44819	-9.1327	-9.24699	0.114296	0.326134	0.352577	0	0
A_P1'	-7.55943	-7.54432	-7.55782	-7.70932	-7.69318	-7.6868	-7.55385	-7.69644	0.142582	6.53709e-05	0.000326855	0.142582	0.142582
C_P1'	-12.4854	-12.4798	-12.4838	-10.4854	-10.3423	-9.80574	-12.483	-10.2111	-2.27186	0.000390711	0.0012379	-2.27186	0
D_P1'	-9.63743	-9.67243	-9.67646	-8.28379	-8.26255	-8.48382	-9.66211	-8.34339	-1.31872	5.10299e-05	0.000277173	-1.31872	0
E_P1'	-9.5979	-9.55378	-9.59629	-7.58819	-7.61188	-7.69722	-9.58266	-7.63243	-1.95023	7.04649e-07	2.04989e-05	-1.95023	0
F_P1'	-9.34792	-9.37544	-9.28218	-8.54057	-8.53492	-8.97285	-9.33518	-8.68278	-0.652402	0.0115264	0.0188187	0	0
G_P1'	-7.97446	-8.00729	-7.97285	-7.84157	-7.84751	-7.78338	-7.98487	-7.82415	-0.160718	0.00232943	0.00548958	-0.160718	0
H_P1'	-9.63743	-9.67243	-9.67646	-9.71989	-9.75731	-9.34631	-9.66211	-9.60784	-0.0542658	0.70163	0.715037	0	0
I_P1'	-9.13493	-9.12928	-9.07782	-8.87662	-8.73562	-8.48382	-9.11401	-8.69868	-0.415328	0.0233599	0.033672	0	0
K_P1'	-7.2375	-7.20925	-7.21329	-7.88849	-7.93134	-7.86323	-7.22001	-7.89435	0.674342	6.44759e-06	6.35269e-05	0.674342	0.674342
L_P1'	-8.28379	-8.2018	-8.23589	-7.4675	-7.48883	-7.37112	-8.24049	-7.44248	-0.79801	5.11038e-05	0.000277173	-0.79801	0
M_P1'	-8.90046	-8.99435	-9.02438	-9.5979	-9.55378	-9.19103	-8.97307	-9.44757	0.474505	0.024101	0.0341191	0	0
N_P1'	-8.83007	-8.77934	-8.82846	-8.80735	-8.82443	-8.85155	-8.81263	-8.82778	0.0151505	0.511342	0.529545	0	0
P_P1'	-12.2224	-12.2167	-12.4838	-8.06589	-8.02035	-8.05086	-12.3077	-8.0457	-4.26195	1.1433e-06	2.81427e-05	-4.26195	0
Q_P1'	-8.76296	-8.77934	-8.76135	-8.22239	-8.27815	-8.41343	-8.76788	-8.30466	-0.463229	0.00124761	0.00316853	-0.463229	0
R_P1'	-6.54526	-6.51631	-6.52962	-8.178	-8.12928	-7.99839	-6.5304	-8.10189	1.57149	8.47011e-06	7.3255e-05	1.57149	1.57149
S_P1'	-7.12085	-7.1435	-7.11924	-7.84157	-7.88285	-7.85155	-7.12786	-7.85865	0.73079	9.77937e-07	2.60783e-05	0.73079	0.73079
T_P1'	-8.52195	-8.55378	-8.52034	-8.14914	-8.21675	-8.19103	-8.53203	-8.18564	-0.346384	0.000104044	0.000430075	-0.346384	0
V_P1'	-9.026	-9.10127	-9.05086	-8.03917	-7.95622	-8.29795	-9.05937	-8.09778	-0.961594	0.000796888	0.00223688	-0.961594	0
W_P1'	-12.2224	-12.2167	-12.2208	-11	-11.2167	-10.7183	-12.22	-10.9783	-1.24163	0.00100287	0.00267967	-1.24163	0
Y_P1'	-8.54057	-8.59225	-8.61592	-8.85316	-8.89482	-9.19103	-8.58291	-8.97967	0.396756	0.0217492	0.0316353	0	0
A_P2'	-7.6678	-7.69318	-7.656	-7.81867	-7.81302	-7.71828	-7.67233	-7.78332	0.110997	0.0319666	0.0428005	0	0
C_P2'	-13.8074	-13.8017	-13.8057	-9.94937	-9.94373	-9.94776	-13.8049	-9.94695	-3.85798	8.61679e-13	2.75737e-10	-3.85798	0
D_P2'	-8.1635	-8.17235	-8.22078	-8.09311	-8.1435	-8.44819	-8.18554	-8.22827	0.0427221	0.723061	0.734538	0	0
E_P2'	-8.026	-8.00729	-7.98556	-7.63743	-7.6218	-7.72893	-8.00628	-7.66272	-0.343565	0.00063055	0.00183433	-0.343565	0
F_P2'	-9.22239	-9.24712	-9.22078	-8.80735	-8.82443	-8.87501	-9.2301	-8.8356	-0.394501	5.71317e-05	0.000300875	-0.394501	0
G_P2'	-7.5979	-7.59225	-7.64587	-7.79613	-7.84751	-8.0915	-7.61201	-7.91171	0.299703	0.0318652	0.0428005	0	0
H_P2'	-9.48543	-9.47978	-9.52034	-9.71989	-9.59225	-9.71828	-9.49518	-9.67681	0.181626	0.0146765	0.0230219	0	0
I_P2'	-8.5979	-8.57289	-8.55782	-8.39796	-8.42667	-8.20583	-8.5762	-8.34349	-0.232715	0.0296513	0.0402052	0	0
K_P2'	-7.30751	-7.27033	-7.28218	-7.70932	-7.71425	-7.93538	-7.28667	-7.78632	0.499643	0.0026832	0.00608952	0.499643	0.499643
L_P2'	-7.14202	-7.12928	-7.18369	-7.55943	-7.52558	-7.25116	-7.15166	-7.44539	0.293724	0.0412463	0.0534365	0	0
M_P2'	-9.71989	-9.80171	-9.67646	-9.10692	-9.12928	-9.1053	-9.73269	-9.11383	-0.618853	7.91536e-05	0.000372558	-0.618853	0
N_P2'	-9	-8.94373	-8.94776	-8.71989	-8.73562	-8.80574	-8.96383	-8.75375	-0.210078	0.00278946	0.0062861	-0.210078	0
P_P2'	-10.1069	-10.2167	-10.1053	-8.13493	-8.21675	-8.0915	-10.143	-8.14772	-1.99526	2.76451e-06	4.08127e-05	-1.99526	0
Q_P2'	-8.61753	-8.67243	-8.656	-8.4498	-8.39232	-8.11924	-8.64865	-8.32045	-0.328196	0.0335827	0.044777	0	0
R_P2'	-7.40648	-7.39232	-7.35453	-8.12085	-8.1435	-8.31389	-7.38444	-8.19275	0.808305	0.000210945	0.00072709	0.808305	0.808305
S_P2'	-8	-8.00729	-7.98556	-7.96186	-7.98153	-7.93538	-7.99762	-7.95959	-0.038028	0.0622055	0.0780618	0	0
T_P2'	-8.94937	-8.99435	-8.99839	-8.20744	-8.17235	-8.20583	-8.98071	-8.19521	-0.785497	2.23797e-06	3.76922e-05	-0.785497	0
V_P2'	-8.74127	-8.73562	-8.71828	-8.12085	-8.08746	-7.99839	-8.73172	-8.0689	-0.66282	5.82945e-05	0.000300875	-0.66282	0
W_P2'	-12	-11.8017	-11.9984	-10.4854	-10.3423	-10.5578	-11.9334	-10.4618	-1.47153	8.68501e-05	0.000391437	-1.47153	0
Y_P2'	-9.80735	-9.89482	-9.80574	-9.34792	-9.27815	-9.25116	-9.83597	-9.29241	-0.543564	0.000190598	0.000685296	-0.543564	0
A_P3'	-7.63743	-7.61188	-7.67646	-7.5979	-7.65196	-7.99839	-7.64192	-7.74942	0.107492	0.444525	0.469465	0	0
C_P3'	-12.4854	-12.4798	-12.2208	-9.71989	-9.80171	-9.94776	-12.3953	-9.82312	-2.57221	1.9699e-05	0.000137036	-2.57221	0
D_P3'	-8.01294	-7.99435	-7.99839	-8.34792	-8.30986	-7.99839	-8.00189	-8.21872	0.216829	0.122124	0.14235	0	0
E_P3'	-7.44103	-7.42667	-7.40486	-7.63743	-7.67243	-7.57693	-7.42419	-7.62893	0.204738	0.00235397	0.00549832	0.204738	0.204738
F_P3'	-9.07943	-9.10127	-8.99839	-9.05247	-9.02035	-8.9231	-9.0597	-8.99864	-0.0610584	0.288402	0.317143	0	0
G_P3'	-7.35614	-7.36708	-7.37948	-8.05247	-7.96882	-7.93538	-7.36757	-7.98555	0.617987	6.36905e-05	0.000323507	0.617987	0.617987
H_P3'	-9.76296	-9.71425	-9.80574	-9.55943	-9.63178	-9.76135	-9.76098	-9.65085	-0.11013	0.163985	0.18876	0	0
I_P3'	-9.10692	-9.07379	-9.07782	-8.76296	-8.75731	-8.97285	-9.08618	-8.83104	-0.255133	0.0236084	0.0337263	0	0
K_P3'	-8.178	-8.2018	-8.14753	-7.75207	-7.71425	-7.94776	-8.17578	-7.80469	-0.371082	0.00743036	0.0136989	0	0
L_P3'	-8.06589	-8.00729	-8.01133	-7.34792	-7.37544	-7.19103	-8.02817	-7.3048	-0.723369	0.000279719	0.000923167	-0.723369	0
M_P3'	-9.94937	-10.0468	-9.99839	-10.1635	-10.1013	-9.55782	-9.99819	-9.94086	-0.0573333	0.782735	0.790143	0	0
N_P3'	-9.07943	-9.04682	-9.05086	-8.43232	-8.46186	-8.41343	-9.05904	-8.43587	-0.62317	3.65752e-06	4.87669e-05	-0.62317	0
P_P3'	-8.65761	-8.63178	-8.63582	-8.19265	-8.187	-7.91093	-8.64174	-8.09686	-0.54488	0.00428982	0.00891392	-0.54488	0
Q_P3'	-8.65761	-8.63178	-8.69722	-8.52195	-8.53492	-8.46589	-8.6622	-8.50759	-0.154614	0.00557962	0.0108871	0	0
R_P3'	-8.06589	-8.12928	-8.13332	-8.52195	-8.47978	-8.25116	-8.1095	-8.41763	0.308133	0.0238969	0.0339868	0	0
S_P3'	-7.62745	-7.63178	-7.59629	-7.67807	-7.66216	-7.79452	-7.61851	-7.71158	0.0930753	0.0974461	0.116354	0	0
T_P3'	-8.25277	-8.24712	-8.29795	-7.86484	-7.83592	-8.46589	-8.26594	-8.05555	-0.210392	0.364781	0.389099	0	0
V_P3'	-8.20744	-8.29391	-8.25116	-8.05247	-8.10127	-7.94776	-8.25084	-8.03383	-0.217004	0.0137311	0.0218605	0	0
W_P3'	-11.6374	-11.4798	-11.6358	-10.0525	-10.0468	-10.9984	-11.5843	-10.3659	-1.21845	0.0190842	0.0282729	0	0
Y_P3'	-9.05247	-9.10127	-9.05086	-9.38109	-9.37544	-9.07782	-9.0682	-9.27812	0.209922	0.107494	0.126931	0	0
A_P4'	-7.79613	-7.77934	-7.81706	-7.92471	-7.90689	-7.76135	-7.79751	-7.86432	0.0668083	0.275052	0.305614	0	0
C_P4'	-12	-12.2167	-11.9984	-9.80735	-9.75731	-9.76135	-12.0717	-9.77534	-2.29637	6.52071e-06	6.35269e-05	-2.29637	0
D_P4'	-7.76296	-7.80171	-7.77232	-8.34792	-8.29391	-8.23589	-7.779	-8.29258	0.513578	0.00011711	0.000462658	0.513578	0.513578
E_P4'	-7.01945	-7.03352	-7.01784	-7.6678	-7.59225	-7.78338	-7.02361	-7.68114	0.657539	0.000296706	0.000968818	0.657539	0.657539
F_P4'	-9.07943	-9.12928	-9.16189	-8.97446	-9.07379	-8.87501	-9.12354	-8.97442	-0.149115	0.0745402	0.0913903	0	0
G_P4'	-7.52195	-7.5633	-7.52962	-7.88849	-7.91907	-7.94776	-7.53829	-7.91844	0.380148	5.80352e-05	0.000300875	0.380148	0.380148
H_P4'	-10.0525	-10.0468	-9.99839	-9.38109	-9.37544	-9.41343	-10.0326	-9.38999	-0.642572	6.59991e-06	6.35269e-05	-0.642572	0
I_P4'	-8.76296	-8.73562	-8.73965	-8.50357	-8.46186	-8.50196	-8.74608	-8.48913	-0.256946	8.98282e-05	0.000393767	-0.256946	0
K_P4'	-8.07943	-8.02035	-8.03756	-7.74127	-7.79048	-7.96025	-8.04578	-7.83067	-0.215114	0.0350114	0.046296	0	0
L_P4'	-8.4498	-8.44416	-8.4307	-7.47644	-7.46186	-7.43942	-8.44155	-7.45924	-0.982315	1.40979e-07	6.597e-06	-0.982315	0
M_P4'	-10.5594	-10.5538	-10.5578	-9.38109	-9.44416	-9.16189	-10.557	-9.32904	-1.22796	0.000136919	0.000515459	-1.22796	0
N_P4'	-9.10692	-9.07379	-9.07782	-8.71989	-8.71425	-8.82846	-9.08618	-8.7542	-0.331975	0.00100487	0.00267967	-0.331975	0
P_P4'	-8.50357	-8.55378	-8.50196	-7.84157	-7.77934	-8.28218	-8.51977	-7.9677	-0.552075	0.0256228	0.0353418	0	0
Q_P4'	-8.74127	-8.67243	-8.76135	-8.20744	-8.26255	-8.34631	-8.72501	-8.2721	-0.452912	0.000733677	0.00207767	-0.452912	0
R_P4'	-8.10692	-8.08746	-8.1053	-8.2682	-8.30986	-8.44819	-8.09989	-8.34208	0.242187	0.0114848	0.0188187	0	0
S_P4'	-7.74127	-7.74643	-7.75046	-7.86484	-7.82443	-7.70771	-7.74605	-7.79899	0.0529425	0.324638	0.352149	0	0
T_P4'	-8.39796	-8.39232	-8.37948	-8.09311	-8.17235	-8.26659	-8.38992	-8.17735	-0.212571	0.0135369	0.021659	0	0
V_P4'	-8.39796	-8.32597	-8.3628	-8.06589	-8.03352	-7.61592	-8.36225	-7.90511	-0.457136	0.0354259	0.0466513	0	0
W_P4'	-12	-11.9944	-11.9984	-11.1069	-11.2167	-10.6358	-11.9976	-10.9865	-1.01109	0.00475934	0.00957855	-1.01109	0
Y_P4'	-9.13493	-9.187	-9.19103	-9.34792	-9.47978	-9.07782	-9.17099	-9.30184	0.130855	0.335631	0.360409	0	0
A_P5'	-8.01294	-7.91907	-7.94776	-7.81867	-7.82443	-7.83996	-7.95992	-7.82769	-0.132236	0.00972439	0.0164646	0	0
C_P5'	-12.4854	-12.4798	-12.4838	-10.415	-10.4094	-10.1619	-12.483	-10.3288	-2.15424	1.33927e-05	0.00010204	-2.15424	0
D_P5'	-7.80735	-7.82443	-7.76135	-8.09311	-8.11521	-8.25116	-7.79771	-8.15316	0.355446	0.00255119	0.00583129	0.355446	0.355446
E_P5'	-7.27597	-7.29391	-7.29004	-7.52195	-7.55378	-7.72893	-7.28664	-7.60155	0.31491	0.00818118	0.0146821	0	0
F_P5'	-9.48543	-9.44416	-9.55782	-9.25277	-9.15785	-8.59629	-9.4958	-9.0023	-0.493497	0.0761516	0.0930096	0	0
G_P5'	-7.50357	-7.54432	-7.55782	-7.90046	-7.89482	-7.91093	-7.53524	-7.90207	0.366832	2.71101e-05	0.000169982	0.366832	0.366832
H_P5'	-10.1069	-10.1013	-10.1053	-9.38109	-9.47978	-9.31389	-10.1045	-9.39159	-0.712909	0.000121683	0.000474862	-0.712909	0
I_P5'	-8.78499	-8.80171	-8.82846	-8.06589	-8.10127	-8.57693	-8.80505	-8.24803	-0.557026	0.0280236	0.0383229	0	0
K_P5'	-8	-8.02035	-7.97285	-7.96186	-7.95622	-7.76135	-7.99773	-7.89314	-0.10459	0.195332	0.223237	0	0
L_P5'	-8.28379	-8.21675	-8.28218	-7.51273	-7.45298	-7.45702	-8.26091	-7.47424	-0.786664	1.14679e-05	9.40958e-05	-0.786664	0
M_P5'	-10.2224	-10.4798	-10.4134	-9.4498	-9.47978	-9.16189	-10.3719	-9.36382	-1.00804	0.00137904	0.00347475	-1.00804	0
N_P5'	-8.92471	-8.84751	-8.87501	-8.85316	-8.80171	-8.87501	-8.88241	-8.84329	-0.039119	0.280074	0.309234	0	0
P_P5'	-8.48543	-8.51631	-8.53896	-8	-8.10127	-8.0915	-8.51356	-8.06426	-0.449308	0.000231636	0.000788548	-0.449308	0
Q_P5'	-8.78499	-8.73562	-8.76135	-8.178	-8.2018	-8.31389	-8.76065	-8.23123	-0.529424	0.000279835	0.000923167	-0.529424	0
R_P5'	-7.78499	-7.79048	-7.75046	-8.20744	-8.2018	-8.28218	-7.77531	-8.23047	0.455163	9.33342e-05	0.000403607	0.455163	0.455163
S_P5'	-7.71989	-7.72489	-7.6868	-8.05247	-8.12928	-7.86323	-7.71053	-8.01499	0.304464	0.0189727	0.0282385	0	0
T_P5'	-8.54057	-8.55378	-8.52034	-8.25277	-8.15785	-8.31389	-8.53823	-8.2415	-0.296727	0.00307593	0.00678827	-0.296727	0
V_P5'	-8.1635	-8.11521	-8.14753	-8.01294	-8.00729	-7.96025	-8.14208	-7.9935	-0.148585	0.00247403	0.0056956	-0.148585	0
W_P5'	-11.3479	-11.3423	-11.3463	-10.7199	-10.6318	-10.1619	-11.3455	-10.5045	-0.840983	0.00830637	0.0147669	0	0
Y_P5'	-9.13493	-9.24712	-9.25116	-9.07943	-8.94373	-9.1053	-9.21107	-9.04282	-0.168246	0.055623	0.0709138	0	0
A_P6'	-7.93699	-7.89482	-7.93538	-7.70932	-7.65196	-7.79452	-7.9224	-7.7186	-0.203795	0.00952688	0.0163027	0	0
C_P6'	-12.8074	-12.8017	-12.8057	-10.2838	-10.3423	-9.76135	-12.8049	-10.1291	-2.6758	0.000131921	0.000508612	-2.6758	0
D_P6'	-7.79613	-7.77934	-7.81706	-8.39796	-8.40939	-8.37948	-7.79751	-8.39561	0.598102	1.77602e-06	3.18857e-05	0.598102	0.598102
E_P6'	-7.36441	-7.36708	-7.3059	-7.78499	-7.74643	-7.50196	-7.3458	-7.67779	0.331996	0.0216788	0.0316353	0	0
F_P6'	-8.97446	-8.99435	-9.05086	-8.85316	-8.87097	-8.89885	-9.00656	-8.87433	-0.132231	0.00750869	0.0137302	0	0
G_P6'	-7.32354	-7.34228	-7.34631	-7.58819	-7.60204	-7.81706	-7.33738	-7.66909	0.331718	0.011184	0.0184478	0	0
H_P6'	-10.0525	-9.94373	-9.94776	-9.55943	-9.67243	-9.28218	-9.98132	-9.50468	-0.476641	0.0170984	0.0259311	0	0
I_P6'	-8.80735	-8.77934	-8.80574	-8.69883	-8.67243	-8.61592	-8.79748	-8.66239	-0.135088	0.00661316	0.0125965	0	0
K_P6'	-7.91254	-7.90689	-7.88688	-7.80735	-7.81302	-7.82846	-7.9021	-7.81628	-0.0858219	0.00101979	0.00268023	-0.0858219	0
L_P6'	-8.06589	-8.00729	-8.01133	-7.65761	-7.70368	-7.27436	-8.02817	-7.54522	-0.482954	0.0245525	0.03416	0	0
M_P6'	-9.71989	-9.75731	-9.80574	-9.22239	-9.24712	-9.63582	-9.76098	-9.36844	-0.39254	0.0448854	0.0579167	0	0
N_P6'	-9.28379	-9.30986	-9.34631	-8.52195	-8.49793	-8.97285	-9.31332	-8.66424	-0.649075	0.0139909	0.0221638	0	0
P_P6'	-8.38109	-8.37544	-8.37948	-8.36441	-8.24712	-8.25116	-8.37867	-8.28756	-0.091109	0.077009	0.0936991	0	0
Q_P6'	-8.74127	-8.77934	-8.80574	-8.2682	-8.23185	-8.28218	-8.77545	-8.26074	-0.514706	2.78805e-05	0.000169982	-0.514706	0
R_P6'	-7.96186	-8.00729	-7.97285	-8.2682	-8.27815	-8.02438	-7.98067	-8.19024	0.209572	0.0673436	0.0841796	0	0
S_P6'	-7.91254	-7.94373	-7.91093	-7.67807	-7.64184	-7.81706	-7.9224	-7.71232	-0.210074	0.0181866	0.0274515	0	0
T_P6'	-8.69883	-8.73562	-8.69722	-8.14914	-8.17235	-8.17639	-8.71056	-8.16596	-0.544596	3.56851e-06	4.87669e-05	-0.544596	0
V_P6'	-8.4498	-8.46186	-8.41343	-8.026	-8.08746	-8.25116	-8.4417	-8.12154	-0.320158	0.00961343	0.0163633	0	0
W_P6'	-12.4854	-12.4798	-12.4838	-10.2838	-10.2781	-11.1053	-12.483	-10.5557	-1.92726	0.00217622	0.00523601	-1.92726	0
Y_P6'	-9.19265	-9.12928	-9.22078	-9	-9.15785	-9.31389	-9.1809	-9.15725	-0.0236555	0.814796	0.81735	0	0
A_P7'	-8.12085	-8.06024	-8.07782	-7.96186	-7.96882	-7.80574	-8.08631	-7.91214	-0.174164	0.0362544	0.0475467	0	0
C_P7'	-11.2224	-11.2167	-11.4838	-10.1069	-9.99435	-10.1053	-11.3077	-10.0689	-1.23879	0.000205042	0.000721025	-1.23879	0
D_P7'	-7.91254	-7.91907	-7.89885	-8.09311	-8.08746	-8.26659	-7.91015	-8.14905	0.238901	0.0155653	0.0241791	0	0
E_P7'	-7.37273	-7.32597	-7.37948	-7.68841	-7.76829	-7.4307	-7.35939	-7.62913	0.269741	0.0592463	0.074641	0	0
F_P7'	-9.41504	-9.44416	-9.44819	-9.19265	-9.187	-8.67646	-9.4358	-9.0187	-0.417094	0.0717643	0.0886663	0	0
G_P7'	-7.32354	-7.40083	-7.38789	-8.07943	-8.04682	-7.96025	-7.37075	-8.02884	0.658083	0.000104831	0.000430075	0.658083	0.658083
H_P7'	-9.71989	-9.71425	-9.85155	-9.55943	-9.30986	-9.37948	-9.7619	-9.41625	-0.345641	0.0163964	0.024985	0	0
I_P7'	-9.19265	-9.12928	-9.19103	-8.54057	-8.57289	-8.46589	-9.17099	-8.52645	-0.644537	7.03459e-05	0.000341071	-0.644537	0
K_P7'	-7.6678	-7.67243	-7.67646	-7.55943	-7.52558	-7.83996	-7.67223	-7.64166	-0.0305729	0.774329	0.784131	0	0
L_P7'	-8.38109	-8.35876	-8.33001	-7.54057	-7.5633	-7.50196	-8.35662	-7.53528	-0.821343	3.81175e-06	4.87904e-05	-0.821343	0
M_P7'	-10.2224	-10.2167	-10.2208	-9.3155	-9.30986	-9.44819	-10.22	-9.35785	-0.862124	4.46392e-05	0.000257607	-0.862124	0
N_P7'	-9.026	-9.12928	-8.99839	-8.48543	-8.53492	-8.97285	-9.05122	-8.6644	-0.386822	0.0728631	0.0896777	0	0
P_P7'	-8.65761	-8.71425	-8.61592	-7.88849	-7.90689	-8.26659	-8.66259	-8.02066	-0.641935	0.00707461	0.0133957	0	0
Q_P7'	-8.36441	-8.30986	-8.29795	-8.38109	-8.32597	-8.06428	-8.32407	-8.25711	-0.066958	0.539181	0.556574	0	0
R_P7'	-7.84157	-7.88285	-7.82846	-8.39796	-8.39232	-8.19103	-7.85096	-8.32711	0.476145	0.00244039	0.00565888	0.476145	0.476145
S_P7'	-7.77393	-7.73562	-7.73965	-7.74127	-7.76829	-7.69722	-7.74974	-7.73559	-0.0141451	0.587487	0.602551	0	0
T_P7'	-8.55943	-8.59225	-8.61592	-8.34792	-8.37544	-8.19103	-8.5892	-8.3048	-0.2844	0.00889327	0.0155511	0	0
V_P7'	-8.43232	-8.40939	-8.41343	-8	-7.99435	-8.13332	-8.41838	-8.04256	-0.37582	0.00121762	0.0031171	-0.37582	0
W_P7'	-12	-11.9944	-11.9984	-10.0525	-10.1579	-11.3463	-11.9976	-10.5189	-1.4787	0.0234904	0.0337082	0	0
Y_P7'	-9.41504	-9.37544	-9.41343	-9.07943	-9.02035	-9.48382	-9.4013	-9.19453	-0.20677	0.230223	0.258496	0	0
A_P8'	-8.10692	-8.03352	-8.05086	-7.69883	-7.70368	-7.70771	-8.06377	-7.70341	-0.360359	8.57245e-05	0.000391437	-0.360359	0
C_P8'	-13.2224	-12.8017	-13.2208	-10.3479	-10.4094	-10.4134	-13.0816	-10.3902	-2.69138	4.50812e-05	0.000257607	-2.69138	0
D_P8'	-7.85316	-7.83592	-7.85155	-8.10692	-8.11521	-8.29795	-7.84688	-8.17336	0.326481	0.00644197	0.0123439	0	0
E_P8'	-7.76296	-7.73562	-7.70771	-7.48543	-7.52558	-7.33001	-7.73543	-7.44701	-0.288424	0.00950271	0.0163027	0	0
F_P8'	-9.41504	-9.55378	-9.44819	-9.3155	-9.34228	-8.85155	-9.47234	-9.16978	-0.302561	0.140082	0.162414	0	0
G_P8'	-7.29956	-7.34228	-7.33001	-7.91254	-7.95622	-7.98556	-7.32395	-7.95144	0.627491	1.43169e-05	0.00010493	0.627491	0.627491
H_P8'	-9.80735	-9.71425	-9.76135	-9.1635	-9.187	-9.48382	-9.76098	-9.2781	-0.482879	0.0105535	0.0175891	0	0
I_P8'	-8.90046	-8.99435	-8.97285	-8.3155	-8.35876	-8.22078	-8.95589	-8.29835	-0.657541	0.000188085	0.000683946	-0.657541	0
K_P8'	-7.81867	-7.79048	-7.80574	-7.98718	-8.02035	-8.02438	-7.80497	-8.01064	0.205671	0.000136903	0.000515459	0.205671	0.205671
L_P8'	-8.1635	-8.21675	-8.11924	-7.40648	-7.38386	-7.3628	-8.1665	-7.38438	-0.782119	1.44279e-05	0.00010493	-0.782119	0
M_P8'	-10.3479	-10.5538	-10.3463	-9.48543	-9.37544	-9.41343	-10.416	-9.42477	-0.99124	0.000200133	0.000711583	-0.99124	0
N_P8'	-9.22239	-9.187	-9.28218	-8.80735	-8.71425	-8.71828	-9.23052	-8.74663	-0.483897	0.000299728	0.000968818	-0.483897	0
P_P8'	-8.55943	-8.57289	-8.57693	-8.06589	-8.02035	-8.23589	-8.56975	-8.10737	-0.462372	0.00216087	0.00523601	-0.462372	0
Q_P8'	-8.50357	-8.44416	-8.46589	-8.50357	-8.49793	-8.31389	-8.47121	-8.43846	-0.0327439	0.639314	0.653612	0	0
R_P8'	-8.026	-8.00729	-8.02438	-8.10692	-8.1435	-8.31389	-8.01922	-8.1881	0.168877	0.0577964	0.0731021	0	0
S_P8'	-7.64748	-7.68277	-7.64587	-7.91254	-7.90689	-7.78338	-7.65871	-7.8676	0.208893	0.00886603	0.0155511	0	0
T_P8'	-8.2682	-8.23185	-8.29795	-8.36441	-8.32597	-8.25116	-8.266	-8.31385	0.0478478	0.280243	0.309234	0	0
V_P8'	-8.28379	-8.27815	-8.31389	-8	-7.98153	-8.28218	-8.29194	-8.0879	-0.20404	0.105565	0.125114	0	0
W_P8'	-11.4854	-11.4798	-11.3463	-10.6374	-10.7142	-10.2208	-11.4372	-10.5242	-0.913021	0.00465176	0.00952581	-0.913021	0
Y_P8'	-9.05247	-9.04682	-9.07782	-9.10692	-9.04682	-9.37948	-9.05904	-9.17774	0.118701	0.312484	0.341279	0	0

## Sheet: FVII
ID	specificity_1	specificity_2	specificity_3	specificity_CTRL_1	specificity_CTRL_2	specificity_CTRL_3	median_specificity	median_CTRL_specificity	FC	pval	p_val_adj	FC significant	FC significant positive
A_P8	-7.59115	-7.65909	-7.58802	-7.60989	-7.60137	-7.66347	-7.61275	-7.62491	0.0121578	0.708334	0.755556	0	0
C_P8	-12.0599	-12.0514	-12.0753	-10.2823	-10.2738	-10.0247	-12.0622	-10.1936	-1.86861	2.50895e-05	0.000267621	-1.86861	0
D_P8	-7.68737	-7.63959	-7.63472	-8.15303	-8.14451	-8.61586	-7.65389	-8.30447	0.650576	0.0142151	0.0247218	0	0
E_P8	-7.41607	-7.41581	-7.45638	-7.57266	-7.56414	-7.44801	-7.42942	-7.52827	0.0988499	0.0801439	0.106647	0	0
F_P8	-9.58188	-9.57336	-9.49033	-8.5635	-8.55498	-8.88264	-9.54852	-8.66704	-0.88148	0.00139508	0.00350336	-0.88148	0
G_P8	-7.14618	-7.13766	-7.11446	-8.0471	-8.03858	-8.01228	-7.13277	-8.03265	0.899887	3.6415e-07	2.9132e-05	0.899887	0.899887
H_P8	-9.61935	-9.68883	-9.63472	-9.58188	-9.57336	-9.32805	-9.64763	-9.49443	-0.153204	0.148891	0.183958	0	0
I_P8	-8.71753	-8.62994	-8.69282	-8.31269	-8.3352	-8.37485	-8.6801	-8.34091	-0.339185	0.000436537	0.00150206	-0.339185	0
K_P8	-8.32812	-8.3352	-8.25329	-7.92476	-7.93989	-8.02466	-8.30553	-7.96311	-0.342427	0.00108806	0.00292588	-0.342427	0
L_P8	-7.97246	-8.0514	-8.08823	-7.43265	-7.44091	-7.49894	-8.03736	-7.4575	-0.579865	0.000131831	0.000715015	-0.579865	0
M_P8	-9.69735	-9.72948	-9.75336	-9.19485	-9.18633	-9.02466	-9.72673	-9.13528	-0.591447	0.000510436	0.00173766	-0.591447	0
N_P8	-8.52743	-8.51891	-8.52509	-8.42434	-8.43249	-8.83825	-8.52381	-8.56503	0.0412165	0.77798	0.818927	0	0
P_P8	-7.84491	-7.83639	-7.79518	-8.11239	-8.10387	-8.21022	-7.82549	-8.14216	0.316666	0.00106783	0.00289581	0.316666	0.316666
Q_P8	-8.18078	-8.20055	-8.21022	-8.5635	-8.55498	-8.22443	-8.19718	-8.44764	0.250455	0.0889266	0.116625	0	0
R_P8	-9.05992	-9.10387	-9.10128	-8.47496	-8.48372	-8.37485	-9.08836	-8.44451	-0.64385	6.904e-05	0.000502109	-0.64385	0
S_P8	-7.71753	-7.70901	-7.77412	-7.98464	-7.98839	-7.56976	-7.73355	-7.8476	0.114043	0.462261	0.515413	0	0
T_P8	-8.12581	-8.13084	-8.10128	-8.19485	-8.20055	-8.32805	-8.11931	-8.24115	0.12184	0.0517847	0.0736493	0	0
V_P8	-8.25257	-8.2294	-8.22443	-8.07286	-8.0774	-8.03715	-8.23547	-8.06247	-0.172996	0.000357629	0.00133071	-0.172996	0
W_P8	-10.9604	-10.7713	-11.1822	-10.7798	-10.7713	-10.4232	-10.9713	-10.6581	-0.313188	0.134054	0.167568	0	0
Y_P8	-9.34372	-9.24405	-9.35908	-9.19485	-9.18633	-9.23879	-9.31562	-9.20666	-0.108958	0.0511171	0.0730244	0	0
A_P7	-7.74834	-7.75023	-7.74309	-7.94842	-7.95187	-7.83825	-7.74722	-7.91284	0.165623	0.0114066	0.020622	0	0
C_P7	-11.2823	-11.5368	-11.5607	-9.54535	-9.53683	-10.4232	-11.46	-9.83513	-1.62482	0.00613559	0.0120453	0	0
D_P7	-7.62887	-7.62035	-7.64424	-8.18078	-8.18633	-8.19614	-7.63116	-8.18775	0.556596	2.97341e-07	2.9132e-05	0.556596	0.556596
E_P7	-7.39967	-7.39933	-7.41504	-7.51855	-7.54588	-7.32805	-7.40468	-7.46416	0.0594809	0.435463	0.488941	0	0
F_P7	-9.22342	-9.2149	-9.26793	-9.19485	-9.18633	-8.65382	-9.23542	-9.01167	-0.223749	0.281033	0.32702	0	0
G_P7	-7.25257	-7.20055	-7.21731	-8.07286	-8.0774	-7.7637	-7.22347	-7.97132	0.747847	0.00205002	0.00478837	0.747847	0.747847
H_P7	-10.0093	-9.95187	-9.97575	-9.44101	-9.43249	-9.79518	-9.97897	-9.55623	-0.422743	0.0248128	0.039503	0	0
I_P7	-8.5635	-8.62994	-8.57886	-8.91308	-8.85876	-8.54279	-8.59077	-8.77154	0.180778	0.197761	0.237908	0	0
K_P7	-8.12581	-8.09057	-8.14118	-7.66761	-7.6493	-7.87142	-8.11919	-7.72944	-0.389745	0.00585449	0.0116363	0	0
L_P7	-8.12581	-8.13084	-8.14118	-7.43265	-7.42413	-7.45638	-8.13261	-7.43772	-0.694889	3.3123e-07	2.9132e-05	-0.694889	0
M_P7	-9.86728	-9.72948	-9.79518	-9.31269	-9.36691	-9.32805	-9.79731	-9.33588	-0.461428	0.000425143	0.00149055	-0.461428	0
N_P7	-8.58188	-8.55498	-8.57886	-8.77982	-8.7713	-9.04975	-8.57191	-8.86695	0.295049	0.0324933	0.0500261	0	0
P_P7	-7.99691	-8.01327	-7.94013	-8.18078	-8.20055	-8.21022	-7.98344	-8.19718	0.213744	0.000850213	0.00247335	0.213744	0.213744
Q_P7	-8.50973	-8.57336	-8.5076	-8.07286	-8.0774	-8.47325	-8.53023	-8.20784	-0.322391	0.0745378	0.101068	0	0
R_P7	-8.5635	-8.57336	-8.56071	-8.22342	-8.2149	-8.15472	-8.56586	-8.19768	-0.368174	7.41413e-05	0.000504792	-0.368174	0
S_P7	-7.50973	-7.51891	-7.52509	-7.70741	-7.70901	-7.88264	-7.51791	-7.76635	0.248445	0.0130514	0.0228221	0	0
T_P7	-8.07286	-8.09057	-8.02466	-8.32812	-8.3196	-8.32805	-8.0627	-8.32526	0.262558	0.000190494	0.000904591	0.262558	0.262558
V_P7	-8.13936	-8.15832	-8.22443	-7.86728	-7.85876	-7.82736	-8.17404	-7.85113	-0.322904	0.000345917	0.00130228	-0.322904	0
W_P7	-11.6974	-11.6888	-11.7127	-10.6974	-10.6888	-10.4903	-11.6996	-10.6255	-1.07413	9.38198e-05	0.000594317	-1.07413	0
Y_P7	-9.47496	-9.53683	-9.42321	-9.44101	-9.46644	-9.56071	-9.47833	-9.48939	0.0110556	0.832665	0.870761	0	0
A_P6	-7.77982	-7.80348	-7.82736	-7.71753	-7.73982	-7.71272	-7.80355	-7.72336	-0.0801952	0.00753176	0.0142613	0	0
C_P6	-11.8673	-11.6888	-11.8826	-9.82288	-9.81436	-9.83825	-11.8129	-9.82517	-1.98775	5.86031e-06	9.3765e-05	-1.98775	0
D_P6	-7.72773	-7.67885	-7.72277	-7.97246	-7.98839	-8.15472	-7.70978	-8.03853	0.328743	0.00550479	0.0110096	0	0
E_P6	-7.36743	-7.42413	-7.39079	-7.51855	-7.50121	-7.60652	-7.39412	-7.54209	0.147974	0.0154463	0.0264322	0	0
F_P6	-9.0093	-8.95187	-8.95191	-9.11239	-9.15832	-9.12776	-8.97102	-9.13282	0.161798	0.00230217	0.00518799	0.161798	0.161798
G_P6	-7.20907	-7.20055	-7.20316	-7.84491	-7.83639	-8.1822	-7.20426	-7.9545	0.750243	0.00275147	0.0058698	0.750243	0.750243
H_P6	-9.69735	-9.72948	-9.75336	-9.69735	-9.68883	-9.15472	-9.72673	-9.51364	-0.213093	0.302496	0.348196	0	0
I_P6	-8.60049	-8.61083	-8.57886	-8.44101	-8.46644	-8.47325	-8.59673	-8.46024	-0.136493	0.00055407	0.0018469	-0.136493	0
K_P6	-8.19485	-8.2889	-8.21022	-7.77982	-7.79267	-7.92845	-8.23132	-7.83364	-0.397681	0.00204369	0.00478837	-0.397681	0
L_P6	-8.13936	-8.11729	-8.22443	-7.738	-7.72948	-7.29768	-8.16036	-7.58838	-0.571977	0.0184776	0.0311202	0	0
M_P6	-9.61935	-9.6493	-9.71272	-9.50973	-9.43249	-9.59724	-9.66046	-9.51315	-0.147304	0.0552596	0.0782436	0	0
N_P6	-8.42434	-8.39933	-8.39079	-8.60049	-8.59197	-8.69282	-8.40482	-8.62843	0.22361	0.00271316	0.0058698	0.22361	0.22361
P_P6	-7.92476	-7.89297	-7.94013	-8.07286	-8.06434	-8.11446	-7.91929	-8.08389	0.164599	0.00137887	0.00350336	0.164599	0.164599
Q_P6	-8.29742	-8.30417	-8.32805	-8.34372	-8.3352	-8.35908	-8.30988	-8.346	0.0361158	0.0360051	0.053589	0	0
R_P6	-8.738	-8.79267	-8.75336	-8.29742	-8.2889	-8.08823	-8.76134	-8.22485	-0.536491	0.00158062	0.0038318	-0.536491	0
S_P6	-7.64811	-7.62994	-7.61586	-7.64811	-7.62994	-7.71272	-7.6313	-7.66359	0.0322872	0.29466	0.341634	0	0
T_P6	-8.25257	-8.18633	-8.1684	-8.52743	-8.51891	-8.32805	-8.20243	-8.45813	0.255697	0.0216546	0.035719	0	0
V_P6	-8.19485	-8.2149	-8.14118	-7.91308	-7.95187	-8.04975	-8.18364	-7.97157	-0.212076	0.0101328	0.0185285	0	0
W_P6	-11.4078	-11.1583	-11.2977	-10.6974	-10.6888	-10.7952	-11.2879	-10.7271	-0.560826	0.00216501	0.0049842	-0.560826	0
Y_P6	-9.31269	-9.36691	-9.26793	-9.50973	-9.50121	-9.39079	-9.31584	-9.46724	0.151398	0.033971	0.0517106	0	0
A_P5	-7.70741	-7.68883	-7.70273	-7.75875	-7.73982	-7.89396	-7.69966	-7.79751	0.0978517	0.11572	0.145789	0	0
C_P5	-12.2823	-12.0514	-12.5607	-10.5454	-10.6108	-9.79518	-12.2981	-10.3171	-1.98102	0.00273341	0.0058698	-1.98102	0
D_P5	-7.84491	-7.82534	-7.83825	-8.31269	-8.2738	-8.1822	-7.83616	-8.25623	0.420065	0.00042565	0.00149055	0.420065	0.420065
E_P5	-7.22342	-7.25885	-7.20316	-7.65783	-7.62994	-7.70273	-7.22848	-7.6635	0.435023	8.3394e-05	0.000544614	0.435023	0.435023
F_P5	-9.22342	-9.18633	-9.26793	-8.65783	-8.66893	-9.07529	-9.2259	-8.80068	-0.425214	0.0379769	0.055746	0	0
G_P5	-7.24523	-7.20771	-7.23879	-8.34372	-8.38302	-7.92845	-7.23057	-8.2184	0.987823	0.00248175	0.00555357	0.987823	0.987823
H_P5	-10.0093	-9.95187	-10.0753	-10.1124	-10.2149	-9.35908	-10.0122	-9.89546	-0.116693	0.690177	0.74113	0	0
I_P5	-8.5635	-8.61083	-8.57886	-8.35948	-8.35096	-8.31279	-8.5844	-8.34108	-0.243319	0.000262614	0.00106375	-0.243319	0
K_P5	-8.29742	-8.36691	-8.31279	-7.98464	-7.96394	-7.90536	-8.32571	-7.95131	-0.374392	0.000295708	0.00114008	-0.374392	0
L_P5	-8.42434	-8.3352	-8.37485	-7.3359	-7.35096	-7.41504	-8.37813	-7.3673	-1.01083	8.95646e-06	0.000114643	-1.01083	0
M_P5	-9.61935	-9.53683	-9.63472	-9.77982	-9.7713	-9.07529	-9.59697	-9.54213	-0.0548325	0.827251	0.867936	0	0
N_P5	-8.29742	-8.30417	-8.28273	-8.65783	-8.66893	-8.65382	-8.29477	-8.66019	0.36542	1.2273e-06	3.75577e-05	0.36542	0.36542
P_P5	-8.13936	-8.14451	-8.14118	-8.35948	-8.35096	-7.98783	-8.14168	-8.23276	0.0910753	0.498493	0.551965	0	0
Q_P5	-8.22342	-8.25885	-8.23879	-8.16684	-8.14451	-8.4397	-8.24035	-8.25035	0.00999883	0.92161	0.93922	0	0
R_P5	-8.44101	-8.44937	-8.39079	-8.09909	-8.10387	-8.39079	-8.42706	-8.19792	-0.229139	0.0798825	0.106647	0	0
S_P5	-7.64811	-7.66893	-7.67319	-7.53636	-7.54588	-7.65382	-7.66341	-7.57869	-0.084724	0.0923378	0.120114	0	0
T_P5	-8.16684	-8.17226	-8.1822	-7.87859	-7.92802	-8.29768	-8.17377	-8.03477	-0.139002	0.352721	0.404555	0	0
V_P5	-7.97246	-7.97612	-8.01228	-7.96039	-7.92802	-7.97575	-7.98695	-7.95472	-0.032231	0.164312	0.200687	0	0
W_P5	-11.6974	-11.8588	-11.5607	-10.7798	-10.7713	-10.7127	-11.7056	-10.7546	-0.950999	0.000428533	0.00149055	-0.950999	0
Y_P5	-9.37543	-9.39933	-9.32805	-9.40785	-9.43249	-9.45638	-9.3676	-9.43224	0.0646375	0.0622905	0.086665	0	0
A_P4	-7.71753	-7.66893	-7.69282	-7.738	-7.78194	-8.01228	-7.69309	-7.84407	0.150978	0.154763	0.190477	0	0
C_P4	-12.0599	-11.8588	-12.0753	-9.65783	-9.61083	-10.2388	-11.998	-9.83581	-2.16218	0.000536605	0.00180751	-2.16218	0
D_P4	-8.22342	-8.17226	-8.22443	-8.28232	-8.30417	-7.97575	-8.2067	-8.18741	-0.0192912	0.866193	0.897028	0	0
E_P4	-7.51855	-7.55498	-7.5076	-7.57266	-7.58263	-7.48176	-7.52704	-7.54569	0.0186412	0.623862	0.683685	0	0
F_P4	-8.58188	-8.61083	-8.57886	-8.738	-8.70901	-9.07529	-8.59052	-8.84076	0.250242	0.101264	0.129102	0	0
G_P4	-7.1878	-7.17928	-7.21731	-7.94842	-7.91624	-8	-7.19479	-7.95489	0.760092	9.44261e-06	0.000116217	0.760092	0.760092
H_P4	-10.0093	-10.0008	-10.0753	-9.31269	-9.24405	-9.56071	-10.0285	-9.37248	-0.65597	0.00269299	0.0058698	-0.65597	0
I_P4	-8.40785	-8.44937	-8.56071	-8.58188	-8.59197	-8.54279	-8.47264	-8.57221	0.0995706	0.1069	0.135746	0	0
K_P4	-8.35948	-8.3196	-8.34348	-7.92476	-7.91624	-7.94013	-8.34086	-7.92705	-0.41381	6.81397e-06	9.48031e-05	-0.41381	0
L_P4	-7.82288	-7.87007	-7.84922	-7.4664	-7.44091	-7.35126	-7.84739	-7.41952	-0.427871	0.000336216	0.00128082	-0.427871	0
M_P4	-9.61935	-9.61083	-9.56071	-9.58188	-9.68883	-9.71272	-9.59697	-9.66114	0.064177	0.220078	0.257967	0	0
N_P4	-8.50973	-8.51891	-8.5076	-8.98464	-9.00078	-8.81655	-8.51208	-8.93399	0.421909	0.00202394	0.00478837	0.421909	0.421909
P_P4	-7.87859	-7.91624	-7.87142	-8.08592	-8.06434	-8.03715	-7.88875	-8.06247	0.17372	0.000931679	0.00263838	0.17372	0.17372
Q_P4	-8.44101	-8.44937	-8.39079	-8.42434	-8.44937	-8.26793	-8.42706	-8.38055	-0.0465118	0.479048	0.532276	0	0
R_P4	-8.54535	-8.51891	-8.5076	-8.15303	-8.20055	-8.14118	-8.52395	-8.16492	-0.359035	7.27579e-05	0.000504792	-0.359035	0
S_P4	-7.67745	-7.66893	-7.67319	-7.62887	-7.6493	-7.59724	-7.67319	-7.62514	-0.0480526	0.0351247	0.0527695	0	0
T_P4	-8.28232	-8.25885	-8.25329	-8.31269	-8.24405	-8.19614	-8.26482	-8.25096	-0.0138558	0.712185	0.75714	0	0
V_P4	-8.22342	-8.25885	-8.22443	-8.12581	-8.11729	-8.12776	-8.23557	-8.12362	-0.111947	0.000753637	0.00224733	-0.111947	0
W_P4	-11.0599	-11.2738	-11.0753	-10.475	-10.4664	-10.6347	-11.1363	-10.5254	-0.610963	0.00225758	0.00514799	-0.610963	0
Y_P4	-8.89	-8.81436	-8.83825	-9.03439	-9.0514	-9.39079	-8.84754	-9.15886	0.311323	0.0579451	0.0816847	0	0
A_P3	-7.99691	-8.03858	-8.06246	-7.61935	-7.55498	-7.64424	-8.03265	-7.60619	-0.426463	0.000201289	0.000913294	-0.426463	0
C_P3	-11.8673	-12.0514	-11.8826	-10.2823	-10.2738	-9.92845	-11.9338	-10.1615	-1.77226	0.00017089	0.000828558	-1.77226	0
D_P3	-8.5635	-8.55498	-8.54279	-8.26737	-8.24405	-8.47325	-8.55376	-8.32822	-0.225534	0.0367035	0.054125	0	0
E_P3	-7.93654	-7.91624	-7.95191	-7.62887	-7.62035	-7.78461	-7.9349	-7.67795	-0.256951	0.00913641	0.016998	0	0
F_P3	-8.63846	-8.61083	-8.65382	-8.82288	-8.81436	-9.02466	-8.63437	-8.8873	0.252932	0.0223513	0.036679	0	0
G_P3	-7.60989	-7.60137	-7.67319	-7.69735	-7.76073	-7.81655	-7.62815	-7.75821	0.130061	0.034331	0.0518204	0	0
H_P3	-9.69735	-9.72948	-9.75336	-9.69735	-9.68883	-9.52509	-9.72673	-9.63709	-0.089637	0.199332	0.2389	0	0
I_P3	-8.11239	-8.13084	-8.11446	-8.44101	-8.39933	-8.28273	-8.11923	-8.37436	0.255128	0.00590255	0.0116594	0	0
K_P3	-8.16684	-8.17226	-8.1684	-7.91308	-7.90456	-7.79518	-8.16916	-7.87094	-0.298223	0.00142324	0.00350336	-0.298223	0
L_P3	-7.44943	-7.45788	-7.44801	-7.59115	-7.63959	-7.45638	-7.45177	-7.56237	0.110601	0.114189	0.144429	0	0
M_P3	-9.82288	-9.85876	-9.71272	-9.738	-9.72948	-9.67319	-9.79812	-9.71355	-0.0845668	0.155612	0.190789	0	0
N_P3	-8.60049	-8.59197	-8.54279	-8.67745	-8.62994	-8.42321	-8.57842	-8.57687	-0.00155059	0.98548	0.991678	0	0
P_P3	-8.63846	-8.57336	-8.57886	-7.96039	-8.0514	-7.92845	-8.59689	-7.98008	-0.616813	0.00012893	0.000711336	-0.616813	0
Q_P3	-8.42434	-8.41581	-8.4397	-8.45789	-8.44937	-8.35908	-8.42662	-8.42211	-0.00450445	0.896067	0.921999	0	0
R_P3	-7.92476	-7.97612	-7.92845	-8.22342	-8.2149	-8.31279	-7.94311	-8.25037	0.307262	0.000970217	0.00269973	0.307262	0.307262
S_P3	-7.96039	-7.87007	-7.88264	-7.72773	-7.68883	-7.67319	-7.90437	-7.69658	-0.207785	0.00309619	0.00651829	-0.207785	0
T_P3	-8.09909	-8.14451	-8.14118	-8.31269	-8.38302	-8.34348	-8.12826	-8.3464	0.218139	0.000959024	0.002692	0.218139	0.218139
V_P3	-7.44101	-7.42413	-7.41504	-7.98464	-7.97612	-8	-7.42673	-7.98692	0.56019	6.92854e-07	3.53948e-05	0.56019	0.56019
W_P3	-10.7798	-10.7713	-10.7952	-10.2234	-10.2149	-11.0753	-10.7821	-10.5045	-0.27756	0.385965	0.437975	0	0
Y_P3	-8.52743	-8.57336	-8.52509	-9.47496	-9.43249	-9.67319	-8.54196	-9.52688	0.984923	0.000202637	0.000913294	0.984923	0.984923
A_P2	-7.91308	-7.83639	-7.88264	-7.68737	-7.7713	-7.77412	-7.87737	-7.74426	-0.133111	0.0211658	0.0352763	0	0
C_P2	-11.6974	-11.5368	-11.7127	-10.5454	-10.7713	-9.83825	-11.649	-10.385	-1.264	0.0115982	0.0208507	0	0
D_P2	-8.47496	-8.46644	-8.54279	-8.32812	-8.36691	-8.26793	-8.49473	-8.32099	-0.173746	0.00985958	0.0181619	0	0
E_P2	-8.77982	-8.7713	-8.79518	-7.52743	-7.51891	-7.72277	-8.7821	-7.5897	-1.19239	5.83835e-05	0.000463388	-1.19239	0
F_P2	-8.75875	-8.6493	-8.69282	-8.77982	-8.75023	-9.12776	-8.70029	-8.88594	0.185643	0.212628	0.251443	0	0
G_P2	-7.52743	-7.51891	-7.49033	-7.97246	-7.92802	-7.83825	-7.51222	-7.91291	0.400689	0.000616393	0.00195293	0.400689	0.400689
H_P2	-9.96039	-10.1039	-10.0247	-9.34372	-9.39933	-9.92845	-10.0296	-9.55716	-0.472477	0.0685769	0.0949983	0	0
I_P2	-8.63846	-8.66893	-8.69282	-8.44101	-8.46644	-8.45638	-8.66674	-8.45461	-0.212126	0.00025875	0.00106154	-0.212126	0
K_P2	-8.42434	-8.41581	-8.42321	-7.96039	-7.96394	-8.02466	-8.42112	-7.983	-0.438124	3.13578e-05	0.000304076	-0.438124	0
L_P2	-6.96039	-6.98224	-6.98178	-7.42434	-7.39115	-7.26059	-6.9748	-7.35869	0.383891	0.00160619	0.00386451	0.383891	0.383891
M_P2	-9.11239	-9.13084	-9.12776	-9.34372	-9.36691	-9.32805	-9.12366	-9.34623	0.222564	6.11996e-05	0.000463388	0.222564	0.222564
N_P2	-8.42434	-8.41581	-8.45638	-8.5635	-8.59197	-9.02466	-8.43218	-8.72671	0.294534	0.120537	0.151262	0	0
P_P2	-8.31269	-8.35096	-8.31279	-8.03439	-7.95187	-8.12776	-8.32548	-8.038	-0.287476	0.00536929	0.0108598	0	0
Q_P2	-8.18078	-8.18633	-8.12776	-8.61935	-8.62994	-8.32805	-8.16496	-8.52578	0.360826	0.0230707	0.0376665	0	0
R_P2	-8.5635	-8.59197	-8.54279	-8.16684	-8.17226	-8.11446	-8.56609	-8.15119	-0.414902	5.84372e-05	0.000463388	-0.414902	0
S_P2	-7.79046	-7.78194	-7.79518	-7.87859	-7.85876	-7.60652	-7.7892	-7.78129	-0.00790502	0.93248	0.947281	0	0
T_P2	-7.66761	-7.67885	-7.65382	-8.19485	-8.15832	-8.21022	-7.66676	-8.1878	0.521037	6.76436e-06	9.48031e-05	0.521037	0.521037
V_P2	-7.51855	-7.53683	-7.52509	-7.90149	-7.90456	-8.39079	-7.52682	-8.06562	0.538792	0.0295985	0.0464289	0	0
W_P2	-11.4078	-11.3993	-11.4232	-10.475	-10.4664	-10.3591	-11.4101	-10.4335	-0.976634	1.35246e-05	0.000160292	-0.976634	0
Y_P2	-9.34372	-9.36691	-9.35908	-9.50973	-9.53683	-8.67319	-9.35657	-9.23992	-0.116652	0.701871	0.751166	0	0
A_P1	-8.77982	-8.72948	-8.79518	-7.812	-7.80348	-7.58802	-8.76816	-7.7345	-1.03366	0.000168488	0.000828558	-1.03366	0
C_P1	-13.8673	-13.2738	-13.2977	-10.0599	-10.0514	-10.0247	-13.4796	-10.0453	-3.43426	6.01379e-05	0.000463388	-3.43426	0
D_P1	-9.22342	-9.18633	-9.26793	-8.0471	-8.01327	-8.40691	-9.2259	-8.15576	-1.07014	0.00112402	0.00299739	-1.07014	0
E_P1	-8.25257	-8.2294	-8.26793	-7.5635	-7.60137	-7.72277	-8.24997	-7.62921	-0.620755	0.000229496	0.000970995	-0.620755	0
F_P1	-8.89	-8.92802	-8.90536	-8.98464	-9.0514	-8.95191	-8.90779	-8.99598	0.0881873	0.0479099	0.0687496	0	0
G_P1	-8.69735	-8.61083	-8.63472	-7.96039	-7.98839	-8.10128	-8.64763	-8.01669	-0.630945	0.000230611	0.000970995	-0.630945	0
H_P1	-10.2234	-10.1039	-10.2388	-9.61935	-9.57336	-9.39079	-10.1887	-9.52783	-0.660861	0.00127481	0.00331658	-0.660861	0
I_P1	-11.6974	-11.8588	-12.2977	-8.58188	-8.57336	-8.54279	-11.9513	-8.56601	-3.38526	4.68183e-05	0.000427823	-3.38526	0
K_P1	-6.28232	-6.32738	-6.3319	-7.87859	-7.90456	-7.75336	-6.31386	-7.84551	1.53164	6.39031e-06	9.48031e-05	1.53164	1.53164
L_P1	-9.28232	-9.30417	-9.15472	-7.42434	-7.41581	-7.34348	-9.24707	-7.39454	-1.85252	4.05665e-06	7.63606e-05	-1.85252	0
M_P1	-10.1668	-10.1583	-10.2388	-9.77982	-9.68883	-9.23879	-10.188	-9.56915	-0.618836	0.0216253	0.035719	0	0
N_P1	-9.13936	-9.10387	-9.07529	-8.69735	-8.6493	-8.67319	-9.10617	-8.67328	-0.43289	4.813e-05	0.000427823	-0.43289	0
P_P1	-9.37543	-9.36691	-9.32805	-8.25257	-8.2738	-7.98783	-9.35679	-8.1714	-1.1854	0.000219552	0.000962422	-1.1854	0
Q_P1	-8.82288	-8.85876	-8.77412	-8.67745	-8.6493	-8.5076	-8.81859	-8.61145	-0.207133	0.023348	0.0379257	0	0
R_P1	-5.43474	-5.42205	-5.42526	-8.15303	-8.10387	-7.92845	-5.42735	-8.06178	2.63443	2.69366e-06	6.63054e-05	2.63443	2.63443
S_P1	-8.89	-8.90456	-8.81655	-7.62887	-7.65909	-8.04975	-8.87037	-7.77924	-1.09113	0.00139369	0.00350336	-1.09113	0
T_P1	-10.475	-10.2738	-10.4232	-8.22342	-8.2294	-8.15472	-10.3907	-8.20252	-2.18814	4.61464e-06	8.2038e-05	-2.18814	0
V_P1	-11.6974	-12.0514	-11.4232	-7.80119	-7.78194	-7.88264	-11.724	-7.82193	-3.90206	2.95041e-05	0.000295041	-3.90206	0
W_P1	-11.6974	-11.6888	-11.7127	-11.1668	-11.2738	-10.7952	-11.6996	-11.0786	-0.62103	0.0128792	0.0226447	0	0
Y_P1	-8.84491	-8.95187	-8.92845	-8.96039	-8.97612	-9.88264	-8.90841	-9.27305	0.36464	0.300031	0.346606	0	0
A_P1'	-7.16684	-7.20055	-7.14793	-7.65783	-7.67885	-7.77412	-7.17177	-7.7036	0.531825	0.000166579	0.000828558	0.531825	0.531825
C_P1'	-11.2823	-11.0514	-11.2977	-10.4078	-10.4664	-9.63472	-11.2105	-10.1697	-1.0408	0.02043	0.0342283	0	0
D_P1'	-8.96039	-8.97612	-8.95191	-8.35948	-8.35096	-8.49033	-8.9628	-8.40026	-0.562545	0.00024926	0.00103588	-0.562545	0
E_P1'	-10.3437	-10.3993	-10.2977	-7.5544	-7.51891	-7.66347	-10.3469	-7.57893	-2.76798	7.74262e-07	3.53948e-05	-2.76798	0
F_P1'	-8.71753	-8.7713	-8.77412	-8.44101	-8.44937	-9	-8.75432	-8.63013	-0.124188	0.54061	0.594486	0	0
G_P1'	-7.77982	-7.73982	-7.7637	-8.0093	-7.91624	-7.79518	-7.76111	-7.90691	0.145796	0.0818709	0.108259	0	0
H_P1'	-9.50973	-9.53683	-9.63472	-9.738	-9.90456	-9.45638	-9.56042	-9.69965	0.139221	0.364452	0.416516	0	0
I_P1'	-9.19485	-9.18633	-9.21022	-8.63846	-8.66893	-8.19614	-9.19713	-8.50118	-0.695956	0.0104115	0.01893	0	0
K_P1'	-7.91308	-7.95187	-7.89396	-7.83386	-7.82534	-8.02466	-7.91964	-7.89462	-0.0250185	0.728791	0.772229	0	0
L_P1'	-8.08592	-8.09057	-8.10128	-7.50096	-7.48372	-7.39079	-8.09259	-7.45849	-0.634104	5.16376e-05	0.00043821	-0.634104	0
M_P1'	-8.86728	-8.81436	-8.88264	-9.37543	-9.43249	-9.04975	-8.85476	-9.28589	0.431129	0.0235174	0.0380079	0	0
N_P1'	-8.31269	-8.2738	-8.32805	-8.86728	-8.95187	-8.86028	-8.30485	-8.89314	0.588294	6.22678e-05	0.000463388	0.588294	0.588294
P_P1'	-11.6974	-11.5368	-11.7127	-7.98464	-7.97612	-8.14118	-11.649	-8.03398	-3.61499	1.2788e-06	3.75577e-05	-3.61499	0
Q_P1'	-8.80119	-8.79267	-8.77412	-8.23792	-8.2294	-8.19614	-8.78933	-8.22116	-0.56817	2.93545e-06	6.70959e-05	-0.56817	0
R_P1'	-7.25995	-7.25885	-7.22443	-8.13936	-8.18633	-8.26793	-7.24774	-8.19787	0.950133	1.74172e-05	0.000199054	0.950133	0.950133
S_P1'	-7.09909	-7.10387	-7.08823	-7.98464	-7.98839	-7.84922	-7.09706	-7.94075	0.843686	5.20375e-05	0.00043821	0.843686	0.843686
T_P1'	-8.34372	-8.39933	-8.34348	-8.09909	-8.0514	-8.1684	-8.36218	-8.1063	-0.255877	0.00271583	0.0058698	-0.255877	0
V_P1'	-8.23792	-8.18633	-8.23879	-8.22342	-8.24405	-8.19614	-8.22101	-8.2212	0.00019053	0.993566	0.993566	0	0
W_P1'	-10.8673	-10.9519	-11.0753	-10.2823	-10.3993	-10.7952	-10.9648	-10.4923	-0.472537	0.0469701	0.0677046	0	0
Y_P1'	-8.63846	-8.66893	-8.67319	-9.03439	-9.00078	-9.07529	-8.66019	-9.03682	0.376624	9.88862e-05	0.00060853	0.376624	0.376624
A_P2'	-7.20907	-7.2294	-7.21731	-7.76925	-7.67885	-7.77412	-7.21859	-7.74074	0.522146	7.79163e-05	0.000519442	0.522146	0.522146
C_P2'	-11.8673	-12.2738	-12.0753	-10.0093	-9.85876	-10.2388	-12.0721	-10.0356	-2.03651	0.000225961	0.000970995	-2.03651	0
D_P2'	-9.13936	-9.10387	-9.12776	-8.05992	-8.09057	-8.12776	-9.12366	-8.09275	-1.03091	1.29105e-06	3.75577e-05	-1.03091	0
E_P2'	-8.93654	-8.79267	-8.7329	-7.83386	-7.83639	-7.56071	-8.8207	-7.74365	-1.07705	0.000601965	0.00192629	-1.07705	0
F_P2'	-8.52743	-8.55498	-8.54279	-9.0093	-8.92802	-8.92845	-8.54173	-8.95526	0.413522	0.000125355	0.000703746	0.413522	0.413522
G_P2'	-7.77982	-7.75023	-7.77412	-7.72773	-7.79267	-8	-7.76806	-7.84013	0.0720761	0.432143	0.486922	0	0
H_P2'	-9.40785	-9.46644	-9.49033	-9.61935	-9.57336	-9.83825	-9.45487	-9.67699	0.222114	0.0598242	0.0839638	0	0
I_P2'	-8.19485	-8.24405	-8.1822	-8.49224	-8.50121	-8.75336	-8.20703	-8.58227	0.375233	0.0128316	0.0226447	0	0
K_P2'	-8.08592	-8.09057	-8.03715	-7.67745	-7.70901	-7.95191	-8.07122	-7.77946	-0.291758	0.0298913	0.0466596	0	0
L_P2'	-7.01553	-7.00701	-6.98783	-7.49224	-7.54588	-7.15472	-7.00345	-7.39761	0.394158	0.0325169	0.0500261	0	0
M_P2'	-8.84491	-8.85876	-8.81655	-9.47496	-9.43249	-9.45638	-8.84007	-9.45461	0.614537	3.90154e-06	7.63606e-05	0.614537	0.614537
N_P2'	-8.50973	-8.62994	-8.54279	-8.69735	-8.72948	-8.61586	-8.56082	-8.6809	0.120075	0.0714885	0.097346	0	0
P_P2'	-9.50973	-9.46644	-9.52509	-8.13936	-8.13084	-8.19614	-9.50042	-8.15545	-1.34497	9.70251e-07	3.75577e-05	-1.34497	0
Q_P2'	-8.49224	-8.48372	-8.49033	-8.50973	-8.55498	-8.29768	-8.48876	-8.45413	-0.034633	0.685026	0.738075	0	0
R_P2'	-8.19485	-8.20055	-8.21022	-8.25257	-8.20055	-8.1684	-8.20187	-8.20717	0.00529844	0.84208	0.874889	0	0
S_P2'	-7.90149	-7.85876	-7.92845	-7.70741	-7.72948	-7.87142	-7.89623	-7.76943	-0.1268	0.0833865	0.109809	0	0
T_P2'	-8.80119	-8.72948	-8.86028	-7.99691	-8.01327	-8.39079	-8.79698	-8.13366	-0.663323	0.00777991	0.0146445	0	0
V_P2'	-8.25257	-8.2738	-8.28273	-8.09909	-8.09057	-7.94013	-8.2697	-8.04327	-0.226433	0.0124323	0.0222253	0	0
W_P2'	-11.2823	-11.2738	-11.1822	-10.6194	-10.5368	-10.6347	-11.2461	-10.597	-0.649139	0.000124702	0.000703746	-0.649139	0
Y_P2'	-8.98464	-9.0774	-9.10128	-9.58188	-9.50121	-9.10128	-9.05444	-9.39479	0.34035	0.0898515	0.117357	0	0
A_P3'	-7.61935	-7.58263	-7.63472	-7.91308	-7.90456	-7.84922	-7.61223	-7.88895	0.276721	0.000396116	0.00144042	0.276721	0.276721
C_P3'	-11.2823	-11.1583	-11.2977	-9.54535	-9.57336	-9.59724	-11.2461	-9.57198	-1.67412	3.58214e-06	7.63606e-05	-1.67412	0
D_P3'	-7.77982	-7.79267	-7.77412	-8.49224	-8.51891	-8.37485	-7.7822	-8.462	0.679797	0.000107939	0.000651709	0.679797	0.679797
E_P3'	-7.58188	-7.62035	-7.62526	-7.53636	-7.53683	-7.78461	-7.60916	-7.61927	0.0101059	0.909828	0.930176	0	0
F_P3'	-8.89	-8.83639	-8.97575	-9.05992	-9.00078	-8.77412	-8.90071	-8.94494	0.044226	0.669247	0.72351	0	0
G_P3'	-7.47496	-7.40755	-7.3828	-8.12581	-8.06434	-7.92845	-7.42177	-8.03953	0.617765	0.00066343	0.00206114	0.617765	0.617765
H_P3'	-9.91308	-9.90456	-9.92845	-9.37543	-9.30417	-9.67319	-9.91536	-9.45093	-0.464435	0.0148343	0.0256593	0	0
I_P3'	-8.91308	-8.97612	-8.95191	-8.58188	-8.50121	-8.56071	-8.94703	-8.54793	-0.399102	0.000192761	0.000904591	-0.399102	0
K_P3'	-8.69735	-8.72948	-8.71272	-7.74834	-7.71921	-7.89396	-8.71318	-7.78717	-0.926015	7.21266e-05	0.000504792	-0.926015	0
L_P3'	-7.89	-7.85876	-7.79518	-7.45789	-7.44091	-7.35126	-7.84798	-7.41668	-0.431294	0.000569162	0.00185962	-0.431294	0
M_P3'	-9.31269	-9.3352	-9.32805	-9.738	-9.90456	-9.26793	-9.32531	-9.63683	0.311517	0.177744	0.216266	0	0
N_P3'	-8.84491	-8.88148	-8.83825	-8.32812	-8.3196	-8.88264	-8.85488	-8.51012	-0.344759	0.138633	0.172617	0	0
P_P3'	-8.20907	-8.18633	-8.1684	-8.0093	-8.06434	-7.90536	-8.18793	-7.993	-0.194931	0.0154139	0.0264322	0	0
Q_P3'	-8.18078	-8.20055	-8.23879	-8.23792	-8.25885	-8.49033	-8.2067	-8.32903	0.122327	0.212941	0.251443	0	0
R_P3'	-8.67745	-8.79267	-8.71272	-8.31269	-8.35096	-8.40691	-8.72761	-8.35685	-0.370759	0.00105855	0.00289581	-0.370759	0
S_P3'	-7.84491	-7.89297	-7.87142	-7.738	-7.70901	-7.62526	-7.86977	-7.69075	-0.179013	0.008055	0.0150737	0	0
T_P3'	-8.60049	-8.51891	-8.5076	-8.09909	-8.14451	-8.34348	-8.54233	-8.1957	-0.346638	0.0126121	0.0224215	0	0
V_P3'	-8.12581	-8.11729	-8.1684	-8.05992	-8.11729	-7.79518	-8.13717	-7.9908	-0.146368	0.218822	0.257437	0	0
W_P3'	-11.4078	-11.3993	-11.4232	-10.475	-10.3993	-10.7127	-11.4101	-10.529	-0.881126	0.000741722	0.00223916	-0.881126	0
Y_P3'	-8.86728	-8.97612	-8.90536	-9.34372	-9.39933	-9.07529	-8.91625	-9.27278	0.356525	0.0273911	0.0433918	0	0
A_P4'	-7.66761	-7.60137	-7.63472	-7.79046	-7.80348	-7.82736	-7.63456	-7.8071	0.172536	0.00141851	0.00350336	0.172536	0.172536
C_P4'	-11.8673	-11.8588	-12.0753	-10.1668	-10.2149	-10.0753	-11.9338	-10.1523	-1.78143	2.62888e-05	0.000271369	-1.78143	0
D_P4'	-7.66761	-7.6493	-7.68297	-8.12581	-8.11729	-7.95191	-7.66663	-8.065	0.398376	0.00226833	0.00514799	0.398376	0.398376
E_P4'	-7.21623	-7.28133	-7.21022	-7.63846	-7.6493	-7.80583	-7.23592	-7.69786	0.461939	0.0014066	0.00350336	0.461939	0.461939
F_P4'	-9.16684	-9.13084	-9.07529	-9.34372	-9.39933	-8.71272	-9.12432	-9.15192	0.0275988	0.906973	0.930176	0	0
G_P4'	-7.47496	-7.44937	-7.51632	-7.85605	-7.87007	-7.92845	-7.48022	-7.88486	0.404641	0.000164252	0.000828558	0.404641	0.404641
H_P4'	-9.96039	-9.95187	-9.97575	-9.37543	-9.39933	-9.29768	-9.96267	-9.35748	-0.605192	4.30906e-05	0.000405558	-0.605192	0
I_P4'	-9.0093	-8.97612	-9.02466	-8.26737	-8.53683	-8.59724	-9.00336	-8.46715	-0.536213	0.00635732	0.0123293	0	0
K_P4'	-8.34372	-8.36691	-8.37485	-7.97246	-7.93989	-7.87142	-8.36182	-7.92792	-0.4339	0.000155162	0.000813963	-0.4339	0
L_P4'	-7.98464	-8.03858	-7.95191	-7.3359	-7.31186	-7.42321	-7.99171	-7.35699	-0.634716	0.000114132	0.000664039	-0.634716	0
M_P4'	-9.69735	-9.72948	-9.67319	-9.37543	-9.3352	-9.29768	-9.70001	-9.3361	-0.363905	0.000195052	0.000904591	-0.363905	0
N_P4'	-8.86728	-8.90456	-8.90536	-8.84491	-8.7713	-8.7329	-8.8924	-8.78303	-0.109367	0.0359257	0.053589	0	0
P_P4'	-8.19485	-8.2294	-8.10128	-7.93654	-7.95187	-8.28273	-8.17518	-8.05705	-0.118133	0.377895	0.430343	0	0
Q_P4'	-8.35948	-8.36691	-8.31279	-8.22342	-8.18633	-8.28273	-8.34639	-8.23083	-0.115564	0.0243473	0.0389556	0	0
R_P4'	-8.75875	-8.75023	-8.79518	-8.23792	-8.24405	-8.49033	-8.76806	-8.3241	-0.443957	0.00621869	0.012134	0	0
S_P4'	-7.812	-7.83639	-7.78461	-8.03439	-8.01327	-7.82736	-7.811	-7.95834	0.14734	0.0942812	0.121896	0	0
T_P4'	-8.39155	-8.2889	-8.40691	-8.25257	-8.17226	-8.29768	-8.36245	-8.24084	-0.121617	0.0799878	0.106647	0	0
V_P4'	-8.20907	-8.24405	-8.26793	-8.0093	-7.96394	-7.88264	-8.24035	-7.95196	-0.288389	0.00211418	0.00490245	-0.288389	0
W_P4'	-11.6974	-11.6888	-11.7127	-10.6974	-10.7713	-10.0247	-11.6996	-10.4978	-1.20186	0.00719077	0.0136967	0	0
Y_P4'	-9.61935	-9.6493	-9.71272	-9.16684	-9.13084	-8.97575	-9.66046	-9.09114	-0.569315	0.000923617	0.00263838	-0.569315	0
A_P5'	-7.90149	-7.79267	-7.82736	-7.75875	-7.78194	-7.74309	-7.84051	-7.76126	-0.0792452	0.0803186	0.106647	0	0
C_P5'	-12.2823	-12.2738	-12.2977	-10.7798	-10.6888	-9.92845	-12.2846	-10.4657	-1.8189	0.00252992	0.00562205	-1.8189	0
D_P5'	-8.07286	-8.0774	-8.06246	-8.20907	-8.18633	-8.45638	-8.07091	-8.28393	0.213018	0.0696826	0.0957015	0	0
E_P5'	-7.39967	-7.41581	-7.39883	-7.66761	-7.69889	-7.55173	-7.40477	-7.63941	0.234635	0.00650496	0.0125397	0	0
F_P5'	-9.11239	-9.24405	-9.21022	-8.82288	-8.90456	-8.7329	-9.18889	-8.82011	-0.368772	0.00434196	0.00896404	-0.368772	0
G_P5'	-7.36743	-7.39115	-7.39883	-7.69735	-7.70901	-7.90536	-7.3858	-7.77058	0.384772	0.00484284	0.00993403	0.384772	0.384772
H_P5'	-9.86728	-9.85876	-9.79518	-9.65783	-9.57336	-9.29768	-9.84041	-9.50962	-0.330785	0.0408376	0.0596713	0	0
I_P5'	-8.39155	-8.41581	-8.45638	-8.42434	-8.17226	-8.67319	-8.42125	-8.42326	0.00201476	0.989639	0.992741	0	0
K_P5'	-8.13936	-8.17226	-8.15472	-7.812	-7.84753	-7.70273	-8.15545	-7.78742	-0.368026	0.0011758	0.00310956	-0.368026	0
L_P5'	-7.90149	-7.92802	-7.98783	-7.64811	-7.71921	-7.3828	-7.93911	-7.58337	-0.355742	0.0279941	0.0441286	0	0
M_P5'	-9.738	-9.72948	-9.75336	-9.44101	-9.36691	-9.29768	-9.74028	-9.36853	-0.371744	0.000897284	0.00258677	-0.371744	0
N_P5'	-8.77982	-8.70901	-8.7329	-8.75875	-8.7713	-8.81655	-8.74057	-8.7822	0.0416269	0.200863	0.239836	0	0
P_P5'	-7.99691	-8.00078	-7.91686	-8.15303	-8.0774	-8.1822	-7.97152	-8.13754	0.166028	0.0161392	0.0273257	0	0
Q_P5'	-8.54535	-8.50121	-8.52509	-8.18078	-8.18633	-8.32805	-8.52388	-8.23172	-0.292161	0.00423156	0.00879286	-0.292161	0
R_P5'	-8.89	-8.92802	-8.86028	-8.29742	-8.2889	-8.04975	-8.89276	-8.21203	-0.680739	0.00123248	0.00323272	-0.680739	0
S_P5'	-7.72773	-7.67885	-7.70273	-7.85605	-7.87007	-7.86028	-7.7031	-7.86213	0.15903	0.000415211	0.00149055	0.15903	0.15903
T_P5'	-8.65783	-8.66893	-8.69282	-8.03439	-8.06434	-8.22443	-8.67319	-8.10772	-0.565472	0.000701615	0.00213825	-0.565472	0
V_P5'	-8.22342	-8.2889	-8.19614	-8.0471	-8.0774	-8.08823	-8.23616	-8.07091	-0.165247	0.00539595	0.0108598	0	0
W_P5'	-11.0599	-11.0514	-11.4232	-10.475	-10.3993	-11.0753	-11.1782	-10.6499	-0.528321	0.0986799	0.12631	0	0
Y_P5'	-9.28232	-9.36691	-9.26793	-9.03439	-9.13084	-9.52509	-9.30572	-9.23011	-0.0756123	0.647576	0.704845	0	0
A_P6'	-7.65783	-7.68883	-7.72277	-7.83386	-7.90456	-7.87142	-7.68981	-7.86994	0.180134	0.00289619	0.00613762	0.180134	0.180134
C_P6'	-11.0599	-11.2738	-11.1822	-9.96039	-9.90456	-10.1822	-11.172	-10.0157	-1.15626	0.000386668	0.00142223	-1.15626	0
D_P6'	-7.62887	-7.63959	-7.64424	-8.32812	-8.30417	-8.37485	-7.63757	-8.33571	0.698145	5.11467e-06	8.61418e-05	0.698145	0.698145
E_P6'	-7.51855	-7.44937	-7.49894	-7.80119	-7.72948	-7.4397	-7.48895	-7.65679	0.167836	0.209684	0.249439	0	0
F_P6'	-9.28232	-9.2738	-9.26793	-9.03439	-9.02587	-8.69282	-9.27468	-8.91769	-0.35699	0.0337902	0.0517106	0	0
G_P6'	-7.36743	-7.34306	-7.37485	-7.74834	-7.79267	-7.87142	-7.36178	-7.80414	0.442361	0.000287893	0.00112348	0.442361	0.442361
H_P6'	-10.0599	-10.2149	-10.0753	-9.50973	-9.46644	-9.32805	-10.1167	-9.43474	-0.681964	0.000758473	0.00224733	-0.681964	0
I_P6'	-8.5635	-8.51891	-8.59724	-8.61935	-8.62994	-8.4397	-8.55988	-8.563	0.00311442	0.964497	0.973624	0	0
K_P6'	-8.40785	-8.41581	-8.34348	-7.51855	-7.58263	-7.95191	-8.38905	-7.68436	-0.704685	0.006769	0.0129705	0	0
L_P6'	-7.98464	-7.97612	-7.97575	-7.72773	-7.66893	-7.37485	-7.97883	-7.5905	-0.388331	0.0236632	0.0380513	0	0
M_P6'	-9.738	-9.85876	-9.67319	-9.19485	-9.18633	-9.59724	-9.75665	-9.32614	-0.430506	0.0420836	0.0612125	0	0
N_P6'	-8.63846	-8.59197	-8.69282	-8.40785	-8.44937	-8.95191	-8.64108	-8.60304	-0.0380434	0.840558	0.874889	0	0
P_P6'	-8.32812	-8.36691	-8.29768	-8.03439	-8.06434	-8.34348	-8.3309	-8.14741	-0.183497	0.141726	0.175784	0	0
Q_P6'	-8.5635	-8.61083	-8.59724	-8.32812	-8.39933	-8.06246	-8.59052	-8.2633	-0.32722	0.0340967	0.0517106	0	0
R_P6'	-8.82288	-8.85876	-8.75336	-8.47496	-8.39933	-8.08823	-8.81167	-8.32084	-0.490829	0.0159589	0.0271641	0	0
S_P6'	-7.87859	-7.87007	-7.84922	-7.74834	-7.72948	-7.74309	-7.86596	-7.7403	-0.125661	0.000266977	0.00106791	-0.125661	0
T_P6'	-8.47496	-8.50121	-8.49033	-8.20907	-8.2149	-8.19614	-8.48883	-8.2067	-0.282127	7.39274e-06	9.85698e-05	-0.282127	0
V_P6'	-8.29742	-8.3352	-8.26793	-8.07286	-8.09057	-8.12776	-8.30018	-8.09706	-0.20312	0.00130797	0.0033754	-0.20312	0
W_P6'	-10.7798	-10.8588	-10.7952	-10.2234	-10.1583	-11.1822	-10.8113	-10.5213	-0.289937	0.431611	0.486922	0	0
Y_P6'	-9.22342	-9.18633	-9.23879	-9.03439	-8.92802	-9.35908	-9.21618	-9.10716	-0.109017	0.45075	0.504336	0	0
A_P7'	-7.74834	-7.7713	-7.7637	-7.812	-7.79267	-7.72277	-7.76111	-7.77581	0.0147007	0.626479	0.68421	0	0
C_P7'	-10.6974	-10.8588	-10.8826	-10.1124	-10.1583	-9.97575	-10.8129	-10.0822	-0.730764	0.00079522	0.00233459	-0.730764	0
D_P7'	-7.54535	-7.61083	-7.58802	-8.0471	-8.0774	-8.26793	-7.5814	-8.13081	0.549409	0.00156171	0.00381486	0.549409	0.549409
E_P7'	-7.41607	-7.41581	-7.40691	-7.61935	-7.67885	-7.37485	-7.41293	-7.55768	0.144752	0.194833	0.23527	0	0
F_P7'	-9.22342	-9.13084	-9.15472	-9.31269	-9.2149	-8.81655	-9.16966	-9.11472	-0.0549457	0.73967	0.78117	0	0
G_P7'	-7.21623	-7.25143	-7.26059	-7.98464	-7.97612	-7.95191	-7.24275	-7.97089	0.728137	1.65518e-06	4.41381e-05	0.728137	0.728137
H_P7'	-9.86728	-9.85876	-9.88264	-9.28232	-9.39933	-9.45638	-9.86956	-9.37934	-0.49022	0.000690569	0.00212483	-0.49022	0
I_P7'	-8.84491	-8.97612	-8.81655	-8.39155	-8.48372	-8.29768	-8.87919	-8.39098	-0.488212	0.00257302	0.00567838	-0.488212	0
K_P7'	-8.40785	-8.43249	-8.42321	-7.87859	-7.76073	-7.90536	-8.42118	-7.84823	-0.572956	0.000219318	0.000962422	-0.572956	0
L_P7'	-8.15303	-8.15832	-8.08823	-7.37543	-7.39933	-7.44801	-8.13319	-7.40759	-0.725604	1.98701e-05	0.000219257	-0.725604	0
M_P7'	-9.69735	-9.57336	-9.63472	-9.58188	-9.53683	-9.45638	-9.63514	-9.52503	-0.110113	0.0982341	0.126245	0	0
N_P7'	-8.77982	-8.70901	-8.81655	-8.75875	-8.68883	-8.79518	-8.76846	-8.74759	-0.020871	0.662657	0.718814	0	0
P_P7'	-8.29742	-8.2889	-8.34348	-8.07286	-8.02587	-8.26793	-8.30994	-8.12222	-0.187715	0.0690058	0.0951804	0	0
Q_P7'	-8.60049	-8.59197	-8.54279	-8.47496	-8.41581	-8.25329	-8.57842	-8.38135	-0.197065	0.0454757	0.0658472	0	0
R_P7'	-9.08592	-9.0514	-9.02466	-8.15303	-8.17226	-8.31279	-9.05399	-8.21269	-0.841302	9.47193e-05	0.000594317	-0.841302	0
S_P7'	-8.02179	-7.98839	-8.01228	-7.76925	-7.84753	-7.7637	-8.00749	-7.79349	-0.213994	0.00175876	0.00420004	-0.213994	0
T_P7'	-8.28232	-8.25885	-8.26793	-8.29742	-8.25885	-8.1822	-8.2697	-8.24616	-0.023541	0.532972	0.588107	0	0
V_P7'	-8.25257	-8.2294	-8.21022	-7.96039	-7.93989	-8.29768	-8.23073	-8.06599	-0.164742	0.230701	0.269432	0	0
W_P7'	-12.0599	-12.0514	-12.5607	-10.1668	-10.2738	-10.6347	-12.224	-10.3585	-1.86556	0.00105941	0.00289581	-1.86556	0
Y_P7'	-9.11239	-9.10387	-9.07529	-9.28232	-9.30417	-9.32805	-9.09718	-9.30485	0.207663	0.000278005	0.00109829	0.207663	0.207663
A_P8'	-7.79046	-7.7713	-7.7329	-7.72773	-7.62035	-7.57886	-7.76488	-7.64231	-0.12257	0.0612069	0.0855293	0	0
C_P8'	-11.6974	-12.0514	-11.7127	-10.2234	-10.2149	-10.1278	-11.8205	-10.1887	-1.6318	0.000166655	0.000828558	-1.6318	0
D_P8'	-7.77982	-7.78194	-7.80583	-8.35948	-8.2738	-8.25329	-7.7892	-8.29552	0.506327	0.000112703	0.000664039	0.506327	0.506327
E_P8'	-7.43265	-7.39933	-7.37485	-7.50096	-7.47505	-7.57886	-7.40228	-7.51829	0.116016	0.0306005	0.0475347	0	0
F_P8'	-9.05992	-9.02587	-9.07529	-8.91308	-9.02587	-9.1822	-9.05369	-9.04038	-0.0133087	0.874989	0.903215	0	0
G_P8'	-7.26737	-7.25143	-7.27531	-7.90149	-7.85876	-8.01228	-7.2647	-7.92418	0.659475	0.000140884	0.000751381	0.659475	0.659475
H_P8'	-10.1124	-10.1039	-10.1278	-9.61935	-9.61083	-9.75336	-10.1147	-9.66118	-0.453492	0.000628603	0.00197209	-0.453492	0
I_P8'	-9.05992	-9.00078	-9	-8.49224	-8.44937	-8.71272	-9.02023	-8.55144	-0.468792	0.00504608	0.010285	0	0
K_P8'	-8.50973	-8.48372	-8.59724	-7.90149	-8.02587	-7.86028	-8.53023	-7.92921	-0.601016	0.000575321	0.00185962	-0.601016	0
L_P8'	-8.08592	-8.13084	-8.12776	-7.32038	-7.3196	-7.53391	-8.11484	-7.3913	-0.723538	0.000574459	0.00185962	-0.723538	0
M_P8'	-9.86728	-9.85876	-9.88264	-9.40785	-9.46644	-9.1822	-9.86956	-9.35216	-0.517396	0.00399853	0.00836294	-0.517396	0
N_P8'	-8.67745	-8.70901	-8.71272	-8.89	-8.88148	-8.71272	-8.69973	-8.82807	0.128337	0.0944694	0.121896	0	0
P_P8'	-8.13936	-8.20055	-8.12776	-8.05992	-8.11729	-8.01228	-8.15589	-8.06316	-0.0927224	0.070389	0.0962584	0	0
Q_P8'	-8.29742	-8.25885	-8.29768	-8.34372	-8.38302	-8.45638	-8.28465	-8.39437	0.109724	0.0363777	0.0538929	0	0
R_P8'	-8.47496	-8.48372	-8.49033	-8.16684	-8.17226	-8.1684	-8.483	-8.16916	-0.313837	3.09703e-07	2.9132e-05	-0.313837	0
S_P8'	-7.79046	-7.79267	-7.72277	-7.87859	-7.82534	-7.57886	-7.76863	-7.76093	-0.0077041	0.939344	0.951235	0	0
T_P8'	-8.52743	-8.72948	-8.59724	-8.40785	-8.43249	-8.52509	-8.61805	-8.45514	-0.162904	0.0780644	0.105403	0	0
V_P8'	-8.37543	-8.38302	-8.35908	-7.90149	-7.89297	-7.90536	-8.37251	-7.89994	-0.472567	4.81027e-07	3.07857e-05	-0.472567	0
W_P8'	-11.0599	-11.0514	-11.0753	-10.6974	-11.0514	-10.0247	-11.0622	-10.5911	-0.471065	0.192866	0.233777	0	0
Y_P8'	-9.47496	-9.43249	-9.63472	-9.13936	-9.2149	-9.23879	-9.51406	-9.19768	-0.316374	0.00987554	0.0181619	0	0

[truncated: 33 more sheets: FVII_Na, FVII_Ch, FVII_Na_TF, FX, FX_Na, FX_Ch, FX_Li, FXI, FXI_Na, FXI_Ch, GluC, LysC, MMP2, MMP3, PLG, PLG_Na, PLG_Ch, PC, Thb_A, Thb_A_Na …]
