# Supplementary material for: Mapping specificity, cleavage entropy, allosteric changes and substrates of blood proteases in a high-throughput screen
Source: Nat Commun. 2021 Mar 16;12:1693. doi: 10.1038/s41467-021-21754-8 (PMC7966775; doi:10.1038/s41467-021-21754-8)
Supplement: Supplementary file 9 — Supplementary Data 6 [file 41467_2021_21754_MOESM9_ESM.xlsx]

## Sheet: Table legend
Table legend
The table shows positional cleavage entropies calculated for posiotions P8-P8' (ID).
The entropy values were calculated for the investigated protease (entropy_1, entropy_2, entropy_3) and for the respective controles (entropy_CTRL_1, entropy_CTRL_2, entropy_CTRL_3) as a Shannon entropy calculation (Fuchs et al., 2013).
The respective median entropies (median_entropy, median_CTRL_entropy) were used to calculate the positional fold of change (FC).

## Sheet: AspN
ID	entropy_1	entropy_2	entropy_3	entropy_CTRL_1	entropy_CTRL_2	entropy_CTRL_3	median_entropy	median_CTRL_entropy	FC
P8	0.895162	0.895601	0.896081	0.896477	0.896099	0.897616	0.895601	0.896477	-0.000875503
P7	0.893701	0.893903	0.893992	0.895011	0.895437	0.894471	0.893903	0.895011	-0.00110765
P6	0.88268	0.882091	0.882039	0.893452	0.893574	0.897124	0.882091	0.893574	-0.0114821
P5	0.883676	0.884552	0.885195	0.897644	0.897469	0.899775	0.884552	0.897644	-0.0130921
P4	0.885447	0.888033	0.886862	0.89814	0.898013	0.894329	0.886862	0.898013	-0.0111514
P3	0.887312	0.8887	0.889119	0.895372	0.895909	0.902795	0.8887	0.895909	-0.00720923
P2	0.840739	0.842251	0.842016	0.896681	0.895503	0.900687	0.842016	0.896681	-0.0546652
P1	0.904328	0.904109	0.903526	0.895576	0.896844	0.897545	0.904109	0.896844	0.00726514
P1'	0.408434	0.405707	0.402607	0.896766	0.896814	0.899586	0.405707	0.896814	-0.491107
P2'	0.887351	0.888523	0.888705	0.896835	0.896539	0.897717	0.888523	0.896835	-0.00831186
P3'	0.889536	0.889734	0.89072	0.900533	0.899724	0.901565	0.889734	0.900533	-0.0107996
P4'	0.880393	0.881789	0.880739	0.892927	0.8931	0.899157	0.880739	0.8931	-0.012361
P5'	0.902184	0.902848	0.903405	0.897325	0.89806	0.89444	0.902848	0.897325	0.00552256
P6'	0.893145	0.893795	0.893249	0.897306	0.896156	0.902205	0.893249	0.897306	-0.00405705
P7'	0.888827	0.888674	0.888643	0.90321	0.903993	0.896152	0.888674	0.90321	-0.0145358
P8'	0.884438	0.884775	0.884345	0.89449	0.894414	0.90289	0.884438	0.89449	-0.0100514

## Sheet: Chy
ID	entropy_1	entropy_2	entropy_3	entropy_CTRL_1	entropy_CTRL_2	entropy_CTRL_3	median_entropy	median_CTRL_entropy	FC
P8	0.886035	0.88552	0.882963	0.897255	0.896685	0.89723	0.88552	0.89723	-0.0117098
P7	0.886829	0.885824	0.887107	0.891794	0.892356	0.895626	0.886829	0.892356	-0.0055274
P6	0.897428	0.897468	0.895885	0.897221	0.897612	0.894515	0.897428	0.897221	0.000207131
P5	0.887813	0.887675	0.888819	0.898108	0.896967	0.899963	0.887813	0.898108	-0.010295
P4	0.906686	0.904665	0.90527	0.898033	0.898661	0.898647	0.90527	0.898647	0.00662277
P3	0.861579	0.861927	0.859245	0.893048	0.89331	0.901554	0.861579	0.89331	-0.0317313
P2	0.835039	0.835791	0.835877	0.894905	0.894761	0.898834	0.835791	0.894905	-0.0591143
P1	0.606615	0.604063	0.604353	0.900357	0.900688	0.898667	0.604353	0.900357	-0.296004
P1'	0.841078	0.840234	0.838031	0.891562	0.892342	0.897057	0.840234	0.892342	-0.0521076
P2'	0.885437	0.884953	0.883696	0.90343	0.902445	0.901413	0.884953	0.902445	-0.0174912
P3'	0.895575	0.895173	0.894881	0.893147	0.892965	0.901525	0.895173	0.893147	0.00202616
P4'	0.895923	0.894082	0.895618	0.894394	0.894775	0.89582	0.895618	0.894775	0.000842729
P5'	0.903951	0.90336	0.905153	0.898576	0.898678	0.898921	0.903951	0.898678	0.00527315
P6'	0.896661	0.896164	0.899376	0.901554	0.901914	0.896563	0.896661	0.901554	-0.00489268
P7'	0.895801	0.895921	0.89627	0.898242	0.898877	0.903395	0.895921	0.898877	-0.00295585
P8'	0.89524	0.894971	0.896026	0.894925	0.893601	0.900903	0.89524	0.894925	0.00031534

## Sheet: Chy_Na
ID	entropy_1	entropy_2	entropy_3	entropy_CTRL_1	entropy_CTRL_2	entropy_CTRL_3	median_entropy	median_CTRL_entropy	FC
P8	0.88781	0.888104	0.887845	0.894214	0.894478	0.89719	0.887845	0.894478	-0.00663267
P7	0.894275	0.894442	0.893835	0.898637	0.898308	0.898074	0.894275	0.898308	-0.00403272
P6	0.896573	0.896977	0.897012	0.896224	0.896176	0.899589	0.896977	0.896224	0.000752591
P5	0.885897	0.884146	0.883852	0.898685	0.898812	0.899164	0.884146	0.898812	-0.0146663
P4	0.898292	0.898681	0.899117	0.895536	0.895588	0.898649	0.898681	0.895588	0.00309238
P3	0.862192	0.860626	0.860853	0.899053	0.898699	0.901337	0.860853	0.899053	-0.0381998
P2	0.845196	0.845887	0.844071	0.899862	0.90024	0.89866	0.845196	0.899862	-0.0546659
P1	0.634387	0.631398	0.63138	0.895361	0.895152	0.89791	0.631398	0.895361	-0.263963
P1'	0.842491	0.841918	0.842333	0.899434	0.899841	0.895818	0.842333	0.899434	-0.057101
P2'	0.874413	0.874331	0.874161	0.897665	0.898076	0.894584	0.874331	0.897665	-0.0233343
P3'	0.888568	0.889302	0.888542	0.897904	0.897023	0.898289	0.888568	0.897904	-0.00933533
P4'	0.899981	0.901838	0.899799	0.898549	0.898926	0.89583	0.899981	0.898549	0.00143171
P5'	0.894597	0.89435	0.894511	0.899853	0.899595	0.896961	0.894511	0.899595	-0.00508381
P6'	0.895133	0.895896	0.896738	0.898632	0.898544	0.892992	0.895896	0.898544	-0.00264749
P7'	0.888853	0.88801	0.889594	0.89845	0.898122	0.895374	0.888853	0.898122	-0.00926913
P8'	0.893386	0.893912	0.894301	0.898561	0.899403	0.892415	0.893912	0.898561	-0.00464958

## Sheet: Chy_Ch
ID	entropy_1	entropy_2	entropy_3	entropy_CTRL_1	entropy_CTRL_2	entropy_CTRL_3	median_entropy	median_CTRL_entropy	FC
P8	0.887311	0.887424	0.888118	0.894524	0.894284	0.897155	0.887424	0.894524	-0.00709955
P7	0.892976	0.892512	0.892269	0.898272	0.899205	0.897819	0.892512	0.898272	-0.00576037
P6	0.894516	0.895578	0.893924	0.895976	0.895516	0.900167	0.894516	0.895976	-0.0014605
P5	0.885877	0.88853	0.88563	0.898919	0.898478	0.898882	0.885877	0.898882	-0.0130052
P4	0.897724	0.899422	0.898018	0.895598	0.896469	0.898585	0.898018	0.896469	0.00154835
P3	0.860134	0.86129	0.860854	0.898661	0.898973	0.901599	0.860854	0.898973	-0.0381194
P2	0.84232	0.843089	0.843417	0.900082	0.899192	0.897945	0.843089	0.899192	-0.056103
P1	0.629731	0.628694	0.63013	0.895454	0.894886	0.89814	0.629731	0.895454	-0.265722
P1'	0.841449	0.840536	0.841501	0.900172	0.900428	0.895605	0.841449	0.900172	-0.0587234
P2'	0.872312	0.87228	0.872891	0.897892	0.899	0.896234	0.872312	0.897892	-0.02558
P3'	0.887045	0.887043	0.886956	0.896554	0.895832	0.896297	0.887043	0.896297	-0.00925328
P4'	0.899678	0.900735	0.899613	0.899286	0.900151	0.898228	0.899678	0.899286	0.000391191
P5'	0.896345	0.898098	0.898108	0.899501	0.897962	0.895523	0.898098	0.897962	0.000135674
P6'	0.894019	0.895168	0.894121	0.898514	0.897929	0.893648	0.894121	0.897929	-0.00380739
P7'	0.887425	0.886763	0.887622	0.89814	0.898799	0.894952	0.887425	0.89814	-0.0107143
P8'	0.892238	0.891208	0.890503	0.899384	0.900455	0.893016	0.891208	0.899384	-0.00817674

## Sheet: FIX
ID	entropy_1	entropy_2	entropy_3	entropy_CTRL_1	entropy_CTRL_2	entropy_CTRL_3	median_entropy	median_CTRL_entropy	FC
P8	0.893179	0.890242	0.893288	0.89767	0.897778	0.901303	0.893179	0.897778	-0.00459841
P7	0.880372	0.880185	0.881085	0.892879	0.892924	0.89919	0.880372	0.892924	-0.0125519
P6	0.889715	0.888251	0.891743	0.905002	0.905045	0.892439	0.889715	0.905002	-0.0152869
P5	0.890337	0.890613	0.890483	0.887374	0.886915	0.889953	0.890483	0.887374	0.00310908
P4	0.91238	0.911613	0.909975	0.886031	0.886035	0.896782	0.911613	0.886035	0.0255778
P3	0.861394	0.861646	0.860131	0.890138	0.890763	0.893017	0.861394	0.890763	-0.0293692
P2	0.821118	0.819672	0.821183	0.898729	0.898546	0.896961	0.821118	0.898546	-0.0774285
P1	0.751771	0.754823	0.75414	0.898019	0.897451	0.9021	0.75414	0.898019	-0.143879
P1'	0.890336	0.891619	0.886813	0.891812	0.892227	0.898478	0.890336	0.892227	-0.00189057
P2'	0.86216	0.859988	0.864148	0.90535	0.90516	0.892767	0.86216	0.90516	-0.0430001
P3'	0.885649	0.885346	0.882151	0.890971	0.891124	0.891609	0.885346	0.891124	-0.00577795
P4'	0.894392	0.895981	0.894415	0.897477	0.897769	0.894587	0.894415	0.897477	-0.00306121
P5'	0.897141	0.897391	0.899167	0.896954	0.89719	0.905989	0.897391	0.89719	0.000200783
P6'	0.902074	0.903209	0.906444	0.897092	0.89558	0.906947	0.903209	0.897092	0.00611645
P7'	0.904316	0.905457	0.903182	0.888471	0.889111	0.89308	0.904316	0.889111	0.0152054
P8'	0.891224	0.893844	0.89444	0.907368	0.908445	0.899286	0.893844	0.907368	-0.0135245

## Sheet: FIX_Na
ID	entropy_1	entropy_2	entropy_3	entropy_CTRL_1	entropy_CTRL_2	entropy_CTRL_3	median_entropy	median_CTRL_entropy	FC
P8	0.903825	0.903443	0.903006	0.901221	0.900928	0.896937	0.903443	0.900928	0.00251481
P7	0.890231	0.89218	0.891993	0.893387	0.893733	0.899818	0.891993	0.893733	-0.00173954
P6	0.909911	0.91076	0.90935	0.891424	0.89208	0.892309	0.909911	0.89208	0.0178312
P5	0.900824	0.900629	0.901676	0.888782	0.887793	0.893993	0.900824	0.888782	0.0120417
P4	0.906363	0.908911	0.903845	0.896716	0.895735	0.897172	0.906363	0.896716	0.00964771
P3	0.887375	0.887042	0.88661	0.900641	0.901538	0.901735	0.887042	0.901538	-0.0144964
P2	0.874274	0.873982	0.870655	0.894327	0.89414	0.894511	0.873982	0.894327	-0.0203447
P1	0.855364	0.85525	0.855872	0.896547	0.895563	0.894069	0.855364	0.895563	-0.040198
P1'	0.888646	0.88985	0.888807	0.898698	0.899538	0.897577	0.888807	0.898698	-0.00989167
P2'	0.889616	0.890822	0.891397	0.895415	0.894816	0.902907	0.890822	0.895415	-0.00459285
P3'	0.900656	0.901503	0.89845	0.891226	0.892319	0.901425	0.900656	0.892319	0.00833715
P4'	0.891797	0.893755	0.89217	0.905248	0.905527	0.902608	0.89217	0.905248	-0.0130775
P5'	0.903783	0.904694	0.905417	0.886171	0.886099	0.895965	0.904694	0.886171	0.0185232
P6'	0.903482	0.904656	0.903245	0.899139	0.899624	0.895113	0.903482	0.899139	0.00434229
P7'	0.912051	0.914367	0.91282	0.900431	0.89813	0.903629	0.91282	0.900431	0.0123892
P8'	0.895847	0.898336	0.896658	0.894869	0.896069	0.895928	0.896658	0.895928	0.000730177

## Sheet: FIX_Ch
ID	entropy_1	entropy_2	entropy_3	entropy_CTRL_1	entropy_CTRL_2	entropy_CTRL_3	median_entropy	median_CTRL_entropy	FC
P8	0.898399	0.903173	0.899204	0.893312	0.892641	0.899728	0.899204	0.893312	0.00589194
P7	0.882012	0.881476	0.881077	0.896161	0.896283	0.906376	0.881476	0.896283	-0.0148071
P6	0.890672	0.89181	0.888252	0.907981	0.909679	0.880914	0.890672	0.907981	-0.0173095
P5	0.898453	0.899079	0.893658	0.887794	0.885758	0.908517	0.898453	0.887794	0.0106597
P4	0.889549	0.888381	0.892254	0.886351	0.886854	0.884097	0.889549	0.886351	0.0031978
P3	0.88441	0.881395	0.885141	0.896241	0.898335	0.89902	0.88441	0.898335	-0.0139241
P2	0.874677	0.872822	0.870747	0.894656	0.893312	0.884718	0.872822	0.893312	-0.0204901
P1	0.771675	0.766801	0.762019	0.898474	0.896764	0.895175	0.766801	0.896764	-0.129963
P1'	0.873717	0.871705	0.870768	0.883529	0.887292	0.892385	0.871705	0.887292	-0.015587
P2'	0.870301	0.864789	0.871163	0.897622	0.891852	0.891391	0.870301	0.891852	-0.021551
P3'	0.879919	0.878608	0.880628	0.871594	0.876376	0.892968	0.879919	0.876376	0.00354253
P4'	0.898687	0.898297	0.897565	0.892297	0.890942	0.891832	0.898297	0.891832	0.0064648
P5'	0.899768	0.900951	0.898732	0.879743	0.881286	0.897864	0.899768	0.881286	0.018482
P6'	0.904718	0.904772	0.901133	0.896905	0.896184	0.900619	0.904718	0.896905	0.00781262
P7'	0.910336	0.908544	0.912728	0.898611	0.898906	0.888661	0.910336	0.898611	0.0117243
P8'	0.886578	0.884881	0.882064	0.900123	0.898361	0.890094	0.884881	0.898361	-0.0134803

## Sheet: FIX_Li
ID	entropy_1	entropy_2	entropy_3	entropy_CTRL_1	entropy_CTRL_2	entropy_CTRL_3	median_entropy	median_CTRL_entropy	FC
P8	0.896566	0.898576	0.899819	0.895036	0.8947	0.900796	0.898576	0.895036	0.00354001
P7	0.890105	0.892196	0.891488	0.895555	0.895745	0.901828	0.891488	0.895745	-0.00425724
P6	0.902632	0.907789	0.906139	0.913281	0.91318	0.891196	0.906139	0.91318	-0.00704115
P5	0.901286	0.896496	0.897275	0.872323	0.871202	0.899331	0.897275	0.872323	0.0249519
P4	0.896207	0.894549	0.896977	0.890385	0.893624	0.887284	0.896207	0.890385	0.00582232
P3	0.881622	0.881978	0.880519	0.908237	0.903677	0.899333	0.881622	0.903677	-0.0220555
P2	0.858905	0.859292	0.859955	0.892708	0.89347	0.883607	0.859292	0.892708	-0.0334157
P1	0.81599	0.817951	0.813823	0.882807	0.883726	0.896424	0.81599	0.883726	-0.0677356
P1'	0.874196	0.873766	0.872132	0.888207	0.892794	0.894757	0.873766	0.892794	-0.0190273
P2'	0.875948	0.875412	0.880106	0.900825	0.89833	0.888012	0.875948	0.89833	-0.0223816
P3'	0.88233	0.881732	0.885926	0.86481	0.863658	0.894119	0.88233	0.86481	0.0175205
P4'	0.894568	0.893163	0.893069	0.888708	0.891649	0.893723	0.893163	0.891649	0.00151475
P5'	0.900083	0.898606	0.897254	0.897511	0.890589	0.903465	0.898606	0.897511	0.00109505
P6'	0.906688	0.907787	0.904648	0.897792	0.899792	0.886729	0.906688	0.897792	0.00889646
P7'	0.90884	0.910412	0.909868	0.906548	0.909847	0.893656	0.909868	0.906548	0.00332007
P8'	0.878458	0.877342	0.880384	0.899918	0.897052	0.894713	0.878458	0.897052	-0.0185934

## Sheet: FVII
ID	entropy_1	entropy_2	entropy_3	entropy_CTRL_1	entropy_CTRL_2	entropy_CTRL_3	median_entropy	median_CTRL_entropy	FC
P8	0.881644	0.883353	0.880529	0.894087	0.89485	0.903942	0.881644	0.89485	-0.0132063
P7	0.881406	0.881746	0.877392	0.898247	0.89741	0.894769	0.881406	0.89741	-0.0160035
P6	0.896667	0.892759	0.891316	0.916562	0.916712	0.895546	0.892759	0.916562	-0.0238032
P5	0.887515	0.888319	0.887504	0.859565	0.862593	0.899256	0.887515	0.862593	0.0249218
P4	0.894955	0.895579	0.89386	0.903494	0.898488	0.88722	0.894955	0.898488	-0.00353293
P3	0.867631	0.869119	0.869922	0.901721	0.907313	0.89893	0.869119	0.901721	-0.0326026
P2	0.815836	0.818042	0.81502	0.889805	0.884671	0.890167	0.815836	0.889805	-0.0739693
P1	0.830299	0.83143	0.832742	0.888279	0.888574	0.884651	0.83143	0.888279	-0.0568497
P1'	0.88135	0.885455	0.879913	0.890448	0.884752	0.894538	0.88135	0.890448	-0.00909795
P2'	0.878869	0.873963	0.87819	0.880578	0.884921	0.889366	0.87819	0.884921	-0.00673137
P3'	0.910191	0.9046	0.902712	0.889065	0.891589	0.895974	0.9046	0.891589	0.0130111
P4'	0.891154	0.885755	0.890798	0.892176	0.885544	0.900962	0.890798	0.892176	-0.00137858
P5'	0.906482	0.907436	0.908813	0.886463	0.89172	0.893493	0.907436	0.89172	0.015716
P6'	0.90448	0.902958	0.904608	0.905802	0.905859	0.889633	0.90448	0.905802	-0.00132179
P7'	0.892176	0.890747	0.889595	0.896113	0.894618	0.895001	0.890747	0.895001	-0.00425334
P8'	0.9036	0.912799	0.906378	0.897659	0.896847	0.911537	0.906378	0.897659	0.00871874

[truncated: 33 more sheets: FVII_Na, FVII_Ch, FVII_TF_Na, FX, FX_Na, FX_Ch, FX_Li, FXI, FXI_Na, FXI_Ch, GluC, LysC, MMP2, MMP3, PLG, PLG_Na, PLG_Ch, PC, Thb_A, Thb_A_Na …]
