# Supplementary material for: Mapping specificity, cleavage entropy, allosteric changes and substrates of blood proteases in a high-throughput screen
Source: Nat Commun. 2021 Mar 16;12:1693. doi: 10.1038/s41467-021-21754-8 (PMC7966775; doi:10.1038/s41467-021-21754-8)
Supplement: Supplementary file 10 — Supplementary Data 7 [file 41467_2021_21754_MOESM10_ESM.xlsx]

## Sheet: Table legend
Table legend
Block entropy calculated for positions P4-P4' for the investigated proteases (protease) and the corresponding controls (ctrl).
The differential block entropy per position (DELTA) comparing block entropies of proteases and the corresponding controls.
The block entropy calculations were performed as described by Qi et al., 2017.

## Sheet: AspN
	B4	B3	B2	B1	B1_1	B2_1	B3_1	B4_1
ctrl	4.49513	3.59536	1.79823	0.897545	0.899586	1.7973	3.59802	4.49246
protease	4.40624	3.52169	1.74613	0.904109	0.405707	1.29423	3.0647	3.96755
DELTA	-0.0888933	-0.0736699	-0.0521071	0.00656433	-0.493879	-0.503073	-0.533321	-0.524913

## Sheet: Chy
	B4	B3	B2	B1	B1_1	B2_1	B3_1	B4_1
ctrl	4.49766	3.5977	1.7975	0.898667	0.897057	1.79847	3.59581	4.49474
protease	4.0948	3.20699	1.44014	0.604353	0.840234	1.72519	3.51598	4.41993
DELTA	-0.40286	-0.39071	-0.357358	-0.294314	-0.0568228	-0.0732818	-0.0798359	-0.0748057

## Sheet: Chy_Na
	B4	B3	B2	B1	B1_1	B2_1	B3_1	B4_1
ctrl	4.49572	3.59656	1.79657	0.89791	0.895818	1.7904	3.58452	4.48148
protease	4.12027	3.23613	1.47659	0.631398	0.842333	1.71666	3.50521	4.39972
DELTA	-0.375447	-0.360429	-0.319977	-0.266512	-0.0534853	-0.073738	-0.0793082	-0.0817585

## Sheet: Chy_Ch
	B4	B3	B2	B1	B1_1	B2_1	B3_1	B4_1
ctrl	4.49515	3.59627	1.79608	0.89814	0.895605	1.79184	3.58636	4.48189
protease	4.11757	3.23169	1.47282	0.629731	0.841449	1.71376	3.50048	4.39858
DELTA	-0.377581	-0.364576	-0.323264	-0.268409	-0.0541565	-0.0780785	-0.0858819	-0.0833065

## Sheet: FIX
	B4	B3	B2	B1	B1_1	B2_1	B3_1	B4_1
ctrl	4.47881	3.58886	1.79906	0.9021	0.898478	1.79125	3.57744	4.48343
protease	4.23875	3.34826	1.57526	0.75414	0.890336	1.7525	3.53226	4.42965
DELTA	-0.240066	-0.240596	-0.223804	-0.14796	-0.00814223	-0.0387498	-0.0451845	-0.053783

## Sheet: FIX_Na
	B4	B3	B2	B1	B1_1	B2_1	B3_1	B4_1
ctrl	4.48148	3.58749	1.78858	0.894069	0.897577	1.80048	3.60452	4.50048
protease	4.42358	3.52275	1.72935	0.855364	0.888807	1.77963	3.57245	4.47715
DELTA	-0.0579032	-0.0647342	-0.0592323	-0.038704	-0.00877057	-0.0208559	-0.032063	-0.0233333

## Sheet: FIX_Ch
	B4	B3	B2	B1	B1_1	B2_1	B3_1	B4_1
ctrl	4.47153	3.56301	1.77989	0.895175	0.892385	1.78378	3.56858	4.46644
protease	4.31204	3.41358	1.63962	0.766801	0.871705	1.74201	3.52022	4.41999
DELTA	-0.159492	-0.149429	-0.140271	-0.128375	-0.0206799	-0.0417697	-0.0483537	-0.0464493

## Sheet: FIX_Li
	B4	B3	B2	B1	B1_1	B2_1	B3_1	B4_1
ctrl	4.46598	3.56665	1.78003	0.896424	0.894757	1.78277	3.57061	4.47408
protease	4.35039	3.45311	1.67528	0.81599	0.873766	1.74971	3.52521	4.42381
DELTA	-0.115592	-0.113535	-0.104747	-0.080433	-0.020991	-0.0330548	-0.0454033	-0.0502616

## Sheet: FVII
	B4	B3	B2	B1	B1_1	B2_1	B3_1	B4_1
ctrl	4.46022	3.56097	1.77482	0.884651	0.894538	1.7839	3.58084	4.47433
protease	4.29885	3.41134	1.64727	0.83143	0.88135	1.75954	3.55494	4.46237
DELTA	-0.16137	-0.14963	-0.127553	-0.0532215	-0.0131875	-0.0243637	-0.0259029	-0.0119602

[truncated: 33 more sheets: FVII_Na, FVII_Ch, FVII_TF_Na, FX, FX_Na, FX_Ch, FX_Li, FXI, FXI_Na, FXI_Ch, GluC, LysC, MMP2, MMP3, PLG, PLG_Na, PLG_Ch, PC, Thb_A, Thb_A_Na …]
