# Supplementary material for: Mapping specificity, cleavage entropy, allosteric changes and substrates of blood proteases in a high-throughput screen
Source: Nat Commun. 2021 Mar 16;12:1693. doi: 10.1038/s41467-021-21754-8 (PMC7966775; doi:10.1038/s41467-021-21754-8)
Supplement: Supplementary file 11 — Supplementary Data 8 [file 41467_2021_21754_MOESM11_ESM.xlsx]

## Sheet: Table legend
Table legend
The table shows predicted substrates of investigated blood coagulation proteases (Gene name, Uniprot, Protein name) with the corresponding descriptions of Protein class, Biological process and Molecular function.
Substrate peptide sequence covering P4-P4' positions (Peptide) with the corresponding start (start AA) and end (end AA) amono acids.
Motif score of potential target sequences was generated from the detected significant fold changes for the target protease.
Score Jpred predicts the solvent accessible regions that can be targeted by the investigated protease.
Protein frequency of co-citation reports the number of instances where the respective proteins were cited together.
Protein concentration in blood (pg/L) as reported in the Protein Atlas.
Number of potential cleavage sites as predicted with the workflow.
Ranking score calculated from co-citation frequency, number of identified protease substrates and concentration in the blood.
The known substrates of coagulation cascade proteases are anotated in the True positive colums.

## Sheet: Thb_substrates
Gene name	Uniprot	Protein name	Protein class	Biological process	Molecular function	Peptide	start AA	end AA	Motif score	Score Jpred	Protein frequency of co-citation	Protein concentration in blood (pg/L)	Number of potential cleavage sites	Ranking score	True positive
F2	P00734	Coagulation factor II, thrombin	Cancer-related genes, Candidate cardiovascular disease genes, Disease related genes, Enzymes, FDA approved drug targets, Plasma proteins, Predicted intracellular proteins, Predicted secreted proteins	Acute phase, Blood coagulation, Hemostasis	Hydrolase, Protease, Serine protease	FNPRTFGS	324	331	5.3119	8	41	43000000000	7	100	1
F2	P00734	Coagulation factor II, thrombin	Cancer-related genes, Candidate cardiovascular disease genes, Disease related genes, Enzymes, FDA approved drug targets, Plasma proteins, Predicted intracellular proteins, Predicted secreted proteins	Acute phase, Blood coagulation, Hemostasis	Hydrolase, Protease, Serine protease	NITRSGIE	121	128	4.52059	8	41	43000000000	7	100	0
F2	P00734	Coagulation factor II, thrombin	Cancer-related genes, Candidate cardiovascular disease genes, Disease related genes, Enzymes, FDA approved drug targets, Plasma proteins, Predicted intracellular proteins, Predicted secreted proteins	Acute phase, Blood coagulation, Hemostasis	Hydrolase, Protease, Serine protease	QRVRRANT	39	46	4.17948	8	41	43000000000	7	100	0
F2	P00734	Coagulation factor II, thrombin	Cancer-related genes, Candidate cardiovascular disease genes, Disease related genes, Enzymes, FDA approved drug targets, Plasma proteins, Predicted intracellular proteins, Predicted secreted proteins	Acute phase, Blood coagulation, Hemostasis	Hydrolase, Protease, Serine protease	ETARTPRD	91	98	3.94391	8	41	43000000000	7	100	0
F2	P00734	Coagulation factor II, thrombin	Cancer-related genes, Candidate cardiovascular disease genes, Disease related genes, Enzymes, FDA approved drug targets, Plasma proteins, Predicted intracellular proteins, Predicted secreted proteins	Acute phase, Blood coagulation, Hemostasis	Hydrolase, Protease, Serine protease	AHVRGLQL	2	9	3.89944	8	41	43000000000	7	100	0
F2	P00734	Coagulation factor II, thrombin	Cancer-related genes, Candidate cardiovascular disease genes, Disease related genes, Enzymes, FDA approved drug targets, Plasma proteins, Predicted intracellular proteins, Predicted secreted proteins	Acute phase, Blood coagulation, Hemostasis	Hydrolase, Protease, Serine protease	MTPRSEGS	195	202	3.87746	8	41	43000000000	7	100	1
F2	P00734	Coagulation factor II, thrombin	Cancer-related genes, Candidate cardiovascular disease genes, Disease related genes, Enzymes, FDA approved drug targets, Plasma proteins, Predicted intracellular proteins, Predicted secreted proteins	Acute phase, Blood coagulation, Hemostasis	Hydrolase, Protease, Serine protease	QQARSLLQ	32	39	3.87678	8	41	43000000000	7	100	0
A2M	P01023	Alpha-2-macroglobulin	Cancer-related genes, Candidate cardiovascular disease genes, Plasma proteins, Predicted secreted proteins		Protease inhibitor, Serine protease inhibitor	GIVRTGTH	504	511	5.10106	8	11	220000000000	10	96.2185	0
A2M	P01023	Alpha-2-macroglobulin	Cancer-related genes, Candidate cardiovascular disease genes, Plasma proteins, Predicted secreted proteins		Protease inhibitor, Serine protease inhibitor	AQARAYIF	1050	1057	4.62222	8	11	220000000000	10	96.2185	0
A2M	P01023	Alpha-2-macroglobulin	Cancer-related genes, Candidate cardiovascular disease genes, Plasma proteins, Predicted secreted proteins		Protease inhibitor, Serine protease inhibitor	EITRTITK	342	349	4.3484	8	11	220000000000	10	96.2185	0
A2M	P01023	Alpha-2-macroglobulin	Cancer-related genes, Candidate cardiovascular disease genes, Plasma proteins, Predicted secreted proteins		Protease inhibitor, Serine protease inhibitor	PVVRNALF	1119	1126	3.81162	8	11	220000000000	10	96.2185	0
A2M	P01023	Alpha-2-macroglobulin	Cancer-related genes, Candidate cardiovascular disease genes, Plasma proteins, Predicted secreted proteins		Protease inhibitor, Serine protease inhibitor	AVPKSSSN	90	97	3.79567	8	11	220000000000	10	96.2185	0
A2M	P01023	Alpha-2-macroglobulin	Cancer-related genes, Candidate cardiovascular disease genes, Plasma proteins, Predicted secreted proteins		Protease inhibitor, Serine protease inhibitor	VMGRGHAR	712	719	3.68418	8	11	220000000000	10	96.2185	0
A2M	P01023	Alpha-2-macroglobulin	Cancer-related genes, Candidate cardiovascular disease genes, Plasma proteins, Predicted secreted proteins		Protease inhibitor, Serine protease inhibitor	EVLKSLNE	1165	1172	3.61622	8	11	220000000000	10	96.2185	0
A2M	P01023	Alpha-2-macroglobulin	Cancer-related genes, Candidate cardiovascular disease genes, Plasma proteins, Predicted secreted proteins		Protease inhibitor, Serine protease inhibitor	RYGRNQGN	1031	1038	3.58088	8	11	220000000000	10	96.2185	0
A2M	P01023	Alpha-2-macroglobulin	Cancer-related genes, Candidate cardiovascular disease genes, Plasma proteins, Predicted secreted proteins		Protease inhibitor, Serine protease inhibitor	LTVRVNYK	419	426	3.5771	8	11	220000000000	10	96.2185	0
A2M	P01023	Alpha-2-macroglobulin	Cancer-related genes, Candidate cardiovascular disease genes, Plasma proteins, Predicted secreted proteins		Protease inhibitor, Serine protease inhibitor	RGNRSLFT	68	75	3.49113	8	11	220000000000	10	96.2185	0
SERPINC1	P01008	Serpin family C member 1	Candidate cardiovascular disease genes, Disease related genes, FDA approved drug targets, Plasma proteins, Predicted secreted proteins	Blood coagulation, Hemostasis	Heparin-binding, Protease inhibitor, Serine protease inhibitor	ATNRRVWE	75	82	4.00061	8	21	210000000000	5	75.8403	0
SERPINC1	P01008	Serpin family C member 1	Candidate cardiovascular disease genes, Disease related genes, FDA approved drug targets, Plasma proteins, Predicted secreted proteins	Blood coagulation, Hemostasis	Heparin-binding, Protease inhibitor, Serine protease inhibitor	HMPRFRIE	351	358	3.98665	8	21	210000000000	5	75.8403	0
SERPINC1	P01008	Serpin family C member 1	Candidate cardiovascular disease genes, Disease related genes, FDA approved drug targets, Plasma proteins, Predicted secreted proteins	Blood coagulation, Hemostasis	Heparin-binding, Protease inhibitor, Serine protease inhibitor	IAGRSLNP	422	429	3.96155	8	21	210000000000	5	75.8403	1
SERPINC1	P01008	Serpin family C member 1	Candidate cardiovascular disease genes, Disease related genes, FDA approved drug targets, Plasma proteins, Predicted secreted proteins	Blood coagulation, Hemostasis	Heparin-binding, Protease inhibitor, Serine protease inhibitor	GKFRYRRV	288	295	3.4913	8	21	210000000000	5	75.8403	0
SERPINC1	P01008	Serpin family C member 1	Candidate cardiovascular disease genes, Disease related genes, FDA approved drug targets, Plasma proteins, Predicted secreted proteins	Blood coagulation, Hemostasis	Heparin-binding, Protease inhibitor, Serine protease inhibitor	EQSRAAIN	212	219	3.46797	8	21	210000000000	5	75.8403	0
APOB	P04114	Apolipoprotein B	Candidate cardiovascular disease genes, Disease related genes, Plasma proteins, Predicted secreted proteins	Cholesterol metabolism, Lipid metabolism, Lipid transport, Steroid metabolism, Sterol metabolism, Transport	Heparin-binding	ELPRTFQI	3241	3248	5.07019	8	8	89000000000	11	74.8739	0
APOB	P04114	Apolipoprotein B	Candidate cardiovascular disease genes, Disease related genes, Plasma proteins, Predicted secreted proteins	Cholesterol metabolism, Lipid metabolism, Lipid transport, Steroid metabolism, Sterol metabolism, Transport	Heparin-binding	KIIRTIDQ	2671	2678	4.79533	8	8	89000000000	11	74.8739	0
APOB	P04114	Apolipoprotein B	Candidate cardiovascular disease genes, Disease related genes, Plasma proteins, Predicted secreted proteins	Cholesterol metabolism, Lipid metabolism, Lipid transport, Steroid metabolism, Sterol metabolism, Transport	Heparin-binding	MGARTLQG	801	808	4.55055	8	8	89000000000	11	74.8739	0
APOB	P04114	Apolipoprotein B	Candidate cardiovascular disease genes, Disease related genes, Plasma proteins, Predicted secreted proteins	Cholesterol metabolism, Lipid metabolism, Lipid transport, Steroid metabolism, Sterol metabolism, Transport	Heparin-binding	HVPRNLKL	3308	3315	3.91599	8	8	89000000000	11	74.8739	0
APOB	P04114	Apolipoprotein B	Candidate cardiovascular disease genes, Disease related genes, Plasma proteins, Predicted secreted proteins	Cholesterol metabolism, Lipid metabolism, Lipid transport, Steroid metabolism, Sterol metabolism, Transport	Heparin-binding	FTVKTRKG	190	197	3.82102	8	8	89000000000	11	74.8739	0
APOB	P04114	Apolipoprotein B	Candidate cardiovascular disease genes, Disease related genes, Plasma proteins, Predicted secreted proteins	Cholesterol metabolism, Lipid metabolism, Lipid transport, Steroid metabolism, Sterol metabolism, Transport	Heparin-binding	NTGRLNGE	1510	1517	3.7218	8	8	89000000000	11	74.8739	0
APOB	P04114	Apolipoprotein B	Candidate cardiovascular disease genes, Disease related genes, Plasma proteins, Predicted secreted proteins	Cholesterol metabolism, Lipid metabolism, Lipid transport, Steroid metabolism, Sterol metabolism, Transport	Heparin-binding	NFPRFQFP	4198	4205	3.68665	8	8	89000000000	11	74.8739	0
APOB	P04114	Apolipoprotein B	Candidate cardiovascular disease genes, Disease related genes, Plasma proteins, Predicted secreted proteins	Cholesterol metabolism, Lipid metabolism, Lipid transport, Steroid metabolism, Sterol metabolism, Transport	Heparin-binding	GNLKGAYQ	1825	1832	3.60318	8	8	89000000000	11	74.8739	0
APOB	P04114	Apolipoprotein B	Candidate cardiovascular disease genes, Disease related genes, Plasma proteins, Predicted secreted proteins	Cholesterol metabolism, Lipid metabolism, Lipid transport, Steroid metabolism, Sterol metabolism, Transport	Heparin-binding	INSRFFGE	294	301	3.57304	8	8	89000000000	11	74.8739	0
APOB	P04114	Apolipoprotein B	Candidate cardiovascular disease genes, Disease related genes, Plasma proteins, Predicted secreted proteins	Cholesterol metabolism, Lipid metabolism, Lipid transport, Steroid metabolism, Sterol metabolism, Transport	Heparin-binding	SVNKALYW	714	721	3.46003	8	8	89000000000	11	74.8739	0
APOB	P04114	Apolipoprotein B	Candidate cardiovascular disease genes, Disease related genes, Plasma proteins, Predicted secreted proteins	Cholesterol metabolism, Lipid metabolism, Lipid transport, Steroid metabolism, Sterol metabolism, Transport	Heparin-binding	TLPKSVSD	3826	3833	3.43874	8	8	89000000000	11	74.8739	0
F5	P12259	Coagulation factor V	Candidate cardiovascular disease genes, Disease related genes, FDA approved drug targets, Plasma proteins, Predicted secreted proteins	Blood coagulation, Hemostasis		GIQRAADI	535	542	5.23933	8	51	13000000000	5	71.2535	0
F5	P12259	Coagulation factor V	Candidate cardiovascular disease genes, Disease related genes, FDA approved drug targets, Plasma proteins, Predicted secreted proteins	Blood coagulation, Hemostasis		LSPRTFHP	1043	1050	4.53397	8	51	13000000000	5	71.2535	1
F5	P12259	Coagulation factor V	Candidate cardiovascular disease genes, Disease related genes, FDA approved drug targets, Plasma proteins, Predicted secreted proteins	Blood coagulation, Hemostasis		WYLRSNNG	1570	1577	4.17898	8	51	13000000000	5	71.2535	1
F5	P12259	Coagulation factor V	Candidate cardiovascular disease genes, Disease related genes, FDA approved drug targets, Plasma proteins, Predicted secreted proteins	Blood coagulation, Hemostasis		GTQKTFDK	202	209	3.82418	8	51	13000000000	5	71.2535	0
F5	P12259	Coagulation factor V	Candidate cardiovascular disease genes, Disease related genes, FDA approved drug targets, Plasma proteins, Predicted secreted proteins	Blood coagulation, Hemostasis		ENQRAGMQ	1890	1897	3.49888	8	51	13000000000	5	71.2535	0
F8	P00451	Coagulation factor VIII	Candidate cardiovascular disease genes, Disease related genes, FDA approved drug targets, Plasma proteins, Predicted intracellular proteins, Predicted secreted proteins	Acute phase, Blood coagulation, Hemostasis		QSPRSFQK	1705	1712	4.87824	8	13	6400000	16	66.1765	1
F8	P00451	Coagulation factor VIII	Candidate cardiovascular disease genes, Disease related genes, FDA approved drug targets, Plasma proteins, Predicted intracellular proteins, Predicted secreted proteins	Acute phase, Blood coagulation, Hemostasis		YVNRSLPG	256	263	4.52559	8	13	6400000	16	66.1765	0
F8	P00451	Coagulation factor VIII	Candidate cardiovascular disease genes, Disease related genes, FDA approved drug targets, Plasma proteins, Predicted intracellular proteins, Predicted secreted proteins	Acute phase, Blood coagulation, Hemostasis		HVLRNRAQ	1735	1742	4.14058	8	13	6400000	16	66.1765	0
F8	P00451	Coagulation factor VIII	Candidate cardiovascular disease genes, Disease related genes, FDA approved drug targets, Plasma proteins, Predicted intracellular proteins, Predicted secreted proteins	Acute phase, Blood coagulation, Hemostasis		VTQRSKRA	1326	1333	4.11238	8	13	6400000	16	66.1765	0
F8	P00451	Coagulation factor VIII	Candidate cardiovascular disease genes, Disease related genes, FDA approved drug targets, Plasma proteins, Predicted intracellular proteins, Predicted secreted proteins	Acute phase, Blood coagulation, Hemostasis		IQIRSVAK	388	395	4.07666	8	13	6400000	16	66.1765	1
F8	P00451	Coagulation factor VIII	Candidate cardiovascular disease genes, Disease related genes, FDA approved drug targets, Plasma proteins, Predicted intracellular proteins, Predicted secreted proteins	Acute phase, Blood coagulation, Hemostasis		LRNRAQSG	1737	1744	3.99494	8	13	6400000	16	66.1765	0
F8	P00451	Coagulation factor VIII	Candidate cardiovascular disease genes, Disease related genes, FDA approved drug targets, Plasma proteins, Predicted intracellular proteins, Predicted secreted proteins	Acute phase, Blood coagulation, Hemostasis		RVPKSFPF	52	59	3.97949	8	13	6400000	16	66.1765	0
F8	P00451	Coagulation factor VIII	Candidate cardiovascular disease genes, Disease related genes, FDA approved drug targets, Plasma proteins, Predicted intracellular proteins, Predicted secreted proteins	Acute phase, Blood coagulation, Hemostasis		STNRTKKH	1276	1283	3.93316	8	13	6400000	16	66.1765	0
F8	P00451	Coagulation factor VIII	Candidate cardiovascular disease genes, Disease related genes, FDA approved drug targets, Plasma proteins, Predicted intracellular proteins, Predicted secreted proteins	Acute phase, Blood coagulation, Hemostasis		WIQRTHGK	1127	1134	3.90979	8	13	6400000	16	66.1765	0
F8	P00451	Coagulation factor VIII	Candidate cardiovascular disease genes, Disease related genes, FDA approved drug targets, Plasma proteins, Predicted intracellular proteins, Predicted secreted proteins	Acute phase, Blood coagulation, Hemostasis		PQLRMKNN	352	359	3.88862	8	13	6400000	16	66.1765	0
F8	P00451	Coagulation factor VIII	Candidate cardiovascular disease genes, Disease related genes, FDA approved drug targets, Plasma proteins, Predicted intracellular proteins, Predicted secreted proteins	Acute phase, Blood coagulation, Hemostasis		PVLKRHQR	1660	1667	3.74031	8	13	6400000	16	66.1765	0
F8	P00451	Coagulation factor VIII	Candidate cardiovascular disease genes, Disease related genes, FDA approved drug targets, Plasma proteins, Predicted intracellular proteins, Predicted secreted proteins	Acute phase, Blood coagulation, Hemostasis		PFLRVATE	1564	1571	3.72032	8	13	6400000	16	66.1765	0
F8	P00451	Coagulation factor VIII	Candidate cardiovascular disease genes, Disease related genes, FDA approved drug targets, Plasma proteins, Predicted intracellular proteins, Predicted secreted proteins	Acute phase, Blood coagulation, Hemostasis		GKVKVFQG	2297	2304	3.67678	8	13	6400000	16	66.1765	0
F8	P00451	Coagulation factor VIII	Candidate cardiovascular disease genes, Disease related genes, FDA approved drug targets, Plasma proteins, Predicted intracellular proteins, Predicted secreted proteins	Acute phase, Blood coagulation, Hemostasis		EITRTTLQ	1668	1675	3.67446	8	13	6400000	16	66.1765	0
F8	P00451	Coagulation factor VIII	Candidate cardiovascular disease genes, Disease related genes, FDA approved drug targets, Plasma proteins, Predicted intracellular proteins, Predicted secreted proteins	Acute phase, Blood coagulation, Hemostasis		NIQRFLPN	609	616	3.52345	8	13	6400000	16	66.1765	0
F8	P00451	Coagulation factor VIII	Candidate cardiovascular disease genes, Disease related genes, FDA approved drug targets, Plasma proteins, Predicted intracellular proteins, Predicted secreted proteins	Acute phase, Blood coagulation, Hemostasis		DLPKTSGK	1503	1510	3.48852	8	13	6400000	16	66.1765	0
C3	P01024	Complement C3	Candidate cardiovascular disease genes, Disease related genes, FDA approved drug targets, Plasma proteins, Predicted intracellular proteins, Predicted secreted proteins	Complement alternate pathway, Complement pathway, Fatty acid metabolism, Host-virus interaction, Immunity, Inflammatory response, Innate immunity, Lipid metabolism		GLARSNLD	745	752	4.67726	8	6	250000000000	11	62.0098	0
C3	P01024	Complement C3	Candidate cardiovascular disease genes, Disease related genes, FDA approved drug targets, Plasma proteins, Predicted intracellular proteins, Predicted secreted proteins	Complement alternate pathway, Complement pathway, Fatty acid metabolism, Host-virus interaction, Immunity, Inflammatory response, Innate immunity, Lipid metabolism		PVGRTVMV	158	165	4.45012	8	6	250000000000	11	62.0098	0
C3	P01024	Complement C3	Candidate cardiovascular disease genes, Disease related genes, FDA approved drug targets, Plasma proteins, Predicted intracellular proteins, Predicted secreted proteins	Complement alternate pathway, Complement pathway, Fatty acid metabolism, Host-virus interaction, Immunity, Inflammatory response, Innate immunity, Lipid metabolism		ITVRTKKQ	422	429	4.41	8	6	250000000000	11	62.0098	0
C3	P01024	Complement C3	Candidate cardiovascular disease genes, Disease related genes, FDA approved drug targets, Plasma proteins, Predicted intracellular proteins, Predicted secreted proteins	Complement alternate pathway, Complement pathway, Fatty acid metabolism, Host-virus interaction, Immunity, Inflammatory response, Innate immunity, Lipid metabolism		PAARRRRS	665	672	4.23854	8	6	250000000000	11	62.0098	0
C3	P01024	Complement C3	Candidate cardiovascular disease genes, Disease related genes, FDA approved drug targets, Plasma proteins, Predicted intracellular proteins, Predicted secreted proteins	Complement alternate pathway, Complement pathway, Fatty acid metabolism, Host-virus interaction, Immunity, Inflammatory response, Innate immunity, Lipid metabolism		VAVRTLDP	942	949	4.01452	8	6	250000000000	11	62.0098	0
C3	P01024	Complement C3	Candidate cardiovascular disease genes, Disease related genes, FDA approved drug targets, Plasma proteins, Predicted intracellular proteins, Predicted secreted proteins	Complement alternate pathway, Complement pathway, Fatty acid metabolism, Host-virus interaction, Immunity, Inflammatory response, Innate immunity, Lipid metabolism		LVVKSGQS	563	570	3.95196	8	6	250000000000	11	62.0098	0
C3	P01024	Complement C3	Candidate cardiovascular disease genes, Disease related genes, FDA approved drug targets, Plasma proteins, Predicted intracellular proteins, Predicted secreted proteins	Complement alternate pathway, Complement pathway, Fatty acid metabolism, Host-virus interaction, Immunity, Inflammatory response, Innate immunity, Lipid metabolism		GGLRNNNE	1131	1138	3.93399	8	6	250000000000	11	62.0098	0
C3	P01024	Complement C3	Candidate cardiovascular disease genes, Disease related genes, FDA approved drug targets, Plasma proteins, Predicted intracellular proteins, Predicted secreted proteins	Complement alternate pathway, Complement pathway, Fatty acid metabolism, Host-virus interaction, Immunity, Inflammatory response, Innate immunity, Lipid metabolism		QHARASHL	737	744	3.80259	8	6	250000000000	11	62.0098	0
C3	P01024	Complement C3	Candidate cardiovascular disease genes, Disease related genes, FDA approved drug targets, Plasma proteins, Predicted intracellular proteins, Predicted secreted proteins	Complement alternate pathway, Complement pathway, Fatty acid metabolism, Host-virus interaction, Immunity, Inflammatory response, Innate immunity, Lipid metabolism		QATRTMQA	436	443	3.75356	8	6	250000000000	11	62.0098	0
C3	P01024	Complement C3	Candidate cardiovascular disease genes, Disease related genes, FDA approved drug targets, Plasma proteins, Predicted intracellular proteins, Predicted secreted proteins	Complement alternate pathway, Complement pathway, Fatty acid metabolism, Host-virus interaction, Immunity, Inflammatory response, Innate immunity, Lipid metabolism		EGIRMNKT	934	941	3.55214	8	6	250000000000	11	62.0098	0
C3	P01024	Complement C3	Candidate cardiovascular disease genes, Disease related genes, FDA approved drug targets, Plasma proteins, Predicted intracellular proteins, Predicted secreted proteins	Complement alternate pathway, Complement pathway, Fatty acid metabolism, Host-virus interaction, Immunity, Inflammatory response, Innate immunity, Lipid metabolism		KTPKYFKP	359	366	3.43336	8	6	250000000000	11	62.0098	0
VWF	P04275	Von Willebrand factor	Cancer-related genes, Candidate cardiovascular disease genes, Disease related genes, FDA approved drug targets, Plasma proteins, Predicted secreted proteins	Blood coagulation, Cell adhesion, Hemostasis		GGNRTNTG	1572	1579	4.42666	8	9	6400000000	9	56.0924	0
VWF	P04275	Von Willebrand factor	Cancer-related genes, Candidate cardiovascular disease genes, Disease related genes, FDA approved drug targets, Plasma proteins, Predicted secreted proteins	Blood coagulation, Cell adhesion, Hemostasis		VAGRRFAS	1201	1208	4.36945	8	9	6400000000	9	56.0924	0
VWF	P04275	Von Willebrand factor	Cancer-related genes, Candidate cardiovascular disease genes, Disease related genes, FDA approved drug targets, Plasma proteins, Predicted secreted proteins	Blood coagulation, Cell adhesion, Hemostasis		EVLKAFVV	1294	1301	4.27953	8	9	6400000000	9	56.0924	0
VWF	P04275	Von Willebrand factor	Cancer-related genes, Candidate cardiovascular disease genes, Disease related genes, FDA approved drug targets, Plasma proteins, Predicted secreted proteins	Blood coagulation, Cell adhesion, Hemostasis		DAARSNRV	1813	1820	4.11256	8	9	6400000000	9	56.0924	0
VWF	P04275	Von Willebrand factor	Cancer-related genes, Candidate cardiovascular disease genes, Disease related genes, FDA approved drug targets, Plasma proteins, Predicted secreted proteins	Blood coagulation, Cell adhesion, Hemostasis		IQLRGGQI	2651	2658	4.08076	8	9	6400000000	9	56.0924	0
VWF	P04275	Von Willebrand factor	Cancer-related genes, Candidate cardiovascular disease genes, Disease related genes, FDA approved drug targets, Plasma proteins, Predicted secreted proteins	Blood coagulation, Cell adhesion, Hemostasis		LNPRMTRF	572	579	4.05075	8	9	6400000000	9	56.0924	0
VWF	P04275	Von Willebrand factor	Cancer-related genes, Candidate cardiovascular disease genes, Disease related genes, FDA approved drug targets, Plasma proteins, Predicted secreted proteins	Blood coagulation, Cell adhesion, Hemostasis		EVARLRQN	2308	2315	3.68089	8	9	6400000000	9	56.0924	0
VWF	P04275	Von Willebrand factor	Cancer-related genes, Candidate cardiovascular disease genes, Disease related genes, FDA approved drug targets, Plasma proteins, Predicted secreted proteins	Blood coagulation, Cell adhesion, Hemostasis		LSPKTFAS	2072	2079	3.51481	8	9	6400000000	9	56.0924	0
VWF	P04275	Von Willebrand factor	Cancer-related genes, Candidate cardiovascular disease genes, Disease related genes, FDA approved drug targets, Plasma proteins, Predicted secreted proteins	Blood coagulation, Cell adhesion, Hemostasis		AQLRILAG	1834	1841	3.50147	8	9	6400000000	9	56.0924	0
CP	P00450	Ceruloplasmin	Cancer-related genes, Candidate cardiovascular disease genes, Disease related genes, Enzymes, Plasma proteins, Potential drug targets, Predicted intracellular proteins, Predicted secreted proteins	Copper transport, Ion transport, Transport	Oxidoreductase	INGRMFGN	961	968	4.71324	8	7	830000000000	8	51.9888	0
CP	P00450	Ceruloplasmin	Cancer-related genes, Candidate cardiovascular disease genes, Disease related genes, Enzymes, Plasma proteins, Potential drug targets, Predicted intracellular proteins, Predicted secreted proteins	Copper transport, Ion transport, Transport	Oxidoreductase	DNIRMFTT	595	602	4.24861	8	7	830000000000	8	51.9888	0
CP	P00450	Ceruloplasmin	Cancer-related genes, Candidate cardiovascular disease genes, Disease related genes, Enzymes, Plasma proteins, Potential drug targets, Predicted intracellular proteins, Predicted secreted proteins	Copper transport, Ion transport, Transport	Oxidoreductase	FNPRRKLE	908	915	4.09918	8	7	830000000000	8	51.9888	0
CP	P00450	Ceruloplasmin	Cancer-related genes, Candidate cardiovascular disease genes, Disease related genes, Enzymes, Plasma proteins, Potential drug targets, Predicted intracellular proteins, Predicted secreted proteins	Copper transport, Ion transport, Transport	Oxidoreductase	ETFRTTIE	78	85	3.72617	8	7	830000000000	8	51.9888	0
CP	P00450	Ceruloplasmin	Cancer-related genes, Candidate cardiovascular disease genes, Disease related genes, Enzymes, Plasma proteins, Potential drug targets, Predicted intracellular proteins, Predicted secreted proteins	Copper transport, Ion transport, Transport	Oxidoreductase	GTTRIGGS	412	419	3.68951	8	7	830000000000	8	51.9888	0
CP	P00450	Ceruloplasmin	Cancer-related genes, Candidate cardiovascular disease genes, Disease related genes, Enzymes, Plasma proteins, Potential drug targets, Predicted intracellular proteins, Predicted secreted proteins	Copper transport, Ion transport, Transport	Oxidoreductase	DNIRGKHV	364	371	3.60134	8	7	830000000000	8	51.9888	0
CP	P00450	Ceruloplasmin	Cancer-related genes, Candidate cardiovascular disease genes, Disease related genes, Enzymes, Plasma proteins, Potential drug targets, Predicted intracellular proteins, Predicted secreted proteins	Copper transport, Ion transport, Transport	Oxidoreductase	KHVRHYYI	369	376	3.47782	8	7	830000000000	8	51.9888	0
CP	P00450	Ceruloplasmin	Cancer-related genes, Candidate cardiovascular disease genes, Disease related genes, Enzymes, Plasma proteins, Potential drug targets, Predicted intracellular proteins, Predicted secreted proteins	Copper transport, Ion transport, Transport	Oxidoreductase	RIGRLYKK	62	69	3.43834	8	7	830000000000	8	51.9888	0
F13A1	P00488	Coagulation factor XIII A chain	Cancer-related genes, Candidate cardiovascular disease genes, Disease related genes, Enzymes, FDA approved drug targets, Plasma proteins, Predicted intracellular proteins, Predicted secreted proteins	Blood coagulation, Hemostasis	Acyltransferase, Transferase	GVLRTSRN	169	176	4.97533	8	14	1400000000	6	49.4748	0
F13A1	P00488	Coagulation factor XIII A chain	Cancer-related genes, Candidate cardiovascular disease genes, Disease related genes, Enzymes, FDA approved drug targets, Plasma proteins, Predicted intracellular proteins, Predicted secreted proteins	Blood coagulation, Hemostasis	Acyltransferase, Transferase	VVPRGVNL	35	42	4.38697	8	14	1400000000	6	49.4748	1
F13A1	P00488	Coagulation factor XIII A chain	Cancer-related genes, Candidate cardiovascular disease genes, Disease related genes, Enzymes, FDA approved drug targets, Plasma proteins, Predicted intracellular proteins, Predicted secreted proteins	Blood coagulation, Hemostasis	Acyltransferase, Transferase	FGGRRAVP	9	16	4.12895	8	14	1400000000	6	49.4748	0
F13A1	P00488	Coagulation factor XIII A chain	Cancer-related genes, Candidate cardiovascular disease genes, Disease related genes, Enzymes, FDA approved drug targets, Plasma proteins, Predicted intracellular proteins, Predicted secreted proteins	Blood coagulation, Hemostasis	Acyltransferase, Transferase	ETSRTAFG	3	10	3.82544	8	14	1400000000	6	49.4748	0
F13A1	P00488	Coagulation factor XIII A chain	Cancer-related genes, Candidate cardiovascular disease genes, Disease related genes, Enzymes, FDA approved drug targets, Plasma proteins, Predicted intracellular proteins, Predicted secreted proteins	Blood coagulation, Hemostasis	Acyltransferase, Transferase	VIGRYPQE	105	112	3.71309	8	14	1400000000	6	49.4748	0
F13A1	P00488	Coagulation factor XIII A chain	Cancer-related genes, Candidate cardiovascular disease genes, Disease related genes, Enzymes, FDA approved drug targets, Plasma proteins, Predicted intracellular proteins, Predicted secreted proteins	Blood coagulation, Hemostasis	Acyltransferase, Transferase	GVMKSRSN	511	518	3.43392	8	14	1400000000	6	49.4748	0
FGB	P02675	Fibrinogen beta chain	Cancer-related genes, Candidate cardiovascular disease genes, Disease related genes, FDA approved drug targets, Plasma proteins, Predicted intracellular proteins, Predicted secreted proteins	Adaptive immunity, Blood coagulation, Hemostasis, Immunity, Innate immunity		ENLRSKIQ	203	210	3.86206	8	15	120000000000	3	37.479	0
FGB	P02675	Fibrinogen beta chain	Cancer-related genes, Candidate cardiovascular disease genes, Disease related genes, FDA approved drug targets, Plasma proteins, Predicted intracellular proteins, Predicted secreted proteins	Adaptive immunity, Blood coagulation, Hemostasis, Immunity, Innate immunity		FSARGHRP	41	48	3.63699	8	15	120000000000	3	37.479	1
FGB	P02675	Fibrinogen beta chain	Cancer-related genes, Candidate cardiovascular disease genes, Disease related genes, FDA approved drug targets, Plasma proteins, Predicted intracellular proteins, Predicted secreted proteins	Adaptive immunity, Blood coagulation, Hemostasis, Immunity, Innate immunity		QLTRMGPT	331	338	3.6029	8	15	120000000000	3	37.479	0
C1R	P00736	Complement C1r	Disease related genes, Enzymes, FDA approved drug targets, Plasma proteins, Predicted intracellular proteins, Predicted secreted proteins	Complement pathway, Immunity, Innate immunity	Hydrolase, Protease, Serine protease	EYPRSYPP	209	216	4.86608	8	7	14000000000	7	36.4706	0
C1R	P00736	Complement C1r	Disease related genes, Enzymes, FDA approved drug targets, Plasma proteins, Predicted intracellular proteins, Predicted secreted proteins	Complement pathway, Immunity, Innate immunity	Hydrolase, Protease, Serine protease	GQPRNLPN	377	384	4.07038	8	7	14000000000	7	36.4706	0
C1R	P00736	Complement C1r	Disease related genes, Enzymes, FDA approved drug targets, Plasma proteins, Predicted intracellular proteins, Predicted secreted proteins	Complement pathway, Immunity, Innate immunity	Hydrolase, Protease, Serine protease	IHGRGGGA	483	490	4.06597	8	7	14000000000	7	36.4706	0
C1R	P00736	Complement C1r	Disease related genes, Enzymes, FDA approved drug targets, Plasma proteins, Predicted intracellular proteins, Predicted secreted proteins	Complement pathway, Immunity, Innate immunity	Hydrolase, Protease, Serine protease	NWLRGKNR	622	629	3.86023	8	7	14000000000	7	36.4706	0
C1R	P00736	Complement C1r	Disease related genes, Enzymes, FDA approved drug targets, Plasma proteins, Predicted intracellular proteins, Predicted secreted proteins	Complement pathway, Immunity, Innate immunity	Hydrolase, Protease, Serine protease	MQTRAGSR	413	420	3.61124	8	7	14000000000	7	36.4706	0
C1R	P00736	Complement C1r	Disease related genes, Enzymes, FDA approved drug targets, Plasma proteins, Predicted intracellular proteins, Predicted secreted proteins	Complement pathway, Immunity, Innate immunity	Hydrolase, Protease, Serine protease	KIPRCLPV	443	450	3.50498	8	7	14000000000	7	36.4706	0
C1R	P00736	Complement C1r	Disease related genes, Enzymes, FDA approved drug targets, Plasma proteins, Predicted intracellular proteins, Predicted secreted proteins	Complement pathway, Immunity, Innate immunity	Hydrolase, Protease, Serine protease	PQPKTLDE	310	317	3.45308	8	7	14000000000	7	36.4706	0
F11	P03951	Coagulation factor XI	Candidate cardiovascular disease genes, Disease related genes, Enzymes, FDA approved drug targets, Plasma proteins, Predicted intracellular proteins, Predicted secreted proteins	Blood coagulation, Hemostasis	Heparin-binding, Hydrolase, Protease, Serine protease	RVNRTAAI	88	95	4.35807	8	11	4400000000	5	36.1345	0
F11	P03951	Coagulation factor XI	Candidate cardiovascular disease genes, Disease related genes, Enzymes, FDA approved drug targets, Plasma proteins, Predicted intracellular proteins, Predicted secreted proteins	Blood coagulation, Hemostasis	Heparin-binding, Hydrolase, Protease, Serine protease	SVAKSAQE	128	135	4.3016	8	11	4400000000	5	36.1345	0
F11	P03951	Coagulation factor XI	Candidate cardiovascular disease genes, Disease related genes, Enzymes, FDA approved drug targets, Plasma proteins, Predicted intracellular proteins, Predicted secreted proteins	Blood coagulation, Hemostasis	Heparin-binding, Hydrolase, Protease, Serine protease	IKPRIVGG	384	391	3.97966	8	11	4400000000	5	36.1345	1
F11	P03951	Coagulation factor XI	Candidate cardiovascular disease genes, Disease related genes, Enzymes, FDA approved drug targets, Plasma proteins, Predicted intracellular proteins, Predicted secreted proteins	Blood coagulation, Hemostasis	Heparin-binding, Hydrolase, Protease, Serine protease	LHGRGGIS	360	367	3.68418	8	11	4400000000	5	36.1345	0
F11	P03951	Coagulation factor XI	Candidate cardiovascular disease genes, Disease related genes, Enzymes, FDA approved drug targets, Plasma proteins, Predicted intracellular proteins, Predicted secreted proteins	Blood coagulation, Hemostasis	Heparin-binding, Hydrolase, Protease, Serine protease	TLPRVNRT	85	92	3.67848	8	11	4400000000	5	36.1345	0
C2	P06681	Complement C2	Disease related genes, Enzymes, Plasma proteins, Potential drug targets, Predicted intracellular proteins, Predicted secreted proteins	Complement pathway, Immunity, Innate immunity	Hydrolase, Protease, Serine protease	GAVRTGFR	159	166	4.39826	8	6	52000000000	7	35.6863	0
C2	P06681	Complement C2	Disease related genes, Enzymes, Plasma proteins, Potential drug targets, Predicted intracellular proteins, Predicted secreted proteins	Complement pathway, Immunity, Innate immunity	Hydrolase, Protease, Serine protease	FILRGSPV	121	128	4.38055	8	6	52000000000	7	35.6863	0
C2	P06681	Complement C2	Disease related genes, Enzymes, Plasma proteins, Potential drug targets, Predicted intracellular proteins, Predicted secreted proteins	Complement pathway, Immunity, Innate immunity	Hydrolase, Protease, Serine protease	RAPRSKVP	716	723	4.05062	8	6	52000000000	7	35.6863	0
C2	P06681	Complement C2	Disease related genes, Enzymes, Plasma proteins, Potential drug targets, Predicted intracellular proteins, Predicted secreted proteins	Complement pathway, Immunity, Innate immunity	Hydrolase, Protease, Serine protease	QIQRSGHL	246	253	3.88883	8	6	52000000000	7	35.6863	0
C2	P06681	Complement C2	Disease related genes, Enzymes, Plasma proteins, Potential drug targets, Predicted intracellular proteins, Predicted secreted proteins	Complement pathway, Immunity, Innate immunity	Hydrolase, Protease, Serine protease	GSPKTAVD	383	390	3.8797	8	6	52000000000	7	35.6863	0
C2	P06681	Complement C2	Disease related genes, Enzymes, Plasma proteins, Potential drug targets, Predicted intracellular proteins, Predicted secreted proteins	Complement pathway, Immunity, Innate immunity	Hydrolase, Protease, Serine protease	LALRRPQG	590	597	3.85387	8	6	52000000000	7	35.6863	0
C2	P06681	Complement C2	Disease related genes, Enzymes, Plasma proteins, Potential drug targets, Predicted intracellular proteins, Predicted secreted proteins	Complement pathway, Immunity, Innate immunity	Hydrolase, Protease, Serine protease	GATRSLSK	74	81	3.78955	8	6	52000000000	7	35.6863	0
IGF2	P01344	Insulin like growth factor 2	Cancer-related genes, Disease related genes, Plasma proteins, Predicted membrane proteins, Predicted secreted proteins, RAS pathway related proteins	Carbohydrate metabolism, Glucose metabolism, Osteogenesis	Growth factor, Hormone, Mitogen	ALLRARRG	132	139	5.31718	8	11	1700000000	5	33.6134	0
IGF2	P01344	Insulin like growth factor 2	Cancer-related genes, Disease related genes, Plasma proteins, Predicted membrane proteins, Predicted secreted proteins, RAS pathway related proteins	Carbohydrate metabolism, Glucose metabolism, Osteogenesis	Growth factor, Hormone, Mitogen	LRARRGHV	134	141	3.82545	8	11	1700000000	5	33.6134	0
IGF2	P01344	Insulin like growth factor 2	Cancer-related genes, Disease related genes, Plasma proteins, Predicted membrane proteins, Predicted secreted proteins, RAS pathway related proteins	Carbohydrate metabolism, Glucose metabolism, Osteogenesis	Growth factor, Hormone, Mitogen	PVGKFFQY	109	116	3.64578	8	11	1700000000	5	33.6134	0
IGF2	P01344	Insulin like growth factor 2	Cancer-related genes, Disease related genes, Plasma proteins, Predicted membrane proteins, Predicted secreted proteins, RAS pathway related proteins	Carbohydrate metabolism, Glucose metabolism, Osteogenesis	Growth factor, Hormone, Mitogen	QRLRRGLP	124	131	3.51461	8	11	1700000000	5	33.6134	0
IGF2	P01344	Insulin like growth factor 2	Cancer-related genes, Disease related genes, Plasma proteins, Predicted membrane proteins, Predicted secreted proteins, RAS pathway related proteins	Carbohydrate metabolism, Glucose metabolism, Osteogenesis	Growth factor, Hormone, Mitogen	RVSRRSRG	58	65	3.43327	8	11	1700000000	5	33.6134	0
CFB	P00751	Complement factor B	Disease related genes, Enzymes, Plasma proteins, Potential drug targets, Predicted intracellular proteins, Predicted secreted proteins	Complement alternate pathway, Immunity, Innate immunity	Hydrolase, Protease, Serine protease	GTTRALRL	602	609	4.40638	8	7	180000000000	5	31.7927	0
CFB	P00751	Complement factor B	Disease related genes, Enzymes, Plasma proteins, Potential drug targets, Predicted intracellular proteins, Predicted secreted proteins	Complement alternate pathway, Immunity, Innate immunity	Hydrolase, Protease, Serine protease	LTLRGSQR	195	202	4.29375	8	7	180000000000	5	31.7927	0
CFB	P00751	Complement factor B	Disease related genes, Enzymes, Plasma proteins, Potential drug targets, Predicted intracellular proteins, Predicted secreted proteins	Complement alternate pathway, Immunity, Innate immunity	Hydrolase, Protease, Serine protease	GWNRTRHV	376	383	4.27449	8	7	180000000000	5	31.7927	0
CFB	P00751	Complement factor B	Disease related genes, Enzymes, Plasma proteins, Potential drug targets, Predicted intracellular proteins, Predicted secreted proteins	Complement alternate pathway, Immunity, Innate immunity	Hydrolase, Protease, Serine protease	YTLRGSAN	135	142	3.81983	8	7	180000000000	5	31.7927	0
CFB	P00751	Complement factor B	Disease related genes, Enzymes, Plasma proteins, Potential drug targets, Predicted intracellular proteins, Predicted secreted proteins	Complement alternate pathway, Immunity, Innate immunity	Hydrolase, Protease, Serine protease	YWPRSPYY	114	121	3.59715	8	7	180000000000	5	31.7927	0
FGA	P02671	Fibrinogen alpha chain	Cancer-related genes, Candidate cardiovascular disease genes, Disease related genes, FDA approved drug targets, Plasma proteins, Predicted secreted proteins	Adaptive immunity, Blood coagulation, Hemostasis, Immunity, Innate immunity		STGKTFPG	524	531	3.91011	8	9	170000000000	4	31.6527	0
FGA	P02671	Fibrinogen alpha chain	Cancer-related genes, Candidate cardiovascular disease genes, Disease related genes, FDA approved drug targets, Plasma proteins, Predicted secreted proteins	Adaptive immunity, Blood coagulation, Hemostasis, Immunity, Innate immunity		GGVRGPRV	32	39	3.8081	8	9	170000000000	4	31.6527	1
FGA	P02671	Fibrinogen alpha chain	Cancer-related genes, Candidate cardiovascular disease genes, Disease related genes, FDA approved drug targets, Plasma proteins, Predicted secreted proteins	Adaptive immunity, Blood coagulation, Hemostasis, Immunity, Innate immunity		GHAKSRPV	622	629	3.66619	8	9	170000000000	4	31.6527	0
FGA	P02671	Fibrinogen alpha chain	Cancer-related genes, Candidate cardiovascular disease genes, Disease related genes, FDA approved drug targets, Plasma proteins, Predicted secreted proteins	Adaptive immunity, Blood coagulation, Hemostasis, Immunity, Innate immunity		EITRGGST	268	275	3.5557	8	9	170000000000	4	31.6527	0
AGT	P01019	Angiotensinogen	Candidate cardiovascular disease genes, Disease related genes, Plasma proteins, Predicted secreted proteins		Vasoactive, Vasoconstrictor	VLPRSLDF	234	241	4.34691	8	12	110000000000	3	30.3151	0
AGT	P01019	Angiotensinogen	Candidate cardiovascular disease genes, Disease related genes, Plasma proteins, Predicted secreted proteins		Vasoactive, Vasoconstrictor	LSPRTIHL	372	379	3.92023	8	12	110000000000	3	30.3151	0
AGT	P01019	Angiotensinogen	Candidate cardiovascular disease genes, Disease related genes, Plasma proteins, Predicted secreted proteins		Vasoactive, Vasoconstrictor	QLAKANAG	53	60	3.83514	8	12	110000000000	3	30.3151	0
F7	P08709	Coagulation factor VII	Candidate cardiovascular disease genes, Disease related genes, Enzymes, FDA approved drug targets, Plasma proteins, Predicted secreted proteins	Blood coagulation, Hemostasis	Hydrolase, Protease, Serine protease	GVAKASGG	23	30	4.83541	8	18	1500000000	3	29.8739	0
F7	P08709	Coagulation factor VII	Candidate cardiovascular disease genes, Disease related genes, Enzymes, FDA approved drug targets, Plasma proteins, Predicted secreted proteins	Blood coagulation, Hemostasis	Hydrolase, Protease, Serine protease	VLLRAPFP	459	466	3.95367	8	18	1500000000	3	29.8739	0
F7	P08709	Coagulation factor VII	Candidate cardiovascular disease genes, Disease related genes, Enzymes, FDA approved drug targets, Plasma proteins, Predicted secreted proteins	Blood coagulation, Hemostasis	Hydrolase, Protease, Serine protease	NVPRLMTQ	361	368	3.86928	8	18	1500000000	3	29.8739	0
VCAN	P13611	Versican	Disease related genes, Plasma proteins, Predicted intracellular proteins, Predicted secreted proteins			FLARAYGF	2401	2408	4.99812	8	6	5200000	15	29.8529	0
VCAN	P13611	Versican	Disease related genes, Plasma proteins, Predicted intracellular proteins, Predicted secreted proteins			VTARMILE	521	528	4.57238	8	6	5200000	15	29.8529	0
VCAN	P13611	Versican	Disease related genes, Plasma proteins, Predicted intracellular proteins, Predicted secreted proteins			AFARATEV	1561	1568	4.21197	8	6	5200000	15	29.8529	0
VCAN	P13611	Versican	Disease related genes, Plasma proteins, Predicted intracellular proteins, Predicted secreted proteins			TLPRSPAS	1823	1830	3.90277	8	6	5200000	15	29.8529	0
VCAN	P13611	Versican	Disease related genes, Plasma proteins, Predicted intracellular proteins, Predicted secreted proteins			FVNRVGHD	3215	3222	3.75282	8	6	5200000	15	29.8529	0
VCAN	P13611	Versican	Disease related genes, Plasma proteins, Predicted intracellular proteins, Predicted secreted proteins			ENAKTFGK	3303	3310	3.74482	8	6	5200000	15	29.8529	0
VCAN	P13611	Versican	Disease related genes, Plasma proteins, Predicted intracellular proteins, Predicted secreted proteins			FTIRFQPT	879	886	3.72379	8	6	5200000	15	29.8529	0
VCAN	P13611	Versican	Disease related genes, Plasma proteins, Predicted intracellular proteins, Predicted secreted proteins			LTPRIGPK	1122	1129	3.70219	8	6	5200000	15	29.8529	0
VCAN	P13611	Versican	Disease related genes, Plasma proteins, Predicted intracellular proteins, Predicted secreted proteins			TVARAQCG	309	316	3.69326	8	6	5200000	15	29.8529	0
VCAN	P13611	Versican	Disease related genes, Plasma proteins, Predicted intracellular proteins, Predicted secreted proteins			PIPRKSAT	2694	2701	3.65936	8	6	5200000	15	29.8529	0
VCAN	P13611	Versican	Disease related genes, Plasma proteins, Predicted intracellular proteins, Predicted secreted proteins			AYQRTYSM	3357	3364	3.58167	8	6	5200000	15	29.8529	0
VCAN	P13611	Versican	Disease related genes, Plasma proteins, Predicted intracellular proteins, Predicted secreted proteins			ETMRTTKI	1019	1026	3.56517	8	6	5200000	15	29.8529	0
VCAN	P13611	Versican	Disease related genes, Plasma proteins, Predicted intracellular proteins, Predicted secreted proteins			AEIRGFST	1919	1926	3.52789	8	6	5200000	15	29.8529	0
VCAN	P13611	Versican	Disease related genes, Plasma proteins, Predicted intracellular proteins, Predicted secreted proteins			FIQRHLPT	3329	3336	3.52345	8	6	5200000	15	29.8529	0
VCAN	P13611	Versican	Disease related genes, Plasma proteins, Predicted intracellular proteins, Predicted secreted proteins			ATPRQVVE	1622	1629	3.52236	8	6	5200000	15	29.8529	0
ATRN	O75882	Attractin	Plasma proteins, Predicted membrane proteins, Predicted secreted proteins	Inflammatory response	Receptor	KLPRASHK	338	345	4.40453	8	6	39000000000	6	29.5588	0
ATRN	O75882	Attractin	Plasma proteins, Predicted membrane proteins, Predicted secreted proteins	Inflammatory response	Receptor	LAGRSGGP	22	29	4.34334	8	6	39000000000	6	29.5588	0
ATRN	O75882	Attractin	Plasma proteins, Predicted membrane proteins, Predicted secreted proteins	Inflammatory response	Receptor	PLNRSVNN	381	388	4.07059	8	6	39000000000	6	29.5588	0
ATRN	O75882	Attractin	Plasma proteins, Predicted membrane proteins, Predicted secreted proteins	Inflammatory response	Receptor	VVVRYGHS	389	396	4.00225	8	6	39000000000	6	29.5588	0
ATRN	O75882	Attractin	Plasma proteins, Predicted membrane proteins, Predicted secreted proteins	Inflammatory response	Receptor	GAVRNRKQ	1412	1419	3.91267	8	6	39000000000	6	29.5588	0
ATRN	O75882	Attractin	Plasma proteins, Predicted membrane proteins, Predicted secreted proteins	Inflammatory response	Receptor	LTPKAKEQ	434	441	3.65969	8	6	39000000000	6	29.5588	0
F10	P00742	Coagulation factor X	Candidate cardiovascular disease genes, Disease related genes, Enzymes, FDA approved drug targets, Plasma proteins, Predicted secreted proteins	Blood coagulation, Hemostasis	Hydrolase, Protease, Serine protease	GLPKAKSH	470	477	3.94911	8	13	16000000000	3	27.6471	0
F10	P00742	Coagulation factor X	Candidate cardiovascular disease genes, Disease related genes, Enzymes, FDA approved drug targets, Plasma proteins, Predicted secreted proteins	Blood coagulation, Hemostasis	Hydrolase, Protease, Serine protease	GFGRTHEK	363	370	3.86449	8	13	16000000000	3	27.6471	0
F10	P00742	Coagulation factor X	Candidate cardiovascular disease genes, Disease related genes, Enzymes, FDA approved drug targets, Plasma proteins, Predicted secreted proteins	Blood coagulation, Hemostasis	Hydrolase, Protease, Serine protease	ITFRMNVA	332	339	3.71549	8	13	16000000000	3	27.6471	0
AZGP1	P25311	Alpha-2-glycoprotein 1, zinc-binding	Cancer-related genes, Plasma proteins, Predicted intracellular proteins, Predicted secreted proteins			YVQRAKAY	174	181	4.13335	8	7	160000000000	4	25.2101	0
AZGP1	P25311	Alpha-2-glycoprotein 1, zinc-binding	Cancer-related genes, Plasma proteins, Predicted intracellular proteins, Predicted secreted proteins			ENNRSSGA	126	133	3.79926	8	7	160000000000	4	25.2101	0
AZGP1	P25311	Alpha-2-glycoprotein 1, zinc-binding	Cancer-related genes, Plasma proteins, Predicted intracellular proteins, Predicted secreted proteins			ATLRKYLK	188	195	3.48866	8	7	160000000000	4	25.2101	0
AZGP1	P25311	Alpha-2-glycoprotein 1, zinc-binding	Cancer-related genes, Plasma proteins, Predicted intracellular proteins, Predicted secreted proteins			QRAKAYLE	176	183	3.43425	8	7	160000000000	4	25.2101	0
ITIH1	P19827	Inter-alpha-trypsin inhibitor heavy chain 1	Plasma proteins, Predicted intracellular proteins, Predicted secreted proteins		Protease inhibitor, Serine protease inhibitor	GLVRASGR	134	141	5.12183	8	5	31000000000	6	24.5798	0
ITIH1	P19827	Inter-alpha-trypsin inhibitor heavy chain 1	Plasma proteins, Predicted intracellular proteins, Predicted secreted proteins		Protease inhibitor, Serine protease inhibitor	ATGRSKSS	31	38	4.30703	8	5	31000000000	6	24.5798	0
ITIH1	P19827	Inter-alpha-trypsin inhibitor heavy chain 1	Plasma proteins, Predicted intracellular proteins, Predicted secreted proteins		Protease inhibitor, Serine protease inhibitor	LGPRRTFV	637	644	4.22401	8	5	31000000000	6	24.5798	0
ITIH1	P19827	Inter-alpha-trypsin inhibitor heavy chain 1	Plasma proteins, Predicted intracellular proteins, Predicted secreted proteins		Protease inhibitor, Serine protease inhibitor	NKARSPGQ	717	724	3.95994	8	5	31000000000	6	24.5798	0
ITIH1	P19827	Inter-alpha-trypsin inhibitor heavy chain 1	Plasma proteins, Predicted intracellular proteins, Predicted secreted proteins		Protease inhibitor, Serine protease inhibitor	DFVRGFSL	357	364	3.64789	8	5	31000000000	6	24.5798	0
ITIH1	P19827	Inter-alpha-trypsin inhibitor heavy chain 1	Plasma proteins, Predicted intracellular proteins, Predicted secreted proteins		Protease inhibitor, Serine protease inhibitor	MGPRGLLL	5	12	3.48882	8	5	31000000000	6	24.5798	0
F12	P00748	Coagulation factor XII	Candidate cardiovascular disease genes, Disease related genes, Enzymes, FDA approved drug targets, Plasma proteins, Predicted secreted proteins	Blood coagulation, Fibrinolysis, Hemostasis	Hydrolase, Protease, Serine protease	GLARTTLS	227	234	4.33185	8	12	6600000000	3	24.4433	0
F12	P00748	Coagulation factor XII	Candidate cardiovascular disease genes, Disease related genes, Enzymes, FDA approved drug targets, Plasma proteins, Predicted secreted proteins	Blood coagulation, Fibrinolysis, Hemostasis	Hydrolase, Protease, Serine protease	VALRGAHP	378	385	4.2386	8	12	6600000000	3	24.4433	0
F12	P00748	Coagulation factor XII	Candidate cardiovascular disease genes, Disease related genes, Enzymes, FDA approved drug targets, Plasma proteins, Predicted secreted proteins	Blood coagulation, Fibrinolysis, Hemostasis	Hydrolase, Protease, Serine protease	QLLRFFHK	139	146	4.20322	8	12	6600000000	3	24.4433	0
KNG1	P01042	Kininogen 1	Disease related genes, Plasma proteins, Predicted secreted proteins	Blood coagulation, Hemostasis, Inflammatory response	Protease inhibitor, Thiol protease inhibitor, Vasoactive, Vasodilator	GHTRRHDW	424	431	3.82955	8	10	64000000000	3	24.2647	0
KNG1	P01042	Kininogen 1	Disease related genes, Plasma proteins, Predicted secreted proteins	Blood coagulation, Hemostasis, Inflammatory response	Protease inhibitor, Thiol protease inhibitor, Vasoactive, Vasodilator	DAAKAATG	98	105	3.82047	8	10	64000000000	3	24.2647	0
KNG1	P01042	Kininogen 1	Disease related genes, Plasma proteins, Predicted secreted proteins	Blood coagulation, Hemostasis, Inflammatory response	Protease inhibitor, Thiol protease inhibitor, Vasoactive, Vasodilator	GHQRGHGL	454	461	3.67418	8	10	64000000000	3	24.2647	0
GSN	P06396	Gelsolin	Cancer-related genes, Disease related genes, Plasma proteins, Predicted intracellular proteins, Predicted secreted proteins	Cilium biogenesis/degradation	Actin capping, Actin-binding	RVLRAQPV	623	630	4.57098	8	5	510000000000	5	24.2647	0
GSN	P06396	Gelsolin	Cancer-related genes, Disease related genes, Plasma proteins, Predicted intracellular proteins, Predicted secreted proteins	Cilium biogenesis/degradation	Actin capping, Actin-binding	LNGRAVQH	139	146	4.38751	8	5	510000000000	5	24.2647	0
GSN	P06396	Gelsolin	Cancer-related genes, Disease related genes, Plasma proteins, Predicted intracellular proteins, Predicted secreted proteins	Cilium biogenesis/degradation	Actin capping, Actin-binding	LPVRAATA	23	30	4.16154	8	5	510000000000	5	24.2647	0
GSN	P06396	Gelsolin	Cancer-related genes, Disease related genes, Plasma proteins, Predicted intracellular proteins, Predicted secreted proteins	Cilium biogenesis/degradation	Actin capping, Actin-binding	KIGRFVIE	675	682	3.82852	8	5	510000000000	5	24.2647	0
GSN	P06396	Gelsolin	Cancer-related genes, Disease related genes, Plasma proteins, Predicted intracellular proteins, Predicted secreted proteins	Cilium biogenesis/degradation	Actin capping, Actin-binding	VLPKAGAL	581	588	3.43338	8	5	510000000000	5	24.2647	0
AMBP	P02760	Alpha-1-microglobulin/bikunin precursor	Plasma proteins, Predicted intracellular proteins, Predicted secreted proteins	Host-virus interaction	Protease inhibitor, Serine protease inhibitor	LIPRVRRA	199	206	4.46805	8	7	71000000000	4	23.7535	0
AMBP	P02760	Alpha-1-microglobulin/bikunin precursor	Plasma proteins, Predicted intracellular proteins, Predicted secreted proteins	Host-virus interaction	Protease inhibitor, Serine protease inhibitor	PRVRRAVL	201	208	3.79652	8	7	71000000000	4	23.7535	0
AMBP	P02760	Alpha-1-microglobulin/bikunin precursor	Plasma proteins, Predicted intracellular proteins, Predicted secreted proteins	Host-virus interaction	Protease inhibitor, Serine protease inhibitor	LYGRAPQL	150	157	3.79035	8	7	71000000000	4	23.7535	0
AMBP	P02760	Alpha-1-microglobulin/bikunin precursor	Plasma proteins, Predicted intracellular proteins, Predicted secreted proteins	Host-virus interaction	Protease inhibitor, Serine protease inhibitor	GPCRAFIQ	294	301	3.60548	8	7	71000000000	4	23.7535	0
HP	P00738	Haptoglobin	Cancer-related genes, Disease related genes, Enzymes, Plasma proteins, Potential drug targets, Predicted intracellular proteins, Predicted secreted proteins	Acute phase, Immunity	Antibiotic, Antimicrobial, Antioxidant, Serine protease homolog	WINKAVGD	133	140	3.74798	8	9	140000000000	3	23.5294	0
HP	P00738	Haptoglobin	Cancer-related genes, Disease related genes, Enzymes, Plasma proteins, Potential drug targets, Predicted intracellular proteins, Predicted secreted proteins	Acute phase, Immunity	Antibiotic, Antimicrobial, Antioxidant, Serine protease homolog	WINKAVGD	74	81	3.74798	8	9	140000000000	3	23.5294	0
HP	P00738	Haptoglobin	Cancer-related genes, Disease related genes, Enzymes, Plasma proteins, Potential drug targets, Predicted intracellular proteins, Predicted secreted proteins	Acute phase, Immunity	Antibiotic, Antimicrobial, Antioxidant, Serine protease homolog	GWGRNANF	283	290	3.69215	8	9	140000000000	3	23.5294	0
C9	P02748	Complement C9	Disease related genes, Plasma proteins, Predicted secreted proteins	Complement alternate pathway, Complement pathway, Cytolysis, Immunity, Innate immunity		KLLRGTVI	443	450	3.80682	8	9	97000000000	3	23.0042	0
C9	P02748	Complement C9	Disease related genes, Plasma proteins, Predicted secreted proteins	Complement alternate pathway, Complement pathway, Cytolysis, Immunity, Innate immunity		SLIRGGTR	427	434	3.78031	8	9	97000000000	3	23.0042	0
C9	P02748	Complement C9	Disease related genes, Plasma proteins, Predicted secreted proteins	Complement alternate pathway, Complement pathway, Cytolysis, Immunity, Innate immunity		GEGRAVNI	409	416	3.71044	8	9	97000000000	3	23.0042	0
MMP9	P14780	Matrix metallopeptidase 9	Cancer-related genes, Candidate cardiovascular disease genes, Disease related genes, Enzymes, FDA approved drug targets, Plasma proteins, Predicted secreted proteins	Collagen degradation	Hydrolase, Metalloprotease, Protease	LGPRRLDK	596	603	4.22401	8	10	57000000	5	22.9167	0
MMP9	P14780	Matrix metallopeptidase 9	Cancer-related genes, Candidate cardiovascular disease genes, Disease related genes, Enzymes, FDA approved drug targets, Plasma proteins, Predicted secreted proteins	Collagen degradation	Hydrolase, Metalloprotease, Protease	VDPRSASE	642	649	4.21002	8	10	57000000	5	22.9167	0
MMP9	P14780	Matrix metallopeptidase 9	Cancer-related genes, Candidate cardiovascular disease genes, Disease related genes, Enzymes, FDA approved drug targets, Plasma proteins, Predicted secreted proteins	Collagen degradation	Hydrolase, Metalloprotease, Protease	GDLRTNLT	33	40	3.5984	8	10	57000000	5	22.9167	0
MMP9	P14780	Matrix metallopeptidase 9	Cancer-related genes, Candidate cardiovascular disease genes, Disease related genes, Enzymes, FDA approved drug targets, Plasma proteins, Predicted secreted proteins	Collagen degradation	Hydrolase, Metalloprotease, Protease	EVDRMFPG	649	656	3.56613	8	10	57000000	5	22.9167	0
MMP9	P14780	Matrix metallopeptidase 9	Cancer-related genes, Candidate cardiovascular disease genes, Disease related genes, Enzymes, FDA approved drug targets, Plasma proteins, Predicted secreted proteins	Collagen degradation	Hydrolase, Metalloprotease, Protease	ALPRKLDS	562	569	3.53511	8	10	57000000	5	22.9167	0
SERPINF1	P36955	Serpin family F member 1	Cancer-related genes, Disease related genes, Plasma proteins, Predicted intracellular proteins, Predicted secreted proteins			KLARSTKE	191	198	4.2702	8	9	85000000000	3	22.584	0
SERPINF1	P36955	Serpin family F member 1	Cancer-related genes, Disease related genes, Plasma proteins, Predicted intracellular proteins, Predicted secreted proteins			AVLRYGLD	249	256	4.13838	8	9	85000000000	3	22.584	0
SERPINF1	P36955	Serpin family F member 1	Cancer-related genes, Disease related genes, Plasma proteins, Predicted intracellular proteins, Predicted secreted proteins			TRPRVLTG	164	171	3.50047	8	9	85000000000	3	22.584	0
EGFR	P00533	Epidermal growth factor receptor	Cancer-related genes, Disease related genes, Enzymes, FDA approved drug targets, Plasma proteins, Predicted intracellular proteins, Predicted membrane proteins, Predicted secreted proteins, RAS pathway related proteins	Host-virus interaction	Developmental protein, Host cell receptor for virus entry, Kinase, Receptor, Transferase, Tyrosine-protein kinase	LGLRSLKE	448	455	4.2986	8	9	93000000	5	22.0588	0
EGFR	P00533	Epidermal growth factor receptor	Cancer-related genes, Disease related genes, Enzymes, FDA approved drug targets, Plasma proteins, Predicted intracellular proteins, Predicted membrane proteins, Predicted secreted proteins, RAS pathway related proteins	Host-virus interaction	Developmental protein, Host cell receptor for virus entry, Kinase, Receptor, Transferase, Tyrosine-protein kinase	SLQRMFNN	50	57	3.91991	8	9	93000000	5	22.0588	0
EGFR	P00533	Epidermal growth factor receptor	Cancer-related genes, Disease related genes, Enzymes, FDA approved drug targets, Plasma proteins, Predicted intracellular proteins, Predicted membrane proteins, Predicted secreted proteins, RAS pathway related proteins	Host-virus interaction	Developmental protein, Host cell receptor for virus entry, Kinase, Receptor, Transferase, Tyrosine-protein kinase	EYLRVAPQ	1196	1203	3.65403	8	9	93000000	5	22.0588	0
EGFR	P00533	Epidermal growth factor receptor	Cancer-related genes, Disease related genes, Enzymes, FDA approved drug targets, Plasma proteins, Predicted intracellular proteins, Predicted membrane proteins, Predicted secreted proteins, RAS pathway related proteins	Host-virus interaction	Developmental protein, Host cell receptor for virus entry, Kinase, Receptor, Transferase, Tyrosine-protein kinase	RTLRRLLQ	677	684	3.6519	8	9	93000000	5	22.0588	0
EGFR	P00533	Epidermal growth factor receptor	Cancer-related genes, Disease related genes, Enzymes, FDA approved drug targets, Plasma proteins, Predicted intracellular proteins, Predicted membrane proteins, Predicted secreted proteins, RAS pathway related proteins	Host-virus interaction	Developmental protein, Host cell receptor for virus entry, Kinase, Receptor, Transferase, Tyrosine-protein kinase	LFMRRRHI	666	673	3.49702	8	9	93000000	5	22.0588	0
ITIH4	Q14624	Inter-alpha-trypsin inhibitor heavy chain family member 4	Cancer-related genes, Plasma proteins, Predicted intracellular proteins, Predicted secreted proteins	Acute phase	Protease inhibitor, Serine protease inhibitor	GLVKATGR	116	123	4.28516	8	5	53000000000	5	21.9538	0
ITIH4	Q14624	Inter-alpha-trypsin inhibitor heavy chain family member 4	Cancer-related genes, Plasma proteins, Predicted intracellular proteins, Predicted secreted proteins	Acute phase	Protease inhibitor, Serine protease inhibitor	DVDRAISG	242	249	3.61638	8	5	53000000000	5	21.9538	0
ITIH4	Q14624	Inter-alpha-trypsin inhibitor heavy chain family member 4	Cancer-related genes, Plasma proteins, Predicted intracellular proteins, Predicted secreted proteins	Acute phase	Protease inhibitor, Serine protease inhibitor	AHIRFKPT	211	218	3.5293	8	5	53000000000	5	21.9538	0
ITIH4	Q14624	Inter-alpha-trypsin inhibitor heavy chain family member 4	Cancer-related genes, Plasma proteins, Predicted intracellular proteins, Predicted secreted proteins	Acute phase	Protease inhibitor, Serine protease inhibitor	AKGKSAGL	110	117	3.52057	8	5	53000000000	5	21.9538	0
ITIH4	Q14624	Inter-alpha-trypsin inhibitor heavy chain family member 4	Cancer-related genes, Plasma proteins, Predicted intracellular proteins, Predicted secreted proteins	Acute phase	Protease inhibitor, Serine protease inhibitor	ATGRNMEQ	120	127	3.45262	8	5	53000000000	5	21.9538	0
CFH	P08603	Complement factor H	Cancer-related genes, Disease related genes, Plasma proteins, Predicted secreted proteins	Complement alternate pathway, Host-virus interaction, Immunity, Innate immunity		MNARTKND	515	522	4.26051	8	6	110000000000	4	21.7647	0
CFH	P08603	Complement factor H	Cancer-related genes, Disease related genes, Plasma proteins, Predicted secreted proteins	Complement alternate pathway, Host-virus interaction, Immunity, Innate immunity		ALPKAQTT	421	428	4.01733	8	6	110000000000	4	21.7647	0
CFH	P08603	Complement factor H	Cancer-related genes, Disease related genes, Plasma proteins, Predicted secreted proteins	Complement alternate pathway, Host-virus interaction, Immunity, Innate immunity		PTPRCIRV	438	445	3.98216	8	6	110000000000	4	21.7647	0
CFH	P08603	Complement factor H	Cancer-related genes, Disease related genes, Plasma proteins, Predicted secreted proteins	Complement alternate pathway, Host-virus interaction, Immunity, Innate immunity		NYGRKFVQ	401	408	3.65475	8	6	110000000000	4	21.7647	0
ADAMTS13	Q76LX8	ADAM metallopeptidase with thrombospondin type 1 motif 13	Disease related genes, Enzymes, Plasma proteins, Potential drug targets, Predicted intracellular proteins, Predicted secreted proteins	Blood coagulation, Hemostasis	Hydrolase, Metalloprotease, Protease	GVVRRILY	969	976	5.02563	8	4	38000000	11	21.5686	0
ADAMTS13	Q76LX8	ADAM metallopeptidase with thrombospondin type 1 motif 13	Disease related genes, Enzymes, Plasma proteins, Potential drug targets, Predicted intracellular proteins, Predicted secreted proteins	Blood coagulation, Hemostasis	Hydrolase, Metalloprotease, Protease	GIQRRRDT	1091	1098	4.58356	8	4	38000000	11	21.5686	0
ADAMTS13	Q76LX8	ADAM metallopeptidase with thrombospondin type 1 motif 13	Disease related genes, Enzymes, Plasma proteins, Potential drug targets, Predicted intracellular proteins, Predicted secreted proteins	Blood coagulation, Hemostasis	Hydrolase, Metalloprotease, Protease	AAPRAGLA	254	261	4.55557	8	4	38000000	11	21.5686	1
ADAMTS13	Q76LX8	ADAM metallopeptidase with thrombospondin type 1 motif 13	Disease related genes, Enzymes, Plasma proteins, Potential drug targets, Predicted intracellular proteins, Predicted secreted proteins	Blood coagulation, Hemostasis	Hydrolase, Metalloprotease, Protease	GTARRSVA	1031	1038	4.54836	8	4	38000000	11	21.5686	0
ADAMTS13	Q76LX8	ADAM metallopeptidase with thrombospondin type 1 motif 13	Disease related genes, Enzymes, Plasma proteins, Potential drug targets, Predicted intracellular proteins, Predicted secreted proteins	Blood coagulation, Hemostasis	Hydrolase, Metalloprotease, Protease	GSIRTGAQ	885	892	3.9405	8	4	38000000	11	21.5686	0
ADAMTS13	Q76LX8	ADAM metallopeptidase with thrombospondin type 1 motif 13	Disease related genes, Enzymes, Plasma proteins, Potential drug targets, Predicted intracellular proteins, Predicted secreted proteins	Blood coagulation, Hemostasis	Hydrolase, Metalloprotease, Protease	PQPRRLLP	1173	1180	3.93818	8	4	38000000	11	21.5686	1
ADAMTS13	Q76LX8	ADAM metallopeptidase with thrombospondin type 1 motif 13	Disease related genes, Enzymes, Plasma proteins, Potential drug targets, Predicted intracellular proteins, Predicted secreted proteins	Blood coagulation, Hemostasis	Hydrolase, Metalloprotease, Protease	QRQRRAAG	70	77	3.90137	8	4	38000000	11	21.5686	0
ADAMTS13	Q76LX8	ADAM metallopeptidase with thrombospondin type 1 motif 13	Disease related genes, Enzymes, Plasma proteins, Potential drug targets, Predicted intracellular proteins, Predicted secreted proteins	Blood coagulation, Hemostasis	Hydrolase, Metalloprotease, Protease	TAGRAREY	563	570	3.80609	8	4	38000000	11	21.5686	0
ADAMTS13	Q76LX8	ADAM metallopeptidase with thrombospondin type 1 motif 13	Disease related genes, Enzymes, Plasma proteins, Potential drug targets, Predicted intracellular proteins, Predicted secreted proteins	Blood coagulation, Hemostasis	Hydrolase, Metalloprotease, Protease	GFLKAQAS	1393	1400	3.70761	8	4	38000000	11	21.5686	0
ADAMTS13	Q76LX8	ADAM metallopeptidase with thrombospondin type 1 motif 13	Disease related genes, Enzymes, Plasma proteins, Potential drug targets, Predicted intracellular proteins, Predicted secreted proteins	Blood coagulation, Hemostasis	Hydrolase, Metalloprotease, Protease	QPLRSSPG	456	463	3.68575	8	4	38000000	11	21.5686	0
ADAMTS13	Q76LX8	ADAM metallopeptidase with thrombospondin type 1 motif 13	Disease related genes, Enzymes, Plasma proteins, Potential drug targets, Predicted intracellular proteins, Predicted secreted proteins	Blood coagulation, Hemostasis	Hydrolase, Metalloprotease, Protease	APGRTTAT	1146	1153	3.47824	8	4	38000000	11	21.5686	0
CPB2	Q96IY4	Carboxypeptidase B2	Enzymes, FDA approved drug targets, Plasma proteins, Predicted secreted proteins	Blood coagulation, Fibrinolysis, Hemostasis	Carboxypeptidase, Hydrolase, Metalloprotease, Protease	RKNRSFYA	239	246	4.11001	8	10	14000000000	3	21.4916	0
CPB2	Q96IY4	Carboxypeptidase B2	Enzymes, FDA approved drug targets, Plasma proteins, Predicted secreted proteins	Blood coagulation, Fibrinolysis, Hemostasis	Carboxypeptidase, Hydrolase, Metalloprotease, Protease	VSPRASAS	111	118	4.06179	8	10	14000000000	3	21.4916	1
CPB2	Q96IY4	Carboxypeptidase B2	Enzymes, FDA approved drug targets, Plasma proteins, Predicted secreted proteins	Blood coagulation, Fibrinolysis, Hemostasis	Carboxypeptidase, Hydrolase, Metalloprotease, Protease	SYTRSKSK	321	328	3.562	8	10	14000000000	3	21.4916	0
PLG	P00747	Plasminogen	Cancer-related genes, Candidate cardiovascular disease genes, Disease related genes, Enzymes, FDA approved drug targets, Plasma proteins, Predicted secreted proteins	Blood coagulation, Fibrinolysis, Hemostasis, Tissue remodeling	Hydrolase, Protease, Serine protease	IIIRMRDV	84	91	4.66949	8	6	41000000000	4	19.8039	0
PLG	P00747	Plasminogen	Cancer-related genes, Candidate cardiovascular disease genes, Disease related genes, Enzymes, FDA approved drug targets, Plasma proteins, Predicted secreted proteins	Blood coagulation, Fibrinolysis, Hemostasis, Tissue remodeling	Hydrolase, Protease, Serine protease	TNPRAGLE	520	527	4.37273	8	6	41000000000	4	19.8039	0
PLG	P00747	Plasminogen	Cancer-related genes, Candidate cardiovascular disease genes, Disease related genes, Enzymes, FDA approved drug targets, Plasma proteins, Predicted secreted proteins	Blood coagulation, Fibrinolysis, Hemostasis, Tissue remodeling	Hydrolase, Protease, Serine protease	GNGKGYRG	484	491	3.82422	8	6	41000000000	4	19.8039	0
PLG	P00747	Plasminogen	Cancer-related genes, Candidate cardiovascular disease genes, Disease related genes, Enzymes, FDA approved drug targets, Plasma proteins, Predicted secreted proteins	Blood coagulation, Fibrinolysis, Hemostasis, Tissue remodeling	Hydrolase, Protease, Serine protease	DIPRCTTP	258	265	3.55552	8	6	41000000000	4	19.8039	0
ACE	P12821	Angiotensin I converting enzyme	Candidate cardiovascular disease genes, CD markers, Disease related genes, Enzymes, FDA approved drug targets, Plasma proteins, Predicted intracellular proteins, Predicted membrane proteins, Predicted secreted proteins		Carboxypeptidase, Hydrolase, Metalloprotease, Protease	PVPRTQGD	1103	1110	5.527	8	8	92000000	5	19.6954	0
ACE	P12821	Angiotensin I converting enzyme	Candidate cardiovascular disease genes, CD markers, Disease related genes, Enzymes, FDA approved drug targets, Plasma proteins, Predicted intracellular proteins, Predicted membrane proteins, Predicted secreted proteins		Carboxypeptidase, Hydrolase, Metalloprotease, Protease	ALHRRYGD	261	268	4.07479	8	8	92000000	5	19.6954	0
ACE	P12821	Angiotensin I converting enzyme	Candidate cardiovascular disease genes, CD markers, Disease related genes, Enzymes, FDA approved drug targets, Plasma proteins, Predicted intracellular proteins, Predicted membrane proteins, Predicted secreted proteins		Carboxypeptidase, Hydrolase, Metalloprotease, Protease	ASGRRGPG	4	11	3.84657	8	8	92000000	5	19.6954	0
ACE	P12821	Angiotensin I converting enzyme	Candidate cardiovascular disease genes, CD markers, Disease related genes, Enzymes, FDA approved drug targets, Plasma proteins, Predicted intracellular proteins, Predicted membrane proteins, Predicted secreted proteins		Carboxypeptidase, Hydrolase, Metalloprotease, Protease	WYLRTKYQ	493	500	3.76406	8	8	92000000	5	19.6954	0
ACE	P12821	Angiotensin I converting enzyme	Candidate cardiovascular disease genes, CD markers, Disease related genes, Enzymes, FDA approved drug targets, Plasma proteins, Predicted intracellular proteins, Predicted membrane proteins, Predicted secreted proteins		Carboxypeptidase, Hydrolase, Metalloprotease, Protease	ENARRQEE	78	85	3.48003	8	8	92000000	5	19.6954	0
HRG	P04196	Histidine rich glycoprotein	Disease related genes, Plasma proteins, Predicted secreted proteins	Angiogenesis, Blood coagulation, Chemotaxis, Fibrinolysis, Hemostasis	Heparin-binding	GHLRRRGP	436	443	4.83115	8	8	30000000000	3	18.3403	0
HRG	P04196	Histidine rich glycoprotein	Disease related genes, Plasma proteins, Predicted secreted proteins	Angiogenesis, Blood coagulation, Chemotaxis, Fibrinolysis, Hemostasis	Heparin-binding	ARVRGGEG	184	191	3.86982	8	8	30000000000	3	18.3403	0
HRG	P04196	Histidine rich glycoprotein	Disease related genes, Plasma proteins, Predicted secreted proteins	Angiogenesis, Blood coagulation, Chemotaxis, Fibrinolysis, Hemostasis	Heparin-binding	LINKRRRD	37	44	3.85674	8	8	30000000000	3	18.3403	0
MAN2B2	Q9Y2E5	Mannosidase alpha class 2B member 2	Enzymes, Plasma proteins, Predicted secreted proteins		Glycosidase, Hydrolase	PAPRGHLD	392	399	4.09345	8	5	11000000	9	18.1513	0
MAN2B2	Q9Y2E5	Mannosidase alpha class 2B member 2	Enzymes, Plasma proteins, Predicted secreted proteins		Glycosidase, Hydrolase	QFGRRLRR	564	571	3.89848	8	5	11000000	9	18.1513	0
MAN2B2	Q9Y2E5	Mannosidase alpha class 2B member 2	Enzymes, Plasma proteins, Predicted secreted proteins		Glycosidase, Hydrolase	GPGRHRGD	972	979	3.77886	8	5	11000000	9	18.1513	0
MAN2B2	Q9Y2E5	Mannosidase alpha class 2B member 2	Enzymes, Plasma proteins, Predicted secreted proteins		Glycosidase, Hydrolase	YAIRSRLT	678	685	3.67644	8	5	11000000	9	18.1513	0
MAN2B2	Q9Y2E5	Mannosidase alpha class 2B member 2	Enzymes, Plasma proteins, Predicted secreted proteins		Glycosidase, Hydrolase	RTVRVTQE	609	616	3.57425	8	5	11000000	9	18.1513	0
MAN2B2	Q9Y2E5	Mannosidase alpha class 2B member 2	Enzymes, Plasma proteins, Predicted secreted proteins		Glycosidase, Hydrolase	RRLRRRTS	567	574	3.55508	8	5	11000000	9	18.1513	0
MAN2B2	Q9Y2E5	Mannosidase alpha class 2B member 2	Enzymes, Plasma proteins, Predicted secreted proteins		Glycosidase, Hydrolase	LRQRSALA	834	841	3.53535	8	5	11000000	9	18.1513	0
MAN2B2	Q9Y2E5	Mannosidase alpha class 2B member 2	Enzymes, Plasma proteins, Predicted secreted proteins		Glycosidase, Hydrolase	QSNRTVRV	606	613	3.50351	8	5	11000000	9	18.1513	0
MAN2B2	Q9Y2E5	Mannosidase alpha class 2B member 2	Enzymes, Plasma proteins, Predicted secreted proteins		Glycosidase, Hydrolase	FSNRSGFY	224	231	3.47935	8	5	11000000	9	18.1513	0
PON1	P27169	Paraoxonase 1	Cancer-related genes, Candidate cardiovascular disease genes, Disease related genes, Enzymes, Plasma proteins, Potential drug targets, Predicted secreted proteins, Transporters		Hydrolase	PGIKSFNP	72	79	3.67639	8	12	24000000000	2	17.57	0
PON1	P27169	Paraoxonase 1	Cancer-related genes, Candidate cardiovascular disease genes, Disease related genes, Enzymes, Plasma proteins, Potential drug targets, Predicted secreted proteins, Transporters		Hydrolase	ALFRNHQS	15	22	3.43724	8	12	24000000000	2	17.57	0
A1BG	P04217	Alpha-1-B glycoprotein	Plasma proteins, Predicted intracellular proteins, Predicted secreted proteins			LVPRSSTS	251	258	4.86482	8	5	49000000000	4	17.395	0
A1BG	P04217	Alpha-1-B glycoprotein	Plasma proteins, Predicted intracellular proteins, Predicted secreted proteins			GVLRGVTF	141	148	4.57312	8	5	49000000000	4	17.395	0
A1BG	P04217	Alpha-1-B glycoprotein	Plasma proteins, Predicted intracellular proteins, Predicted secreted proteins			KTVRTPGA	444	451	3.95884	8	5	49000000000	4	17.395	0
A1BG	P04217	Alpha-1-B glycoprotein	Plasma proteins, Predicted intracellular proteins, Predicted secreted proteins			PQLRATWS	403	410	3.92167	8	5	49000000000	4	17.395	0
C5	P01031	Complement C5	Disease related genes, FDA approved drug targets, Plasma proteins, Predicted secreted proteins	Complement alternate pathway, Complement pathway, Cytolysis, Immunity, Inflammatory response, Innate immunity		GVQRGAKK	611	618	4.66605	8	5	46000000000	4	17.3109	0
C5	P01031	Complement C5	Disease related genes, FDA approved drug targets, Plasma proteins, Predicted secreted proteins	Complement alternate pathway, Complement pathway, Cytolysis, Immunity, Inflammatory response, Innate immunity		SQLRANIS	736	743	4.12896	8	5	46000000000	4	17.3109	0
C5	P01031	Complement C5	Disease related genes, FDA approved drug targets, Plasma proteins, Predicted secreted proteins	Complement alternate pathway, Complement pathway, Cytolysis, Immunity, Inflammatory response, Innate immunity		LRPRRTLQ	673	680	3.812	8	5	46000000000	4	17.3109	0
C5	P01031	Complement C5	Disease related genes, FDA approved drug targets, Plasma proteins, Predicted secreted proteins	Complement alternate pathway, Complement pathway, Cytolysis, Immunity, Inflammatory response, Innate immunity		KTLRVVPE	925	932	3.48893	8	5	46000000000	4	17.3109	0
CPN1	P15169	Carboxypeptidase N subunit 1	Disease related genes, Enzymes, Plasma proteins, Potential drug targets, Predicted intracellular proteins, Predicted secreted proteins		Carboxypeptidase, Hydrolase, Metalloprotease, Protease	HGVRAKVQ	433	440	4.3437	8	4	22000000000	5	16.8067	0
CPN1	P15169	Carboxypeptidase N subunit 1	Disease related genes, Enzymes, Plasma proteins, Potential drug targets, Predicted intracellular proteins, Predicted secreted proteins		Carboxypeptidase, Hydrolase, Metalloprotease, Protease	DLNRNFPD	158	165	3.96483	8	4	22000000000	5	16.8067	0
CPN1	P15169	Carboxypeptidase N subunit 1	Disease related genes, Enzymes, Plasma proteins, Potential drug targets, Predicted intracellular proteins, Predicted secreted proteins		Carboxypeptidase, Hydrolase, Metalloprotease, Protease	HRVRGVRR	232	239	3.88263	8	4	22000000000	5	16.8067	0
CPN1	P15169	Carboxypeptidase N subunit 1	Disease related genes, Enzymes, Plasma proteins, Potential drug targets, Predicted intracellular proteins, Predicted secreted proteins		Carboxypeptidase, Hydrolase, Metalloprotease, Protease	RGVRRTAS	235	242	3.54292	8	4	22000000000	5	16.8067	0
CPN1	P15169	Carboxypeptidase N subunit 1	Disease related genes, Enzymes, Plasma proteins, Potential drug targets, Predicted intracellular proteins, Predicted secreted proteins		Carboxypeptidase, Hydrolase, Metalloprotease, Protease	SPVRRAPS	423	430	3.53106	8	4	22000000000	5	16.8067	0
ITIH2	P19823	Inter-alpha-trypsin inhibitor heavy chain 2	Plasma proteins, Predicted secreted proteins		Protease inhibitor, Serine protease inhibitor	AQARAKGK	143	150	4.9508	8	5	22000000000	4	16.1345	0
ITIH2	P19823	Inter-alpha-trypsin inhibitor heavy chain 2	Plasma proteins, Predicted secreted proteins		Protease inhibitor, Serine protease inhibitor	TVGRALYA	136	143	4.63644	8	5	22000000000	4	16.1345	0
ITIH2	P19823	Inter-alpha-trypsin inhibitor heavy chain 2	Plasma proteins, Predicted secreted proteins		Protease inhibitor, Serine protease inhibitor	RYQRSLPG	51	58	3.84604	8	5	22000000000	4	16.1345	0
ITIH2	P19823	Inter-alpha-trypsin inhibitor heavy chain 2	Plasma proteins, Predicted secreted proteins		Protease inhibitor, Serine protease inhibitor	AENRRYQR	47	54	3.58212	8	5	22000000000	4	16.1345	0
MASP2	O00187	Mannan binding lectin serine peptidase 2	Disease related genes, Enzymes, Plasma proteins, Potential drug targets, Predicted secreted proteins	Complement pathway, Immunity, Innate immunity	Hydrolase, Protease, Serine protease	LSARTTGG	436	443	4.31566	8	5	880000000	5	15.9664	0
MASP2	O00187	Mannan binding lectin serine peptidase 2	Disease related genes, Enzymes, Plasma proteins, Potential drug targets, Predicted secreted proteins	Complement pathway, Immunity, Innate immunity	Hydrolase, Protease, Serine protease	LTQRGFLA	575	582	4.02015	8	5	880000000	5	15.9664	0
MASP2	O00187	Mannan binding lectin serine peptidase 2	Disease related genes, Enzymes, Plasma proteins, Potential drug targets, Predicted secreted proteins	Complement pathway, Immunity, Innate immunity	Hydrolase, Protease, Serine protease	TGGRIYGG	441	448	3.69975	8	5	880000000	5	15.9664	0
MASP2	O00187	Mannan binding lectin serine peptidase 2	Disease related genes, Enzymes, Plasma proteins, Potential drug targets, Predicted secreted proteins	Complement pathway, Immunity, Innate immunity	Hydrolase, Protease, Serine protease	FLARNLMY	580	587	3.60935	8	5	880000000	5	15.9664	0
MASP2	O00187	Mannan binding lectin serine peptidase 2	Disease related genes, Enzymes, Plasma proteins, Potential drug targets, Predicted secreted proteins	Complement pathway, Immunity, Innate immunity	Hydrolase, Protease, Serine protease	GTLKRLSP	500	507	3.4357	8	5	880000000	5	15.9664	0
PGLYRP2	Q96PD5	Peptidoglycan recognition protein 2	Enzymes, Plasma proteins, Predicted membrane proteins, Predicted secreted proteins	Immunity	Hydrolase	PPPRTLPA	565	572	3.7507	8	4	160000000000	4	15.7563	0
PGLYRP2	Q96PD5	Peptidoglycan recognition protein 2	Enzymes, Plasma proteins, Predicted membrane proteins, Predicted secreted proteins	Immunity	Hydrolase	PDVRATSS	163	170	3.57937	8	4	160000000000	4	15.7563	0
PGLYRP2	Q96PD5	Peptidoglycan recognition protein 2	Enzymes, Plasma proteins, Predicted membrane proteins, Predicted secreted proteins	Immunity	Hydrolase	PGFRSNFR	312	319	3.56899	8	4	160000000000	4	15.7563	0
PGLYRP2	Q96PD5	Peptidoglycan recognition protein 2	Enzymes, Plasma proteins, Predicted membrane proteins, Predicted secreted proteins	Immunity	Hydrolase	SNFRRQNG	316	323	3.43512	8	4	160000000000	4	15.7563	0
CD14	P08571	CD14 molecule	Cancer-related genes, CD markers, Plasma proteins, Predicted secreted proteins	Immunity, Inflammatory response, Innate immunity		QVPKGLPA	290	297	3.75078	8	11	15000000000	2	15.7143	0
CD14	P08571	CD14 molecule	Cancer-related genes, CD markers, Plasma proteins, Predicted secreted proteins	Immunity, Inflammatory response, Innate immunity		ATGRSWLA	155	162	3.44807	8	11	15000000000	2	15.7143	0
TFPI	P10646	Tissue factor pathway inhibitor	Candidate cardiovascular disease genes, FDA approved drug targets, Plasma proteins, Predicted secreted proteins	Blood coagulation, Hemostasis	Protease inhibitor, Serine protease inhibitor	GICRGYIT	132	139	4.10351	8	17	95000000	2	15.119	0
TFPI	P10646	Tissue factor pathway inhibitor	Candidate cardiovascular disease genes, FDA approved drug targets, Plasma proteins, Predicted secreted proteins	Blood coagulation, Hemostasis	Protease inhibitor, Serine protease inhibitor	GLIKTKRK	279	286	3.66049	8	17	95000000	2	15.119	0
SERPING1	P05155	Serpin family G member 1	Candidate cardiovascular disease genes, Disease related genes, Plasma proteins, Predicted intracellular proteins, Predicted secreted proteins	Blood coagulation, Complement pathway, Fibrinolysis, Hemostasis, Immunity, Innate immunity	Protease inhibitor, Serine protease inhibitor	SVARTLLV	463	470	4.15127	8	6	38000000000	3	14.7059	0
SERPING1	P05155	Serpin family G member 1	Candidate cardiovascular disease genes, Disease related genes, Plasma proteins, Predicted intracellular proteins, Predicted secreted proteins	Blood coagulation, Complement pathway, Fibrinolysis, Hemostasis, Immunity, Innate immunity	Protease inhibitor, Serine protease inhibitor	SVFKAIME	377	384	3.70263	8	6	38000000000	3	14.7059	0
SERPING1	P05155	Serpin family G member 1	Candidate cardiovascular disease genes, Disease related genes, Plasma proteins, Predicted intracellular proteins, Predicted secreted proteins	Blood coagulation, Complement pathway, Fibrinolysis, Hemostasis, Immunity, Innate immunity	Protease inhibitor, Serine protease inhibitor	QALKGFTT	208	215	3.45995	8	6	38000000000	3	14.7059	0
PCSK9	Q8NBP7	Proprotein convertase subtilisin/kexin type 9	Disease related genes, Enzymes, FDA approved drug targets, Plasma proteins, Predicted secreted proteins	Apoptosis, Cholesterol metabolism, Lipid metabolism, Steroid metabolism, Sterol metabolism	Hydrolase, Protease, Serine protease	AVARCAPD	473	480	4.19161	8	5	300000000	5	14.6008	0
PCSK9	Q8NBP7	Proprotein convertase subtilisin/kexin type 9	Disease related genes, Enzymes, FDA approved drug targets, Plasma proteins, Predicted secreted proteins	Apoptosis, Cholesterol metabolism, Lipid metabolism, Steroid metabolism, Sterol metabolism	Hydrolase, Protease, Serine protease	RTARRLQA	93	100	4.18326	8	5	300000000	5	14.6008	0
PCSK9	Q8NBP7	Proprotein convertase subtilisin/kexin type 9	Disease related genes, Enzymes, FDA approved drug targets, Plasma proteins, Predicted secreted proteins	Apoptosis, Cholesterol metabolism, Lipid metabolism, Steroid metabolism, Sterol metabolism	Hydrolase, Protease, Serine protease	LRPRGQPN	579	586	4.03144	8	5	300000000	5	14.6008	0
PCSK9	Q8NBP7	Proprotein convertase subtilisin/kexin type 9	Disease related genes, Enzymes, FDA approved drug targets, Plasma proteins, Predicted secreted proteins	Apoptosis, Cholesterol metabolism, Lipid metabolism, Steroid metabolism, Sterol metabolism	Hydrolase, Protease, Serine protease	GPTRMATA	466	473	3.60938	8	5	300000000	5	14.6008	0
PCSK9	Q8NBP7	Proprotein convertase subtilisin/kexin type 9	Disease related genes, Enzymes, FDA approved drug targets, Plasma proteins, Predicted secreted proteins	Apoptosis, Cholesterol metabolism, Lipid metabolism, Steroid metabolism, Sterol metabolism	Hydrolase, Protease, Serine protease	QAARRGYL	101	108	3.56866	8	5	300000000	5	14.6008	0
C8A	P07357	Complement C8 alpha chain	Disease related genes, Plasma proteins, Potential drug targets, Predicted secreted proteins, Transporters	Complement alternate pathway, Complement pathway, Cytolysis, Immunity, Innate immunity		QNLRRALD	481	488	4.24082	8	4	3400000000	5	14.5308	0
C8A	P07357	Complement C8 alpha chain	Disease related genes, Plasma proteins, Potential drug targets, Predicted secreted proteins, Transporters	Complement alternate pathway, Complement pathway, Cytolysis, Immunity, Innate immunity		QRVRRAAT	26	33	4.17948	8	4	3400000000	5	14.5308	0
C8A	P07357	Complement C8 alpha chain	Disease related genes, Plasma proteins, Potential drug targets, Predicted secreted proteins, Transporters	Complement alternate pathway, Complement pathway, Cytolysis, Immunity, Innate immunity		EDVRAIDE	131	138	4.10391	8	4	3400000000	5	14.5308	0
C8A	P07357	Complement C8 alpha chain	Disease related genes, Plasma proteins, Potential drug targets, Predicted secreted proteins, Transporters	Complement alternate pathway, Complement pathway, Cytolysis, Immunity, Innate immunity		AQNRSTIT	435	442	4.07648	8	4	3400000000	5	14.5308	0
C8A	P07357	Complement C8 alpha chain	Disease related genes, Plasma proteins, Potential drug targets, Predicted secreted proteins, Transporters	Complement alternate pathway, Complement pathway, Cytolysis, Immunity, Innate immunity		IISRVRGG	419	426	3.71782	8	4	3400000000	5	14.5308	0
PROC	P04070	Protein C, inactivator of coagulation factors Va and VIIIa	Cancer-related genes, Candidate cardiovascular disease genes, Disease related genes, Enzymes, FDA approved drug targets, Plasma proteins, Predicted intracellular proteins, Predicted secreted proteins	Blood coagulation, Hemostasis	Hydrolase, Protease, Serine protease	KRNRTFVL	353	360	3.61299	8	368	6400000000	1	14.3347	0
CSF1	P09603	Colony stimulating factor 1	Cancer-related genes, Candidate cardiovascular disease genes, Disease related genes, Plasma proteins, Predicted intracellular proteins, Predicted membrane proteins, Predicted secreted proteins, RAS pathway related proteins	Immunity, Inflammatory response, Innate immunity	Cytokine, Growth factor	LYPKAIPS	192	199	4.37963	8	9	17000000	4	14.2857	0
CSF1	P09603	Colony stimulating factor 1	Cancer-related genes, Candidate cardiovascular disease genes, Disease related genes, Plasma proteins, Predicted intracellular proteins, Predicted membrane proteins, Predicted secreted proteins, RAS pathway related proteins	Immunity, Inflammatory response, Innate immunity	Cytokine, Growth factor	ALPRVGPV	366	373	3.8744	8	9	17000000	4	14.2857	0
CSF1	P09603	Colony stimulating factor 1	Cancer-related genes, Candidate cardiovascular disease genes, Disease related genes, Plasma proteins, Predicted intracellular proteins, Predicted membrane proteins, Predicted secreted proteins, RAS pathway related proteins	Immunity, Inflammatory response, Innate immunity	Cytokine, Growth factor	LASRSITE	26	33	3.70882	8	9	17000000	4	14.2857	0
CSF1	P09603	Colony stimulating factor 1	Cancer-related genes, Candidate cardiovascular disease genes, Disease related genes, Plasma proteins, Predicted intracellular proteins, Predicted membrane proteins, Predicted secreted proteins, RAS pathway related proteins	Immunity, Inflammatory response, Innate immunity	Cytokine, Growth factor	PLPRFNSV	467	474	3.63075	8	9	17000000	4	14.2857	0
F9	P00740	Coagulation factor IX	Candidate cardiovascular disease genes, Disease related genes, Enzymes, FDA approved drug targets, Plasma proteins, Predicted secreted proteins	Blood coagulation, Hemostasis	Hydrolase, Protease, Serine protease	HKGRSALV	361	368	4.0541	8	10	11000000000	2	14.1737	1
F9	P00740	Coagulation factor IX	Candidate cardiovascular disease genes, Disease related genes, Enzymes, FDA approved drug targets, Plasma proteins, Predicted secreted proteins	Blood coagulation, Hemostasis	Hydrolase, Protease, Serine protease	GWGRVFHK	355	362	4.00752	8	10	11000000000	2	14.1737	0
IGF1	P05019	Insulin like growth factor 1	Disease related genes, Plasma proteins, Predicted secreted proteins, RAS pathway related proteins		Growth factor	GWPKTHPG	151	158	3.96699	8	6	410000000	4	14.1176	0
IGF1	P05019	Insulin like growth factor 1	Disease related genes, Plasma proteins, Predicted secreted proteins, RAS pathway related proteins		Growth factor	LQIRGKKK	169	176	3.79929	8	6	410000000	4	14.1176	0
IGF1	P05019	Insulin like growth factor 1	Disease related genes, Plasma proteins, Predicted secreted proteins, RAS pathway related proteins		Growth factor	RSVRAQRH	119	126	3.71109	8	6	410000000	4	14.1176	0
IGF1	P05019	Insulin like growth factor 1	Disease related genes, Plasma proteins, Predicted secreted proteins, RAS pathway related proteins		Growth factor	KSARSVRA	116	123	3.66587	8	6	410000000	4	14.1176	0
AHSG	P02765	Alpha 2-HS glycoprotein	Cancer-related genes, Plasma proteins, Predicted secreted proteins	Mineral balance		GRIRHFKV	360	367	4.20476	8	8	140000000000	2	14.1176	0
AHSG	P02765	Alpha 2-HS glycoprotein	Cancer-related genes, Plasma proteins, Predicted secreted proteins	Mineral balance		QLHRAHYD	308	315	3.57205	8	8	140000000000	2	14.1176	0
FCRL5	Q96RD9	Fc receptor like 5	CD markers, Disease related genes, Predicted membrane proteins, Predicted secreted proteins		Receptor	RVPRAQAV	571	578	4.86837	8	3	36000000	9	13.9916	0
FCRL5	Q96RD9	Fc receptor like 5	CD markers, Disease related genes, Predicted membrane proteins, Predicted secreted proteins		Receptor	RAPRAQAV	664	671	4.25605	8	3	36000000	9	13.9916	0
FCRL5	Q96RD9	Fc receptor like 5	CD markers, Disease related genes, Predicted membrane proteins, Predicted secreted proteins		Receptor	PVLRASSF	192	199	4.23872	8	3	36000000	9	13.9916	0
FCRL5	Q96RD9	Fc receptor like 5	CD markers, Disease related genes, Predicted membrane proteins, Predicted secreted proteins		Receptor	LTFRAPRA	661	668	3.73336	8	3	36000000	9	13.9916	0
FCRL5	Q96RD9	Fc receptor like 5	CD markers, Disease related genes, Predicted membrane proteins, Predicted secreted proteins		Receptor	LGNRSSPS	793	800	3.69302	8	3	36000000	9	13.9916	0
FCRL5	Q96RD9	Fc receptor like 5	CD markers, Disease related genes, Predicted membrane proteins, Predicted secreted proteins		Receptor	LRFRFFRD	224	231	3.68292	8	3	36000000	9	13.9916	0
FCRL5	Q96RD9	Fc receptor like 5	CD markers, Disease related genes, Predicted membrane proteins, Predicted secreted proteins		Receptor	QFARTPRP	16	23	3.60231	8	3	36000000	9	13.9916	0
FCRL5	Q96RD9	Fc receptor like 5	CD markers, Disease related genes, Predicted membrane proteins, Predicted secreted proteins		Receptor	TANRSGPF	841	848	3.44948	8	3	36000000	9	13.9916	0
FCRL5	Q96RD9	Fc receptor like 5	CD markers, Disease related genes, Predicted membrane proteins, Predicted secreted proteins		Receptor	EVQRGSPQ	495	502	3.44591	8	3	36000000	9	13.9916	0
SERPINF2	P08697	Serpin family F member 2	Candidate cardiovascular disease genes, Disease related genes, Plasma proteins, Predicted secreted proteins	Acute phase	Protease inhibitor, Serine protease inhibitor	MQARTYPL	268	275	3.99226	8	8	110000000000	2	13.9916	0
SERPINF2	P08697	Serpin family F member 2	Candidate cardiovascular disease genes, Disease related genes, Plasma proteins, Predicted secreted proteins	Acute phase	Protease inhibitor, Serine protease inhibitor	PDLRGISE	363	370	3.645	8	8	110000000000	2	13.9916	0
LGALS3BP	Q08380	Galectin 3 binding protein	Cancer-related genes, Plasma proteins, Predicted secreted proteins	Cell adhesion		DLLRYFYS	207	214	4.00527	8	6	11000000000	3	13.5294	0
LGALS3BP	Q08380	Galectin 3 binding protein	Cancer-related genes, Plasma proteins, Predicted secreted proteins	Cell adhesion		FYSRRIDI	212	219	3.7071	8	6	11000000000	3	13.5294	0
LGALS3BP	Q08380	Galectin 3 binding protein	Cancer-related genes, Plasma proteins, Predicted secreted proteins	Cell adhesion		LLARYKGL	390	397	3.60817	8	6	11000000000	3	13.5294	0
IL1RAP	Q9NPH3	Interleukin 1 receptor accessory protein	Plasma proteins, Predicted intracellular proteins, Predicted membrane proteins, Predicted secreted proteins	Immunity, Inflammatory response, Innate immunity	Receptor	PAPRYTVE	352	359	3.84765	8	8	260000000	3	13.0462	0
IL1RAP	Q9NPH3	Interleukin 1 receptor accessory protein	Plasma proteins, Predicted intracellular proteins, Predicted membrane proteins, Predicted secreted proteins	Immunity, Inflammatory response, Innate immunity	Receptor	ENGRTFHL	218	225	3.79817	8	8	260000000	3	13.0462	0
IL1RAP	Q9NPH3	Interleukin 1 receptor accessory protein	Plasma proteins, Predicted intracellular proteins, Predicted membrane proteins, Predicted secreted proteins	Immunity, Inflammatory response, Innate immunity	Receptor	HLTRTLTV	224	231	3.72812	8	8	260000000	3	13.0462	0
APOH	P02749	Apolipoprotein H	Candidate cardiovascular disease genes, Plasma proteins, Predicted intracellular proteins, Predicted secreted proteins		Heparin-binding	ATLRVYKP	151	158	4.11378	8	8	44000000000	2	12.9202	0
APOH	P02749	Apolipoprotein H	Candidate cardiovascular disease genes, Plasma proteins, Predicted intracellular proteins, Predicted secreted proteins		Heparin-binding	GAVRYTTF	93	100	3.4905	8	8	44000000000	2	12.9202	0
CFI	P05156	Complement factor I	Disease related genes, Enzymes, Plasma proteins, Potential drug targets, Predicted secreted proteins	Complement pathway, Host-virus interaction, Immunity, Innate immunity	Hydrolase, Protease, Serine protease	ATNRRSFP	76	83	4.07849	8	4	11000000000	4	12.8852	0
CFI	P05156	Complement factor I	Disease related genes, Enzymes, Plasma proteins, Potential drug targets, Predicted secreted proteins	Complement pathway, Host-virus interaction, Immunity, Innate immunity	Hydrolase, Protease, Serine protease	MHIRRKRI	333	340	4.01359	8	4	11000000000	4	12.8852	0
CFI	P05156	Complement factor I	Disease related genes, Enzymes, Plasma proteins, Potential drug targets, Predicted secreted proteins	Complement pathway, Host-virus interaction, Immunity, Innate immunity	Hydrolase, Protease, Serine protease	DTQRRFKL	164	171	3.79145	8	4	11000000000	4	12.8852	0
CFI	P05156	Complement factor I	Disease related genes, Enzymes, Plasma proteins, Potential drug targets, Predicted secreted proteins	Complement pathway, Host-virus interaction, Immunity, Innate immunity	Hydrolase, Protease, Serine protease	VKNRMHIR	329	336	3.62652	8	4	11000000000	4	12.8852	0
ITIH3	Q06033	Inter-alpha-trypsin inhibitor heavy chain 3	Plasma proteins, Predicted secreted proteins		Protease inhibitor, Serine protease inhibitor	GFPRSPFR	21	28	4.23428	8	6	4500000000	3	12.7206	0
ITIH3	Q06033	Inter-alpha-trypsin inhibitor heavy chain 3	Plasma proteins, Predicted secreted proteins		Protease inhibitor, Serine protease inhibitor	GLVKASGR	126	133	4.10268	8	6	4500000000	3	12.7206	0
ITIH3	Q06033	Inter-alpha-trypsin inhibitor heavy chain 3	Plasma proteins, Predicted secreted proteins		Protease inhibitor, Serine protease inhibitor	ALTKSFSG	212	219	3.69277	8	6	4500000000	3	12.7206	0
HTRA1	Q92743	HtrA serine peptidase 1	Disease related genes, Enzymes, Plasma proteins, Potential drug targets, Predicted intracellular proteins, Predicted secreted proteins		Growth factor binding, Hydrolase, Protease, Serine protease	QIPRAALL	2	9	5.0528	8	5	2600000	8	12.605	0
HTRA1	Q92743	HtrA serine peptidase 1	Disease related genes, Enzymes, Plasma proteins, Potential drug targets, Predicted intracellular proteins, Predicted secreted proteins		Growth factor binding, Hydrolase, Protease, Serine protease	ATVRRRAQ	99	106	4.66275	8	5	2600000	8	12.605	0
HTRA1	Q92743	HtrA serine peptidase 1	Disease related genes, Enzymes, Plasma proteins, Potential drug targets, Predicted intracellular proteins, Predicted secreted proteins		Growth factor binding, Hydrolase, Protease, Serine protease	EGGRARDA	54	61	4.03045	8	5	2600000	8	12.605	0
HTRA1	Q92743	HtrA serine peptidase 1	Disease related genes, Enzymes, Plasma proteins, Potential drug targets, Predicted intracellular proteins, Predicted secreted proteins		Growth factor binding, Hydrolase, Protease, Serine protease	AKGKAITK	372	379	3.73692	8	5	2600000	8	12.605	0
HTRA1	Q92743	HtrA serine peptidase 1	Disease related genes, Enzymes, Plasma proteins, Potential drug targets, Predicted intracellular proteins, Predicted secreted proteins		Growth factor binding, Hydrolase, Protease, Serine protease	QLSRAGRS	23	30	3.70814	8	5	2600000	8	12.605	0
HTRA1	Q92743	HtrA serine peptidase 1	Disease related genes, Enzymes, Plasma proteins, Potential drug targets, Predicted intracellular proteins, Predicted secreted proteins		Growth factor binding, Hydrolase, Protease, Serine protease	TTQRGGKE	299	306	3.70524	8	5	2600000	8	12.605	0
HTRA1	Q92743	HtrA serine peptidase 1	Disease related genes, Enzymes, Plasma proteins, Potential drug targets, Predicted intracellular proteins, Predicted secreted proteins		Growth factor binding, Hydrolase, Protease, Serine protease	RAGRSAPL	26	33	3.57259	8	5	2600000	8	12.605	0
HTRA1	Q92743	HtrA serine peptidase 1	Disease related genes, Enzymes, Plasma proteins, Potential drug targets, Predicted intracellular proteins, Predicted secreted proteins		Growth factor binding, Hydrolase, Protease, Serine protease	CQLRAASR	130	137	3.50091	8	5	2600000	8	12.605	0
PROS1	P07225	Protein S	Candidate cardiovascular disease genes, Disease related genes, FDA approved drug targets, Plasma proteins, Predicted intracellular proteins, Predicted membrane proteins, Predicted secreted proteins	Blood coagulation, Fibrinolysis, Hemostasis		VCLRSFQT	87	94	3.969	8	42	3400000000	1	12.2059	1
SERPIND1	P05546	Serpin family D member 1	Candidate cardiovascular disease genes, Disease related genes, FDA approved drug targets, Plasma proteins, Predicted secreted proteins	Blood coagulation, Chemotaxis, Hemostasis	Heparin-binding, Protease inhibitor, Serine protease inhibitor	LTPRVVER	373	380	3.51677	8	7	94000000000	2	12.1569	0
SERPIND1	P05546	Serpin family D member 1	Candidate cardiovascular disease genes, Disease related genes, FDA approved drug targets, Plasma proteins, Predicted secreted proteins	Blood coagulation, Chemotaxis, Hemostasis	Heparin-binding, Protease inhibitor, Serine protease inhibitor	RLFRRNFG	208	215	3.4599	8	7	94000000000	2	12.1569	0
IL6ST	P40189	Interleukin 6 signal transducer	Cancer-related genes, Candidate cardiovascular disease genes, CD markers, Plasma proteins, Predicted membrane proteins, Predicted secreted proteins	Host-virus interaction	Receptor	IINRTASS	81	88	4.58194	8	8	100000000	3	12.1008	0
IL6ST	P40189	Interleukin 6 signal transducer	Cancer-related genes, Candidate cardiovascular disease genes, CD markers, Plasma proteins, Predicted membrane proteins, Predicted secreted proteins	Host-virus interaction	Receptor	TTPKFAQG	609	616	3.81018	8	8	100000000	3	12.1008	0
IL6ST	P40189	Interleukin 6 signal transducer	Cancer-related genes, Candidate cardiovascular disease genes, CD markers, Plasma proteins, Predicted membrane proteins, Predicted secreted proteins	Host-virus interaction	Receptor	GQMKMFQE	863	870	3.685	8	8	100000000	3	12.1008	0
APOL1	O14791	Apolipoprotein L1	Candidate cardiovascular disease genes, Disease related genes, Plasma proteins, Predicted membrane proteins, Predicted secreted proteins	Cholesterol metabolism, Lipid metabolism, Lipid transport, Steroid metabolism, Sterol metabolism, Transport		LVIKSLDK	243	250	3.66982	8	8	19000000000	2	11.9748	0
APOL1	O14791	Apolipoprotein L1	Candidate cardiovascular disease genes, Disease related genes, Plasma proteins, Predicted membrane proteins, Predicted secreted proteins	Cholesterol metabolism, Lipid metabolism, Lipid transport, Steroid metabolism, Sterol metabolism, Transport		AGARVQQN	30	37	3.62746	8	8	19000000000	2	11.9748	0
SERPINE1	P05121	Serpin family E member 1	Cancer-related genes, Candidate cardiovascular disease genes, Disease related genes, FDA approved drug targets, Plasma proteins, Predicted secreted proteins		Protease inhibitor, Serine protease inhibitor	VSARMAPE	366	373	4.05685	8	17	14000000	2	11.7857	0
SERPINE1	P05121	Serpin family E member 1	Cancer-related genes, Candidate cardiovascular disease genes, Disease related genes, FDA approved drug targets, Plasma proteins, Predicted secreted proteins		Protease inhibitor, Serine protease inhibitor	LLGKGAVD	174	181	3.46015	8	17	14000000	2	11.7857	0
SEMA3F	Q13275	Semaphorin 3F	Plasma proteins, Predicted intracellular proteins, Predicted secreted proteins			LVVRTGAP	453	460	4.62684	8	4	4000000	8	11.6246	0
SEMA3F	Q13275	Semaphorin 3F	Plasma proteins, Predicted intracellular proteins, Predicted secreted proteins			QAVRGRGS	160	167	4.38169	8	4	4000000	8	11.6246	0
SEMA3F	Q13275	Semaphorin 3F	Plasma proteins, Predicted intracellular proteins, Predicted secreted proteins			YVNRGRRA	144	151	4.24397	8	4	4000000	8	11.6246	0
SEMA3F	Q13275	Semaphorin 3F	Plasma proteins, Predicted intracellular proteins, Predicted secreted proteins			NRGRRAQA	146	153	4.22329	8	4	4000000	8	11.6246	0
SEMA3F	Q13275	Semaphorin 3F	Plasma proteins, Predicted intracellular proteins, Predicted secreted proteins			GAPRSPEP	762	769	3.87723	8	4	4000000	8	11.6246	0
SEMA3F	Q13275	Semaphorin 3F	Plasma proteins, Predicted intracellular proteins, Predicted secreted proteins			KKPRNRRH	773	780	3.72507	8	4	4000000	8	11.6246	0
SEMA3F	Q13275	Semaphorin 3F	Plasma proteins, Predicted intracellular proteins, Predicted secreted proteins			PRNRRHHP	775	782	3.53834	8	4	4000000	8	11.6246	0
SEMA3F	Q13275	Semaphorin 3F	Plasma proteins, Predicted intracellular proteins, Predicted secreted proteins			VRGRGSRA	162	169	3.52343	8	4	4000000	8	11.6246	0
C1QA	P02745	Complement C1q A chain	Disease related genes, Plasma proteins, Predicted secreted proteins	Complement pathway, Host-virus interaction, Immunity, Innate immunity		LGARGIPG	91	98	4.56451	8	6	1100000000	3	11.3971	0
C1QA	P02745	Complement C1q A chain	Disease related genes, Plasma proteins, Predicted secreted proteins	Complement pathway, Host-virus interaction, Immunity, Innate immunity		PGIRTGIQ	57	64	3.95291	8	6	1100000000	3	11.3971	0
C1QA	P02745	Complement C1q A chain	Disease related genes, Plasma proteins, Predicted secreted proteins	Complement pathway, Host-virus interaction, Immunity, Innate immunity		SAIRRNPP	118	125	3.65162	8	6	1100000000	3	11.3971	0
CLU	P10909	Clusterin	Cancer-related genes, Candidate cardiovascular disease genes, Plasma proteins, Predicted intracellular proteins, Predicted secreted proteins	Apoptosis, Complement pathway, Immunity, Innate immunity	Chaperone	RIVRSLMP	224	231	4.4567	8	7	36000000000	2	11.1485	0
CLU	P10909	Clusterin	Cancer-related genes, Candidate cardiovascular disease genes, Plasma proteins, Predicted intracellular proteins, Predicted secreted proteins	Apoptosis, Complement pathway, Immunity, Innate immunity	Chaperone	FFPKSRIV	219	226	3.55484	8	7	36000000000	2	11.1485	0
SPON1	Q9HCB6	Spondin 1	Plasma proteins, Predicted secreted proteins	Cell adhesion		RILRAQGT	46	53	5.04325	8	5	27000000	5	11.1345	0
SPON1	Q9HCB6	Spondin 1	Plasma proteins, Predicted secreted proteins	Cell adhesion		LNVRAAPS	295	302	4.72208	8	5	27000000	5	11.1345	0
SPON1	Q9HCB6	Spondin 1	Plasma proteins, Predicted secreted proteins	Cell adhesion		STPRRRTR	135	142	4.54443	8	5	27000000	5	11.1345	0
SPON1	Q9HCB6	Spondin 1	Plasma proteins, Predicted secreted proteins	Cell adhesion		TVIKAKAQ	281	288	3.7324	8	5	27000000	5	11.1345	0
SPON1	Q9HCB6	Spondin 1	Plasma proteins, Predicted secreted proteins	Cell adhesion		KGMRTRQR	632	639	3.55628	8	5	27000000	5	11.1345	0
VTN	P04004	Vitronectin	Cancer-related genes, Candidate cardiovascular disease genes, Plasma proteins, Predicted secreted proteins	Cell adhesion	Heparin-binding	PYPRSIAQ	460	467	5.19335	8	7	32000000000	2	10.9804	0
VTN	P04004	Vitronectin	Cancer-related genes, Candidate cardiovascular disease genes, Plasma proteins, Predicted secreted proteins	Cell adhesion	Heparin-binding	FWGRTSAG	321	328	3.94649	8	7	32000000000	2	10.9804	0
MET	P08581	MET proto-oncogene, receptor tyrosine kinase	Cancer-related genes, Disease related genes, Enzymes, FDA approved drug targets, Plasma proteins, Predicted intracellular proteins, Predicted membrane proteins, Predicted secreted proteins, RAS pathway related proteins		Kinase, Receptor, Transferase, Tyrosine-protein kinase	VVSRSGPS	466	473	3.77203	8	4	70000000	5	10.6793	0
MET	P08581	MET proto-oncogene, receptor tyrosine kinase	Cancer-related genes, Disease related genes, Enzymes, FDA approved drug targets, Plasma proteins, Predicted intracellular proteins, Predicted membrane proteins, Predicted secreted proteins, RAS pathway related proteins		Kinase, Receptor, Transferase, Tyrosine-protein kinase	ISVRRLKE	214	221	3.69214	8	4	70000000	5	10.6793	0
MET	P08581	MET proto-oncogene, receptor tyrosine kinase	Cancer-related genes, Disease related genes, Enzymes, FDA approved drug targets, Plasma proteins, Predicted intracellular proteins, Predicted membrane proteins, Predicted secreted proteins, RAS pathway related proteins		Kinase, Receptor, Transferase, Tyrosine-protein kinase	EAGRNFTV	781	788	3.55655	8	4	70000000	5	10.6793	0
MET	P08581	MET proto-oncogene, receptor tyrosine kinase	Cancer-related genes, Disease related genes, Enzymes, FDA approved drug targets, Plasma proteins, Predicted intracellular proteins, Predicted membrane proteins, Predicted secreted proteins, RAS pathway related proteins		Kinase, Receptor, Transferase, Tyrosine-protein kinase	LQGRRLLQ	1297	1304	3.46475	8	4	70000000	5	10.6793	0
MET	P08581	MET proto-oncogene, receptor tyrosine kinase	Cancer-related genes, Disease related genes, Enzymes, FDA approved drug targets, Plasma proteins, Predicted intracellular proteins, Predicted membrane proteins, Predicted secreted proteins, RAS pathway related proteins		Kinase, Receptor, Transferase, Tyrosine-protein kinase	QLARQIGA	328	335	3.4575	8	4	70000000	5	10.6793	0
APOM	O95445	Apolipoprotein M	Plasma proteins, Predicted intracellular proteins, Predicted secreted proteins	Lipid transport, Transport		ATIRMKDG	86	93	4.71531	8	7	18000000000	2	10.5882	0
APOM	O95445	Apolipoprotein M	Plasma proteins, Predicted intracellular proteins, Predicted secreted proteins	Lipid transport, Transport		LTPRNQEA	175	182	3.72507	8	7	18000000000	2	10.5882	0
GRN	P28799	Granulin precursor	Disease related genes, Plasma proteins, Predicted intracellular proteins, Predicted secreted proteins		Cytokine	FLARSPHV	507	514	3.77324	8	7	91000000	3	10.4202	0
GRN	P28799	Granulin precursor	Disease related genes, Plasma proteins, Predicted intracellular proteins, Predicted secreted proteins		Cytokine	RTNRAVAL	195	202	3.70907	8	7	91000000	3	10.4202	0
GRN	P28799	Granulin precursor	Disease related genes, Plasma proteins, Predicted intracellular proteins, Predicted secreted proteins		Cytokine	PAQRTNRA	192	199	3.59315	8	7	91000000	3	10.4202	0
NELL2	Q99435	Neural EGFL like 2	Plasma proteins, Predicted intracellular proteins, Predicted membrane proteins, Predicted secreted proteins			DTPRSIKA	62	69	5.02062	8	6	4700000	5	10.4167	0
NELL2	Q99435	Neural EGFL like 2	Plasma proteins, Predicted intracellular proteins, Predicted membrane proteins, Predicted secreted proteins			NVVRFTGS	778	785	4.38403	8	6	4700000	5	10.4167	0
NELL2	Q99435	Neural EGFL like 2	Plasma proteins, Predicted intracellular proteins, Predicted membrane proteins, Predicted secreted proteins			FQGRTYFE	336	343	4.33518	8	6	4700000	5	10.4167	0
NELL2	Q99435	Neural EGFL like 2	Plasma proteins, Predicted intracellular proteins, Predicted membrane proteins, Predicted secreted proteins			DGFRALRE	426	433	3.88538	8	6	4700000	5	10.4167	0
NELL2	Q99435	Neural EGFL like 2	Plasma proteins, Predicted intracellular proteins, Predicted membrane proteins, Predicted secreted proteins			QKLRNKHE	79	86	3.55026	8	6	4700000	5	10.4167	0
FCN3	O75636	Ficolin 3	Disease related genes, Plasma proteins, Predicted secreted proteins	Complement activation lectin pathway, Immunity, Innate immunity		NGNRTFAH	187	194	4.37063	8	4	33000000000	3	10.3466	0
FCN3	O75636	Ficolin 3	Disease related genes, Plasma proteins, Predicted secreted proteins	Complement activation lectin pathway, Immunity, Innate immunity		ASGRGVGH	282	289	3.8708	8	4	33000000000	3	10.3466	0
FCN3	O75636	Ficolin 3	Disease related genes, Plasma proteins, Predicted secreted proteins	Complement activation lectin pathway, Immunity, Innate immunity		ATFRLLGE	196	203	3.53021	8	4	33000000000	3	10.3466	0
C7	P10643	Complement C7	Cancer-related genes, Disease related genes, Plasma proteins, Predicted secreted proteins	Complement alternate pathway, Complement pathway, Cytolysis, Immunity, Innate immunity		PFIRGGGA	375	382	4.18108	8	6	67000000000	2	10.3431	0
C7	P10643	Complement C7	Cancer-related genes, Disease related genes, Plasma proteins, Predicted secreted proteins	Complement alternate pathway, Complement pathway, Cytolysis, Immunity, Innate immunity		NALKAASG	358	365	3.74244	8	6	67000000000	2	10.3431	0
PROZ	P22891	Protein Z, vitamin K dependent plasma glycoprotein	Candidate cardiovascular disease genes, Enzymes, Plasma proteins, Predicted secreted proteins	Blood coagulation, Hemostasis	Serine protease homolog	GWARNGTD	302	309	4.01966	8	9	510000000	2	10.2941	0
PROZ	P22891	Protein Z, vitamin K dependent plasma glycoprotein	Candidate cardiovascular disease genes, Enzymes, Plasma proteins, Predicted secreted proteins	Blood coagulation, Hemostasis	Serine protease homolog	YFNRTSQD	231	238	3.75806	8	9	510000000	2	10.2941	0
FCMR	O60667	Fc fragment of IgM receptor	Predicted intracellular proteins, Predicted membrane proteins, Predicted secreted proteins	Immunity		DKPRTFLP	199	206	4.44634	8	4	2400000	8	10.2241	0
FCMR	O60667	Fc fragment of IgM receptor	Predicted intracellular proteins, Predicted membrane proteins, Predicted secreted proteins	Immunity		PRPRSQNN	306	313	4.30881	8	4	2400000	8	10.2241	0
FCMR	O60667	Fc fragment of IgM receptor	Predicted intracellular proteins, Predicted membrane proteins, Predicted secreted proteins	Immunity		ACPRRARG	317	324	4.23444	8	4	2400000	8	10.2241	0
FCMR	O60667	Fc fragment of IgM receptor	Predicted intracellular proteins, Predicted membrane proteins, Predicted secreted proteins	Immunity		ALSRRARR	281	288	3.87108	8	4	2400000	8	10.2241	0
FCMR	O60667	Fc fragment of IgM receptor	Predicted intracellular proteins, Predicted membrane proteins, Predicted secreted proteins	Immunity		QRPRGSPR	300	307	3.84896	8	4	2400000	8	10.2241	0
FCMR	O60667	Fc fragment of IgM receptor	Predicted intracellular proteins, Predicted membrane proteins, Predicted secreted proteins	Immunity		RRARGADA	320	327	3.75306	8	4	2400000	8	10.2241	0
FCMR	O60667	Fc fragment of IgM receptor	Predicted intracellular proteins, Predicted membrane proteins, Predicted secreted proteins	Immunity		HRQRALDY	234	241	3.64824	8	4	2400000	8	10.2241	0
FCMR	O60667	Fc fragment of IgM receptor	Predicted intracellular proteins, Predicted membrane proteins, Predicted secreted proteins	Immunity		RRARRLAV	284	291	3.44108	8	4	2400000	8	10.2241	0
CFP	P27918	Complement factor properdin	Disease related genes, Plasma proteins, Predicted intracellular proteins, Predicted secreted proteins	Complement alternate pathway, Immunity, Innate immunity		NPTRARQR	398	405	3.66121	8	7	8500000000	2	10.1961	0
CFP	P27918	Complement factor properdin	Disease related genes, Plasma proteins, Predicted intracellular proteins, Predicted secreted proteins	Complement alternate pathway, Immunity, Innate immunity		KGTRTRRR	154	161	3.57146	8	7	8500000000	2	10.1961	0
MASP1	P48740	Mannan binding lectin serine peptidase 1	Disease related genes, Enzymes, Plasma proteins, Potential drug targets, Predicted intracellular proteins, Predicted secreted proteins	Complement activation lectin pathway, Immunity, Innate immunity	Hydrolase, Protease, Serine protease	VLGRSLPT	424	431	4.15664	8	5	1800000000	3	10.1471	0
MASP1	P48740	Mannan binding lectin serine peptidase 1	Disease related genes, Enzymes, Plasma proteins, Potential drug targets, Predicted intracellular proteins, Predicted secreted proteins	Complement activation lectin pathway, Immunity, Innate immunity	Hydrolase, Protease, Serine protease	LMARIFNG	445	452	3.94437	8	5	1800000000	3	10.1471	0
MASP1	P48740	Mannan binding lectin serine peptidase 1	Disease related genes, Enzymes, Plasma proteins, Potential drug targets, Predicted intracellular proteins, Predicted secreted proteins	Complement activation lectin pathway, Immunity, Innate immunity	Hydrolase, Protease, Serine protease	FTQRTGVI	190	197	3.84072	8	5	1800000000	3	10.1471	0
IGFALS	P35858	Insulin like growth factor binding protein acid labile subunit	Disease related genes, Plasma proteins, Predicted intracellular proteins, Predicted membrane proteins, Predicted secreted proteins	Cell adhesion		LRPRTFKD	305	312	5.0256	8	6	44000000000	2	10.049	0
IGFALS	P35858	Insulin like growth factor binding protein acid labile subunit	Disease related genes, Plasma proteins, Predicted intracellular proteins, Predicted membrane proteins, Predicted secreted proteins	Cell adhesion		AVPRFVQA	557	564	4.72047	8	6	44000000000	2	10.049	0
CD163	Q86VB7	CD163 molecule	CD markers, Plasma proteins, Predicted intracellular proteins, Predicted membrane proteins, Predicted secreted proteins	Acute phase, Inflammatory response		LRLRGGGS	373	380	4.11583	8	5	1600000000	3	10.021	0
CD163	Q86VB7	CD163 molecule	CD markers, Plasma proteins, Predicted intracellular proteins, Predicted membrane proteins, Predicted secreted proteins	Acute phase, Inflammatory response		GGARFGKG	634	641	4.08917	8	5	1600000000	3	10.021	0
CD163	Q86VB7	CD163 molecule	CD markers, Plasma proteins, Predicted intracellular proteins, Predicted membrane proteins, Predicted secreted proteins	Acute phase, Inflammatory response		GQLRLVNG	717	724	3.63449	8	5	1600000000	3	10.021	0
IGFBP3	P17936	Insulin like growth factor binding protein 3	Cancer-related genes, Plasma proteins, Predicted intracellular proteins, Predicted secreted proteins	Apoptosis	Growth factor binding	LSPRGVHI	230	237	3.76147	8	7	5600000000	2	9.91597	1
IGFBP3	P17936	Insulin like growth factor binding protein 3	Cancer-related genes, Plasma proteins, Predicted intracellular proteins, Predicted secreted proteins	Apoptosis	Growth factor binding	SRLRAYLL	121	128	3.67037	8	7	5600000000	2	9.91597	1
PLA2G7	Q13093	Phospholipase A2 group VII	Candidate cardiovascular disease genes, Disease related genes, Enzymes, Plasma proteins, Potential drug targets, Predicted secreted proteins	Lipid degradation, Lipid metabolism	Hydrolase	KIPRGNGP	55	62	4.99371	8	6	170000000	3	9.77941	0
PLA2G7	Q13093	Phospholipase A2 group VII	Candidate cardiovascular disease genes, Disease related genes, Enzymes, Plasma proteins, Potential drug targets, Predicted secreted proteins	Lipid degradation, Lipid metabolism	Hydrolase	LYLRTLKQ	204	211	4.3841	8	6	170000000	3	9.77941	0
PLA2G7	Q13093	Phospholipase A2 group VII	Candidate cardiovascular disease genes, Disease related genes, Enzymes, Plasma proteins, Potential drug targets, Predicted secreted proteins	Lipid degradation, Lipid metabolism	Hydrolase	NILRLLFG	119	126	3.95355	8	6	170000000	3	9.77941	0
INHBE	P58166	Inhibin beta E subunit	Plasma proteins, Predicted intracellular proteins, Predicted secreted proteins		Growth factor, Hormone	GAGRARRR	229	236	4.83764	8	5	1400000	7	9.70588	0
INHBE	P58166	Inhibin beta E subunit	Plasma proteins, Predicted intracellular proteins, Predicted secreted proteins		Growth factor, Hormone	GQPRRLLD	203	210	4.54358	8	5	1400000	7	9.70588	0
INHBE	P58166	Inhibin beta E subunit	Plasma proteins, Predicted intracellular proteins, Predicted secreted proteins		Growth factor, Hormone	ALTRALRR	71	78	4.40619	8	5	1400000	7	9.70588	0
INHBE	P58166	Inhibin beta E subunit	Plasma proteins, Predicted intracellular proteins, Predicted secreted proteins		Growth factor, Hormone	GRARRRTP	231	238	4.34819	8	5	1400000	7	9.70588	0
INHBE	P58166	Inhibin beta E subunit	Plasma proteins, Predicted intracellular proteins, Predicted secreted proteins		Growth factor, Hormone	LKIRANEP	221	228	3.92504	8	5	1400000	7	9.70588	0
INHBE	P58166	Inhibin beta E subunit	Plasma proteins, Predicted intracellular proteins, Predicted secreted proteins		Growth factor, Hormone	WGPRRRRQ	145	152	3.89089	8	5	1400000	7	9.70588	0
INHBE	P58166	Inhibin beta E subunit	Plasma proteins, Predicted intracellular proteins, Predicted secreted proteins		Growth factor, Hormone	RALRRLQP	74	81	3.76278	8	5	1400000	7	9.70588	0
VGF	O15240	VGF nerve growth factor inducible	Plasma proteins, Predicted secreted proteins		Antibiotic, Antimicrobial, Growth factor	AQARRAQE	581	588	4.9125	8	2	2800000	12	9.57983	0
VGF	O15240	VGF nerve growth factor inducible	Plasma proteins, Predicted secreted proteins		Antibiotic, Antimicrobial, Growth factor	PPPRAAPA	492	499	4.45825	8	2	2800000	12	9.57983	0
VGF	O15240	VGF nerve growth factor inducible	Plasma proteins, Predicted secreted proteins		Antibiotic, Antimicrobial, Growth factor	IRPRTLQP	550	557	4.40558	8	2	2800000	12	9.57983	0
VGF	O15240	VGF nerve growth factor inducible	Plasma proteins, Predicted secreted proteins		Antibiotic, Antimicrobial, Growth factor	ETVRSQTH	117	124	4.25821	8	2	2800000	12	9.57983	0
VGF	O15240	VGF nerve growth factor inducible	Plasma proteins, Predicted secreted proteins		Antibiotic, Antimicrobial, Growth factor	VDPRALAA	77	84	4.12706	8	2	2800000	12	9.57983	0
VGF	O15240	VGF nerve growth factor inducible	Plasma proteins, Predicted secreted proteins		Antibiotic, Antimicrobial, Growth factor	LGGRGLQE	346	353	4.06571	8	2	2800000	12	9.57983	0
VGF	O15240	VGF nerve growth factor inducible	Plasma proteins, Predicted secreted proteins		Antibiotic, Antimicrobial, Growth factor	ARQRGLGG	341	348	4.03937	8	2	2800000	12	9.57983	0
VGF	O15240	VGF nerve growth factor inducible	Plasma proteins, Predicted secreted proteins		Antibiotic, Antimicrobial, Growth factor	PFPKARRP	275	282	3.90818	8	2	2800000	12	9.57983	0
VGF	O15240	VGF nerve growth factor inducible	Plasma proteins, Predicted secreted proteins		Antibiotic, Antimicrobial, Growth factor	SALRRRHY	559	566	3.85156	8	2	2800000	12	9.57983	0
VGF	O15240	VGF nerve growth factor inducible	Plasma proteins, Predicted secreted proteins		Antibiotic, Antimicrobial, Growth factor	EAGRRQAE	305	312	3.63603	8	2	2800000	12	9.57983	0
VGF	O15240	VGF nerve growth factor inducible	Plasma proteins, Predicted secreted proteins		Antibiotic, Antimicrobial, Growth factor	THVRSPQP	501	508	3.63149	8	2	2800000	12	9.57983	0
VGF	O15240	VGF nerve growth factor inducible	Plasma proteins, Predicted secreted proteins		Antibiotic, Antimicrobial, Growth factor	PEVRGARN	57	64	3.5469	8	2	2800000	12	9.57983	0
SHBG	P04278	Sex hormone binding globulin	Cancer-related genes, Candidate cardiovascular disease genes, Plasma proteins, Predicted intracellular proteins, Predicted secreted proteins			ALNRSHEI	378	385	3.91452	8	6	15000000000	2	9.16667	0
SHBG	P04278	Sex hormone binding globulin	Cancer-related genes, Candidate cardiovascular disease genes, Plasma proteins, Predicted intracellular proteins, Predicted secreted proteins			EVLRLRQV	149	156	3.65588	8	6	15000000000	2	9.16667	0
SAA2	P0DJI9	Serum amyloid A2	Disease related genes, Predicted secreted proteins	Acute phase		LTGRGAED	86	93	4.32264	8	6	11000000000	2	9.01961	0
SAA2	P0DJI9	Serum amyloid A2	Disease related genes, Predicted secreted proteins	Acute phase		NIQRLTGR	82	89	3.47556	8	6	11000000000	2	9.01961	0
CETP	P11597	Cholesteryl ester transfer protein	Candidate cardiovascular disease genes, Disease related genes, Plasma proteins, Potential drug targets, Predicted intracellular proteins, Predicted secreted proteins, Transporters	Cholesterol metabolism, Lipid metabolism, Lipid transport, Steroid metabolism, Sterol metabolism, Transport		VQTRAASI	215	222	3.98961	8	8	380000000	2	9.01261	0
CETP	P11597	Cholesteryl ester transfer protein	Candidate cardiovascular disease genes, Disease related genes, Plasma proteins, Potential drug targets, Predicted intracellular proteins, Predicted secreted proteins, Transporters	Cholesterol metabolism, Lipid metabolism, Lipid transport, Steroid metabolism, Sterol metabolism, Transport		ITPKTVSN	406	413	3.43658	8	8	380000000	2	9.01261	0
APOF	Q13790	Apolipoprotein F	Plasma proteins, Predicted secreted proteins	Cholesterol metabolism, Lipid metabolism, Lipid transport, Steroid metabolism, Sterol metabolism, Transport		EGLRAISD	276	283	4.42628	8	4	4000000000	3	8.92857	0
APOF	Q13790	Apolipoprotein F	Plasma proteins, Predicted secreted proteins	Cholesterol metabolism, Lipid metabolism, Lipid transport, Steroid metabolism, Sterol metabolism, Transport		RVGRSLPT	161	168	4.1895	8	4	4000000000	3	8.92857	0
APOF	Q13790	Apolipoprotein F	Plasma proteins, Predicted secreted proteins	Cholesterol metabolism, Lipid metabolism, Lipid transport, Steroid metabolism, Sterol metabolism, Transport		QKGRSTER	131	138	3.60451	8	4	4000000000	3	8.92857	0
IGFBP5	P24593	Insulin like growth factor binding protein 5	Plasma proteins, Predicted secreted proteins		Growth factor binding	MVPRAVYL	209	216	4.86977	8	5	330000000	3	8.88655	1
IGFBP5	P24593	Insulin like growth factor binding protein 5	Plasma proteins, Predicted secreted proteins		Growth factor binding	ASPRMVPR	205	212	3.99084	8	5	330000000	3	8.88655	0
IGFBP5	P24593	Insulin like growth factor binding protein 5	Plasma proteins, Predicted secreted proteins		Growth factor binding	AHPRIISA	173	180	3.64482	8	5	330000000	3	8.88655	1
SEMA3G	Q9NS98	Semaphorin 3G	Predicted secreted proteins			QFARAHPL	406	413	3.98507	8	5	4400000	5	8.82353	0
SEMA3G	Q9NS98	Semaphorin 3G	Predicted secreted proteins			SANRSAIF	42	49	3.75664	8	5	4400000	5	8.82353	0
SEMA3G	Q9NS98	Semaphorin 3G	Predicted secreted proteins			LWPKAGKS	315	322	3.62127	8	5	4400000	5	8.82353	0
SEMA3G	Q9NS98	Semaphorin 3G	Predicted secreted proteins			FRSRSRGK	741	748	3.55433	8	5	4400000	5	8.82353	0
SEMA3G	Q9NS98	Semaphorin 3G	Predicted secreted proteins			SVPRLRLS	29	36	3.5084	8	5	4400000	5	8.82353	0
LEPR	P48357	Leptin receptor	Cancer-related genes, Candidate cardiovascular disease genes, CD markers, Disease related genes, FDA approved drug targets, Plasma proteins, Predicted membrane proteins, Predicted secreted proteins		Receptor	STPRVFTT	323	330	4.27863	8	8	8300000	3	8.79202	0
LEPR	P48357	Leptin receptor	Cancer-related genes, Candidate cardiovascular disease genes, CD markers, Disease related genes, FDA approved drug targets, Plasma proteins, Predicted membrane proteins, Predicted secreted proteins		Receptor	TKPRGKFT	399	406	4.01476	8	8	8300000	3	8.79202	0
LEPR	P48357	Leptin receptor	Cancer-related genes, Candidate cardiovascular disease genes, CD markers, Disease related genes, FDA approved drug targets, Plasma proteins, Predicted membrane proteins, Predicted secreted proteins		Receptor	LQLRYHRS	462	469	3.53717	8	8	8300000	3	8.79202	0
TF	P02787	Transferrin	Cancer-related genes, Disease related genes, Plasma proteins, Predicted intracellular proteins, Predicted secreted proteins	Ion transport, Iron transport, Transport		GLGRSAGW	140	147	5.30053	8	10	120000000000	1	8.58894	0
ORM1	P02763	Orosomucoid 1	Cancer-related genes, Candidate cardiovascular disease genes, Plasma proteins, Predicted secreted proteins	Acute phase, Transport		TISRYVGG	105	112	3.64427	8	10	120000000000	1	8.58894	0
CPN2	P22792	Carboxypeptidase N subunit 2	Plasma proteins, Predicted secreted proteins			ALPRRLFQ	159	166	4.62007	8	5	42000000000	2	8.52941	0
CPN2	P22792	Carboxypeptidase N subunit 2	Plasma proteins, Predicted secreted proteins			SNLRSLML	313	320	3.54057	8	5	42000000000	2	8.52941	0
C4BPA	P04003	Complement component 4 binding protein alpha	Plasma proteins, Predicted secreted proteins	Complement pathway, Immunity, Innate immunity		GYVRSHST	84	91	4.64129	8	5	34000000000	2	8.31933	0
PDGFB	P01127	Platelet derived growth factor subunit B	Cancer-related genes, Candidate cardiovascular disease genes, Disease related genes, Plasma proteins, Predicted intracellular proteins, Predicted secreted proteins, RAS pathway related proteins		Developmental protein, Growth factor, Mitogen	HSIRSFDD	36	43	4.52105	8	10	98000	8	8.31933	0
PDGFB	P01127	Platelet derived growth factor subunit B	Cancer-related genes, Candidate cardiovascular disease genes, Disease related genes, Plasma proteins, Predicted intracellular proteins, Predicted secreted proteins, RAS pathway related proteins		Developmental protein, Growth factor, Mitogen	VTIRTVRV	208	215	4.4963	8	10	98000	8	8.31933	0
PDGFB	P01127	Platelet derived growth factor subunit B	Cancer-related genes, Candidate cardiovascular disease genes, Disease related genes, Plasma proteins, Predicted intracellular proteins, Predicted secreted proteins, RAS pathway related proteins		Developmental protein, Growth factor, Mitogen	PVTRSPGG	188	195	4.35761	8	10	98000	8	8.31933	0
PDGFB	P01127	Platelet derived growth factor subunit B	Cancer-related genes, Candidate cardiovascular disease genes, Disease related genes, Plasma proteins, Predicted intracellular proteins, Predicted secreted proteins, RAS pathway related proteins		Developmental protein, Growth factor, Mitogen	SLARGRRS	75	82	4.15317	8	10	98000	8	8.31933	0
C4BPA	P04003	Complement component 4 binding protein alpha	Plasma proteins, Predicted secreted proteins	Complement pathway, Immunity, Innate immunity		FVLRGSSV	271	278	4.03908	8	5	34000000000	2	8.31933	0
PDGFB	P01127	Platelet derived growth factor subunit B	Cancer-related genes, Candidate cardiovascular disease genes, Disease related genes, Plasma proteins, Predicted intracellular proteins, Predicted secreted proteins, RAS pathway related proteins		Developmental protein, Growth factor, Mitogen	NMTRSHSG	63	70	3.69698	8	10	98000	8	8.31933	0
PDGFB	P01127	Platelet derived growth factor subunit B	Cancer-related genes, Candidate cardiovascular disease genes, Disease related genes, Plasma proteins, Predicted intracellular proteins, Predicted secreted proteins, RAS pathway related proteins		Developmental protein, Growth factor, Mitogen	ARGRRSLG	77	84	3.64823	8	10	98000	8	8.31933	0
PDGFB	P01127	Platelet derived growth factor subunit B	Cancer-related genes, Candidate cardiovascular disease genes, Disease related genes, Plasma proteins, Predicted intracellular proteins, Predicted secreted proteins, RAS pathway related proteins		Developmental protein, Growth factor, Mitogen	EISRRLID	105	112	3.59765	8	10	98000	8	8.31933	0
PDGFB	P01127	Platelet derived growth factor subunit B	Cancer-related genes, Candidate cardiovascular disease genes, Disease related genes, Plasma proteins, Predicted intracellular proteins, Predicted secreted proteins, RAS pathway related proteins		Developmental protein, Growth factor, Mitogen	RTVRVRRP	211	218	3.47964	8	10	98000	8	8.31933	0
THSD7A	Q9UPZ6	Thrombospondin type 1 domain containing 7A	Predicted membrane proteins, Predicted secreted proteins	Angiogenesis, Differentiation		GAGRAAAQ	43	50	4.92909	8	2	3000000	10	8.19328	0
THSD7A	Q9UPZ6	Thrombospondin type 1 domain containing 7A	Predicted membrane proteins, Predicted secreted proteins	Angiogenesis, Differentiation		GAVRTRKR	923	930	4.53726	8	2	3000000	10	8.19328	0
THSD7A	Q9UPZ6	Thrombospondin type 1 domain containing 7A	Predicted membrane proteins, Predicted secreted proteins	Angiogenesis, Differentiation		RQARRRGK	272	279	4.08805	8	2	3000000	10	8.19328	0
THSD7A	Q9UPZ6	Thrombospondin type 1 domain containing 7A	Predicted membrane proteins, Predicted secreted proteins	Angiogenesis, Differentiation		AGPRRGVL	16	23	4.04202	8	2	3000000	10	8.19328	0
THSD7A	Q9UPZ6	Thrombospondin type 1 domain containing 7A	Predicted membrane proteins, Predicted secreted proteins	Angiogenesis, Differentiation		VRTRTIRQ	387	394	3.94287	8	2	3000000	10	8.19328	0
THSD7A	Q9UPZ6	Thrombospondin type 1 domain containing 7A	Predicted membrane proteins, Predicted secreted proteins	Angiogenesis, Differentiation		TRVRTRTI	385	392	3.88449	8	2	3000000	10	8.19328	0
THSD7A	Q9UPZ6	Thrombospondin type 1 domain containing 7A	Predicted membrane proteins, Predicted secreted proteins	Angiogenesis, Differentiation		FRQRSADP	1186	1193	3.82118	8	2	3000000	10	8.19328	0
THSD7A	Q9UPZ6	Thrombospondin type 1 domain containing 7A	Predicted membrane proteins, Predicted secreted proteins	Angiogenesis, Differentiation		LTGKMIRR	1304	1311	3.62492	8	2	3000000	10	8.19328	0
THSD7A	Q9UPZ6	Thrombospondin type 1 domain containing 7A	Predicted membrane proteins, Predicted secreted proteins	Angiogenesis, Differentiation		LVGKSKKK	932	939	3.55472	8	2	3000000	10	8.19328	0
THSD7A	Q9UPZ6	Thrombospondin type 1 domain containing 7A	Predicted membrane proteins, Predicted secreted proteins	Angiogenesis, Differentiation		KTSRAVHP	1572	1579	3.51213	8	2	3000000	10	8.19328	0
BTD	P43251	Biotinidase	Disease related genes, Enzymes, Plasma proteins, Potential drug targets, Predicted intracellular proteins, Predicted secreted proteins		Hydrolase	QGGRRAKS	7	14	4.12895	8	6	2900000000	2	8.03922	0
BTD	P43251	Biotinidase	Disease related genes, Enzymes, Plasma proteins, Potential drug targets, Predicted intracellular proteins, Predicted secreted proteins		Hydrolase	SGARSKLA	22	29	3.66271	8	6	2900000000	2	8.03922	0
ANGPTL3	Q9Y5C1	Angiopoietin like 3	Disease related genes, Plasma proteins, Predicted secreted proteins	Angiogenesis, Cell adhesion, Lipid metabolism	Heparin-binding	NKPRAKSK	418	425	4.38944	8	4	45000000	4	7.91317	0
ANGPTL3	Q9Y5C1	Angiopoietin like 3	Disease related genes, Plasma proteins, Predicted secreted proteins	Angiogenesis, Cell adhesion, Lipid metabolism	Heparin-binding	SKPRAPRT	218	225	3.98982	8	4	45000000	4	7.91317	0
ANGPTL3	Q9Y5C1	Angiopoietin like 3	Disease related genes, Plasma proteins, Predicted secreted proteins	Angiogenesis, Cell adhesion, Lipid metabolism	Heparin-binding	NQLRRTSI	201	208	3.67564	8	4	45000000	4	7.91317	0
ANGPTL3	Q9Y5C1	Angiopoietin like 3	Disease related genes, Plasma proteins, Predicted secreted proteins	Angiogenesis, Cell adhesion, Lipid metabolism	Heparin-binding	RAPRTTPF	221	228	3.6437	8	4	45000000	4	7.91317	0
IGLL1	P15814	Immunoglobulin lambda like polypeptide 1	CD markers, Disease related genes, Plasma proteins, Predicted intracellular proteins, Predicted secreted proteins			SSLRSRWG	61	68	3.53619	8	4	100000000000	2	7.7381	0
IGLL1	P15814	Immunoglobulin lambda like polypeptide 1	CD markers, Disease related genes, Plasma proteins, Predicted intracellular proteins, Predicted secreted proteins			SQSRALGP	45	52	3.53287	8	4	100000000000	2	7.7381	0
HGFAC	Q04756	HGF activator	Cancer-related genes, Enzymes, Plasma proteins, Predicted secreted proteins		Hydrolase, Protease, Serine protease	LRPRIIGG	404	411	4.24159	8	5	11000000000	2	7.73109	0
HGFAC	Q04756	HGF activator	Cancer-related genes, Enzymes, Plasma proteins, Predicted secreted proteins		Hydrolase, Protease, Serine protease	FFNRTTDV	466	473	3.75175	8	5	11000000000	2	7.73109	0
FAP	Q12884	Fibroblast activation protein alpha	Cancer-related genes, Enzymes, Plasma proteins, Predicted intracellular proteins, Predicted secreted proteins	Angiogenesis, Apoptosis, Cell adhesion	Hydrolase, Protease, Serine protease	QYPRTINI	243	250	5.0696	8	4	34000000	4	7.70308	0
FAP	Q12884	Fibroblast activation protein alpha	Cancer-related genes, Enzymes, Plasma proteins, Predicted intracellular proteins, Predicted secreted proteins	Angiogenesis, Apoptosis, Cell adhesion	Hydrolase, Protease, Serine protease	PVVRIFII	260	267	4.24119	8	4	34000000	4	7.70308	0
FAP	Q12884	Fibroblast activation protein alpha	Cancer-related genes, Enzymes, Plasma proteins, Predicted intracellular proteins, Predicted secreted proteins	Angiogenesis, Apoptosis, Cell adhesion	Hydrolase, Protease, Serine protease	PYPKAGAK	251	258	3.99152	8	4	34000000	4	7.70308	0
FAP	Q12884	Fibroblast activation protein alpha	Cancer-related genes, Enzymes, Plasma proteins, Predicted intracellular proteins, Predicted secreted proteins	Angiogenesis, Apoptosis, Cell adhesion	Hydrolase, Protease, Serine protease	NIFRVTQD	399	406	3.75733	8	4	34000000	4	7.70308	0
TGFBI	Q15582	Transforming growth factor beta induced	Disease related genes, Plasma proteins, Predicted intracellular proteins, Predicted secreted proteins	Cell adhesion, Sensory transduction, Vision		SRLRGRQH	37	44	3.87952	8	6	1400000000	2	7.69608	0
TGFBI	Q15582	Transforming growth factor beta induced	Disease related genes, Plasma proteins, Predicted intracellular proteins, Predicted secreted proteins	Cell adhesion, Sensory transduction, Vision		AFSRASQR	659	666	3.60417	8	6	1400000000	2	7.69608	0
SERPINA3	P01011	Serpin family A member 3	Cancer-related genes, Candidate cardiovascular disease genes, Plasma proteins, Predicted intracellular proteins, Predicted secreted proteins	Acute phase	Protease inhibitor, Serine protease inhibitor	HLLRTLNQ	121	128	4.20893	8	9	95000000000	1	7.63305	0
PLTP	P55058	Phospholipid transfer protein	Plasma proteins, Predicted intracellular proteins, Predicted secreted proteins, Transporters	Lipid transport, Transport		ADVRASTA	478	485	3.84884	8	7	200000000	2	7.56303	0
PLTP	P55058	Phospholipid transfer protein	Plasma proteins, Predicted intracellular proteins, Predicted secreted proteins, Transporters	Lipid transport, Transport		VPVRSSVD	203	210	3.61691	8	7	200000000	2	7.56303	0
GAS6	Q14393	Growth arrest specific 6	Predicted secreted proteins	Growth regulation, Host-virus interaction		YLGRMFSG	296	303	4.31334	8	5	920000	6	7.43697	0
GAS6	Q14393	Growth arrest specific 6	Predicted secreted proteins	Growth regulation, Host-virus interaction		LALRAGRL	348	355	4.10797	8	5	920000	6	7.43697	0
GAS6	Q14393	Growth arrest specific 6	Predicted secreted proteins	Growth regulation, Host-virus interaction		GVGRVTSS	363	370	3.74998	8	5	920000	6	7.43697	0
GAS6	Q14393	Growth arrest specific 6	Predicted secreted proteins	Growth regulation, Host-virus interaction		PVIRLRFK	305	312	3.64996	8	5	920000	6	7.43697	0
GAS6	Q14393	Growth arrest specific 6	Predicted secreted proteins	Growth regulation, Host-virus interaction		FDFRTFDP	323	330	3.55076	8	5	920000	6	7.43697	0
GAS6	Q14393	Growth arrest specific 6	Predicted secreted proteins	Growth regulation, Host-virus interaction		SVAKSVKS	287	294	3.5417	8	5	920000	6	7.43697	0
AFM	P43652	Afamin	Plasma proteins, Predicted secreted proteins	Protein transport, Transport		LQTRAIPV	202	209	4.25033	8	5	5000000000	2	7.35294	0
AFM	P43652	Afamin	Plasma proteins, Predicted secreted proteins	Protein transport, Transport		QYLKAFSS	211	218	4.06203	8	5	5000000000	2	7.35294	0
GDF15	Q99988	Growth differentiation factor 15	Cancer-related genes, Disease related genes, Plasma proteins, Predicted intracellular proteins, Predicted secreted proteins		Cytokine, Growth factor	TRLRANQS	65	72	4.29452	8	5	890000	6	7.31092	0
GDF15	Q99988	Growth differentiation factor 15	Cancer-related genes, Disease related genes, Plasma proteins, Predicted intracellular proteins, Predicted secreted proteins		Cytokine, Growth factor	RRARARNG	193	200	4.28766	8	5	890000	6	7.31092	0
GDF15	Q99988	Growth differentiation factor 15	Cancer-related genes, Disease related genes, Plasma proteins, Predicted intracellular proteins, Predicted secreted proteins		Cytokine, Growth factor	QAARGRRR	187	194	4.17215	8	5	890000	6	7.31092	0
GDF15	Q99988	Growth differentiation factor 15	Cancer-related genes, Disease related genes, Plasma proteins, Predicted intracellular proteins, Predicted secreted proteins		Cytokine, Growth factor	ARGRRRAR	189	196	3.96438	8	5	890000	6	7.31092	0
GDF15	Q99988	Growth differentiation factor 15	Cancer-related genes, Disease related genes, Plasma proteins, Predicted intracellular proteins, Predicted secreted proteins		Cytokine, Growth factor	ARARNGDH	195	202	3.48906	8	5	890000	6	7.31092	0
GDF15	Q99988	Growth differentiation factor 15	Cancer-related genes, Disease related genes, Plasma proteins, Predicted intracellular proteins, Predicted secreted proteins		Cytokine, Growth factor	QELRTVNG	4	11	3.46473	8	5	890000	6	7.31092	0
IL1RL1	Q01638	Interleukin 1 receptor like 1	Candidate cardiovascular disease genes, Plasma proteins, Predicted intracellular proteins, Predicted membrane proteins, Predicted secreted proteins		Receptor	VYPRNYKS	382	389	4.39328	8	5	1700000	5	7.2479	0
IL1RL1	Q01638	Interleukin 1 receptor like 1	Candidate cardiovascular disease genes, Plasma proteins, Predicted intracellular proteins, Predicted membrane proteins, Predicted secreted proteins		Receptor	HGLRRHTV	309	316	3.92662	8	5	1700000	5	7.2479	0
IL1RL1	Q01638	Interleukin 1 receptor like 1	Candidate cardiovascular disease genes, Plasma proteins, Predicted intracellular proteins, Predicted membrane proteins, Predicted secreted proteins		Receptor	KIPRKASS	540	547	3.72075	8	5	1700000	5	7.2479	0
IL1RL1	Q01638	Interleukin 1 receptor like 1	Candidate cardiovascular disease genes, Plasma proteins, Predicted intracellular proteins, Predicted membrane proteins, Predicted secreted proteins		Receptor	QTNKSIPT	52	59	3.63993	8	5	1700000	5	7.2479	0
IL1RL1	Q01638	Interleukin 1 receptor like 1	Candidate cardiovascular disease genes, Plasma proteins, Predicted intracellular proteins, Predicted membrane proteins, Predicted secreted proteins		Receptor	TFNRTGYA	93	100	3.60889	8	5	1700000	5	7.2479	0
CFHR3	Q02985	Complement factor H related 3	Plasma proteins, Predicted secreted proteins			GLPKAQTT	119	126	4.20009	8	3	3800000000	3	7.10084	0
CFHR3	Q02985	Complement factor H related 3	Plasma proteins, Predicted secreted proteins			PTPRCIRV	136	143	3.98216	8	3	3800000000	3	7.10084	0
CFHR3	Q02985	Complement factor H related 3	Plasma proteins, Predicted secreted proteins			NYGRKFVQ	99	106	3.65475	8	3	3800000000	3	7.10084	0
SPINT1	O43278	Serine peptidase inhibitor, Kunitz type 1	Cancer-related genes, Plasma proteins, Predicted intracellular proteins, Predicted membrane proteins, Predicted secreted proteins		Protease inhibitor, Serine protease inhibitor	GIPKAWAG	161	168	4.17486	8	4	3400000	5	7.09034	0
SPINT1	O43278	Serine peptidase inhibitor, Kunitz type 1	Cancer-related genes, Plasma proteins, Predicted intracellular proteins, Predicted membrane proteins, Predicted secreted proteins		Protease inhibitor, Serine protease inhibitor	PTVRRGWD	79	86	4.12307	8	4	3400000	5	7.09034	0
SPINT1	O43278	Serine peptidase inhibitor, Kunitz type 1	Cancer-related genes, Plasma proteins, Predicted intracellular proteins, Predicted membrane proteins, Predicted secreted proteins		Protease inhibitor, Serine protease inhibitor	RQLRTQGF	150	157	3.7281	8	4	3400000	5	7.09034	0
SPINT1	O43278	Serine peptidase inhibitor, Kunitz type 1	Cancer-related genes, Plasma proteins, Predicted intracellular proteins, Predicted membrane proteins, Predicted secreted proteins		Protease inhibitor, Serine protease inhibitor	GPLRGSSG	306	313	3.54113	8	4	3400000	5	7.09034	0
SPINT1	O43278	Serine peptidase inhibitor, Kunitz type 1	Cancer-related genes, Plasma proteins, Predicted intracellular proteins, Predicted membrane proteins, Predicted secreted proteins		Protease inhibitor, Serine protease inhibitor	KVGRCRGS	255	262	3.46185	8	4	3400000	5	7.09034	0
GPLD1	P80108	Glycosylphosphatidylinositol specific phospholipase D1	Enzymes, Plasma proteins, Predicted secreted proteins		Hydrolase	GATRMYAL	690	697	3.74496	8	5	3700000000	2	7.05882	0
GPLD1	P80108	Glycosylphosphatidylinositol specific phospholipase D1	Enzymes, Plasma proteins, Predicted secreted proteins		Hydrolase	SLGRVYGY	620	627	3.70409	8	5	3700000000	2	7.05882	0
C1RL	Q9NZP8	Complement C1r subcomponent like	Enzymes, Plasma proteins, Predicted intracellular proteins, Predicted secreted proteins	Complement pathway, Immunity, Innate immunity	Hydrolase, Protease, Serine protease	IHGRGGGA	264	271	4.06597	8	4	20000000000	2	6.68768	0
C1RL	Q9NZP8	Complement C1r subcomponent like	Enzymes, Plasma proteins, Predicted intracellular proteins, Predicted secreted proteins	Complement pathway, Immunity, Innate immunity	Hydrolase, Protease, Serine protease	LTFRTQPS	137	144	3.84072	8	4	20000000000	2	6.68768	0
IL1R2	P27930	Interleukin 1 receptor type 2	Cancer-related genes, CD markers, Plasma proteins, Predicted membrane proteins, Predicted secreted proteins		Receptor	DSARTVPG	73	80	3.73592	8	8	21000000	2	6.4916	0
IL1R2	P27930	Interleukin 1 receptor type 2	Cancer-related genes, CD markers, Plasma proteins, Predicted membrane proteins, Predicted secreted proteins		Receptor	LSVRGTTH	184	191	3.46475	8	8	21000000	2	6.4916	0
GPI	P06744	Glucose-6-phosphate isomerase	Cancer-related genes, Disease related genes, Enzymes, Plasma proteins, Potential drug targets, Predicted intracellular proteins, Predicted membrane proteins, Predicted secreted proteins	Gluconeogenesis, Glycolysis	Cytokine, Growth factor, Isomerase	YTGKTITD	144	151	3.5705	8	6	140000000	2	6.42157	0
GPI	P06744	Glucose-6-phosphate isomerase	Cancer-related genes, Disease related genes, Enzymes, Plasma proteins, Potential drug targets, Predicted intracellular proteins, Predicted membrane proteins, Predicted secreted proteins	Gluconeogenesis, Glycolysis	Cytokine, Growth factor, Isomerase	ALMRGKST	435	442	3.43671	8	6	140000000	2	6.42157	0
SOD3	P08294	Superoxide dismutase 3	Enzymes, Plasma proteins, Predicted secreted proteins		Antioxidant, Heparin-binding, Oxidoreductase	DLGRGGNQ	186	193	3.68132	8	11	830000000	1	6.34454	0
CFD	P00746	Complement factor D	Disease related genes, Enzymes, Plasma proteins, Potential drug targets, Predicted secreted proteins	Complement alternate pathway, Immunity, Innate immunity	Hydrolase, Protease, Serine protease	DVLRAVPH	96	103	4.75739	8	4	8000000000	2	6.33754	0
CFD	P00746	Complement factor D	Disease related genes, Enzymes, Plasma proteins, Potential drug targets, Predicted secreted proteins	Complement alternate pathway, Immunity, Innate immunity	Hydrolase, Protease, Serine protease	APPRGRIL	20	27	3.5541	8	4	8000000000	2	6.33754	0
COLEC10	Q9Y6Z7	Collectin subfamily member 10	Disease related genes, Plasma proteins, Predicted secreted proteins			KVGRMGPK	66	73	4.0764	8	3	5700000	5	6.23249	0
COLEC10	Q9Y6Z7	Collectin subfamily member 10	Disease related genes, Plasma proteins, Predicted secreted proteins			GFFRVFIG	203	210	3.90613	8	3	5700000	5	6.23249	0
COLEC10	Q9Y6Z7	Collectin subfamily member 10	Disease related genes, Plasma proteins, Predicted secreted proteins			SLLRRNQF	6	13	3.845	8	3	5700000	5	6.23249	0
COLEC10	Q9Y6Z7	Collectin subfamily member 10	Disease related genes, Plasma proteins, Predicted secreted proteins			MGPKGIKG	70	77	3.81774	8	3	5700000	5	6.23249	0
COLEC10	Q9Y6Z7	Collectin subfamily member 10	Disease related genes, Plasma proteins, Predicted secreted proteins			NIGKTGPI	87	94	3.52145	8	3	5700000	5	6.23249	0
MFGE8	Q08431	Milk fat globule-EGF factor 8 protein	Cancer-related genes, Predicted secreted proteins	Angiogenesis, Cell adhesion, Fertilization		QGARNFGS	305	312	4.41493	8	6	1100000	4	6.17647	0
MFGE8	Q08431	Milk fat globule-EGF factor 8 protein	Cancer-related genes, Predicted secreted proteins	Angiogenesis, Cell adhesion, Fertilization		RLNRAGMV	107	114	3.89165	8	6	1100000	4	6.17647	0
MFGE8	Q08431	Milk fat globule-EGF factor 8 protein	Cancer-related genes, Predicted secreted proteins	Angiogenesis, Cell adhesion, Fertilization		NLLRRMWV	131	138	3.70034	8	6	1100000	4	6.17647	0
MFGE8	Q08431	Milk fat globule-EGF factor 8 protein	Cancer-related genes, Predicted secreted proteins	Angiogenesis, Cell adhesion, Fertilization		QDPRTGSS	334	341	3.5469	8	6	1100000	4	6.17647	0
PCSK1N	Q9UHG2	Proprotein convertase subtilisin/kexin type 1 inhibitor	Predicted secreted proteins		Neuropeptide	GAPRRFRR	54	61	5.37454	8	4	5300000	4	6.16246	0
PCSK1N	Q9UHG2	Proprotein convertase subtilisin/kexin type 1 inhibitor	Predicted secreted proteins		Neuropeptide	ALLRARLD	139	146	4.81393	8	4	5300000	4	6.16246	0
PCSK1N	Q9UHG2	Proprotein convertase subtilisin/kexin type 1 inhibitor	Predicted secreted proteins		Neuropeptide	WGPRAGGV	8	15	4.40217	8	4	5300000	4	6.16246	0
CRP	P02741	C-reactive protein	Cancer-related genes, Candidate cardiovascular disease genes, Plasma proteins, Predicted intracellular proteins, Predicted secreted proteins	Acute phase		GKPRVRKS	131	138	4.00108	8	9	5400000000	1	6.16246	0
PCSK1N	Q9UHG2	Proprotein convertase subtilisin/kexin type 1 inhibitor	Predicted secreted proteins		Neuropeptide	GAPRNSDP	114	121	3.8879	8	4	5300000	4	6.16246	0
FETUB	Q9UGM5	Fetuin B	Plasma proteins, Predicted intracellular proteins, Predicted secreted proteins	Fertilization	Metalloenzyme inhibitor, Metalloprotease inhibitor, Protease inhibitor	AGPRGSVQ	298	305	4.17611	8	4	4500000000	2	6.05742	0
FETUB	Q9UGM5	Fetuin B	Plasma proteins, Predicted intracellular proteins, Predicted secreted proteins	Fertilization	Metalloenzyme inhibitor, Metalloprotease inhibitor, Protease inhibitor	HVLRKKAW	94	101	3.45397	8	4	4500000000	2	6.05742	0
ERVMER34-1	Q9H9K5	Endogenous retrovirus group MER34 member 1, envelope	Predicted membrane proteins, Predicted secreted proteins			TNLRSFIH	338	345	4.61362	8	4	5000000	4	6.02241	0
ERVMER34-1	Q9H9K5	Endogenous retrovirus group MER34 member 1, envelope	Predicted membrane proteins, Predicted secreted proteins			STIRALFP	370	377	4.4635	8	4	5000000	4	6.02241	0
ERVMER34-1	Q9H9K5	Endogenous retrovirus group MER34 member 1, envelope	Predicted membrane proteins, Predicted secreted proteins			IYVRVFRK	507	514	4.31866	8	4	5000000	4	6.02241	0
ERVMER34-1	Q9H9K5	Endogenous retrovirus group MER34 member 1, envelope	Predicted membrane proteins, Predicted secreted proteins			VSNRAMKG	545	552	3.97595	8	4	5000000	4	6.02241	0
CD55	P08174	CD55 molecule (Cromer blood group)	Blood group antigen proteins, CD markers, Disease related genes, Plasma proteins, Predicted intracellular proteins, Predicted membrane proteins, Predicted secreted proteins	Complement pathway, Host-virus interaction, Immunity, Innate immunity	Blood group antigen, Host cell receptor for virus entry, Receptor	QATRSTPV	326	333	3.65679	8	5	310000000	2	5.88235	0
CD55	P08174	CD55 molecule (Cromer blood group)	Blood group antigen proteins, CD markers, Disease related genes, Plasma proteins, Predicted intracellular proteins, Predicted membrane proteins, Predicted secreted proteins	Complement pathway, Host-virus interaction, Immunity, Innate immunity	Blood group antigen, Host cell receptor for virus entry, Receptor	PVSRTTKH	332	339	3.64828	8	5	310000000	2	5.88235	0
BCHE	P06276	Butyrylcholinesterase	Disease related genes, Enzymes, FDA approved drug targets, Plasma proteins, Predicted intracellular proteins, Predicted secreted proteins		Hydrolase, Serine esterase	GRLRFKKP	67	74	3.64681	8	8	13000000000	1	5.82983	0
IGFBP1	P08833	Insulin like growth factor binding protein 1	Candidate cardiovascular disease genes, Plasma proteins, Predicted secreted proteins		Growth factor binding	ATARCARG	74	81	4.19219	8	7	22000000	2	5.82633	0
IGFBP1	P08833	Insulin like growth factor binding protein 1	Candidate cardiovascular disease genes, Plasma proteins, Predicted secreted proteins		Growth factor binding	ALTRGQGA	96	103	4.15727	8	7	22000000	2	5.82633	0
F13B	P05160	Coagulation factor XIII B chain	Cancer-related genes, Candidate cardiovascular disease genes, Disease related genes, Plasma proteins, Predicted secreted proteins	Blood coagulation, Hemostasis		YLLRGSKI	429	436	3.61944	8	9	3400000000	1	5.81232	0
TFRC	P02786	Transferrin receptor	Cancer-related genes, CD markers, Disease related genes, Enzymes, Plasma proteins, Potential drug targets, Predicted intracellular proteins, Predicted membrane proteins, Predicted secreted proteins, Transporters	Endocytosis, Host-virus interaction	Host cell receptor for virus entry, Receptor	DQARSAFS	3	10	4.34303	8	7	14000000	2	5.54622	0
TFRC	P02786	Transferrin receptor	Cancer-related genes, CD markers, Disease related genes, Enzymes, Plasma proteins, Potential drug targets, Predicted intracellular proteins, Predicted membrane proteins, Predicted secreted proteins, Transporters	Endocytosis, Host-virus interaction	Host cell receptor for virus entry, Receptor	PAARRLYW	117	124	3.95163	8	7	14000000	2	5.54622	0
LILRA2	Q8N149	Leukocyte immunoglobulin like receptor A2	CD markers, Plasma proteins, Predicted intracellular proteins, Predicted membrane proteins, Predicted secreted proteins	Immunity, Innate immunity	Receptor	SWVRRIQE	68	75	4.48286	8	3	130000000	3	5.46218	0
LILRA2	Q8N149	Leukocyte immunoglobulin like receptor A2	CD markers, Plasma proteins, Predicted intracellular proteins, Predicted membrane proteins, Predicted secreted proteins	Immunity, Innate immunity	Receptor	LGPRTHVQ	15	22	4.31124	8	3	130000000	3	5.46218	0
LILRA2	Q8N149	Leukocyte immunoglobulin like receptor A2	CD markers, Plasma proteins, Predicted intracellular proteins, Predicted membrane proteins, Predicted secreted proteins	Immunity, Innate immunity	Receptor	HSQRSLQD	472	479	3.61503	8	3	130000000	3	5.46218	0
C8B	P07358	Complement C8 beta chain	Disease related genes, Plasma proteins, Predicted intracellular proteins, Predicted secreted proteins	Complement alternate pathway, Complement pathway, Cytolysis, Immunity, Innate immunity		AVNKSFAK	42	49	4.28852	8	2	3600000000	3	5.26261	0
C8B	P07358	Complement C8 beta chain	Disease related genes, Plasma proteins, Predicted intracellular proteins, Predicted secreted proteins	Complement alternate pathway, Complement pathway, Cytolysis, Immunity, Innate immunity		HYIRRTKR	277	284	4.23594	8	2	3600000000	3	5.26261	0
C8B	P07358	Complement C8 beta chain	Disease related genes, Plasma proteins, Predicted intracellular proteins, Predicted secreted proteins	Complement alternate pathway, Complement pathway, Cytolysis, Immunity, Innate immunity		LKPRSLML	306	313	4.05202	8	2	3600000000	3	5.26261	0
TIMP1	P01033	TIMP metallopeptidase inhibitor 1	Cancer-related genes, Candidate cardiovascular disease genes, Plasma proteins, Predicted intracellular proteins, Predicted secreted proteins		Growth factor, Metalloenzyme inhibitor, Metalloprotease inhibitor, Protease inhibitor	QSLRSQIA	200	207	3.74145	8	9	750000000	1	5.2521	0
LRG1	P02750	Leucine rich alpha-2-glycoprotein 1	Plasma proteins, Predicted secreted proteins			KLARVAAG	247	254	3.82209	8	6	74000000000	1	5.22059	0
FLT1	P17948	Fms related tyrosine kinase 1	Cancer-related genes, Disease related genes, Enzymes, FDA approved drug targets, Plasma proteins, Predicted intracellular proteins, Predicted membrane proteins, Predicted secreted proteins, RAS pathway related proteins	Angiogenesis, Chemotaxis, Differentiation	Developmental protein, Kinase, Receptor, Transferase, Tyrosine-protein kinase	ILLRTVNN	590	597	4.20893	8	10	54000	7	5.12255	0
FLT1	P17948	Fms related tyrosine kinase 1	Cancer-related genes, Disease related genes, Enzymes, FDA approved drug targets, Plasma proteins, Predicted intracellular proteins, Predicted membrane proteins, Predicted secreted proteins, RAS pathway related proteins	Angiogenesis, Chemotaxis, Differentiation	Developmental protein, Kinase, Receptor, Transferase, Tyrosine-protein kinase	ITQRMAII	505	512	4.09386	8	10	54000	7	5.12255	0
FLT1	P17948	Fms related tyrosine kinase 1	Cancer-related genes, Disease related genes, Enzymes, FDA approved drug targets, Plasma proteins, Predicted intracellular proteins, Predicted membrane proteins, Predicted secreted proteins, RAS pathway related proteins	Angiogenesis, Chemotaxis, Differentiation	Developmental protein, Kinase, Receptor, Transferase, Tyrosine-protein kinase	ASVRRRID	276	283	4.09279	8	10	54000	7	5.12255	0
FLT1	P17948	Fms related tyrosine kinase 1	Cancer-related genes, Disease related genes, Enzymes, FDA approved drug targets, Plasma proteins, Predicted intracellular proteins, Predicted membrane proteins, Predicted secreted proteins, RAS pathway related proteins	Angiogenesis, Chemotaxis, Differentiation	Developmental protein, Kinase, Receptor, Transferase, Tyrosine-protein kinase	NYLKSKRD	919	926	3.85827	8	10	54000	7	5.12255	0
FLT1	P17948	Fms related tyrosine kinase 1	Cancer-related genes, Disease related genes, Enzymes, FDA approved drug targets, Plasma proteins, Predicted intracellular proteins, Predicted membrane proteins, Predicted secreted proteins, RAS pathway related proteins	Angiogenesis, Chemotaxis, Differentiation	Developmental protein, Kinase, Receptor, Transferase, Tyrosine-protein kinase	VNNRTMHY	595	602	3.75175	8	10	54000	7	5.12255	0
FLT1	P17948	Fms related tyrosine kinase 1	Cancer-related genes, Disease related genes, Enzymes, FDA approved drug targets, Plasma proteins, Predicted intracellular proteins, Predicted membrane proteins, Predicted secreted proteins, RAS pathway related proteins	Angiogenesis, Chemotaxis, Differentiation	Developmental protein, Kinase, Receptor, Transferase, Tyrosine-protein kinase	TVGRNISF	543	550	3.53663	8	10	54000	7	5.12255	0
FLT1	P17948	Fms related tyrosine kinase 1	Cancer-related genes, Disease related genes, Enzymes, FDA approved drug targets, Plasma proteins, Predicted intracellular proteins, Predicted membrane proteins, Predicted secreted proteins, RAS pathway related proteins	Angiogenesis, Chemotaxis, Differentiation	Developmental protein, Kinase, Receptor, Transferase, Tyrosine-protein kinase	PMLKRFTW	1253	1260	3.52635	8	10	54000	7	5.12255	0
TGFB1	P01137	Transforming growth factor beta 1	Cancer-related genes, Candidate cardiovascular disease genes, Disease related genes, Plasma proteins, Predicted intracellular proteins, Predicted secreted proteins		Growth factor, Mitogen	TTGRRGDL	240	247	3.62023	8	12	38000000	1	5.09804	0
INHBC	P55103	Inhibin beta C subunit	Plasma proteins, Predicted secreted proteins		Growth factor, Hormone	ATPRAGGQ	18	25	5.61866	8	2	11000000	5	5.04202	0
INHBC	P55103	Inhibin beta C subunit	Plasma proteins, Predicted secreted proteins		Growth factor, Hormone	PVSRAALR	66	73	4.07	8	2	11000000	5	5.04202	0
INHBC	P55103	Inhibin beta C subunit	Plasma proteins, Predicted secreted proteins		Growth factor, Hormone	QIHRRGID	232	239	3.66336	8	2	11000000	5	5.04202	0
C6	P13671	Complement C6	Cancer-related genes, Disease related genes, Plasma proteins, Potential drug targets, Predicted secreted proteins, Transporters	Complement pathway, Cytolysis, Immunity, Innate immunity		SKVRSVLR	101	108	3.63838	8	7	7600000000	1	5.04202	0
INHBC	P55103	Inhibin beta C subunit	Plasma proteins, Predicted secreted proteins		Growth factor, Hormone	ARVRVGGK	223	230	3.63821	8	2	11000000	5	5.04202	0
INHBC	P55103	Inhibin beta C subunit	Plasma proteins, Predicted secreted proteins		Growth factor, Hormone	VAARVRVG	221	228	3.63613	8	2	11000000	5	5.04202	0
MBL2	P11226	Mannose binding lectin 2	Plasma proteins, Predicted secreted proteins	Complement activation lectin pathway, Complement pathway, Immunity, Innate immunity		QGLRGLQG	64	71	4.37192	8	8	1700000000	1	5.04202	0
PF4V1	P10720	Platelet factor 4 variant 1	Plasma proteins, Predicted secreted proteins		Cytokine, Heparin-binding	RLTRATRQ	8	15	3.82084	8	2	1400000000	3	4.94748	0
PF4V1	P10720	Platelet factor 4 variant 1	Plasma proteins, Predicted secreted proteins		Cytokine, Heparin-binding	SAARSRLT	3	10	3.80172	8	2	1400000000	3	4.94748	0
PF4V1	P10720	Platelet factor 4 variant 1	Plasma proteins, Predicted secreted proteins		Cytokine, Heparin-binding	EVIKAGPH	62	69	3.59971	8	2	1400000000	3	4.94748	0
CPQ	Q9Y646	Carboxypeptidase Q	Enzymes, Plasma proteins, Predicted intracellular proteins, Predicted secreted proteins		Carboxypeptidase, Hydrolase, Metalloprotease, Protease	MGAKTYPD	258	265	3.57774	8	3	51000000	3	4.87395	0
CPQ	Q9Y646	Carboxypeptidase Q	Enzymes, Plasma proteins, Predicted intracellular proteins, Predicted secreted proteins		Carboxypeptidase, Hydrolase, Metalloprotease, Protease	ELQRRASE	158	165	3.56595	8	3	51000000	3	4.87395	0
CPQ	Q9Y646	Carboxypeptidase Q	Enzymes, Plasma proteins, Predicted intracellular proteins, Predicted secreted proteins		Carboxypeptidase, Hydrolase, Metalloprotease, Protease	VYGKAQNR	55	62	3.51808	8	3	51000000	3	4.87395	0
IL18BP	O95998	Interleukin 18 binding protein	Predicted secreted proteins			AGLRATLP	170	177	4.25818	8	6	14000000	2	4.85294	0
IL18BP	O95998	Interleukin 18 binding protein	Predicted secreted proteins			ASVRSTKD	42	49	4.16476	8	6	14000000	2	4.85294	0
IL1R1	P14778	Interleukin 1 receptor type 1	Cancer-related genes, CD markers, FDA approved drug targets, Predicted membrane proteins, Predicted secreted proteins, Transporters	Inflammatory response	Receptor	LYPKTVGE	390	397	4.20512	8	10	1000000	2	4.77591	0
IL1R1	P14778	Interleukin 1 receptor type 1	Cancer-related genes, CD markers, FDA approved drug targets, Predicted membrane proteins, Predicted secreted proteins, Transporters	Inflammatory response	Receptor	PVQRRSPS	539	546	3.78785	8	10	1000000	2	4.77591	0
SPARC	P09486	Secreted protein acidic and cysteine rich	Cancer-related genes, Disease related genes, Plasma proteins, Predicted intracellular proteins, Predicted secreted proteins			FPLRMRDW	163	170	3.46709	8	9	190000000	1	4.69188	0
PI16	Q6UXB8	Peptidase inhibitor 16	Plasma proteins, Predicted membrane proteins, Predicted secreted proteins		Protease inhibitor	PIPKSADK	314	321	4.49701	8	3	3600000000	2	4.67787	0
PI16	Q6UXB8	Peptidase inhibitor 16	Plasma proteins, Predicted membrane proteins, Predicted secreted proteins		Protease inhibitor	TGGRALAL	411	418	3.64116	8	3	3600000000	2	4.67787	0
TNFRSF1B	P20333	TNF receptor superfamily member 1B	Cancer-related genes, Candidate cardiovascular disease genes, CD markers, Plasma proteins, Predicted membrane proteins, Predicted secreted proteins	Apoptosis	Receptor	DKARGTQG	306	313	4.19898	8	8	2500000	2	4.66387	0
TNFRSF1B	P20333	TNF receptor superfamily member 1B	Cancer-related genes, Candidate cardiovascular disease genes, CD markers, Plasma proteins, Predicted membrane proteins, Predicted secreted proteins	Apoptosis	Receptor	GEARASTG	359	366	4.02018	8	8	2500000	2	4.66387	0
CFHR1	Q03591	Complement factor H related 1	Cancer-related genes, Plasma proteins, Predicted secreted proteins			LYLRTGES	288	295	4.02705	8	6	15000000000	1	4.58333	0
LCAT	P04180	Lecithin-cholesterol acyltransferase	Disease related genes, Enzymes, Plasma proteins, Potential drug targets, Predicted intracellular proteins, Predicted secreted proteins	Cholesterol metabolism, Lipid metabolism, Steroid metabolism, Sterol metabolism	Acyltransferase, Transferase	VYNRSSGL	106	113	4.06209	8	6	9500000000	1	4.48529	0
PON3	Q15166	Paraoxonase 3	Candidate cardiovascular disease genes, Enzymes, Plasma proteins, Predicted secreted proteins		Hydrolase	VYLKTIKH	153	160	3.75305	8	8	350000000	1	4.47479	0
ST6GAL1	P15907	ST6 beta-galactoside alpha-2,6-sialyltransferase 1	Enzymes, Predicted intracellular proteins, Predicted secreted proteins		Glycosyltransferase, Transferase	QVLKSLGK	46	53	4.11255	8	5	580000	4	4.36975	0
ST6GAL1	P15907	ST6 beta-galactoside alpha-2,6-sialyltransferase 1	Enzymes, Predicted intracellular proteins, Predicted secreted proteins		Glycosyltransferase, Transferase	GLAKAKPE	83	90	4.0887	8	5	580000	4	4.36975	0
ST6GAL1	P15907	ST6 beta-galactoside alpha-2,6-sialyltransferase 1	Enzymes, Predicted intracellular proteins, Predicted secreted proteins		Glycosyltransferase, Transferase	GSLRGLAK	79	86	3.84782	8	5	580000	4	4.36975	0
ST6GAL1	P15907	ST6 beta-galactoside alpha-2,6-sialyltransferase 1	Enzymes, Predicted intracellular proteins, Predicted secreted proteins		Glycosyltransferase, Transferase	ESIRTKAG	172	179	3.57238	8	5	580000	4	4.36975	0
NUCB1	Q02818	Nucleobindin 1	Plasma proteins, Predicted secreted proteins		DNA-binding, Guanine-nucleotide releasing factor	ALGRSQGR	374	381	4.7394	8	5	15000000	2	4.20168	0
NUCB1	Q02818	Nucleobindin 1	Plasma proteins, Predicted secreted proteins		DNA-binding, Guanine-nucleotide releasing factor	MLLKAKMD	113	120	3.74062	8	5	15000000	2	4.20168	0
FUCA2	Q9BTY2	Alpha-L-fucosidase 2	Enzymes, Plasma proteins, Predicted intracellular proteins, Predicted secreted proteins		Glycosidase, Hydrolase	GHPKAILG	411	418	4.39845	8	4	53000000	2	4.09664	0
FUCA2	Q9BTY2	Alpha-L-fucosidase 2	Enzymes, Plasma proteins, Predicted intracellular proteins, Predicted secreted proteins		Glycosidase, Hydrolase	ELPRLAFP	5	12	3.55488	8	4	53000000	2	4.09664	0
PPIA	P62937	Peptidylprolyl isomerase A	Enzymes, Plasma proteins, Predicted intracellular proteins, Predicted secreted proteins	Host-virus interaction	Isomerase, Rotamase	TGGKSIYG	73	80	3.47882	8	3	420000000	2	4.06162	0
PPIA	P62937	Peptidylprolyl isomerase A	Enzymes, Plasma proteins, Predicted intracellular proteins, Predicted secreted proteins	Host-virus interaction	Isomerase, Rotamase	FILKHTGP	88	95	3.45469	8	3	420000000	2	4.06162	0
HABP2	Q14520	Hyaluronan binding protein 2	Candidate cardiovascular disease genes, Disease related genes, Enzymes, Plasma proteins, Potential drug targets, Predicted intracellular proteins, Predicted secreted proteins		Hydrolase, Protease, Serine protease	KMNRTVNQ	205	212	3.50326	8	6	3200000000	1	4.04412	0
LYZ	P61626	Lysozyme	Disease related genes, Enzymes, Plasma proteins, Potential drug targets, Predicted secreted proteins		Antimicrobial, Bacteriolytic enzyme, Glycosidase, Hydrolase	YNTRATNY	56	63	3.60883	8	6	2600000000	1	3.9951	0
SMPD1	P17405	Sphingomyelin phosphodiesterase 1	Disease related genes, Enzymes, Potential drug targets, Predicted intracellular proteins, Predicted secreted proteins		Glycosidase, Hydrolase	EALRTLRI	358	365	3.88621	8	7	2000000	2	3.97759	0
SMPD1	P17405	Sphingomyelin phosphodiesterase 1	Disease related genes, Enzymes, Potential drug targets, Predicted intracellular proteins, Predicted secreted proteins		Glycosidase, Hydrolase	SCPRSGRE	11	18	3.52183	8	7	2000000	2	3.97759	0
PON2	Q15165	Paraoxonase 2	Candidate cardiovascular disease genes, Enzymes, Predicted intracellular proteins, Predicted secreted proteins		Hydrolase	RISRGFDL	101	108	3.43669	8	7	350000000	1	3.97759	0
C1QC	P02747	Complement C1q C chain	Disease related genes, Plasma proteins, Predicted secreted proteins	Complement pathway, Immunity, Innate immunity		PGIRGPKG	66	73	3.50601	8	6	1300000000	1	3.82353	0
CD97	P48960	Adhesion G protein-coupled receptor E5	CD markers, G-protein coupled receptors, Predicted intracellular proteins, Predicted membrane proteins, Predicted secreted proteins, Transporters	Cell adhesion	G-protein coupled receptor, Receptor, Transducer	NQTRALRA	823	830	4.01013	8	8	930000	2	3.78151	0
CD97	P48960	Adhesion G protein-coupled receptor E5	CD markers, G-protein coupled receptors, Predicted intracellular proteins, Predicted membrane proteins, Predicted secreted proteins, Transporters	Cell adhesion	G-protein coupled receptor, Receptor, Transducer	VQLRRLSA	437	444	3.67564	8	8	930000	2	3.78151	0
LBP	P18428	Lipopolysaccharide binding protein	Plasma proteins, Predicted secreted proteins, Transporters	Immunity, Innate immunity, Lipid transport, Transport	Antibiotic, Antimicrobial	ALARALPS	3	10	4.7641	8	6	910000000	1	3.75	0
HPR	P00739	Haptoglobin-related protein	Enzymes, Plasma proteins, Predicted intracellular proteins, Predicted secreted proteins		Serine protease homolog	WINKAVGD	75	82	3.74798	8	4	77000000000	1	3.7465	0
VEGFD	O43915	Vascular endothelial growth factor D	Cancer-related genes, Plasma proteins, Predicted secreted proteins, RAS pathway related proteins	Angiogenesis, Differentiation	Developmental protein, Growth factor, Mitogen	SIIRRSIQ	201	208	4.17193	8	7	340000	3	3.69748	0
VEGFD	O43915	Vascular endothelial growth factor D	Cancer-related genes, Plasma proteins, Predicted secreted proteins, RAS pathway related proteins	Angiogenesis, Differentiation	Developmental protein, Growth factor, Mitogen	LRLKSFTS	69	76	3.61114	8	7	340000	3	3.69748	0
VEGFD	O43915	Vascular endothelial growth factor D	Cancer-related genes, Plasma proteins, Predicted secreted proteins, RAS pathway related proteins	Angiogenesis, Differentiation	Developmental protein, Growth factor, Mitogen	IIRRSIQI	202	209	3.44192	8	7	340000	3	3.69748	0
ANGPTL6	Q8NI99	Angiopoietin like 6	Plasma proteins, Predicted secreted proteins	Angiogenesis, Differentiation	Developmental protein	AALRMRVG	63	70	4.51977	8	2	550000	7	3.67647	0
ANGPTL6	Q8NI99	Angiopoietin like 6	Plasma proteins, Predicted secreted proteins	Angiogenesis, Differentiation	Developmental protein	GQLRAQLQ	108	115	4.44094	8	2	550000	7	3.67647	0
ANGPTL6	Q8NI99	Angiopoietin like 6	Plasma proteins, Predicted secreted proteins	Angiogenesis, Differentiation	Developmental protein	SWARAGAP	18	25	4.15397	8	2	550000	7	3.67647	0
ANGPTL6	Q8NI99	Angiopoietin like 6	Plasma proteins, Predicted secreted proteins	Angiogenesis, Differentiation	Developmental protein	GEVRALRK	91	98	4.03507	8	2	550000	7	3.67647	0
ANGPTL6	Q8NI99	Angiopoietin like 6	Plasma proteins, Predicted secreted proteins	Angiogenesis, Differentiation	Developmental protein	EAQRAAAR	149	156	3.87725	8	2	550000	7	3.67647	0
ANGPTL6	Q8NI99	Angiopoietin like 6	Plasma proteins, Predicted secreted proteins	Angiogenesis, Differentiation	Developmental protein	ASTRATPE	48	55	3.82805	8	2	550000	7	3.67647	0
ANGPTL6	Q8NI99	Angiopoietin like 6	Plasma proteins, Predicted secreted proteins	Angiogenesis, Differentiation	Developmental protein	AAARFHQL	153	160	3.4528	8	2	550000	7	3.67647	0
CTSB	P07858	Cathepsin B	Cancer-related genes, Candidate cardiovascular disease genes, Enzymes, Plasma proteins, Predicted secreted proteins		Hydrolase, Protease, Thiol protease	ANARSRPS	15	22	4.50259	8	7	130000000	1	3.64146	0
ENTPD5	O75356	Ectonucleoside triphosphate diphosphohydrolase 5	Enzymes, Plasma proteins, Predicted intracellular proteins, Predicted secreted proteins		Hydrolase	QTPRGYLT	219	226	4.60364	8	5	5000000	2	3.61345	0
ENTPD5	O75356	Ectonucleoside triphosphate diphosphohydrolase 5	Enzymes, Plasma proteins, Predicted intracellular proteins, Predicted secreted proteins		Hydrolase	RVVRGKLH	309	316	3.80302	8	5	5000000	2	3.61345	0
JCHAIN	P01591	Joining chain of multimeric IgA and IgM	Plasma proteins, Predicted secreted proteins			RIIRSSED	43	50	4.07722	8	5	4200000000	1	3.59244	0
LPL	P06858	Lipoprotein lipase	Candidate cardiovascular disease genes, Disease related genes, Enzymes, FDA approved drug targets, Plasma proteins, Predicted intracellular proteins, Predicted secreted proteins	Lipid degradation, Lipid metabolism	Heparin-binding, Hydrolase	NKVRAKRS	318	325	4.49161	8	8	880000	2	3.59244	0
LPL	P06858	Lipoprotein lipase	Candidate cardiovascular disease genes, Disease related genes, Enzymes, FDA approved drug targets, Plasma proteins, Predicted intracellular proteins, Predicted secreted proteins	Lipid degradation, Lipid metabolism	Heparin-binding, Hydrolase	SPGRSIGI	216	223	3.95684	8	8	880000	2	3.59244	0
INHBA	P08476	Inhibin beta A subunit	Cancer-related genes, Candidate cardiovascular disease genes, Plasma proteins, Predicted secreted proteins		Growth factor, Hormone	VTIRLFQQ	171	178	4.13353	8	4	290000	5	3.41387	0
INHBA	P08476	Inhibin beta A subunit	Cancer-related genes, Candidate cardiovascular disease genes, Plasma proteins, Predicted secreted proteins		Growth factor, Hormone	KVPKANRT	160	167	4.133	8	4	290000	5	3.41387	0
INHBA	P08476	Inhibin beta A subunit	Cancer-related genes, Candidate cardiovascular disease genes, Plasma proteins, Predicted secreted proteins		Growth factor, Hormone	PVPKAALL	77	84	3.94316	8	4	290000	5	3.41387	0
INHBA	P08476	Inhibin beta A subunit	Cancer-related genes, Candidate cardiovascular disease genes, Plasma proteins, Predicted secreted proteins		Growth factor, Hormone	DIGRRAEM	106	113	3.75654	8	4	290000	5	3.41387	0
INHBA	P08476	Inhibin beta A subunit	Cancer-related genes, Candidate cardiovascular disease genes, Plasma proteins, Predicted secreted proteins		Growth factor, Hormone	KANRTRTK	163	170	3.64226	8	4	290000	5	3.41387	0
FCGR3A	P08637	Fc fragment of IgG receptor IIIa	CD markers, Disease related genes, FDA approved drug targets, Plasma proteins, Predicted membrane proteins, Predicted secreted proteins		IgG-binding protein, Receptor	TNIRSSTR	231	238	3.75132	8	5	2500000000	1	3.40336	0
SCUBE3	Q8IX30	Signal peptide, CUB domain and EGF like domain containing 3	Predicted secreted proteins			VHARAAQY	16	23	4.96693	8	3	110000	8	3.36134	0
SCUBE3	Q8IX30	Signal peptide, CUB domain and EGF like domain containing 3	Predicted secreted proteins			GKGRRART	534	541	4.66059	8	3	110000	8	3.36134	0
SCUBE3	Q8IX30	Signal peptide, CUB domain and EGF like domain containing 3	Predicted secreted proteins			PSPRAAPA	450	457	4.62264	8	3	110000	8	3.36134	0
SCUBE3	Q8IX30	Signal peptide, CUB domain and EGF like domain containing 3	Predicted secreted proteins			APARAGHN	455	462	4.00848	8	3	110000	8	3.36134	0
SCUBE3	Q8IX30	Signal peptide, CUB domain and EGF like domain containing 3	Predicted secreted proteins			IKQRASFK	479	486	3.59194	8	3	110000	8	3.36134	0
SCUBE3	Q8IX30	Signal peptide, CUB domain and EGF like domain containing 3	Predicted secreted proteins			GQHRAGTK	628	635	3.53905	8	3	110000	8	3.36134	0
SCUBE3	Q8IX30	Signal peptide, CUB domain and EGF like domain containing 3	Predicted secreted proteins			QYSKAAQD	22	29	3.5368	8	3	110000	8	3.36134	0
SCUBE3	Q8IX30	Signal peptide, CUB domain and EGF like domain containing 3	Predicted secreted proteins			FLLRLAGL	596	603	3.53186	8	3	110000	8	3.36134	0
SCUBE2	Q9NQ36	Signal peptide, CUB domain and EGF like domain containing 2	Predicted intracellular proteins, Predicted secreted proteins		Developmental protein	GRGRAAGP	35	42	5.1847	8	4	280000	5	3.32633	0
SCUBE2	Q9NQ36	Signal peptide, CUB domain and EGF like domain containing 2	Predicted intracellular proteins, Predicted secreted proteins		Developmental protein	TTIRTSVT	485	492	4.02305	8	4	280000	5	3.32633	0
SCUBE2	Q9NQ36	Signal peptide, CUB domain and EGF like domain containing 2	Predicted intracellular proteins, Predicted secreted proteins		Developmental protein	KAIRTLRK	587	594	3.85233	8	4	280000	5	3.32633	0
SCUBE2	Q9NQ36	Signal peptide, CUB domain and EGF like domain containing 2	Predicted intracellular proteins, Predicted secreted proteins		Developmental protein	EAPRGSVA	190	197	3.69959	8	4	280000	5	3.32633	0
SCUBE2	Q9NQ36	Signal peptide, CUB domain and EGF like domain containing 2	Predicted intracellular proteins, Predicted secreted proteins		Developmental protein	VAGRNRPG	3	10	3.64338	8	4	280000	5	3.32633	0
C8G	P07360	Complement C8 gamma chain	Plasma proteins, Predicted secreted proteins	Complement alternate pathway, Complement pathway, Cytolysis, Immunity, Innate immunity		IQPKANFD	36	43	3.84293	8	2	1500000000	2	3.31933	0
C8G	P07360	Complement C8 gamma chain	Plasma proteins, Predicted secreted proteins	Complement alternate pathway, Complement pathway, Cytolysis, Immunity, Innate immunity		QRPRRPAS	24	31	3.51338	8	2	1500000000	2	3.31933	0
SPP1	P10451	Secreted phosphoprotein 1	Cancer-related genes, Plasma proteins, Predicted secreted proteins	Biomineralization, Cell adhesion	Cytokine	YGLRSKSK	165	172	3.63323	8	7	54000000	1	3.30532	1
ADIPOQ	Q15848	Adiponectin, C1Q and collagen domain containing	Candidate cardiovascular disease genes, Disease related genes, Plasma proteins, Potential drug targets, Predicted secreted proteins, Transporters		Hormone	EGPRGFPG	89	96	4.79212	8	5	1000000000	1	3.23529	0
IGLL5	B9A064	Immunoglobulin lambda like polypeptide 5	Predicted intracellular proteins, Predicted secreted proteins			GQPKANPT	109	116	4.005	8	3	120000000000	1	3.12325	0
SPP2	Q13103	Secreted phosphoprotein 2	Plasma proteins, Predicted intracellular proteins, Predicted secreted proteins			GIMRRVLP	184	191	4.15872	8	2	540000000	2	3.10924	0
SPP2	Q13103	Secreted phosphoprotein 2	Plasma proteins, Predicted intracellular proteins, Predicted secreted proteins			PGNRRYPN	192	199	4.0009	8	2	540000000	2	3.10924	0
IFNAR2	P48551	Interferon alpha and beta receptor subunit 2	Cancer-related genes, Disease related genes, FDA approved drug targets, Predicted intracellular proteins, Predicted membrane proteins, Predicted secreted proteins		Receptor	AAPRTSGG	328	335	5.00269	8	7	610000	2	3.02521	0
COLEC11	Q9BWP8	Collectin subfamily member 11	Disease related genes, Plasma proteins, Predicted intracellular proteins, Predicted secreted proteins	Immunity, Innate immunity	Developmental protein	GLARVFIG	197	204	4.69482	8	3	30000000	2	3.02521	0
IFNAR2	P48551	Interferon alpha and beta receptor subunit 2	Cancer-related genes, Disease related genes, FDA approved drug targets, Predicted intracellular proteins, Predicted membrane proteins, Predicted secreted proteins		Receptor	FIFRSLNL	8	15	3.88883	8	7	610000	2	3.02521	0
COLEC11	Q9BWP8	Collectin subfamily member 11	Disease related genes, Plasma proteins, Predicted intracellular proteins, Predicted secreted proteins	Immunity, Innate immunity	Developmental protein	SVGRHGKI	78	85	3.61146	8	3	30000000	2	3.02521	0
TGFBR3	Q03167	Transforming growth factor beta receptor 3	Cancer-related genes, Plasma proteins, Predicted membrane proteins, Predicted secreted proteins		Receptor	LQPKAAEG	213	220	3.93376	8	7	29000000	1	2.9972	0
FOLR3	P41439	Folate receptor 3	Predicted secreted proteins		Receptor	AQPRSARA	22	29	5.16225	8	2	9600000	3	2.9937	0
FOLR3	P41439	Folate receptor 3	Predicted secreted proteins		Receptor	RSARARTD	25	32	3.94818	8	2	9600000	3	2.9937	0
FOLR3	P41439	Folate receptor 3	Predicted secreted proteins		Receptor	NYSRGSGR	201	208	3.4519	8	2	9600000	3	2.9937	0
CHIT1	Q13231	Chitinase 1	Candidate cardiovascular disease genes, Enzymes, Plasma proteins, Predicted secreted proteins	Carbohydrate metabolism, Chitin degradation, Polysaccharide degradation	Glycosidase, Hydrolase	AAGRLFQQ	441	448	3.82392	8	6	58000000	1	2.94118	0
NPTX2	P47972	Neuronal pentraxin 2	Predicted secreted proteins			GKARGAGA	100	107	5.02913	8	4	320000	4	2.94118	0
NPTX2	P47972	Neuronal pentraxin 2	Predicted secreted proteins			HQLRANVS	143	150	4.34303	8	4	320000	4	2.94118	0
NPTX2	P47972	Neuronal pentraxin 2	Predicted secreted proteins			AGGKARGA	98	105	3.8696	8	4	320000	4	2.94118	0
NPTX2	P47972	Neuronal pentraxin 2	Predicted secreted proteins			QLSRSLQT	126	133	3.57533	8	4	320000	4	2.94118	0
IGFBP7	Q16270	Insulin like growth factor binding protein 7	Disease related genes, Plasma proteins, Predicted secreted proteins	Cell adhesion	Growth factor binding	IQTRGGPE	218	225	3.54042	8	2	240000000	2	2.87815	0
IGFBP7	Q16270	Insulin like growth factor binding protein 7	Disease related genes, Plasma proteins, Predicted secreted proteins	Cell adhesion	Growth factor binding	CQLRAASQ	131	138	3.50091	8	2	240000000	2	2.87815	0
CHI3L1	P36222	Chitinase 3 like 1	Cancer-related genes, Disease related genes, Plasma proteins, Predicted intracellular proteins, Predicted secreted proteins	Apoptosis, Inflammatory response	Antimicrobial	DFLRGATV	301	308	4.04065	8	5	230000000	1	2.85714	0
PDGFA	P04085	Platelet derived growth factor subunit A	Cancer-related genes, Candidate cardiovascular disease genes, Predicted intracellular proteins, Predicted secreted proteins, RAS pathway related proteins		Developmental protein, Growth factor, Mitogen	EIPRSQVD	104	111	5.08391	8	4	300000	4	2.80112	0
PDGFA	P04085	Platelet derived growth factor subunit A	Cancer-related genes, Candidate cardiovascular disease genes, Predicted intracellular proteins, Predicted secreted proteins, RAS pathway related proteins		Developmental protein, Growth factor, Mitogen	TSLRAHGV	61	68	4.18581	8	4	300000	4	2.80112	0
PRL	P01236	Prolactin	Cancer-related genes, Plasma proteins, Predicted secreted proteins	Lactation	Hormone	THGRGFIT	73	80	4.16021	8	4	3300000	2	2.80112	0
PDGFA	P04085	Platelet derived growth factor subunit A	Cancer-related genes, Candidate cardiovascular disease genes, Predicted intracellular proteins, Predicted secreted proteins, RAS pathway related proteins		Developmental protein, Growth factor, Mitogen	RLARSQIH	32	39	3.97332	8	4	300000	4	2.80112	0
PRL	P01236	Prolactin	Cancer-related genes, Plasma proteins, Predicted secreted proteins	Lactation	Hormone	FITKAINS	78	85	3.93397	8	4	3300000	2	2.80112	1
PDGFA	P04085	Platelet derived growth factor subunit A	Cancer-related genes, Candidate cardiovascular disease genes, Predicted intracellular proteins, Predicted secreted proteins, RAS pathway related proteins		Developmental protein, Growth factor, Mitogen	LPIRRKRS	80	87	3.45305	8	4	300000	4	2.80112	0
PGLYRP1	O75594	Peptidoglycan recognition protein 1	Plasma proteins, Predicted secreted proteins	Immunity, Innate immunity	Antibiotic, Antimicrobial	GALRSNYV	159	166	4.52134	8	6	47000000	1	2.79412	0
OIT3	Q8WWZ8	Oncoprotein induced transcript 3	Plasma proteins, Predicted secreted proteins			GVGRVLRS	209	216	4.14886	8	2	150000000	2	2.77311	0
OIT3	Q8WWZ8	Oncoprotein induced transcript 3	Plasma proteins, Predicted secreted proteins			FIIRTSKL	343	350	4.09026	8	2	150000000	2	2.77311	0
XYLT1	Q86Y38	Xylosyltransferase 1	Disease related genes, Enzymes, Potential drug targets, Predicted secreted proteins		Glycosyltransferase, Transferase	PQARARGG	93	100	5.18	8	4	30000	12	2.73109	0
XYLT1	Q86Y38	Xylosyltransferase 1	Disease related genes, Enzymes, Potential drug targets, Predicted secreted proteins		Glycosyltransferase, Transferase	AAARGGGG	75	82	4.75917	8	4	30000	12	2.73109	0
XYLT1	Q86Y38	Xylosyltransferase 1	Disease related genes, Enzymes, Potential drug targets, Predicted secreted proteins		Glycosyltransferase, Transferase	ARARGGGP	95	102	4.34182	8	4	30000	12	2.73109	0
XYLT1	Q86Y38	Xylosyltransferase 1	Disease related genes, Enzymes, Potential drug targets, Predicted secreted proteins		Glycosyltransferase, Transferase	FAPRTQKQ	168	175	4.31124	8	4	30000	12	2.73109	0
XYLT1	Q86Y38	Xylosyltransferase 1	Disease related genes, Enzymes, Potential drug targets, Predicted secreted proteins		Glycosyltransferase, Transferase	GEPRGQQP	103	110	3.9216	8	4	30000	12	2.73109	0
XYLT1	Q86Y38	Xylosyltransferase 1	Disease related genes, Enzymes, Potential drug targets, Predicted secreted proteins		Glycosyltransferase, Transferase	LPARALDP	116	123	3.8075	8	4	30000	12	2.73109	0
XYLT1	Q86Y38	Xylosyltransferase 1	Disease related genes, Enzymes, Potential drug targets, Predicted secreted proteins		Glycosyltransferase, Transferase	DNARFIRK	454	461	3.75233	8	4	30000	12	2.73109	0
XYLT1	Q86Y38	Xylosyltransferase 1	Disease related genes, Enzymes, Potential drug targets, Predicted secreted proteins		Glycosyltransferase, Transferase	GGGRGPQA	88	95	3.704	8	4	30000	12	2.73109	0
XYLT1	Q86Y38	Xylosyltransferase 1	Disease related genes, Enzymes, Potential drug targets, Predicted secreted proteins		Glycosyltransferase, Transferase	EQARRNAA	889	896	3.67608	8	4	30000	12	2.73109	0
XYLT1	Q86Y38	Xylosyltransferase 1	Disease related genes, Enzymes, Potential drug targets, Predicted secreted proteins		Glycosyltransferase, Transferase	RLARRSHS	9	16	3.57986	8	4	30000	12	2.73109	0
XYLT1	Q86Y38	Xylosyltransferase 1	Disease related genes, Enzymes, Potential drug targets, Predicted secreted proteins		Glycosyltransferase, Transferase	PHARKTGG	237	244	3.53962	8	4	30000	12	2.73109	0
XYLT1	Q86Y38	Xylosyltransferase 1	Disease related genes, Enzymes, Potential drug targets, Predicted secreted proteins		Glycosyltransferase, Transferase	ALSRAKSK	267	274	3.51023	8	4	30000	12	2.73109	0
IGFBP2	P18065	Insulin like growth factor binding protein 2	Cancer-related genes, Plasma proteins, Predicted intracellular proteins, Predicted secreted proteins	Growth regulation	Growth factor binding	YTPRCGQG	101	108	3.70445	8	4	1000000000	1	2.69608	0
CSF2RA	P15509	Colony stimulating factor 2 receptor alpha subunit	Cancer-related genes, CD markers, Disease related genes, FDA approved drug targets, Predicted membrane proteins, Predicted secreted proteins		Receptor	KQPRTYQK	238	245	4.61965	8	3	9400000	2	2.63305	0
CSF2RA	P15509	Colony stimulating factor 2 receptor alpha subunit	Cancer-related genes, CD markers, Disease related genes, FDA approved drug targets, Predicted membrane proteins, Predicted secreted proteins		Receptor	TSQRGFQQ	100	107	3.59202	8	3	9400000	2	2.63305	0
BMP10	O95393	Bone morphogenetic protein 10	Predicted secreted proteins	Cell adhesion	Cytokine, Developmental protein, Growth factor	NIIRSFKN	103	110	5.39834	8	5	120000	4	2.60504	0
BMP10	O95393	Bone morphogenetic protein 10	Predicted secreted proteins	Cell adhesion	Cytokine, Developmental protein, Growth factor	ARIRRNAK	312	319	3.94048	8	5	120000	4	2.60504	0
BMP10	O95393	Bone morphogenetic protein 10	Predicted secreted proteins	Cell adhesion	Cytokine, Developmental protein, Growth factor	LQMRSNII	300	307	3.56899	8	5	120000	4	2.60504	0
BMP10	O95393	Bone morphogenetic protein 10	Predicted secreted proteins	Cell adhesion	Cytokine, Developmental protein, Growth factor	STARIRRN	310	317	3.50265	8	5	120000	4	2.60504	0
XYLT2	Q9H1B5	Xylosyltransferase 2	Disease related genes, Enzymes, Potential drug targets, Predicted intracellular proteins, Predicted secreted proteins		Glycosyltransferase, Transferase	KVVRAVTS	94	101	4.70753	8	5	990000	2	2.56303	0
XYLT2	Q9H1B5	Xylosyltransferase 2	Disease related genes, Enzymes, Potential drug targets, Predicted intracellular proteins, Predicted secreted proteins		Glycosyltransferase, Transferase	STGRRHGR	73	80	4.31377	8	5	990000	2	2.56303	0
FCN1	O00602	Ficolin 1	Plasma proteins, Predicted membrane proteins, Predicted secreted proteins	Immunity, Innate immunity		TMARGLAV	7	14	3.74238	8	5	63000000	1	2.54202	0
GHR	P10912	Growth hormone receptor	Disease related genes, FDA approved drug targets, Predicted membrane proteins, Predicted secreted proteins	Endocytosis	Receptor	EAPRNADI	176	183	3.78947	8	6	21000000	1	2.52451	0
NPPA	P01160	Natriuretic peptide A	Candidate cardiovascular disease genes, Disease related genes, Plasma proteins, Predicted intracellular proteins, Predicted secreted proteins		Hormone, Vasoactive	TAPRSLRR	120	127	4.44004	8	9	190000	2	2.52101	0
NPPA	P01160	Natriuretic peptide A	Candidate cardiovascular disease genes, Disease related genes, Plasma proteins, Predicted intracellular proteins, Predicted secreted proteins		Hormone, Vasoactive	SKLRALLT	113	120	3.84314	8	9	190000	2	2.52101	0
ANXA2	P07355	Annexin A2	Cancer-related genes, Plasma proteins, Predicted intracellular proteins, Predicted secreted proteins, Transporters	Host-virus interaction	RNA-binding	AGVKRKGT	201	208	3.4909	8	6	16000000	1	2.47549	0
CTSW	P56202	Cathepsin W	Enzymes, Plasma proteins, Predicted secreted proteins		Hydrolase, Protease, Thiol protease	GVIKATPT	275	282	4.25899	8	3	340000	4	2.46499	0
CTSW	P56202	Cathepsin W	Enzymes, Plasma proteins, Predicted secreted proteins		Hydrolase, Protease, Thiol protease	GYRRAAGG	104	111	4.14123	8	3	340000	4	2.46499	0
CTSW	P56202	Cathepsin W	Enzymes, Plasma proteins, Predicted secreted proteins		Hydrolase, Protease, Thiol protease	QFNRSYLS	48	55	3.92605	8	3	340000	4	2.46499	0
CTSW	P56202	Cathepsin W	Enzymes, Plasma proteins, Predicted secreted proteins		Hydrolase, Protease, Thiol protease	GPLRAQDL	24	31	3.78326	8	3	340000	4	2.46499	0
FST	P19883	Follistatin	Cancer-related genes, Candidate cardiovascular disease genes, Plasma proteins, Predicted intracellular proteins, Predicted secreted proteins			LLGRSIGL	226	233	4.54357	8	4	1800000	2	2.45098	0
FST	P19883	Follistatin	Cancer-related genes, Candidate cardiovascular disease genes, Plasma proteins, Predicted intracellular proteins, Predicted secreted proteins			VRARHQPG	2	9	3.57925	8	4	1800000	2	2.45098	0
C1QB	P02746	Complement C1q B chain	Disease related genes, Plasma proteins, Predicted secreted proteins	Complement pathway, Immunity, Innate immunity		SATRTINV	125	132	3.70708	8	3	4700000000	1	2.43697	0
RNASE2	P10153	Ribonuclease A family member 2	Enzymes, Plasma proteins, Predicted secreted proteins	Chemotaxis	Endonuclease, Hydrolase, Lyase, Nuclease	MVPKLFTS	1	8	3.46901	8	4	300000000	1	2.43347	0
MIF	P14174	Macrophage migration inhibitory factor	Cancer-related genes, Enzymes, Plasma proteins, Predicted intracellular proteins, Predicted secreted proteins	Immunity, Inflammatory response, Innate immunity	Cytokine, Isomerase	NVPRASVP	9	16	5.07025	8	6	14000000	1	2.42647	0
ADA2	Q9NZK5	Adenosine deaminase 2	Disease related genes, Enzymes, Plasma proteins, Potential drug targets, Predicted intracellular proteins, Predicted secreted proteins		Heparin-binding, Hydrolase	FTPRGIMQ	138	145	4.9412	8	5	50000000	1	2.41597	0
PTX3	P26022	Pentraxin 3	Plasma proteins, Predicted secreted proteins			EAGRALAA	144	151	3.89144	8	7	310000	2	2.29692	0
HAMP	P81172	Hepcidin antimicrobial peptide	Disease related genes, Potential drug targets, Predicted secreted proteins, Transporters		Antibiotic, Antimicrobial, Fungicide, Hormone	MFQRRRRR	52	59	3.64493	8	3	3900000	2	2.29692	0
PTX3	P26022	Pentraxin 3	Plasma proteins, Predicted secreted proteins			DAGRRLAR	126	133	3.55262	8	7	310000	2	2.29692	0
HAMP	P81172	Hepcidin antimicrobial peptide	Disease related genes, Potential drug targets, Predicted secreted proteins, Transporters		Antibiotic, Antimicrobial, Fungicide, Hormone	AGARASWM	43	50	3.44496	8	3	3900000	2	2.29692	0
PRTN3	P24158	Proteinase 3	Candidate cardiovascular disease genes, Disease related genes, Enzymes, Plasma proteins, Potential drug targets, Predicted intracellular proteins, Predicted secreted proteins	Collagen degradation	Hydrolase, Protease, Serine protease	FVPRRKAG	190	197	5.12749	8	6	120000	3	2.27941	0
PRTN3	P24158	Proteinase 3	Candidate cardiovascular disease genes, Disease related genes, Enzymes, Plasma proteins, Potential drug targets, Predicted intracellular proteins, Predicted secreted proteins	Collagen degradation	Hydrolase, Protease, Serine protease	STLRRVEA	245	252	3.75098	8	6	120000	3	2.27941	0
PRTN3	P24158	Proteinase 3	Candidate cardiovascular disease genes, Disease related genes, Enzymes, Plasma proteins, Potential drug targets, Predicted intracellular proteins, Predicted secreted proteins	Collagen degradation	Hydrolase, Protease, Serine protease	HNVRTQEP	88	95	3.65747	8	6	120000	3	2.27941	0
CFHR5	Q9BXR6	Complement factor H related 5	Disease related genes, Plasma proteins, Predicted secreted proteins			DIFRYRHS	361	368	3.4645	8	3	1700000000	1	2.2409	0
LIPC	P11150	Lipase C, hepatic type	Disease related genes, Enzymes, Potential drug targets, Predicted secreted proteins	Lipid degradation, Lipid metabolism	Heparin-binding, Hydrolase	PFGRRAQA	31	38	4.34947	8	7	3200000	1	2.21289	0
RNASET2	O00584	Ribonuclease T2	Disease related genes, Predicted intracellular proteins, Predicted secreted proteins		Endonuclease, Hydrolase, Lyase, Nuclease	AALRGALL	4	11	3.77078	8	5	16000000	1	2.12185	0
RARRES2	Q99969	Retinoic acid receptor responder 2	Plasma proteins, Predicted secreted proteins	Chemotaxis, Differentiation, Inflammatory response		RVQRAGED	137	144	3.86698	8	3	550000000	1	2.08683	0
FOLR2	P14207	Folate receptor beta	Predicted intracellular proteins, Predicted membrane proteins, Predicted secreted proteins	Transport	Receptor	NYSRGSGR	195	202	3.4519	8	5	12000000	1	2.03782	0
LGALS3	P17931	Galectin 3	Cancer-related genes, Plasma proteins, Predicted intracellular proteins, Predicted secreted proteins	Differentiation, Immunity, Innate immunity, mRNA processing, mRNA splicing	IgE-binding protein	VVPRMLIT	126	133	4.79833	8	7	2300000	1	2.01681	0
TCN1	P20061	Transcobalamin 1	Plasma proteins, Predicted secreted proteins	Cobalt transport, Ion transport, Transport		NYNRGTSA	47	54	3.71741	8	6	3300000	1	1.96078	0
CCN3	P48745	Nephroblastoma overexpressed	Plasma proteins, Predicted secreted proteins, Transporters		Growth factor	PGVRAVLD	52	59	4.27954	8	6	2900000	1	1.88725	0
PPIB	P23284	Peptidylprolyl isomerase B	Disease related genes, Enzymes, Plasma proteins, Potential drug targets, Predicted secreted proteins		Isomerase, Rotamase	TGGKSIYG	113	120	3.47882	8	3	120000000	1	1.80672	0
EBI3	Q14213	Epstein-Barr virus induced 3	Predicted secreted proteins		Cytokine	GAARFHRV	173	180	3.94591	8	3	1200000	2	1.79272	0
EBI3	Q14213	Epstein-Barr virus induced 3	Predicted secreted proteins		Cytokine	MAARGHSW	70	77	3.63426	8	3	1200000	2	1.79272	0
JAM3	Q9BX67	Junctional adhesion molecule 3	Disease related genes, Predicted intracellular proteins, Predicted membrane proteins, Predicted secreted proteins	Angiogenesis, Cell adhesion, Differentiation, Spermatogenesis		ANPRFRNS	186	193	4.02663	8	4	570000	2	1.78571	0
JAM3	Q9BX67	Junctional adhesion molecule 3	Disease related genes, Predicted intracellular proteins, Predicted membrane proteins, Predicted secreted proteins	Angiogenesis, Cell adhesion, Differentiation, Spermatogenesis		RVPKAVPV	145	152	3.84921	8	4	570000	2	1.78571	0
CREG1	O75629	Cellular repressor of E1A stimulated genes 1	Predicted secreted proteins	Growth regulation		ARGRGGRD	29	36	4.12855	8	4	550000	2	1.7507	0
CREG1	O75629	Cellular repressor of E1A stimulated genes 1	Predicted secreted proteins	Growth regulation		SPARGRGG	27	34	3.92259	8	4	550000	2	1.7507	0
CXCL16	Q9H2A7	C-X-C motif chemokine ligand 16	Predicted intracellular proteins, Predicted membrane proteins, Predicted secreted proteins, Transporters	Chemotaxis	Cytokine	PTARTSAT	198	205	4.25185	8	5	4000000	1	1.7437	0
IL16	Q14005	Interleukin 16	Cancer-related genes, Plasma proteins, Predicted intracellular proteins, Predicted secreted proteins	Chemotaxis, Host-virus interaction, Transcription, Transcription regulation	Cytokine	QRARSFPL	962	969	4.27234	8	8	14000	11	1.73319	0
IL16	Q14005	Interleukin 16	Cancer-related genes, Plasma proteins, Predicted intracellular proteins, Predicted secreted proteins	Chemotaxis, Host-virus interaction, Transcription, Transcription regulation	Cytokine	LTVRTRLT	297	304	4.26317	8	8	14000	11	1.73319	0
IL16	Q14005	Interleukin 16	Cancer-related genes, Plasma proteins, Predicted intracellular proteins, Predicted secreted proteins	Chemotaxis, Host-virus interaction, Transcription, Transcription regulation	Cytokine	LLGRGAAP	886	893	4.25764	8	8	14000	11	1.73319	0
IL16	Q14005	Interleukin 16	Cancer-related genes, Plasma proteins, Predicted intracellular proteins, Predicted secreted proteins	Chemotaxis, Host-virus interaction, Transcription, Transcription regulation	Cytokine	PAGKAAGT	183	190	3.90799	8	8	14000	11	1.73319	0
IL16	Q14005	Interleukin 16	Cancer-related genes, Plasma proteins, Predicted intracellular proteins, Predicted secreted proteins	Chemotaxis, Host-virus interaction, Transcription, Transcription regulation	Cytokine	AKFRSISR	14	21	3.9071	8	8	14000	11	1.73319	0
IL16	Q14005	Interleukin 16	Cancer-related genes, Plasma proteins, Predicted intracellular proteins, Predicted secreted proteins	Chemotaxis, Host-virus interaction, Transcription, Transcription regulation	Cytokine	VMIRSSSD	506	513	3.86486	8	8	14000	11	1.73319	0
IL16	Q14005	Interleukin 16	Cancer-related genes, Plasma proteins, Predicted intracellular proteins, Predicted secreted proteins	Chemotaxis, Host-virus interaction, Transcription, Transcription regulation	Cytokine	QRARSNST	133	140	3.78545	8	8	14000	11	1.73319	0
IL16	Q14005	Interleukin 16	Cancer-related genes, Plasma proteins, Predicted intracellular proteins, Predicted secreted proteins	Chemotaxis, Host-virus interaction, Transcription, Transcription regulation	Cytokine	LRNRASDP	799	806	3.77227	8	8	14000	11	1.73319	0
IL16	Q14005	Interleukin 16	Cancer-related genes, Plasma proteins, Predicted intracellular proteins, Predicted secreted proteins	Chemotaxis, Host-virus interaction, Transcription, Transcription regulation	Cytokine	SDPRGLPD	804	811	3.65186	8	8	14000	11	1.73319	0
IL16	Q14005	Interleukin 16	Cancer-related genes, Plasma proteins, Predicted intracellular proteins, Predicted secreted proteins	Chemotaxis, Host-virus interaction, Transcription, Transcription regulation	Cytokine	SHIRASSS	828	835	3.63456	8	8	14000	11	1.73319	0
IL16	Q14005	Interleukin 16	Cancer-related genes, Plasma proteins, Predicted intracellular proteins, Predicted secreted proteins	Chemotaxis, Host-virus interaction, Transcription, Transcription regulation	Cytokine	GTPKVYKS	766	773	3.57477	8	8	14000	11	1.73319	0
VEGFC	P49767	Vascular endothelial growth factor C	Cancer-related genes, Disease related genes, Potential drug targets, Predicted secreted proteins, RAS pathway related proteins, Transporters	Angiogenesis, Differentiation	Developmental protein, Growth factor, Mitogen	EILKSIDN	117	124	3.93381	8	8	50000	3	1.70168	0
VEGFC	P49767	Vascular endothelial growth factor C	Cancer-related genes, Disease related genes, Potential drug targets, Predicted secreted proteins, RAS pathway related proteins, Transporters	Angiogenesis, Differentiation	Developmental protein, Growth factor, Mitogen	SIIRRSLP	223	230	3.8861	8	8	50000	3	1.70168	0
VEGFC	P49767	Vascular endothelial growth factor C	Cancer-related genes, Disease related genes, Potential drug targets, Predicted secreted proteins, RAS pathway related proteins, Transporters	Angiogenesis, Differentiation	Developmental protein, Growth factor, Mitogen	EQLRSVSS	58	65	3.61108	8	8	50000	3	1.70168	0
PLAU	P00749	Plasminogen activator, urokinase	Cancer-related genes, Disease related genes, Enzymes, FDA approved drug targets, Plasma proteins, Predicted intracellular proteins, Predicted secreted proteins	Blood coagulation, Fibrinolysis, Hemostasis, Plasminogen activation	Hydrolase, Protease, Serine protease	LKIRSKEG	279	286	4.01078	8	10	58000	2	1.69468	0
PLAU	P00749	Plasminogen activator, urokinase	Cancer-related genes, Disease related genes, Enzymes, FDA approved drug targets, Plasma proteins, Predicted intracellular proteins, Predicted secreted proteins	Blood coagulation, Fibrinolysis, Hemostasis, Plasminogen activation	Hydrolase, Protease, Serine protease	LRPRFKII	173	180	3.56047	8	10	58000	2	1.69468	1
FCN2	Q15485	Ficolin 2	Plasma proteins, Predicted secreted proteins	Complement activation lectin pathway, Immunity, Innate immunity		RYLRGTHG	278	285	4.13728	8	2	1800000000	1	1.69118	0
GDF2	Q9UK05	Growth differentiation factor 2	Disease related genes, Plasma proteins, Predicted secreted proteins	Angiogenesis	Cytokine, Growth factor	NIVRSFSM	107	114	4.68877	8	3	300000	3	1.68067	0
GDF2	Q9UK05	Growth differentiation factor 2	Disease related genes, Plasma proteins, Predicted secreted proteins	Angiogenesis	Cytokine, Growth factor	TLARRKRS	313	320	4.15176	8	3	300000	3	1.68067	0
GDF2	Q9UK05	Growth differentiation factor 2	Disease related genes, Plasma proteins, Predicted secreted proteins	Angiogenesis	Cytokine, Growth factor	SWGRGSAG	27	34	3.5788	8	3	300000	3	1.68067	0
SCG2	P13521	Secretogranin II	Plasma proteins, Predicted secreted proteins			GAGRSRSN	469	476	4.23332	8	4	54000	5	1.66317	0
SCG2	P13521	Secretogranin II	Plasma proteins, Predicted secreted proteins			HIAKRAME	608	615	4.17464	8	4	54000	5	1.66317	0
SCG2	P13521	Secretogranin II	Plasma proteins, Predicted secreted proteins			GYPKTPGR	414	421	3.84341	8	4	54000	5	1.66317	0
SCG2	P13521	Secretogranin II	Plasma proteins, Predicted secreted proteins			QLPKAAWI	477	484	3.77336	8	4	54000	5	1.66317	0
SCG2	P13521	Secretogranin II	Plasma proteins, Predicted secreted proteins			TPGRAGTE	418	425	3.62459	8	4	54000	5	1.66317	0
ANGPTL4	Q9BY76	Angiopoietin like 4	Plasma proteins, Predicted intracellular proteins, Predicted secreted proteins	Angiogenesis, Lipid metabolism		QYFRSIPQ	362	369	4.32735	8	6	1500000	1	1.64216	0
PRSS23	O95084	Serine protease 23	Enzymes, Plasma proteins, Predicted intracellular proteins, Predicted secreted proteins		Hydrolase, Protease, Serine protease	DGGRGAND	201	208	4.08626	8	5	290000	2	1.63866	0
PRSS23	O95084	Serine protease 23	Enzymes, Plasma proteins, Predicted intracellular proteins, Predicted secreted proteins		Hydrolase, Protease, Serine protease	GKSRRKRQ	122	129	3.48038	8	5	290000	2	1.63866	0
ELANE	P08246	Elastase, neutrophil expressed	Cancer-related genes, Disease related genes, Enzymes, FDA approved drug targets, Plasma proteins, Predicted secreted proteins		Hydrolase, Protease, Serine protease	AQGRRLGN	140	147	4.33334	8	3	59000	5	1.61064	0
ELANE	P08246	Elastase, neutrophil expressed	Cancer-related genes, Disease related genes, Enzymes, FDA approved drug targets, Plasma proteins, Predicted secreted proteins		Hydrolase, Protease, Serine protease	TLVRGRQA	188	195	4.27266	8	3	59000	5	1.61064	0
ELANE	P08246	Elastase, neutrophil expressed	Cancer-related genes, Disease related genes, Enzymes, FDA approved drug targets, Plasma proteins, Predicted secreted proteins		Hydrolase, Protease, Serine protease	GRNRGIAS	160	167	4.2438	8	3	59000	5	1.61064	0
ERAP2	Q6P179	Endoplasmic reticulum aminopeptidase 2	Enzymes, Predicted intracellular proteins, Predicted secreted proteins	Adaptive immunity, Immunity	Aminopeptidase, Hydrolase, Metalloprotease, Protease	HILKSKTD	603	610	4.0429	8	4	7400000	1	1.61064	0
ELANE	P08246	Elastase, neutrophil expressed	Cancer-related genes, Disease related genes, Enzymes, FDA approved drug targets, Plasma proteins, Predicted secreted proteins		Hydrolase, Protease, Serine protease	LLGRNRGI	158	165	3.92909	8	3	59000	5	1.61064	0
ELANE	P08246	Elastase, neutrophil expressed	Cancer-related genes, Disease related genes, Enzymes, FDA approved drug targets, Plasma proteins, Predicted secreted proteins		Hydrolase, Protease, Serine protease	AVQRIFEN	100	107	3.51584	8	3	59000	5	1.61064	0
GDF11	O95390	Growth differentiation factor 11	Predicted secreted proteins		Cytokine, Growth factor	ANPRGSAG	362	369	4.46728	8	2	270000	4	1.55462	0
GDF11	O95390	Growth differentiation factor 11	Predicted secreted proteins		Cytokine, Growth factor	GGGRRHIR	213	220	4.13431	8	2	270000	4	1.55462	0
GDF11	O95390	Growth differentiation factor 11	Predicted secreted proteins		Cytokine, Growth factor	IRIRSLKI	219	226	3.95048	8	2	270000	4	1.55462	0
GDF11	O95390	Growth differentiation factor 11	Predicted secreted proteins		Cytokine, Growth factor	IAPKRYKA	331	338	3.54123	8	2	270000	4	1.55462	0
SERPINA11	Q86U17	Serpin family A member 11	Plasma proteins, Predicted secreted proteins		Protease inhibitor, Serine protease inhibitor	HLPRFSIS	311	318	3.69925	8	2	460000000	1	1.53361	0
SLAMF1	Q13291	Signaling lymphocytic activation molecule family member 1	CD markers, Predicted membrane proteins, Predicted secreted proteins	Adaptive immunity, Cell adhesion, Host-virus interaction, Immunity, Innate immunity, Phagocytosis	Host cell receptor for virus entry, Receptor	LQLRRRGK	258	265	4.44741	8	3	590000	2	1.48459	0
SLAMF1	Q13291	Signaling lymphocytic activation molecule family member 1	CD markers, Predicted membrane proteins, Predicted secreted proteins	Adaptive immunity, Cell adhesion, Host-virus interaction, Immunity, Innate immunity, Phagocytosis	Host cell receptor for virus entry, Receptor	GPPRYLGD	87	94	4.11329	8	3	590000	2	1.48459	0
AMH	P03971	Anti-Mullerian hormone	Disease related genes, Predicted secreted proteins	Differentiation, Gonadal differentiation	Growth factor	ALARRVAA	374	381	4.34769	8	2	56000	7	1.47059	0
AMH	P03971	Anti-Mullerian hormone	Disease related genes, Predicted secreted proteins	Differentiation, Gonadal differentiation	Growth factor	RLVRALRV	296	303	4.30233	8	2	56000	7	1.47059	0
FGL1	Q08830	Fibrinogen like 1	Plasma proteins, Predicted secreted proteins	Adaptive immunity, Immunity		MRLRAQVR	31	38	4.21685	8	5	1800000	1	1.47059	0
AMH	P03971	Anti-Mullerian hormone	Disease related genes, Predicted secreted proteins	Differentiation, Gonadal differentiation	Growth factor	GPGRAQRS	445	452	4.13809	8	2	56000	7	1.47059	0
AMH	P03971	Anti-Mullerian hormone	Disease related genes, Predicted secreted proteins	Differentiation, Gonadal differentiation	Growth factor	RAQRSAGA	448	455	3.94478	8	2	56000	7	1.47059	0
AMH	P03971	Anti-Mullerian hormone	Disease related genes, Predicted secreted proteins	Differentiation, Gonadal differentiation	Growth factor	MQVRGAAL	513	520	3.85631	8	2	56000	7	1.47059	0
AMH	P03971	Anti-Mullerian hormone	Disease related genes, Predicted secreted proteins	Differentiation, Gonadal differentiation	Growth factor	AELRSLPG	388	395	3.78946	8	2	56000	7	1.47059	0
AMH	P03971	Anti-Mullerian hormone	Disease related genes, Predicted secreted proteins	Differentiation, Gonadal differentiation	Growth factor	PPARASAP	304	311	3.62501	8	2	56000	7	1.47059	0
IL4R	P24394	Interleukin 4 receptor	Cancer-related genes, CD markers, FDA approved drug targets, Plasma proteins, Predicted intracellular proteins, Predicted membrane proteins, Predicted secreted proteins	Immunity	Receptor	VKPRAPGN	121	128	4.43776	8	7	49000	3	1.42857	0
IL4R	P24394	Interleukin 4 receptor	Cancer-related genes, CD markers, FDA approved drug targets, Plasma proteins, Predicted intracellular proteins, Predicted membrane proteins, Predicted secreted proteins	Immunity	Receptor	QILRRNVL	552	559	4.24645	8	7	49000	3	1.42857	0
IL4R	P24394	Interleukin 4 receptor	Cancer-related genes, CD markers, FDA approved drug targets, Plasma proteins, Predicted intracellular proteins, Predicted membrane proteins, Predicted secreted proteins	Immunity	Receptor	NPARSRLV	268	275	3.45524	8	7	49000	3	1.42857	0
TNFSF13B	Q9Y275	TNF superfamily member 13b	Cancer-related genes, CD markers, FDA approved drug targets, Plasma proteins, Predicted intracellular proteins, Predicted membrane proteins, Predicted secreted proteins	Immunity	Cytokine	GAPKAGLE	96	103	3.88017	8	3	530000	2	1.37255	0
TCN2	P20062	Transcobalamin 2	Disease related genes, Predicted intracellular proteins, Predicted secreted proteins	Cobalt transport, Ion transport, Transport		EFVRGHKG	117	124	3.87653	8	3	13000000	1	1.37255	0
TNFSF13B	Q9Y275	TNF superfamily member 13b	Cancer-related genes, CD markers, FDA approved drug targets, Plasma proteins, Predicted intracellular proteins, Predicted membrane proteins, Predicted secreted proteins	Immunity	Cytokine	PSVRSSKD	37	44	3.7813	8	3	530000	2	1.37255	0
ART4	Q93070	ADP-ribosyltransferase 4 (Dombrock blood group)	Blood group antigen proteins, CD markers, Enzymes, Predicted membrane proteins, Predicted secreted proteins		Blood group antigen, Glycosyltransferase, Transferase	SVARTPQQ	142	149	4.07318	8	3	11000000	1	1.34454	0
MDK	P21741	Midkine	Cancer-related genes, Predicted secreted proteins	Differentiation	Developmental protein, Growth factor, Heparin-binding, Mitogen	AKAKAKKG	132	139	3.84103	8	5	1200000	1	1.34454	0
PLAT	P00750	Plasminogen activator, tissue type	Cancer-related genes, Candidate cardiovascular disease genes, Disease related genes, Enzymes, FDA approved drug targets, Plasma proteins, Predicted secreted proteins	Plasminogen activation	Hydrolase, Protease, Serine protease	PVLRSNRV	59	66	4.89782	8	12	12000	7	1.27451	0
PLAT	P00750	Plasminogen activator, tissue type	Cancer-related genes, Candidate cardiovascular disease genes, Disease related genes, Enzymes, FDA approved drug targets, Plasma proteins, Predicted secreted proteins	Plasminogen activation	Hydrolase, Protease, Serine protease	ILGRTYRV	371	378	4.51717	8	12	12000	7	1.27451	0
PLAT	P00750	Plasminogen activator, tissue type	Cancer-related genes, Candidate cardiovascular disease genes, Disease related genes, Enzymes, FDA approved drug targets, Plasma proteins, Predicted secreted proteins	Plasminogen activation	Hydrolase, Protease, Serine protease	LLNRTVTD	481	488	4.16849	8	12	12000	7	1.27451	0
PLAT	P00750	Plasminogen activator, tissue type	Cancer-related genes, Candidate cardiovascular disease genes, Disease related genes, Enzymes, FDA approved drug targets, Plasma proteins, Predicted secreted proteins	Plasminogen activation	Hydrolase, Protease, Serine protease	GDTRSGGP	494	501	3.90896	8	12	12000	7	1.27451	0
PLAT	P00750	Plasminogen activator, tissue type	Cancer-related genes, Candidate cardiovascular disease genes, Disease related genes, Enzymes, FDA approved drug targets, Plasma proteins, Predicted secreted proteins	Plasminogen activation	Hydrolase, Protease, Serine protease	LKNRRLTW	281	288	3.66452	8	12	12000	7	1.27451	0
PLAT	P00750	Plasminogen activator, tissue type	Cancer-related genes, Candidate cardiovascular disease genes, Disease related genes, Enzymes, FDA approved drug targets, Plasma proteins, Predicted secreted proteins	Plasminogen activation	Hydrolase, Protease, Serine protease	AHVRLYPS	466	473	3.49761	8	12	12000	7	1.27451	0
PLAT	P00750	Plasminogen activator, tissue type	Cancer-related genes, Candidate cardiovascular disease genes, Disease related genes, Enzymes, FDA approved drug targets, Plasma proteins, Predicted secreted proteins	Plasminogen activation	Hydrolase, Protease, Serine protease	ARFRRGAR	28	35	3.43281	8	12	12000	7	1.27451	0
FGFBP2	Q9BYJ0	Fibroblast growth factor binding protein 2	Plasma proteins, Predicted secreted proteins		Growth factor binding	LRPKATVK	150	157	3.49509	8	3	6900000	1	1.27451	0
CD6	P30203	CD6 molecule	CD markers, Predicted membrane proteins, Predicted secreted proteins	Adaptive immunity, Cell adhesion, Immunity, Innate immunity		YHPRSNSE	556	563	4.09162	8	3	110000	3	1.2605	0
CD6	P30203	CD6 molecule	CD markers, Predicted membrane proteins, Predicted secreted proteins	Adaptive immunity, Cell adhesion, Immunity, Innate immunity		ILLRIKGK	422	429	3.58619	8	3	110000	3	1.2605	0
CD6	P30203	CD6 molecule	CD markers, Predicted membrane proteins, Predicted secreted proteins	Adaptive immunity, Cell adhesion, Immunity, Innate immunity		SDGRRARV	146	153	3.54943	8	3	110000	3	1.2605	0
PLA2G2A	P14555	Phospholipase A2 group IIA	Enzymes, FDA approved drug targets, Predicted secreted proteins, RAS pathway related proteins	Lipid degradation, Lipid metabolism	Hydrolase	VGGRGSPK	50	57	3.5017	8	8	290000	1	1.22899	0
SPON2	Q9BUD6	Spondin 2	Plasma proteins, Predicted intracellular proteins, Predicted secreted proteins	Cell adhesion, Immunity, Innate immunity		QSPRAFIP	246	253	4.86315	8	4	1600000	1	1.19048	0
CCDC126	Q96EE4	Coiled-coil domain containing 126	Predicted intracellular proteins, Predicted secreted proteins			QQPRHQSS	35	42	3.43567	8	2	31000000	1	1.14496	0
NAXE	Q8NCW5	NAD(P)HX epimerase	Disease related genes, Enzymes, Potential drug targets, Predicted secreted proteins		Isomerase	SRLRALLG	2	9	4.00812	8	3	3300000	1	1.12045	0
MYDGF	Q969H8	Myeloid derived growth factor	Plasma proteins, Predicted intracellular proteins, Predicted secreted proteins	Angiogenesis, Apoptosis		AYSKAAFE	122	129	3.45659	8	3	3300000	1	1.12045	0
C1QTNF3	Q9BXJ4	C1q and TNF related 3	Plasma proteins, Predicted secreted proteins			YSFRGYQG	47	54	3.49015	8	2	27000000	1	1.11345	0
RETN	Q9HD89	Resistin	Candidate cardiovascular disease genes, Plasma proteins, Predicted secreted proteins		Hormone	LIFRAISS	39	46	4.61435	8	6	350000	1	1.10294	0
ADGRG1	Q9Y653	Adhesion G protein-coupled receptor G1	Disease related genes, G-protein coupled receptors, Potential drug targets, Predicted intracellular proteins, Predicted membrane proteins, Predicted secreted proteins	Cell adhesion, Differentiation, Neurogenesis	Developmental protein, G-protein coupled receptor, Heparin-binding, Receptor, Transducer	PASRSFPD	76	83	4.00025	8	4	22000	6	1.05042	0
ADGRG1	Q9Y653	Adhesion G protein-coupled receptor G1	Disease related genes, G-protein coupled receptors, Potential drug targets, Predicted intracellular proteins, Predicted membrane proteins, Predicted secreted proteins	Cell adhesion, Differentiation, Neurogenesis	Developmental protein, G-protein coupled receptor, Heparin-binding, Receptor, Transducer	LQARGGPS	663	670	3.88523	8	4	22000	6	1.05042	0
ADGRG1	Q9Y653	Adhesion G protein-coupled receptor G1	Disease related genes, G-protein coupled receptors, Potential drug targets, Predicted intracellular proteins, Predicted membrane proteins, Predicted secreted proteins	Cell adhesion, Differentiation, Neurogenesis	Developmental protein, G-protein coupled receptor, Heparin-binding, Receptor, Transducer	QILRLRPH	595	602	3.80138	8	4	22000	6	1.05042	0
ADGRG1	Q9Y653	Adhesion G protein-coupled receptor G1	Disease related genes, G-protein coupled receptors, Potential drug targets, Predicted intracellular proteins, Predicted membrane proteins, Predicted secreted proteins	Cell adhesion, Differentiation, Neurogenesis	Developmental protein, G-protein coupled receptor, Heparin-binding, Receptor, Transducer	YWNRHAGR	93	100	3.63392	8	4	22000	6	1.05042	0
ADGRG1	Q9Y653	Adhesion G protein-coupled receptor G1	Disease related genes, G-protein coupled receptors, Potential drug targets, Predicted intracellular proteins, Predicted membrane proteins, Predicted secreted proteins	Cell adhesion, Differentiation, Neurogenesis	Developmental protein, G-protein coupled receptor, Heparin-binding, Receptor, Transducer	TKGRSGEA	277	284	3.46165	8	4	22000	6	1.05042	0
ADGRG1	Q9Y653	Adhesion G protein-coupled receptor G1	Disease related genes, G-protein coupled receptors, Potential drug targets, Predicted intracellular proteins, Predicted membrane proteins, Predicted secreted proteins	Cell adhesion, Differentiation, Neurogenesis	Developmental protein, G-protein coupled receptor, Heparin-binding, Receptor, Transducer	TSVRFMGD	217	224	3.45437	8	4	22000	6	1.05042	0
NAMPT	P43490	Nicotinamide phosphoribosyltransferase	Cancer-related genes, Enzymes, Plasma proteins, Predicted intracellular proteins, Predicted secreted proteins	Biological rhythms, Pyridine nucleotide biosynthesis	Cytokine, Glycosyltransferase, Transferase	IVSRSTQA	299	306	3.99256	8	5	410000	1	0.987395	0
C1QTNF5	Q9BXJ0	C1q and TNF related 5	Disease related genes, Predicted secreted proteins			VPPRSAFS	100	107	4.25282	8	3	1600000	1	0.952381	0
SMPDL3B	Q92485	Sphingomyelin phosphodiesterase acid like 3B	Predicted secreted proteins	Immunity, Inflammatory response, Innate immunity, Lipid degradation, Lipid metabolism	Glycosidase, Hydrolase	GGARAEPG	14	21	3.70815	8	5	330000	1	0.903361	0
SCUBE1	Q8IWY4	Signal peptide, CUB domain and EGF like domain containing 1	Predicted intracellular proteins, Predicted secreted proteins			TSPRAQLS	413	420	3.81558	8	3	130000	2	0.896359	0
SCUBE1	Q8IWY4	Signal peptide, CUB domain and EGF like domain containing 1	Predicted intracellular proteins, Predicted secreted proteins			SQARAKET	503	510	3.79692	8	3	130000	2	0.896359	0
PLA2R1	Q13018	Phospholipase A2 receptor 1	Predicted membrane proteins, Predicted secreted proteins	Endocytosis	Receptor	TVLRSFDQ	531	538	5.22594	8	2	99000	3	0.882353	0
PLA2R1	Q13018	Phospholipase A2 receptor 1	Predicted membrane proteins, Predicted secreted proteins	Endocytosis	Receptor	HQPRYSGG	609	616	4.17712	8	2	99000	3	0.882353	0
PLA2R1	Q13018	Phospholipase A2 receptor 1	Predicted membrane proteins, Predicted secreted proteins	Endocytosis	Receptor	YGNRTYKI	1121	1128	3.83473	8	2	99000	3	0.882353	0
GH1	P01241	Growth hormone 1	Cancer-related genes, Candidate cardiovascular disease genes, Disease related genes, Predicted intracellular proteins, Predicted secreted proteins		Hormone	GSPRTGQI	157	164	4.51935	8	6	180000	1	0.857843	0
AFP	P02771	Alpha fetoprotein	Cancer-related genes, Disease related genes, Plasma proteins, Predicted secreted proteins			NLNRFLGD	329	336	3.92569	8	3	930000	1	0.840336	0
LIPG	Q9Y5X9	Lipase G, endothelial type	Enzymes, Plasma proteins, Predicted intracellular proteins, Predicted secreted proteins	Lipid degradation, Lipid metabolism	Heparin-binding, Hydrolase	HKPKATQT	36	43	3.84179	8	6	170000	1	0.833333	0
ANGPTL1	O95841	Angiopoietin like 1	Predicted secreted proteins			RYPRATDG	35	42	4.91747	8	3	100000	2	0.812325	0
ANGPTL1	O95841	Angiopoietin like 1	Predicted secreted proteins			INQRRYPR	31	38	3.69439	8	3	100000	2	0.812325	0
PDGFD	Q9GZP0	Platelet derived growth factor D	Predicted intracellular proteins, Predicted secreted proteins, RAS pathway related proteins		Developmental protein, Growth factor, Mitogen	DTPRYRGR	242	249	4.40496	8	6	24000	3	0.808824	0
PDGFD	Q9GZP0	Platelet derived growth factor D	Predicted intracellular proteins, Predicted secreted proteins, RAS pathway related proteins		Developmental protein, Growth factor, Mitogen	YRGRSYHD	246	253	4.14002	8	6	24000	3	0.808824	0
PDGFD	Q9GZP0	Platelet derived growth factor D	Predicted intracellular proteins, Predicted secreted proteins, RAS pathway related proteins		Developmental protein, Growth factor, Mitogen	GHIKRRGR	336	343	3.75106	8	6	24000	3	0.808824	0
SLPI	P03973	Secretory leukocyte peptidase inhibitor	Cancer-related genes, Plasma proteins, Predicted secreted proteins	Immunity, Innate immunity	Antibiotic, Antimicrobial, Protease inhibitor, Serine protease inhibitor	GSGKSFKA	25	32	3.54887	8	2	2600000	1	0.787815	0
ANGPTL2	Q9UKU9	Angiopoietin like 2	Predicted intracellular proteins, Predicted secreted proteins			APPRVYQP	220	227	3.67568	8	3	770000	1	0.770308	0
FAM3B	P58499	Family with sequence similarity 3 member B	Predicted intracellular proteins, Predicted membrane proteins, Predicted secreted proteins	Apoptosis	Cytokine	YSIRSIGE	42	49	4.35801	8	4	57000	2	0.735294	0
FAM3B	P58499	Family with sequence similarity 3 member B	Predicted intracellular proteins, Predicted membrane proteins, Predicted secreted proteins	Apoptosis	Cytokine	GGGRSKYA	81	88	4.34529	8	4	57000	2	0.735294	0
ACE2	Q9BYF1	Angiotensin I converting enzyme 2	Enzymes, FDA approved drug targets, Predicted membrane proteins, Predicted secreted proteins	Host-virus interaction	Carboxypeptidase, Host cell receptor for virus entry, Hydrolase, Metalloprotease, Protease, Receptor	NKARSGEN	772	779	3.80556	8	7	85000	1	0.728291	0
LEAP2	Q969E1	Liver enriched antimicrobial peptide 2	Plasma proteins, Predicted secreted proteins		Antibiotic, Antimicrobial	RRPRRMTP	33	40	3.71346	8	2	1300000	1	0.682773	0
AZU1	P20160	Azurocidin 1	Enzymes, Plasma proteins, Predicted intracellular proteins, Predicted secreted proteins	Chemotaxis	Antibiotic, Antimicrobial, Heparin-binding, Serine protease homolog	GSQRSGGR	155	162	3.93836	8	4	290000	1	0.682773	0
VMO1	Q7Z5L0	Vitelline membrane outer layer 1 homolog	Predicted secreted proteins			QGPRGLGD	181	188	4.76106	8	2	1200000	1	0.672269	0
TNFSF13	O75888	TNF superfamily member 13	Cancer-related genes, CD markers, Plasma proteins, Predicted intracellular proteins, Predicted secreted proteins	Immunity	Cytokine	IIPRARAK	228	235	5.48223	8	4	29000	3	0.630252	0
TNFSF13	O75888	TNF superfamily member 13	Cancer-related genes, CD markers, Plasma proteins, Predicted intracellular proteins, Predicted secreted proteins	Immunity	Cytokine	PALRRGRG	140	147	4.3657	8	4	29000	3	0.630252	0
TNFSF13	O75888	TNF superfamily member 13	Cancer-related genes, CD markers, Plasma proteins, Predicted intracellular proteins, Predicted secreted proteins	Immunity	Cytokine	PRARAKLN	230	237	3.95603	8	4	29000	3	0.630252	0
FOLR1	P15328	Folate receptor 1	Disease related genes, Potential drug targets, Predicted membrane proteins, Predicted secreted proteins, Transporters	Transport	Receptor	NYSRGSGR	201	208	3.4519	8	6	81000	1	0.612745	0
LECT2	O14960	Leukocyte cell derived chemotaxin 2	Plasma proteins, Predicted intracellular proteins, Predicted secreted proteins	Chemotaxis		SAQRSQRP	45	52	3.50284	8	2	820000	1	0.588235	0
BMP6	P22004	Bone morphogenetic protein 6	Predicted secreted proteins	Chondrogenesis, Differentiation, Osteogenesis	Cytokine, Developmental protein, Growth factor	VHPRAAGL	339	346	5.01761	8	2	21000	6	0.567227	0
BMP6	P22004	Bone morphogenetic protein 6	Predicted secreted proteins	Chondrogenesis, Differentiation, Osteogenesis	Cytokine, Developmental protein, Growth factor	GLGRRAQW	3	10	4.9283	8	2	21000	6	0.567227	0
BMP6	P22004	Bone morphogenetic protein 6	Predicted secreted proteins	Chondrogenesis, Differentiation, Osteogenesis	Cytokine, Developmental protein, Growth factor	VHVRTTRS	368	375	4.16243	8	2	21000	6	0.567227	0
BMP6	P22004	Bone morphogenetic protein 6	Predicted secreted proteins	Chondrogenesis, Differentiation, Osteogenesis	Cytokine, Developmental protein, Growth factor	RTTRSASS	371	378	3.79529	8	2	21000	6	0.567227	0
BMP6	P22004	Bone morphogenetic protein 6	Predicted secreted proteins	Chondrogenesis, Differentiation, Osteogenesis	Cytokine, Developmental protein, Growth factor	SRNRSTQS	384	391	3.75578	8	2	21000	6	0.567227	0
BMP6	P22004	Bone morphogenetic protein 6	Predicted secreted proteins	Chondrogenesis, Differentiation, Osteogenesis	Cytokine, Developmental protein, Growth factor	IAPKGYAA	431	438	3.47484	8	2	21000	6	0.567227	0
ADM	P35318	Adrenomedullin	Cancer-related genes, Plasma proteins, Predicted intracellular proteins, Predicted secreted proteins		Hormone	VAPRSKIS	135	142	4.43499	8	4	46000	2	0.560224	0
ADM	P35318	Adrenomedullin	Cancer-related genes, Plasma proteins, Predicted intracellular proteins, Predicted secreted proteins		Hormone	GPGRTLVS	158	165	3.661	8	4	46000	2	0.560224	0
GHRL	Q9UBU3	Ghrelin and obestatin prepropeptide	Plasma proteins, Predicted intracellular proteins, Predicted secreted proteins		Hormone	LQPRALAG	48	55	4.93159	8	5	69000	1	0.504202	0
BGLAP	P02818	Bone gamma-carboxyglutamate protein	FDA approved drug targets, Predicted secreted proteins	Biomineralization		KRPRRYLY	47	54	3.89989	8	2	430000	1	0.504202	0
ENTPD6	O75354	Ectonucleoside triphosphate diphosphohydrolase 6 (putative)	Enzymes, Predicted intracellular proteins, Predicted membrane proteins, Predicted secreted proteins		Hydrolase	SITRAAPG	73	80	5.02049	8	7	18000	2	0.448179	0
ENTPD6	O75354	Ectonucleoside triphosphate diphosphohydrolase 6 (putative)	Enzymes, Predicted intracellular proteins, Predicted membrane proteins, Predicted secreted proteins		Hydrolase	TALRMFNR	278	285	4.36464	8	7	18000	2	0.448179	0
HYAL1	Q12794	Hyaluronoglucosaminidase 1	Disease related genes, Enzymes, Plasma proteins, Potential drug targets, Predicted intracellular proteins, Predicted secreted proteins		Glycosidase, Hydrolase	SGIRAQND	223	230	4.28969	8	5	15000	3	0.378151	0
HYAL1	Q12794	Hyaluronoglucosaminidase 1	Disease related genes, Enzymes, Plasma proteins, Potential drug targets, Predicted intracellular proteins, Predicted secreted proteins		Glycosidase, Hydrolase	GTGKSQMY	254	261	3.72161	8	5	15000	3	0.378151	0
HYAL1	Q12794	Hyaluronoglucosaminidase 1	Disease related genes, Enzymes, Plasma proteins, Potential drug targets, Predicted intracellular proteins, Predicted secreted proteins		Glycosidase, Hydrolase	LSLRGALS	398	405	3.55662	8	5	15000	3	0.378151	0
FCER2	P06734	Fc fragment of IgE receptor II	Cancer-related genes, CD markers, Predicted intracellular proteins, Predicted membrane proteins, Predicted secreted proteins		IgE-binding protein, Receptor	PTSRSQGE	250	257	4.09798	8	3	59000	1	0.322129	0
SPOCK2	Q92563	SPARC/osteonectin, cwcv and kazal like domains proteoglycan 2	Predicted secreted proteins			TGTRTHGS	366	373	3.77197	8	4	42000	1	0.262605	0
PKDCC	Q504Y2	Protein kinase domain containing, cytoplasmic	Enzymes, Predicted secreted proteins	Differentiation, Osteogenesis, Protein transport, Transport	Developmental protein, Kinase, Transferase, Tyrosine-protein kinase	RQIRARYE	58	65	4.19773	8	5	10000	3	0.189076	0
PKDCC	Q504Y2	Protein kinase domain containing, cytoplasmic	Enzymes, Predicted secreted proteins	Differentiation, Osteogenesis, Protein transport, Transport	Developmental protein, Kinase, Transferase, Tyrosine-protein kinase	AQCRAFVV	451	458	3.98326	8	5	10000	3	0.189076	0
PKDCC	Q504Y2	Protein kinase domain containing, cytoplasmic	Enzymes, Predicted secreted proteins	Differentiation, Osteogenesis, Protein transport, Transport	Developmental protein, Kinase, Transferase, Tyrosine-protein kinase	GPGRRGGR	46	53	3.95556	8	5	10000	3	0.189076	0
C1QTNF1	Q9BXJ1	C1q and TNF related 1	Predicted intracellular proteins, Predicted secreted proteins			AGARGHTG	119	126	4.37738	8	3	30000	1	0.182073	0
SCG5	P05408	Secretogranin V	Predicted secreted proteins	Transport	Chaperone, Neuropeptide	PVGKTADD	121	128	4.03099	8	4	22000	1	0.17507	0
CD40	P25942	CD40 molecule	Cancer-related genes, CD markers, Disease related genes, Predicted membrane proteins, Predicted secreted proteins	Immunity	Receptor	DRLRALVV	190	197	4.0189	8	4	16000	1	0.122549	0
ACP3	P15309	Acid phosphatase, prostate	Cancer-related genes, Enzymes, Plasma proteins, Predicted intracellular proteins, Predicted membrane proteins, Predicted secreted proteins		Hydrolase	LLARAASL	7	14	4.30755	8	2	9200	1	0.0210084	0

## Sheet: FVII_substrates
Gene name	Uniprot	Protein name	Protein class	Biological process	Molecular function	Peptide	start AA	end AA	Motif score	Score Jpred	Protein frequency of co-citation	Protein concentration in blood (pg/L)	Number of potential cleavage sites	Ranking score	True positive
F5	P12259	Coagulation factor V	Candidate cardiovascular disease genes, Disease related genes, FDA approved drug targets, Plasma proteins, Predicted secreted proteins	Blood coagulation, Hemostasis		GIQRAADI	535	542	6.21399	8	59	13000000000	9	100	0
F5	P12259	Coagulation factor V	Candidate cardiovascular disease genes, Disease related genes, FDA approved drug targets, Plasma proteins, Predicted secreted proteins	Blood coagulation, Hemostasis		NASRAWGE	977	984	4.52312	8	59	13000000000	9	100	0
F5	P12259	Coagulation factor V	Candidate cardiovascular disease genes, Disease related genes, FDA approved drug targets, Plasma proteins, Predicted secreted proteins	Blood coagulation, Hemostasis		LIQRNLSP	1217	1224	4.19631	8	59	13000000000	9	100	1
F5	P12259	Coagulation factor V	Candidate cardiovascular disease genes, Disease related genes, FDA approved drug targets, Plasma proteins, Predicted secreted proteins	Blood coagulation, Hemostasis		KVGRHLSQ	889	896	4.18977	8	59	13000000000	9	100	0
F5	P12259	Coagulation factor V	Candidate cardiovascular disease genes, Disease related genes, FDA approved drug targets, Plasma proteins, Predicted secreted proteins	Blood coagulation, Hemostasis		ENQRAGMQ	1890	1897	4.18316	8	59	13000000000	9	100	0
F5	P12259	Coagulation factor V	Candidate cardiovascular disease genes, Disease related genes, FDA approved drug targets, Plasma proteins, Predicted secreted proteins	Blood coagulation, Hemostasis		SPLRHLIG	808	815	3.94047	8	59	13000000000	9	100	0
F5	P12259	Coagulation factor V	Candidate cardiovascular disease genes, Disease related genes, FDA approved drug targets, Plasma proteins, Predicted secreted proteins	Blood coagulation, Hemostasis		WYLRSNNG	1570	1577	3.83532	8	59	13000000000	9	100	0
F5	P12259	Coagulation factor V	Candidate cardiovascular disease genes, Disease related genes, FDA approved drug targets, Plasma proteins, Predicted secreted proteins	Blood coagulation, Hemostasis		SLDRRGIQ	530	537	3.82289	8	59	13000000000	9	100	0
F5	P12259	Coagulation factor V	Candidate cardiovascular disease genes, Disease related genes, FDA approved drug targets, Plasma proteins, Predicted secreted proteins	Blood coagulation, Hemostasis		PSHRSSSP	1144	1151	3.57026	8	59	13000000000	9	100	0
APOB	P04114	Apolipoprotein B	Candidate cardiovascular disease genes, Disease related genes, Plasma proteins, Predicted secreted proteins	Cholesterol metabolism, Lipid metabolism, Lipid transport, Steroid metabolism, Sterol metabolism, Transport	Heparin-binding	KIIRTIDQ	2671	2678	4.4852	8	17	89000000000	7	59.9628	0
APOB	P04114	Apolipoprotein B	Candidate cardiovascular disease genes, Disease related genes, Plasma proteins, Predicted secreted proteins	Cholesterol metabolism, Lipid metabolism, Lipid transport, Steroid metabolism, Sterol metabolism, Transport	Heparin-binding	GNLKGAYQ	1825	1832	4.29859	8	17	89000000000	7	59.9628	0
APOB	P04114	Apolipoprotein B	Candidate cardiovascular disease genes, Disease related genes, Plasma proteins, Predicted secreted proteins	Cholesterol metabolism, Lipid metabolism, Lipid transport, Steroid metabolism, Sterol metabolism, Transport	Heparin-binding	INSRFFGE	294	301	4.08607	8	17	89000000000	7	59.9628	0
APOB	P04114	Apolipoprotein B	Candidate cardiovascular disease genes, Disease related genes, Plasma proteins, Predicted secreted proteins	Cholesterol metabolism, Lipid metabolism, Lipid transport, Steroid metabolism, Sterol metabolism, Transport	Heparin-binding	SVNKALYW	714	721	3.92191	8	17	89000000000	7	59.9628	0
APOB	P04114	Apolipoprotein B	Candidate cardiovascular disease genes, Disease related genes, Plasma proteins, Predicted secreted proteins	Cholesterol metabolism, Lipid metabolism, Lipid transport, Steroid metabolism, Sterol metabolism, Transport	Heparin-binding	ADSRSATR	68	75	3.67168	8	17	89000000000	7	59.9628	0
APOB	P04114	Apolipoprotein B	Candidate cardiovascular disease genes, Disease related genes, Plasma proteins, Predicted secreted proteins	Cholesterol metabolism, Lipid metabolism, Lipid transport, Steroid metabolism, Sterol metabolism, Transport	Heparin-binding	LVSRKSIS	1954	1961	3.60624	8	17	89000000000	7	59.9628	0
APOB	P04114	Apolipoprotein B	Candidate cardiovascular disease genes, Disease related genes, Plasma proteins, Predicted secreted proteins	Cholesterol metabolism, Lipid metabolism, Lipid transport, Steroid metabolism, Sterol metabolism, Transport	Heparin-binding	GNTKSKPT	3446	3453	3.5641	8	17	89000000000	7	59.9628	0
F2	P00734	Coagulation factor II, thrombin	Cancer-related genes, Candidate cardiovascular disease genes, Disease related genes, Enzymes, FDA approved drug targets, Plasma proteins, Predicted intracellular proteins, Predicted secreted proteins	Acute phase, Blood coagulation, Hemostasis	Hydrolase, Protease, Serine protease	NITRSGIE	121	128	5.26014	8	56	43000000000	5	58.2799	0
F2	P00734	Coagulation factor II, thrombin	Cancer-related genes, Candidate cardiovascular disease genes, Disease related genes, Enzymes, FDA approved drug targets, Plasma proteins, Predicted intracellular proteins, Predicted secreted proteins	Acute phase, Blood coagulation, Hemostasis	Hydrolase, Protease, Serine protease	QRVRRANT	39	46	4.94424	8	56	43000000000	5	58.2799	0
F2	P00734	Coagulation factor II, thrombin	Cancer-related genes, Candidate cardiovascular disease genes, Disease related genes, Enzymes, FDA approved drug targets, Plasma proteins, Predicted intracellular proteins, Predicted secreted proteins	Acute phase, Blood coagulation, Hemostasis	Hydrolase, Protease, Serine protease	FNPRTFGS	324	331	4.09124	8	56	43000000000	5	58.2799	0
F2	P00734	Coagulation factor II, thrombin	Cancer-related genes, Candidate cardiovascular disease genes, Disease related genes, Enzymes, FDA approved drug targets, Plasma proteins, Predicted intracellular proteins, Predicted secreted proteins	Acute phase, Blood coagulation, Hemostasis	Hydrolase, Protease, Serine protease	QQARSLLQ	32	39	4.04671	8	56	43000000000	5	58.2799	0
F2	P00734	Coagulation factor II, thrombin	Cancer-related genes, Candidate cardiovascular disease genes, Disease related genes, Enzymes, FDA approved drug targets, Plasma proteins, Predicted intracellular proteins, Predicted secreted proteins	Acute phase, Blood coagulation, Hemostasis	Hydrolase, Protease, Serine protease	DSDRAIEG	306	313	3.83047	8	56	43000000000	5	58.2799	0
FGB	P02675	Fibrinogen beta chain	Cancer-related genes, Candidate cardiovascular disease genes, Disease related genes, FDA approved drug targets, Plasma proteins, Predicted intracellular proteins, Predicted secreted proteins	Adaptive immunity, Blood coagulation, Hemostasis, Immunity, Innate immunity		ENLRSKIQ	203	210	4.6302	8	36	120000000000	4	47.2308	0
FGB	P02675	Fibrinogen beta chain	Cancer-related genes, Candidate cardiovascular disease genes, Disease related genes, FDA approved drug targets, Plasma proteins, Predicted intracellular proteins, Predicted secreted proteins	Adaptive immunity, Blood coagulation, Hemostasis, Immunity, Innate immunity		GGYRARPA	69	76	4.32637	8	36	120000000000	4	47.2308	0
FGB	P02675	Fibrinogen beta chain	Cancer-related genes, Candidate cardiovascular disease genes, Disease related genes, FDA approved drug targets, Plasma proteins, Predicted intracellular proteins, Predicted secreted proteins	Adaptive immunity, Blood coagulation, Hemostasis, Immunity, Innate immunity		DFGRKWDP	291	298	3.63402	8	36	120000000000	4	47.2308	0
FGB	P02675	Fibrinogen beta chain	Cancer-related genes, Candidate cardiovascular disease genes, Disease related genes, FDA approved drug targets, Plasma proteins, Predicted intracellular proteins, Predicted secreted proteins	Adaptive immunity, Blood coagulation, Hemostasis, Immunity, Innate immunity		KVERKAPD	84	91	3.43411	8	36	120000000000	4	47.2308	0
C3	P01024	Complement C3	Candidate cardiovascular disease genes, Disease related genes, FDA approved drug targets, Plasma proteins, Predicted intracellular proteins, Predicted secreted proteins	Complement alternate pathway, Complement pathway, Fatty acid metabolism, Host-virus interaction, Immunity, Inflammatory response, Innate immunity, Lipid metabolism		GLARSNLD	745	752	4.65509	8	10	250000000000	8	44.7111	0
C3	P01024	Complement C3	Candidate cardiovascular disease genes, Disease related genes, FDA approved drug targets, Plasma proteins, Predicted intracellular proteins, Predicted secreted proteins	Complement alternate pathway, Complement pathway, Fatty acid metabolism, Host-virus interaction, Immunity, Inflammatory response, Innate immunity, Lipid metabolism		GGLRNNNE	1131	1138	4.51704	8	10	250000000000	8	44.7111	0
C3	P01024	Complement C3	Candidate cardiovascular disease genes, Disease related genes, FDA approved drug targets, Plasma proteins, Predicted intracellular proteins, Predicted secreted proteins	Complement alternate pathway, Complement pathway, Fatty acid metabolism, Host-virus interaction, Immunity, Inflammatory response, Innate immunity, Lipid metabolism		VAVRTLDP	942	949	4.51352	8	10	250000000000	8	44.7111	0
C3	P01024	Complement C3	Candidate cardiovascular disease genes, Disease related genes, FDA approved drug targets, Plasma proteins, Predicted intracellular proteins, Predicted secreted proteins	Complement alternate pathway, Complement pathway, Fatty acid metabolism, Host-virus interaction, Immunity, Inflammatory response, Innate immunity, Lipid metabolism		ARRRRSVQ	667	674	4.28204	8	10	250000000000	8	44.7111	0
C3	P01024	Complement C3	Candidate cardiovascular disease genes, Disease related genes, FDA approved drug targets, Plasma proteins, Predicted intracellular proteins, Predicted secreted proteins	Complement alternate pathway, Complement pathway, Fatty acid metabolism, Host-virus interaction, Immunity, Inflammatory response, Innate immunity, Lipid metabolism		AARRRRSV	666	673	3.72541	8	10	250000000000	8	44.7111	0
C3	P01024	Complement C3	Candidate cardiovascular disease genes, Disease related genes, FDA approved drug targets, Plasma proteins, Predicted intracellular proteins, Predicted secreted proteins	Complement alternate pathway, Complement pathway, Fatty acid metabolism, Host-virus interaction, Immunity, Inflammatory response, Innate immunity, Lipid metabolism		PAARRRRS	665	672	3.60608	8	10	250000000000	8	44.7111	0
C3	P01024	Complement C3	Candidate cardiovascular disease genes, Disease related genes, FDA approved drug targets, Plasma proteins, Predicted intracellular proteins, Predicted secreted proteins	Complement alternate pathway, Complement pathway, Fatty acid metabolism, Host-virus interaction, Immunity, Inflammatory response, Innate immunity, Lipid metabolism		LVVKSGQS	563	570	3.50952	8	10	250000000000	8	44.7111	0
C3	P01024	Complement C3	Candidate cardiovascular disease genes, Disease related genes, FDA approved drug targets, Plasma proteins, Predicted intracellular proteins, Predicted secreted proteins	Complement alternate pathway, Complement pathway, Fatty acid metabolism, Host-virus interaction, Immunity, Inflammatory response, Innate immunity, Lipid metabolism		GVDRYISK	1424	1431	3.48015	8	10	250000000000	8	44.7111	0
VWF	P04275	Von Willebrand factor	Cancer-related genes, Candidate cardiovascular disease genes, Disease related genes, FDA approved drug targets, Plasma proteins, Predicted secreted proteins	Blood coagulation, Cell adhesion, Hemostasis		FAVRYLTS	1776	1783	4.46966	8	13	6400000000	8	44.0306	0
VWF	P04275	Von Willebrand factor	Cancer-related genes, Candidate cardiovascular disease genes, Disease related genes, FDA approved drug targets, Plasma proteins, Predicted secreted proteins	Blood coagulation, Cell adhesion, Hemostasis		VAGRRFAS	1201	1208	3.98669	8	13	6400000000	8	44.0306	0
VWF	P04275	Von Willebrand factor	Cancer-related genes, Candidate cardiovascular disease genes, Disease related genes, FDA approved drug targets, Plasma proteins, Predicted secreted proteins	Blood coagulation, Cell adhesion, Hemostasis		GGNRTNTG	1572	1579	3.9627	8	13	6400000000	8	44.0306	0
VWF	P04275	Von Willebrand factor	Cancer-related genes, Candidate cardiovascular disease genes, Disease related genes, FDA approved drug targets, Plasma proteins, Predicted secreted proteins	Blood coagulation, Cell adhesion, Hemostasis		AGRRFASG	1202	1209	3.93342	8	13	6400000000	8	44.0306	0
VWF	P04275	Von Willebrand factor	Cancer-related genes, Candidate cardiovascular disease genes, Disease related genes, FDA approved drug targets, Plasma proteins, Predicted secreted proteins	Blood coagulation, Cell adhesion, Hemostasis		GDQRVSMP	105	112	3.62302	8	13	6400000000	8	44.0306	0
VWF	P04275	Von Willebrand factor	Cancer-related genes, Candidate cardiovascular disease genes, Disease related genes, FDA approved drug targets, Plasma proteins, Predicted secreted proteins	Blood coagulation, Cell adhesion, Hemostasis		KWVRVAVV	1312	1319	3.50738	8	13	6400000000	8	44.0306	0
VWF	P04275	Von Willebrand factor	Cancer-related genes, Candidate cardiovascular disease genes, Disease related genes, FDA approved drug targets, Plasma proteins, Predicted secreted proteins	Blood coagulation, Cell adhesion, Hemostasis		ARLRQNAD	2310	2317	3.48964	8	13	6400000000	8	44.0306	0
VWF	P04275	Von Willebrand factor	Cancer-related genes, Candidate cardiovascular disease genes, Disease related genes, FDA approved drug targets, Plasma proteins, Predicted secreted proteins	Blood coagulation, Cell adhesion, Hemostasis		SSTRHIVT	1953	1960	3.45033	8	13	6400000000	8	44.0306	0
F13A1	P00488	Coagulation factor XIII A chain	Cancer-related genes, Candidate cardiovascular disease genes, Disease related genes, Enzymes, FDA approved drug targets, Plasma proteins, Predicted intracellular proteins, Predicted secreted proteins	Blood coagulation, Hemostasis	Acyltransferase, Transferase	FGGRRAVP	9	16	5.14388	8	23	1400000000	6	42.8719	0
F13A1	P00488	Coagulation factor XIII A chain	Cancer-related genes, Candidate cardiovascular disease genes, Disease related genes, Enzymes, FDA approved drug targets, Plasma proteins, Predicted intracellular proteins, Predicted secreted proteins	Blood coagulation, Hemostasis	Acyltransferase, Transferase	GVLRTSRN	169	176	4.34809	8	23	1400000000	6	42.8719	0
F13A1	P00488	Coagulation factor XIII A chain	Cancer-related genes, Candidate cardiovascular disease genes, Disease related genes, Enzymes, FDA approved drug targets, Plasma proteins, Predicted intracellular proteins, Predicted secreted proteins	Blood coagulation, Hemostasis	Acyltransferase, Transferase	GGRRAVPP	10	17	4.32637	8	23	1400000000	6	42.8719	0
F13A1	P00488	Coagulation factor XIII A chain	Cancer-related genes, Candidate cardiovascular disease genes, Disease related genes, Enzymes, FDA approved drug targets, Plasma proteins, Predicted intracellular proteins, Predicted secreted proteins	Blood coagulation, Hemostasis	Acyltransferase, Transferase	ETSRTAFG	3	10	3.93342	8	23	1400000000	6	42.8719	0
F13A1	P00488	Coagulation factor XIII A chain	Cancer-related genes, Candidate cardiovascular disease genes, Disease related genes, Enzymes, FDA approved drug targets, Plasma proteins, Predicted intracellular proteins, Predicted secreted proteins	Blood coagulation, Hemostasis	Acyltransferase, Transferase	IKTRSWSY	221	228	3.75547	8	23	1400000000	6	42.8719	0
F13A1	P00488	Coagulation factor XIII A chain	Cancer-related genes, Candidate cardiovascular disease genes, Disease related genes, Enzymes, FDA approved drug targets, Plasma proteins, Predicted intracellular proteins, Predicted secreted proteins	Blood coagulation, Hemostasis	Acyltransferase, Transferase	GVMKSRSN	511	518	3.73607	8	23	1400000000	6	42.8719	0
TGFB1	P01137	Transforming growth factor beta 1	Cancer-related genes, Candidate cardiovascular disease genes, Disease related genes, Plasma proteins, Predicted intracellular proteins, Predicted secreted proteins		Growth factor, Mitogen	SRHRRALD	274	281	4.81721	8	20	38000000	8	40.4626	0
TGFB1	P01137	Transforming growth factor beta 1	Cancer-related genes, Candidate cardiovascular disease genes, Disease related genes, Plasma proteins, Predicted intracellular proteins, Predicted secreted proteins		Growth factor, Mitogen	EVTRVLMV	107	114	4.38271	8	20	38000000	8	40.4626	0
TGFB1	P01137	Transforming growth factor beta 1	Cancer-related genes, Candidate cardiovascular disease genes, Disease related genes, Plasma proteins, Predicted intracellular proteins, Predicted secreted proteins		Growth factor, Mitogen	RHRRALDT	275	282	4.12304	8	20	38000000	8	40.4626	0
TGFB1	P01137	Transforming growth factor beta 1	Cancer-related genes, Candidate cardiovascular disease genes, Disease related genes, Plasma proteins, Predicted intracellular proteins, Predicted secreted proteins		Growth factor, Mitogen	GVVRQWLS	202	209	3.80601	8	20	38000000	8	40.4626	0
TGFB1	P01137	Transforming growth factor beta 1	Cancer-related genes, Candidate cardiovascular disease genes, Disease related genes, Plasma proteins, Predicted intracellular proteins, Predicted secreted proteins		Growth factor, Mitogen	TRDRVAGE	84	91	3.71914	8	20	38000000	8	40.4626	0
TGFB1	P01137	Transforming growth factor beta 1	Cancer-related genes, Candidate cardiovascular disease genes, Disease related genes, Plasma proteins, Predicted intracellular proteins, Predicted secreted proteins		Growth factor, Mitogen	TTGRRGDL	240	247	3.54693	8	20	38000000	8	40.4626	0
TGFB1	P01137	Transforming growth factor beta 1	Cancer-related genes, Candidate cardiovascular disease genes, Disease related genes, Plasma proteins, Predicted intracellular proteins, Predicted secreted proteins		Growth factor, Mitogen	LVKRKRIE	40	47	3.51405	8	20	38000000	8	40.4626	0
TGFB1	P01137	Transforming growth factor beta 1	Cancer-related genes, Candidate cardiovascular disease genes, Disease related genes, Plasma proteins, Predicted intracellular proteins, Predicted secreted proteins		Growth factor, Mitogen	SKLRLASP	55	62	3.43082	8	20	38000000	8	40.4626	0
C5	P01031	Complement C5	Disease related genes, FDA approved drug targets, Plasma proteins, Predicted secreted proteins	Complement alternate pathway, Complement pathway, Cytolysis, Immunity, Inflammatory response, Innate immunity		TISRRKEF	952	959	4.50052	8	9	46000000000	8	36.2324	0
C5	P01031	Complement C5	Disease related genes, FDA approved drug targets, Plasma proteins, Predicted secreted proteins	Complement alternate pathway, Complement pathway, Cytolysis, Immunity, Inflammatory response, Innate immunity		SQLRANIS	736	743	4.03909	8	9	46000000000	8	36.2324	0
C5	P01031	Complement C5	Disease related genes, FDA approved drug targets, Plasma proteins, Predicted secreted proteins	Complement alternate pathway, Complement pathway, Cytolysis, Immunity, Inflammatory response, Innate immunity		SVTRVDDG	409	416	3.99363	8	9	46000000000	8	36.2324	0
C5	P01031	Complement C5	Disease related genes, FDA approved drug targets, Plasma proteins, Predicted secreted proteins	Complement alternate pathway, Complement pathway, Cytolysis, Immunity, Inflammatory response, Innate immunity		EDLKALVE	1437	1444	3.79927	8	9	46000000000	8	36.2324	0
C5	P01031	Complement C5	Disease related genes, FDA approved drug targets, Plasma proteins, Predicted secreted proteins	Complement alternate pathway, Complement pathway, Cytolysis, Immunity, Inflammatory response, Innate immunity		GVQRGAKK	611	618	3.74185	8	9	46000000000	8	36.2324	0
C5	P01031	Complement C5	Disease related genes, FDA approved drug targets, Plasma proteins, Predicted secreted proteins	Complement alternate pathway, Complement pathway, Cytolysis, Immunity, Inflammatory response, Innate immunity		PIYRFWKD	1223	1230	3.59655	8	9	46000000000	8	36.2324	0
C5	P01031	Complement C5	Disease related genes, FDA approved drug targets, Plasma proteins, Predicted secreted proteins	Complement alternate pathway, Complement pathway, Cytolysis, Immunity, Inflammatory response, Innate immunity		KIFRVGAS	29	36	3.55975	8	9	46000000000	8	36.2324	0
C5	P01031	Complement C5	Disease related genes, FDA approved drug targets, Plasma proteins, Predicted secreted proteins	Complement alternate pathway, Complement pathway, Cytolysis, Immunity, Inflammatory response, Innate immunity		KTLRVVPE	925	932	3.50877	8	9	46000000000	8	36.2324	0
A2M	P01023	Alpha-2-macroglobulin	Cancer-related genes, Candidate cardiovascular disease genes, Plasma proteins, Predicted secreted proteins		Protease inhibitor, Serine protease inhibitor	GIVRTGTH	504	511	4.78792	8	9	220000000000	7	35.4047	0
A2M	P01023	Alpha-2-macroglobulin	Cancer-related genes, Candidate cardiovascular disease genes, Plasma proteins, Predicted secreted proteins		Protease inhibitor, Serine protease inhibitor	EVLKSLNE	1165	1172	4.51681	8	9	220000000000	7	35.4047	0
A2M	P01023	Alpha-2-macroglobulin	Cancer-related genes, Candidate cardiovascular disease genes, Plasma proteins, Predicted secreted proteins		Protease inhibitor, Serine protease inhibitor	PVVRNALF	1119	1126	4.26896	8	9	220000000000	7	35.4047	0
A2M	P01023	Alpha-2-macroglobulin	Cancer-related genes, Candidate cardiovascular disease genes, Plasma proteins, Predicted secreted proteins		Protease inhibitor, Serine protease inhibitor	TGSRSASN	1370	1377	4.15381	8	9	220000000000	7	35.4047	0
A2M	P01023	Alpha-2-macroglobulin	Cancer-related genes, Candidate cardiovascular disease genes, Plasma proteins, Predicted secreted proteins		Protease inhibitor, Serine protease inhibitor	EITRTITK	342	349	3.82341	8	9	220000000000	7	35.4047	0
A2M	P01023	Alpha-2-macroglobulin	Cancer-related genes, Candidate cardiovascular disease genes, Plasma proteins, Predicted secreted proteins		Protease inhibitor, Serine protease inhibitor	RGNRSLFT	68	75	3.62704	8	9	220000000000	7	35.4047	0
A2M	P01023	Alpha-2-macroglobulin	Cancer-related genes, Candidate cardiovascular disease genes, Plasma proteins, Predicted secreted proteins		Protease inhibitor, Serine protease inhibitor	AQARAYIF	1050	1057	3.62151	8	9	220000000000	7	35.4047	0
F8	P00451	Coagulation factor VIII	Candidate cardiovascular disease genes, Disease related genes, FDA approved drug targets, Plasma proteins, Predicted intracellular proteins, Predicted secreted proteins	Acute phase, Blood coagulation, Hemostasis		YVNRSLPG	256	263	5.27031	8	16	6400000	10	34.3932	0
F8	P00451	Coagulation factor VIII	Candidate cardiovascular disease genes, Disease related genes, FDA approved drug targets, Plasma proteins, Predicted intracellular proteins, Predicted secreted proteins	Acute phase, Blood coagulation, Hemostasis		DVVRFDDD	375	382	4.52263	8	16	6400000	10	34.3932	0
F8	P00451	Coagulation factor VIII	Candidate cardiovascular disease genes, Disease related genes, FDA approved drug targets, Plasma proteins, Predicted intracellular proteins, Predicted secreted proteins	Acute phase, Blood coagulation, Hemostasis		PFLRVATE	1564	1571	4.48776	8	16	6400000	10	34.3932	0
F8	P00451	Coagulation factor VIII	Candidate cardiovascular disease genes, Disease related genes, FDA approved drug targets, Plasma proteins, Predicted intracellular proteins, Predicted secreted proteins	Acute phase, Blood coagulation, Hemostasis		YLTRVLFQ	1422	1429	4.39558	8	16	6400000	10	34.3932	0
F8	P00451	Coagulation factor VIII	Candidate cardiovascular disease genes, Disease related genes, FDA approved drug targets, Plasma proteins, Predicted intracellular proteins, Predicted secreted proteins	Acute phase, Blood coagulation, Hemostasis		FTVRKKEE	1982	1989	4.35451	8	16	6400000	10	34.3932	0
F8	P00451	Coagulation factor VIII	Candidate cardiovascular disease genes, Disease related genes, FDA approved drug targets, Plasma proteins, Predicted intracellular proteins, Predicted secreted proteins	Acute phase, Blood coagulation, Hemostasis		HVLRNRAQ	1735	1742	4.31917	8	16	6400000	10	34.3932	0
F8	P00451	Coagulation factor VIII	Candidate cardiovascular disease genes, Disease related genes, FDA approved drug targets, Plasma proteins, Predicted intracellular proteins, Predicted secreted proteins	Acute phase, Blood coagulation, Hemostasis		NIQRFLPN	609	616	4.19631	8	16	6400000	10	34.3932	0
F8	P00451	Coagulation factor VIII	Candidate cardiovascular disease genes, Disease related genes, FDA approved drug targets, Plasma proteins, Predicted intracellular proteins, Predicted secreted proteins	Acute phase, Blood coagulation, Hemostasis		LYSRRLPK	505	512	3.98773	8	16	6400000	10	34.3932	0
F8	P00451	Coagulation factor VIII	Candidate cardiovascular disease genes, Disease related genes, FDA approved drug targets, Plasma proteins, Predicted intracellular proteins, Predicted secreted proteins	Acute phase, Blood coagulation, Hemostasis		LRNRAQSG	1737	1744	3.96118	8	16	6400000	10	34.3932	0
F8	P00451	Coagulation factor VIII	Candidate cardiovascular disease genes, Disease related genes, FDA approved drug targets, Plasma proteins, Predicted intracellular proteins, Predicted secreted proteins	Acute phase, Blood coagulation, Hemostasis		FKGKRAHG	992	999	3.69685	8	16	6400000	10	34.3932	0
FGA	P02671	Fibrinogen alpha chain	Cancer-related genes, Candidate cardiovascular disease genes, Disease related genes, FDA approved drug targets, Plasma proteins, Predicted secreted proteins	Adaptive immunity, Blood coagulation, Hemostasis, Immunity, Innate immunity		VSFRGADY	844	851	3.95526	8	15	170000000000	4	31.9286	0
FGA	P02671	Fibrinogen alpha chain	Cancer-related genes, Candidate cardiovascular disease genes, Disease related genes, FDA approved drug targets, Plasma proteins, Predicted secreted proteins	Adaptive immunity, Blood coagulation, Hemostasis, Immunity, Innate immunity		EITRGGST	268	275	3.85454	8	15	170000000000	4	31.9286	0
FGA	P02671	Fibrinogen alpha chain	Cancer-related genes, Candidate cardiovascular disease genes, Disease related genes, FDA approved drug targets, Plasma proteins, Predicted secreted proteins	Adaptive immunity, Blood coagulation, Hemostasis, Immunity, Innate immunity		PGTRREYH	422	429	3.60368	8	15	170000000000	4	31.9286	0
FGA	P02671	Fibrinogen alpha chain	Cancer-related genes, Candidate cardiovascular disease genes, Disease related genes, FDA approved drug targets, Plasma proteins, Predicted secreted proteins	Adaptive immunity, Blood coagulation, Hemostasis, Immunity, Innate immunity		NFNRTWQD	684	691	3.56428	8	15	170000000000	4	31.9286	0
ACE	P12821	Angiotensin I converting enzyme	Candidate cardiovascular disease genes, CD markers, Disease related genes, Enzymes, FDA approved drug targets, Plasma proteins, Predicted intracellular proteins, Predicted membrane proteins, Predicted secreted proteins		Carboxypeptidase, Hydrolase, Metalloprotease, Protease	ALHRRYGD	261	268	5.20232	8	25	92000000	5	30.3469	0
ACE	P12821	Angiotensin I converting enzyme	Candidate cardiovascular disease genes, CD markers, Disease related genes, Enzymes, FDA approved drug targets, Plasma proteins, Predicted intracellular proteins, Predicted membrane proteins, Predicted secreted proteins		Carboxypeptidase, Hydrolase, Metalloprotease, Protease	ENARRQEE	78	85	4.72942	8	25	92000000	5	30.3469	0
ACE	P12821	Angiotensin I converting enzyme	Candidate cardiovascular disease genes, CD markers, Disease related genes, Enzymes, FDA approved drug targets, Plasma proteins, Predicted intracellular proteins, Predicted membrane proteins, Predicted secreted proteins		Carboxypeptidase, Hydrolase, Metalloprotease, Protease	PVPRTQGD	1103	1110	4.67754	8	25	92000000	5	30.3469	0
ACE	P12821	Angiotensin I converting enzyme	Candidate cardiovascular disease genes, CD markers, Disease related genes, Enzymes, FDA approved drug targets, Plasma proteins, Predicted intracellular proteins, Predicted membrane proteins, Predicted secreted proteins		Carboxypeptidase, Hydrolase, Metalloprotease, Protease	ASGRRGPG	4	11	4.24566	8	25	92000000	5	30.3469	0
ACE	P12821	Angiotensin I converting enzyme	Candidate cardiovascular disease genes, CD markers, Disease related genes, Enzymes, FDA approved drug targets, Plasma proteins, Predicted intracellular proteins, Predicted membrane proteins, Predicted secreted proteins		Carboxypeptidase, Hydrolase, Metalloprotease, Protease	ATSRKYED	775	782	3.56428	8	25	92000000	5	30.3469	0
F7	P08709	Coagulation factor VII	Candidate cardiovascular disease genes, Disease related genes, Enzymes, FDA approved drug targets, Plasma proteins, Predicted secreted proteins	Blood coagulation, Hemostasis	Hydrolase, Protease, Serine protease	HRRRRANA	56	63	4.66227	8	460	1500000000	3	29.8021	0
F7	P08709	Coagulation factor VII	Candidate cardiovascular disease genes, Disease related genes, Enzymes, FDA approved drug targets, Plasma proteins, Predicted secreted proteins	Blood coagulation, Hemostasis	Hydrolase, Protease, Serine protease	GVAKASGG	23	30	4.47147	8	460	1500000000	3	29.8021	0
F7	P08709	Coagulation factor VII	Candidate cardiovascular disease genes, Disease related genes, Enzymes, FDA approved drug targets, Plasma proteins, Predicted secreted proteins	Blood coagulation, Hemostasis	Hydrolase, Protease, Serine protease	QQSRKVGD	372	379	3.98946	8	460	1500000000	3	29.8021	0
EGFR	P00533	Epidermal growth factor receptor	Cancer-related genes, Disease related genes, Enzymes, FDA approved drug targets, Plasma proteins, Predicted intracellular proteins, Predicted membrane proteins, Predicted secreted proteins, RAS pathway related proteins	Host-virus interaction	Developmental protein, Host cell receptor for virus entry, Kinase, Receptor, Transferase, Tyrosine-protein kinase	NFYRALMD	996	1003	4.85921	8	11	93000000	8	26.7053	0
EGFR	P00533	Epidermal growth factor receptor	Cancer-related genes, Disease related genes, Enzymes, FDA approved drug targets, Plasma proteins, Predicted intracellular proteins, Predicted membrane proteins, Predicted secreted proteins, RAS pathway related proteins	Host-virus interaction	Developmental protein, Host cell receptor for virus entry, Kinase, Receptor, Transferase, Tyrosine-protein kinase	PASRALEE	20	27	4.68953	8	11	93000000	8	26.7053	0
EGFR	P00533	Epidermal growth factor receptor	Cancer-related genes, Disease related genes, Enzymes, FDA approved drug targets, Plasma proteins, Predicted intracellular proteins, Predicted membrane proteins, Predicted secreted proteins, RAS pathway related proteins	Host-virus interaction	Developmental protein, Host cell receptor for virus entry, Kinase, Receptor, Transferase, Tyrosine-protein kinase	LGLRSLKE	448	455	4.48227	8	11	93000000	8	26.7053	0
EGFR	P00533	Epidermal growth factor receptor	Cancer-related genes, Disease related genes, Enzymes, FDA approved drug targets, Plasma proteins, Predicted intracellular proteins, Predicted membrane proteins, Predicted secreted proteins, RAS pathway related proteins	Host-virus interaction	Developmental protein, Host cell receptor for virus entry, Kinase, Receptor, Transferase, Tyrosine-protein kinase	RTLRRLLQ	677	684	4.38087	8	11	93000000	8	26.7053	0
EGFR	P00533	Epidermal growth factor receptor	Cancer-related genes, Disease related genes, Enzymes, FDA approved drug targets, Plasma proteins, Predicted intracellular proteins, Predicted membrane proteins, Predicted secreted proteins, RAS pathway related proteins	Host-virus interaction	Developmental protein, Host cell receptor for virus entry, Kinase, Receptor, Transferase, Tyrosine-protein kinase	EYLRVAPQ	1196	1203	4.30668	8	11	93000000	8	26.7053	0
EGFR	P00533	Epidermal growth factor receptor	Cancer-related genes, Disease related genes, Enzymes, FDA approved drug targets, Plasma proteins, Predicted intracellular proteins, Predicted membrane proteins, Predicted secreted proteins, RAS pathway related proteins	Host-virus interaction	Developmental protein, Host cell receptor for virus entry, Kinase, Receptor, Transferase, Tyrosine-protein kinase	FLQRYSSD	1065	1072	4.19021	8	11	93000000	8	26.7053	0
EGFR	P00533	Epidermal growth factor receptor	Cancer-related genes, Disease related genes, Enzymes, FDA approved drug targets, Plasma proteins, Predicted intracellular proteins, Predicted membrane proteins, Predicted secreted proteins, RAS pathway related proteins	Host-virus interaction	Developmental protein, Host cell receptor for virus entry, Kinase, Receptor, Transferase, Tyrosine-protein kinase	FMRRRHIV	667	674	3.98068	8	11	93000000	8	26.7053	0
EGFR	P00533	Epidermal growth factor receptor	Cancer-related genes, Disease related genes, Enzymes, FDA approved drug targets, Plasma proteins, Predicted intracellular proteins, Predicted membrane proteins, Predicted secreted proteins, RAS pathway related proteins	Host-virus interaction	Developmental protein, Host cell receptor for virus entry, Kinase, Receptor, Transferase, Tyrosine-protein kinase	LFMRRRHI	666	673	3.50783	8	11	93000000	8	26.7053	0
MMP9	P14780	Matrix metallopeptidase 9	Cancer-related genes, Candidate cardiovascular disease genes, Disease related genes, Enzymes, FDA approved drug targets, Plasma proteins, Predicted secreted proteins	Collagen degradation	Hydrolase, Metalloprotease, Protease	VDPRSASE	642	649	4.80298	8	13	57000000	7	26.1351	0
MMP9	P14780	Matrix metallopeptidase 9	Cancer-related genes, Candidate cardiovascular disease genes, Disease related genes, Enzymes, FDA approved drug targets, Plasma proteins, Predicted secreted proteins	Collagen degradation	Hydrolase, Metalloprotease, Protease	LGPRRLDK	596	603	4.51318	8	13	57000000	7	26.1351	0
MMP9	P14780	Matrix metallopeptidase 9	Cancer-related genes, Candidate cardiovascular disease genes, Disease related genes, Enzymes, FDA approved drug targets, Plasma proteins, Predicted secreted proteins	Collagen degradation	Hydrolase, Metalloprotease, Protease	GYTRVAEM	53	60	4.26076	8	13	57000000	7	26.1351	0
MMP9	P14780	Matrix metallopeptidase 9	Cancer-related genes, Candidate cardiovascular disease genes, Disease related genes, Enzymes, FDA approved drug targets, Plasma proteins, Predicted secreted proteins	Collagen degradation	Hydrolase, Metalloprotease, Protease	ALPRKLDS	562	569	4.17953	8	13	57000000	7	26.1351	0
MMP9	P14780	Matrix metallopeptidase 9	Cancer-related genes, Candidate cardiovascular disease genes, Disease related genes, Enzymes, FDA approved drug targets, Plasma proteins, Predicted secreted proteins	Collagen degradation	Hydrolase, Metalloprotease, Protease	FEGRSYSA	236	243	3.60874	8	13	57000000	7	26.1351	0
MMP9	P14780	Matrix metallopeptidase 9	Cancer-related genes, Candidate cardiovascular disease genes, Disease related genes, Enzymes, FDA approved drug targets, Plasma proteins, Predicted secreted proteins	Collagen degradation	Hydrolase, Metalloprotease, Protease	GESKSLGP	62	69	3.54092	8	13	57000000	7	26.1351	0
MMP9	P14780	Matrix metallopeptidase 9	Cancer-related genes, Candidate cardiovascular disease genes, Disease related genes, Enzymes, FDA approved drug targets, Plasma proteins, Predicted secreted proteins	Collagen degradation	Hydrolase, Metalloprotease, Protease	VYSRDADI	159	166	3.44801	8	13	57000000	7	26.1351	0
SERPINC1	P01008	Serpin family C member 1	Candidate cardiovascular disease genes, Disease related genes, FDA approved drug targets, Plasma proteins, Predicted secreted proteins	Blood coagulation, Hemostasis	Heparin-binding, Protease inhibitor, Serine protease inhibitor	FRYRRVAE	290	297	4.94472	8	11	210000000000	4	24.1672	0
SERPINC1	P01008	Serpin family C member 1	Candidate cardiovascular disease genes, Disease related genes, FDA approved drug targets, Plasma proteins, Predicted secreted proteins	Blood coagulation, Hemostasis	Heparin-binding, Protease inhibitor, Serine protease inhibitor	EQSRAAIN	212	219	4.29709	8	11	210000000000	4	24.1672	0
SERPINC1	P01008	Serpin family C member 1	Candidate cardiovascular disease genes, Disease related genes, FDA approved drug targets, Plasma proteins, Predicted secreted proteins	Blood coagulation, Hemostasis	Heparin-binding, Protease inhibitor, Serine protease inhibitor	IAGRSLNP	422	429	4.24255	8	11	210000000000	4	24.1672	0
SERPINC1	P01008	Serpin family C member 1	Candidate cardiovascular disease genes, Disease related genes, FDA approved drug targets, Plasma proteins, Predicted secreted proteins	Blood coagulation, Hemostasis	Heparin-binding, Protease inhibitor, Serine protease inhibitor	RYRRVAEG	291	298	3.51427	8	11	210000000000	4	24.1672	0
PROC	P04070	Protein C, inactivator of coagulation factors Va and VIIIa	Cancer-related genes, Candidate cardiovascular disease genes, Disease related genes, Enzymes, FDA approved drug targets, Plasma proteins, Predicted intracellular proteins, Predicted secreted proteins	Blood coagulation, Hemostasis	Hydrolase, Protease, Serine protease	KMTRRGDS	216	223	4.65491	8	18	6400000000	3	22.4084	0
PROC	P04070	Protein C, inactivator of coagulation factors Va and VIIIa	Cancer-related genes, Candidate cardiovascular disease genes, Disease related genes, Enzymes, FDA approved drug targets, Plasma proteins, Predicted intracellular proteins, Predicted secreted proteins	Blood coagulation, Hemostasis	Hydrolase, Protease, Serine protease	YDLRRWEK	268	275	3.81373	8	18	6400000000	3	22.4084	0
PROC	P04070	Protein C, inactivator of coagulation factors Va and VIIIa	Cancer-related genes, Candidate cardiovascular disease genes, Disease related genes, Enzymes, FDA approved drug targets, Plasma proteins, Predicted intracellular proteins, Predicted secreted proteins	Blood coagulation, Hemostasis	Hydrolase, Protease, Serine protease	RIRKRANS	38	45	3.62185	8	18	6400000000	3	22.4084	0
ATRN	O75882	Attractin	Plasma proteins, Predicted membrane proteins, Predicted secreted proteins	Inflammatory response	Receptor	NKYRLADD	526	533	4.18481	8	5	39000000000	8	21.1877	0
ATRN	O75882	Attractin	Plasma proteins, Predicted membrane proteins, Predicted secreted proteins	Inflammatory response	Receptor	LAGRSGGP	22	29	4.07615	8	5	39000000000	8	21.1877	0
ATRN	O75882	Attractin	Plasma proteins, Predicted membrane proteins, Predicted secreted proteins	Inflammatory response	Receptor	FSKRTLDH	694	701	3.86747	8	5	39000000000	8	21.1877	0
ATRN	O75882	Attractin	Plasma proteins, Predicted membrane proteins, Predicted secreted proteins	Inflammatory response	Receptor	PLNRSVNN	381	388	3.79529	8	5	39000000000	8	21.1877	0
ATRN	O75882	Attractin	Plasma proteins, Predicted membrane proteins, Predicted secreted proteins	Inflammatory response	Receptor	GAVRNRKQ	1412	1419	3.74239	8	5	39000000000	8	21.1877	0
ATRN	O75882	Attractin	Plasma proteins, Predicted membrane proteins, Predicted secreted proteins	Inflammatory response	Receptor	WASRRREQ	1308	1315	3.70913	8	5	39000000000	8	21.1877	0
ATRN	O75882	Attractin	Plasma proteins, Predicted membrane proteins, Predicted secreted proteins	Inflammatory response	Receptor	VVVRYGHS	389	396	3.6057	8	5	39000000000	8	21.1877	0
ATRN	O75882	Attractin	Plasma proteins, Predicted membrane proteins, Predicted secreted proteins	Inflammatory response	Receptor	FDFRNHPN	1243	1250	3.43186	8	5	39000000000	8	21.1877	0
HRG	P04196	Histidine rich glycoprotein	Disease related genes, Plasma proteins, Predicted secreted proteins	Angiogenesis, Blood coagulation, Chemotaxis, Fibrinolysis, Hemostasis	Heparin-binding	GHLRRRGP	436	443	5.53432	8	8	30000000000	5	19.1393	0
HRG	P04196	Histidine rich glycoprotein	Disease related genes, Plasma proteins, Predicted secreted proteins	Angiogenesis, Blood coagulation, Chemotaxis, Fibrinolysis, Hemostasis	Heparin-binding	INKRRRDG	38	45	4.5495	8	8	30000000000	5	19.1393	0
HRG	P04196	Histidine rich glycoprotein	Disease related genes, Plasma proteins, Predicted secreted proteins	Angiogenesis, Blood coagulation, Chemotaxis, Fibrinolysis, Hemostasis	Heparin-binding	HLRRRGPG	437	444	4.47069	8	8	30000000000	5	19.1393	0
HRG	P04196	Histidine rich glycoprotein	Disease related genes, Plasma proteins, Predicted secreted proteins	Angiogenesis, Blood coagulation, Chemotaxis, Fibrinolysis, Hemostasis	Heparin-binding	ARVRGGEG	184	191	3.73615	8	8	30000000000	5	19.1393	0
HRG	P04196	Histidine rich glycoprotein	Disease related genes, Plasma proteins, Predicted secreted proteins	Angiogenesis, Blood coagulation, Chemotaxis, Fibrinolysis, Hemostasis	Heparin-binding	LINKRRRD	37	44	3.63093	8	8	30000000000	5	19.1393	0
HP	P00738	Haptoglobin	Cancer-related genes, Disease related genes, Enzymes, Plasma proteins, Potential drug targets, Predicted intracellular proteins, Predicted secreted proteins	Acute phase, Immunity	Antibiotic, Antimicrobial, Antioxidant, Serine protease homolog	GWGRNANF	283	290	4.29861	8	8	140000000000	4	17.7943	0
HP	P00738	Haptoglobin	Cancer-related genes, Disease related genes, Enzymes, Plasma proteins, Potential drug targets, Predicted intracellular proteins, Predicted secreted proteins	Acute phase, Immunity	Antibiotic, Antimicrobial, Antioxidant, Serine protease homolog	EVGRVGYV	274	281	3.67354	8	8	140000000000	4	17.7943	0
HP	P00738	Haptoglobin	Cancer-related genes, Disease related genes, Enzymes, Plasma proteins, Potential drug targets, Predicted intracellular proteins, Predicted secreted proteins	Acute phase, Immunity	Antibiotic, Antimicrobial, Antioxidant, Serine protease homolog	WINKAVGD	133	140	3.49863	8	8	140000000000	4	17.7943	0
HP	P00738	Haptoglobin	Cancer-related genes, Disease related genes, Enzymes, Plasma proteins, Potential drug targets, Predicted intracellular proteins, Predicted secreted proteins	Acute phase, Immunity	Antibiotic, Antimicrobial, Antioxidant, Serine protease homolog	WINKAVGD	74	81	3.49863	8	8	140000000000	4	17.7943	0
CFH	P08603	Complement factor H	Cancer-related genes, Disease related genes, Plasma proteins, Predicted secreted proteins	Complement alternate pathway, Host-virus interaction, Immunity, Innate immunity		PGYRSLGN	54	61	4.66773	8	8	110000000000	4	17.6288	0
CFH	P08603	Complement factor H	Cancer-related genes, Disease related genes, Plasma proteins, Predicted secreted proteins	Complement alternate pathway, Host-virus interaction, Immunity, Innate immunity		NSSRSSQE	882	889	4.04669	8	8	110000000000	4	17.6288	0
CFH	P08603	Complement factor H	Cancer-related genes, Disease related genes, Plasma proteins, Predicted secreted proteins	Complement alternate pathway, Host-virus interaction, Immunity, Innate immunity		IKHRTGDE	282	289	3.92005	8	8	110000000000	4	17.6288	0
CFH	P08603	Complement factor H	Cancer-related genes, Disease related genes, Plasma proteins, Predicted secreted proteins	Complement alternate pathway, Host-virus interaction, Immunity, Innate immunity		DVYKAGEQ	1006	1013	3.4875	8	8	110000000000	4	17.6288	0
VCAN	P13611	Versican	Disease related genes, Plasma proteins, Predicted intracellular proteins, Predicted secreted proteins			FHYRAATS	152	159	4.7787	8	7	5200000	10	15.6333	0
VCAN	P13611	Versican	Disease related genes, Plasma proteins, Predicted intracellular proteins, Predicted secreted proteins			FLARAYGF	2401	2408	4.67262	8	7	5200000	10	15.6333	0
VCAN	P13611	Versican	Disease related genes, Plasma proteins, Predicted intracellular proteins, Predicted secreted proteins			FIQRHLPT	3329	3336	4.48156	8	7	5200000	10	15.6333	0
VCAN	P13611	Versican	Disease related genes, Plasma proteins, Predicted intracellular proteins, Predicted secreted proteins			FVNRVGHD	3215	3222	4.25511	8	7	5200000	10	15.6333	0
VCAN	P13611	Versican	Disease related genes, Plasma proteins, Predicted intracellular proteins, Predicted secreted proteins			EIDRRSTI	2053	2060	4.06978	8	7	5200000	10	15.6333	0
VCAN	P13611	Versican	Disease related genes, Plasma proteins, Predicted intracellular proteins, Predicted secreted proteins			RWSRRWQE	3386	3393	4.04397	8	7	5200000	10	15.6333	0
VCAN	P13611	Versican	Disease related genes, Plasma proteins, Predicted intracellular proteins, Predicted secreted proteins			GNGRWAIP	3341	3348	3.97188	8	7	5200000	10	15.6333	0
VCAN	P13611	Versican	Disease related genes, Plasma proteins, Predicted intracellular proteins, Predicted secreted proteins			QTVRWAEE	2361	2368	3.95546	8	7	5200000	10	15.6333	0
VCAN	P13611	Versican	Disease related genes, Plasma proteins, Predicted intracellular proteins, Predicted secreted proteins			AEAKALDD	2711	2718	3.553	8	7	5200000	10	15.6333	0
VCAN	P13611	Versican	Disease related genes, Plasma proteins, Predicted intracellular proteins, Predicted secreted proteins			AEARRGQF	1427	1434	3.46286	8	7	5200000	10	15.6333	0
CP	P00450	Ceruloplasmin	Cancer-related genes, Candidate cardiovascular disease genes, Disease related genes, Enzymes, Plasma proteins, Potential drug targets, Predicted intracellular proteins, Predicted secreted proteins	Copper transport, Ion transport, Transport	Oxidoreductase	FNPRRKLE	908	915	4.71984	8	5	830000000000	5	15.4493	0
CP	P00450	Ceruloplasmin	Cancer-related genes, Candidate cardiovascular disease genes, Disease related genes, Enzymes, Plasma proteins, Potential drug targets, Predicted intracellular proteins, Predicted secreted proteins	Copper transport, Ion transport, Transport	Oxidoreductase	PQSRSVPP	497	504	3.65096	8	5	830000000000	5	15.4493	0
CP	P00450	Ceruloplasmin	Cancer-related genes, Candidate cardiovascular disease genes, Disease related genes, Enzymes, Plasma proteins, Potential drug targets, Predicted intracellular proteins, Predicted secreted proteins	Copper transport, Ion transport, Transport	Oxidoreductase	GTTRIGGS	412	419	3.62797	8	5	830000000000	5	15.4493	0
CP	P00450	Ceruloplasmin	Cancer-related genes, Candidate cardiovascular disease genes, Disease related genes, Enzymes, Plasma proteins, Potential drug targets, Predicted intracellular proteins, Predicted secreted proteins	Copper transport, Ion transport, Transport	Oxidoreductase	INGRMFGN	961	968	3.60964	8	5	830000000000	5	15.4493	0
CP	P00450	Ceruloplasmin	Cancer-related genes, Candidate cardiovascular disease genes, Disease related genes, Enzymes, Plasma proteins, Potential drug targets, Predicted intracellular proteins, Predicted secreted proteins	Copper transport, Ion transport, Transport	Oxidoreductase	PVERKAEE	795	802	3.56783	8	5	830000000000	5	15.4493	0
GSN	P06396	Gelsolin	Cancer-related genes, Disease related genes, Plasma proteins, Predicted intracellular proteins, Predicted secreted proteins	Cilium biogenesis/degradation	Actin capping, Actin-binding	LPVRAATA	23	30	4.44888	8	4	510000000000	6	15.3804	0
GSN	P06396	Gelsolin	Cancer-related genes, Disease related genes, Plasma proteins, Predicted intracellular proteins, Predicted secreted proteins	Cilium biogenesis/degradation	Actin capping, Actin-binding	RVLRAQPV	623	630	4.04675	8	4	510000000000	6	15.3804	0
GSN	P06396	Gelsolin	Cancer-related genes, Disease related genes, Plasma proteins, Predicted intracellular proteins, Predicted secreted proteins	Cilium biogenesis/degradation	Actin capping, Actin-binding	LNGRAVQH	139	146	3.88781	8	4	510000000000	6	15.3804	0
GSN	P06396	Gelsolin	Cancer-related genes, Disease related genes, Plasma proteins, Predicted intracellular proteins, Predicted secreted proteins	Cilium biogenesis/degradation	Actin capping, Actin-binding	KIGRFVIE	675	682	3.77775	8	4	510000000000	6	15.3804	0
GSN	P06396	Gelsolin	Cancer-related genes, Disease related genes, Plasma proteins, Predicted intracellular proteins, Predicted secreted proteins	Cilium biogenesis/degradation	Actin capping, Actin-binding	TASRGASQ	29	36	3.71635	8	4	510000000000	6	15.3804	0
GSN	P06396	Gelsolin	Cancer-related genes, Disease related genes, Plasma proteins, Predicted intracellular proteins, Predicted secreted proteins	Cilium biogenesis/degradation	Actin capping, Actin-binding	PLDRAMAE	772	779	3.63879	8	4	510000000000	6	15.3804	0
F9	P00740	Coagulation factor IX	Candidate cardiovascular disease genes, Disease related genes, Enzymes, FDA approved drug targets, Plasma proteins, Predicted secreted proteins	Blood coagulation, Hemostasis	Hydrolase, Protease, Serine protease	DFTRVVGG	223	230	4.31958	8	17	11000000000	2	14.7321	1
F9	P00740	Coagulation factor IX	Candidate cardiovascular disease genes, Disease related genes, Enzymes, FDA approved drug targets, Plasma proteins, Predicted secreted proteins	Blood coagulation, Hemostasis	Hydrolase, Protease, Serine protease	HKGRSALV	361	368	3.57408	8	17	11000000000	2	14.7321	0
C2	P06681	Complement C2	Disease related genes, Enzymes, Plasma proteins, Potential drug targets, Predicted intracellular proteins, Predicted secreted proteins	Complement pathway, Immunity, Innate immunity	Hydrolase, Protease, Serine protease	GATRSLSK	74	81	4.80304	8	5	52000000000	5	13.7251	0
C2	P06681	Complement C2	Disease related genes, Enzymes, Plasma proteins, Potential drug targets, Predicted intracellular proteins, Predicted secreted proteins	Complement pathway, Immunity, Innate immunity	Hydrolase, Protease, Serine protease	FILRGSPV	121	128	4.24264	8	5	52000000000	5	13.7251	0
C2	P06681	Complement C2	Disease related genes, Enzymes, Plasma proteins, Potential drug targets, Predicted intracellular proteins, Predicted secreted proteins	Complement pathway, Immunity, Innate immunity	Hydrolase, Protease, Serine protease	GSPKTAVD	383	390	3.55618	8	5	52000000000	5	13.7251	0
C2	P06681	Complement C2	Disease related genes, Enzymes, Plasma proteins, Potential drug targets, Predicted intracellular proteins, Predicted secreted proteins	Complement pathway, Immunity, Innate immunity	Hydrolase, Protease, Serine protease	GAVRTGFR	159	166	3.44647	8	5	52000000000	5	13.7251	0
C2	P06681	Complement C2	Disease related genes, Enzymes, Plasma proteins, Potential drug targets, Predicted intracellular proteins, Predicted secreted proteins	Complement pathway, Immunity, Innate immunity	Hydrolase, Protease, Serine protease	SLGRKIQI	240	247	3.42555	8	5	52000000000	5	13.7251	0
PROZ	P22891	Protein Z, vitamin K dependent plasma glycoprotein	Candidate cardiovascular disease genes, Enzymes, Plasma proteins, Predicted secreted proteins	Blood coagulation, Hemostasis	Serine protease homolog	GWARNGTD	302	309	4.26914	8	13	510000000	3	13.4216	0
PROZ	P22891	Protein Z, vitamin K dependent plasma glycoprotein	Candidate cardiovascular disease genes, Enzymes, Plasma proteins, Predicted secreted proteins	Blood coagulation, Hemostasis	Serine protease homolog	FWRRYKGG	81	88	4.16462	8	13	510000000	3	13.4216	0
PROZ	P22891	Protein Z, vitamin K dependent plasma glycoprotein	Candidate cardiovascular disease genes, Enzymes, Plasma proteins, Predicted secreted proteins	Blood coagulation, Hemostasis	Serine protease homolog	YFNRTSQD	231	238	3.56428	8	13	510000000	3	13.4216	0
F12	P00748	Coagulation factor XII	Candidate cardiovascular disease genes, Disease related genes, Enzymes, FDA approved drug targets, Plasma proteins, Predicted secreted proteins	Blood coagulation, Fibrinolysis, Hemostasis	Hydrolase, Protease, Serine protease	SMTRVVGG	369	376	4.12918	8	15	6600000000	2	12.6537	0
F12	P00748	Coagulation factor XII	Candidate cardiovascular disease genes, Disease related genes, Enzymes, FDA approved drug targets, Plasma proteins, Predicted secreted proteins	Blood coagulation, Fibrinolysis, Hemostasis	Hydrolase, Protease, Serine protease	VALRGAHP	378	385	3.53247	8	15	6600000000	2	12.6537	0
SERPING1	P05155	Serpin family G member 1	Candidate cardiovascular disease genes, Disease related genes, Plasma proteins, Predicted intracellular proteins, Predicted secreted proteins	Blood coagulation, Complement pathway, Fibrinolysis, Hemostasis, Immunity, Innate immunity	Protease inhibitor, Serine protease inhibitor	SVFKAIME	377	384	4.09968	8	6	38000000000	4	12.2951	0
SERPING1	P05155	Serpin family G member 1	Candidate cardiovascular disease genes, Disease related genes, Plasma proteins, Predicted intracellular proteins, Predicted secreted proteins	Blood coagulation, Complement pathway, Fibrinolysis, Hemostasis, Immunity, Innate immunity	Protease inhibitor, Serine protease inhibitor	KISRLLDS	273	280	3.83786	8	6	38000000000	4	12.2951	0
SERPING1	P05155	Serpin family G member 1	Candidate cardiovascular disease genes, Disease related genes, Plasma proteins, Predicted intracellular proteins, Predicted secreted proteins	Blood coagulation, Complement pathway, Fibrinolysis, Hemostasis, Immunity, Innate immunity	Protease inhibitor, Serine protease inhibitor	SVARTLLV	463	470	3.44536	8	6	38000000000	4	12.2951	0
SERPING1	P05155	Serpin family G member 1	Candidate cardiovascular disease genes, Disease related genes, Plasma proteins, Predicted intracellular proteins, Predicted secreted proteins	Blood coagulation, Complement pathway, Fibrinolysis, Hemostasis, Immunity, Innate immunity	Protease inhibitor, Serine protease inhibitor	SSPRVLSN	246	253	3.42904	8	6	38000000000	4	12.2951	0
ADAMTS13	Q76LX8	ADAM metallopeptidase with thrombospondin type 1 motif 13	Disease related genes, Enzymes, Plasma proteins, Potential drug targets, Predicted intracellular proteins, Predicted secreted proteins	Blood coagulation, Hemostasis	Hydrolase, Metalloprotease, Protease	GIQRRRDT	1091	1098	5.70723	8	3	38000000	12	12.1388	0
ADAMTS13	Q76LX8	ADAM metallopeptidase with thrombospondin type 1 motif 13	Disease related genes, Enzymes, Plasma proteins, Potential drug targets, Predicted intracellular proteins, Predicted secreted proteins	Blood coagulation, Hemostasis	Hydrolase, Metalloprotease, Protease	QVYRRYGE	656	663	5.57639	8	3	38000000	12	12.1388	0
ADAMTS13	Q76LX8	ADAM metallopeptidase with thrombospondin type 1 motif 13	Disease related genes, Enzymes, Plasma proteins, Potential drug targets, Predicted intracellular proteins, Predicted secreted proteins	Blood coagulation, Hemostasis	Hydrolase, Metalloprotease, Protease	GVVRRILY	969	976	5.38817	8	3	38000000	12	12.1388	0
ADAMTS13	Q76LX8	ADAM metallopeptidase with thrombospondin type 1 motif 13	Disease related genes, Enzymes, Plasma proteins, Potential drug targets, Predicted intracellular proteins, Predicted secreted proteins	Blood coagulation, Hemostasis	Hydrolase, Metalloprotease, Protease	QRQRRAAG	70	77	5.00195	8	3	38000000	12	12.1388	0
ADAMTS13	Q76LX8	ADAM metallopeptidase with thrombospondin type 1 motif 13	Disease related genes, Enzymes, Plasma proteins, Potential drug targets, Predicted intracellular proteins, Predicted secreted proteins	Blood coagulation, Hemostasis	Hydrolase, Metalloprotease, Protease	GTARRSVA	1031	1038	4.69155	8	3	38000000	12	12.1388	0
ADAMTS13	Q76LX8	ADAM metallopeptidase with thrombospondin type 1 motif 13	Disease related genes, Enzymes, Plasma proteins, Potential drug targets, Predicted intracellular proteins, Predicted secreted proteins	Blood coagulation, Hemostasis	Hydrolase, Metalloprotease, Protease	RQRRAAGG	71	78	4.6428	8	3	38000000	12	12.1388	0
PCSK9	Q8NBP7	Proprotein convertase subtilisin/kexin type 9	Disease related genes, Enzymes, FDA approved drug targets, Plasma proteins, Predicted secreted proteins	Apoptosis, Cholesterol metabolism, Lipid metabolism, Steroid metabolism, Sterol metabolism	Hydrolase, Protease, Serine protease	GPTRMATA	466	473	4.41824	8	7	300000000	5	12.1388	0
ADAMTS13	Q76LX8	ADAM metallopeptidase with thrombospondin type 1 motif 13	Disease related genes, Enzymes, Plasma proteins, Potential drug targets, Predicted intracellular proteins, Predicted secreted proteins	Blood coagulation, Hemostasis	Hydrolase, Metalloprotease, Protease	FIMKRGDS	494	501	4.37248	8	3	38000000	12	12.1388	0
PCSK9	Q8NBP7	Proprotein convertase subtilisin/kexin type 9	Disease related genes, Enzymes, FDA approved drug targets, Plasma proteins, Predicted secreted proteins	Apoptosis, Cholesterol metabolism, Lipid metabolism, Steroid metabolism, Sterol metabolism	Hydrolase, Protease, Serine protease	GYSRVLNA	292	299	4.21461	8	7	300000000	5	12.1388	0
PCSK9	Q8NBP7	Proprotein convertase subtilisin/kexin type 9	Disease related genes, Enzymes, FDA approved drug targets, Plasma proteins, Predicted secreted proteins	Apoptosis, Cholesterol metabolism, Lipid metabolism, Steroid metabolism, Sterol metabolism	Hydrolase, Protease, Serine protease	RTARRLQA	93	100	4.15912	8	7	300000000	5	12.1388	0
ADAMTS13	Q76LX8	ADAM metallopeptidase with thrombospondin type 1 motif 13	Disease related genes, Enzymes, Plasma proteins, Potential drug targets, Predicted intracellular proteins, Predicted secreted proteins	Blood coagulation, Hemostasis	Hydrolase, Metalloprotease, Protease	PQPRRLLP	1173	1180	4.08708	8	3	38000000	12	12.1388	0
ADAMTS13	Q76LX8	ADAM metallopeptidase with thrombospondin type 1 motif 13	Disease related genes, Enzymes, Plasma proteins, Potential drug targets, Predicted intracellular proteins, Predicted secreted proteins	Blood coagulation, Hemostasis	Hydrolase, Metalloprotease, Protease	QPLRSSPG	456	463	4.08169	8	3	38000000	12	12.1388	0
PCSK9	Q8NBP7	Proprotein convertase subtilisin/kexin type 9	Disease related genes, Enzymes, FDA approved drug targets, Plasma proteins, Predicted secreted proteins	Apoptosis, Cholesterol metabolism, Lipid metabolism, Steroid metabolism, Sterol metabolism	Hydrolase, Protease, Serine protease	AVARCAPD	473	480	3.96851	8	7	300000000	5	12.1388	0
ADAMTS13	Q76LX8	ADAM metallopeptidase with thrombospondin type 1 motif 13	Disease related genes, Enzymes, Plasma proteins, Potential drug targets, Predicted intracellular proteins, Predicted secreted proteins	Blood coagulation, Hemostasis	Hydrolase, Metalloprotease, Protease	GSIRTGAQ	885	892	3.83767	8	3	38000000	12	12.1388	0
ADAMTS13	Q76LX8	ADAM metallopeptidase with thrombospondin type 1 motif 13	Disease related genes, Enzymes, Plasma proteins, Potential drug targets, Predicted intracellular proteins, Predicted secreted proteins	Blood coagulation, Hemostasis	Hydrolase, Metalloprotease, Protease	GRCRSLVE	369	376	3.53176	8	3	38000000	12	12.1388	0
PCSK9	Q8NBP7	Proprotein convertase subtilisin/kexin type 9	Disease related genes, Enzymes, FDA approved drug targets, Plasma proteins, Predicted secreted proteins	Apoptosis, Cholesterol metabolism, Lipid metabolism, Steroid metabolism, Sterol metabolism	Hydrolase, Protease, Serine protease	QAARRGYL	101	108	3.5228	8	7	300000000	5	12.1388	0
ADAMTS13	Q76LX8	ADAM metallopeptidase with thrombospondin type 1 motif 13	Disease related genes, Enzymes, Plasma proteins, Potential drug targets, Predicted intracellular proteins, Predicted secreted proteins	Blood coagulation, Hemostasis	Hydrolase, Metalloprotease, Protease	GFLKAQAS	1393	1400	3.43612	8	3	38000000	12	12.1388	0
VTN	P04004	Vitronectin	Cancer-related genes, Candidate cardiovascular disease genes, Plasma proteins, Predicted secreted proteins	Cell adhesion	Heparin-binding	LRTRRVDT	449	456	4.76196	8	6	32000000000	4	12.0376	0
VTN	P04004	Vitronectin	Cancer-related genes, Candidate cardiovascular disease genes, Plasma proteins, Predicted secreted proteins	Cell adhesion	Heparin-binding	PYPRSIAQ	460	467	4.30938	8	6	32000000000	4	12.0376	0
VTN	P04004	Vitronectin	Cancer-related genes, Candidate cardiovascular disease genes, Plasma proteins, Predicted secreted proteins	Cell adhesion	Heparin-binding	GHSRGRNQ	384	391	3.91837	8	6	32000000000	4	12.0376	0
VTN	P04004	Vitronectin	Cancer-related genes, Candidate cardiovascular disease genes, Plasma proteins, Predicted secreted proteins	Cell adhesion	Heparin-binding	FWGRTSAG	321	328	3.73943	8	6	32000000000	4	12.0376	0
C8A	P07357	Complement C8 alpha chain	Disease related genes, Plasma proteins, Potential drug targets, Predicted secreted proteins, Transporters	Complement alternate pathway, Complement pathway, Cytolysis, Immunity, Innate immunity		QNLRRALD	481	488	5.5011	8	3	3400000000	8	11.6238	0
C8A	P07357	Complement C8 alpha chain	Disease related genes, Plasma proteins, Potential drug targets, Predicted secreted proteins, Transporters	Complement alternate pathway, Complement pathway, Cytolysis, Immunity, Innate immunity		EDVRAIDE	131	138	5.46479	8	3	3400000000	8	11.6238	0
C8A	P07357	Complement C8 alpha chain	Disease related genes, Plasma proteins, Potential drug targets, Predicted secreted proteins, Transporters	Complement alternate pathway, Complement pathway, Cytolysis, Immunity, Innate immunity		NLRRALDQ	482	489	5.17823	8	3	3400000000	8	11.6238	0
C8A	P07357	Complement C8 alpha chain	Disease related genes, Plasma proteins, Potential drug targets, Predicted secreted proteins, Transporters	Complement alternate pathway, Complement pathway, Cytolysis, Immunity, Innate immunity		QRVRRAAT	26	33	4.94424	8	3	3400000000	8	11.6238	0
C8A	P07357	Complement C8 alpha chain	Disease related genes, Plasma proteins, Potential drug targets, Predicted secreted proteins, Transporters	Complement alternate pathway, Complement pathway, Cytolysis, Immunity, Innate immunity		RVRRAATP	27	34	4.56603	8	3	3400000000	8	11.6238	0
C8A	P07357	Complement C8 alpha chain	Disease related genes, Plasma proteins, Potential drug targets, Predicted secreted proteins, Transporters	Complement alternate pathway, Complement pathway, Cytolysis, Immunity, Innate immunity		IISRVRGG	419	426	4.36958	8	3	3400000000	8	11.6238	0
C8A	P07357	Complement C8 alpha chain	Disease related genes, Plasma proteins, Potential drug targets, Predicted secreted proteins, Transporters	Complement alternate pathway, Complement pathway, Cytolysis, Immunity, Innate immunity		ERARKAMA	408	415	3.59374	8	3	3400000000	8	11.6238	0
C8A	P07357	Complement C8 alpha chain	Disease related genes, Plasma proteins, Potential drug targets, Predicted secreted proteins, Transporters	Complement alternate pathway, Complement pathway, Cytolysis, Immunity, Innate immunity		GSQKAALG	148	155	3.4619	8	3	3400000000	8	11.6238	0
ITIH4	Q14624	Inter-alpha-trypsin inhibitor heavy chain family member 4	Cancer-related genes, Plasma proteins, Predicted intracellular proteins, Predicted secreted proteins	Acute phase	Protease inhibitor, Serine protease inhibitor	DVDRAISG	242	249	4.59926	8	4	53000000000	5	11.495	0
ITIH4	Q14624	Inter-alpha-trypsin inhibitor heavy chain family member 4	Cancer-related genes, Plasma proteins, Predicted intracellular proteins, Predicted secreted proteins	Acute phase	Protease inhibitor, Serine protease inhibitor	HPFRRLAI	685	692	4.51017	8	4	53000000000	5	11.495	0
ITIH4	Q14624	Inter-alpha-trypsin inhibitor heavy chain family member 4	Cancer-related genes, Plasma proteins, Predicted intracellular proteins, Predicted secreted proteins	Acute phase	Protease inhibitor, Serine protease inhibitor	LLKRRLGV	149	156	4.31788	8	4	53000000000	5	11.495	0
ITIH4	Q14624	Inter-alpha-trypsin inhibitor heavy chain family member 4	Cancer-related genes, Plasma proteins, Predicted intracellular proteins, Predicted secreted proteins	Acute phase	Protease inhibitor, Serine protease inhibitor	GWNRQAGA	646	653	4.23156	8	4	53000000000	5	11.495	0
ITIH4	Q14624	Inter-alpha-trypsin inhibitor heavy chain family member 4	Cancer-related genes, Plasma proteins, Predicted intracellular proteins, Predicted secreted proteins	Acute phase	Protease inhibitor, Serine protease inhibitor	TRNRRSSA	804	811	3.81395	8	4	53000000000	5	11.495	0
CPB2	Q96IY4	Carboxypeptidase B2	Enzymes, FDA approved drug targets, Plasma proteins, Predicted secreted proteins	Blood coagulation, Fibrinolysis, Hemostasis	Carboxypeptidase, Hydrolase, Metalloprotease, Protease	RKNRSFYA	239	246	3.56039	8	8	14000000000	3	11.1732	0
CPB2	Q96IY4	Carboxypeptidase B2	Enzymes, FDA approved drug targets, Plasma proteins, Predicted secreted proteins	Blood coagulation, Fibrinolysis, Hemostasis	Carboxypeptidase, Hydrolase, Metalloprotease, Protease	VSPRASAS	111	118	3.5408	8	8	14000000000	3	11.1732	0
CPB2	Q96IY4	Carboxypeptidase B2	Enzymes, FDA approved drug targets, Plasma proteins, Predicted secreted proteins	Blood coagulation, Fibrinolysis, Hemostasis	Carboxypeptidase, Hydrolase, Metalloprotease, Protease	SYTRSKSK	321	328	3.50658	8	8	14000000000	3	11.1732	0
SERPINE1	P05121	Serpin family E member 1	Cancer-related genes, Candidate cardiovascular disease genes, Disease related genes, FDA approved drug targets, Plasma proteins, Predicted secreted proteins		Protease inhibitor, Serine protease inhibitor	STHRRLFH	206	213	4.57827	8	40	14000000	2	11.0352	0
SERPINE1	P05121	Serpin family E member 1	Cancer-related genes, Candidate cardiovascular disease genes, Disease related genes, FDA approved drug targets, Plasma proteins, Predicted secreted proteins		Protease inhibitor, Serine protease inhibitor	VSARMAPE	366	373	3.98947	8	40	14000000	2	11.0352	0
IL1RAP	Q9NPH3	Interleukin 1 receptor accessory protein	Plasma proteins, Predicted intracellular proteins, Predicted membrane proteins, Predicted secreted proteins	Immunity, Inflammatory response, Innate immunity	Receptor	SPRRSSSD	551	558	3.97055	8	11	260000000	3	10.8421	0
IL1RAP	Q9NPH3	Interleukin 1 receptor accessory protein	Plasma proteins, Predicted intracellular proteins, Predicted membrane proteins, Predicted secreted proteins	Immunity, Inflammatory response, Innate immunity	Receptor	HLTRTLTV	224	231	3.83896	8	11	260000000	3	10.8421	0
IL1RAP	Q9NPH3	Interleukin 1 receptor accessory protein	Plasma proteins, Predicted intracellular proteins, Predicted membrane proteins, Predicted secreted proteins	Immunity, Inflammatory response, Innate immunity	Receptor	KSPRRSSS	550	557	3.60258	8	11	260000000	3	10.8421	0
AGT	P01019	Angiotensinogen	Candidate cardiovascular disease genes, Disease related genes, Plasma proteins, Predicted secreted proteins		Vasoactive, Vasoconstrictor	VLPRSLDF	234	241	4.91234	8	25	110000000000	1	10.7732	0
PLG	P00747	Plasminogen	Cancer-related genes, Candidate cardiovascular disease genes, Disease related genes, Enzymes, FDA approved drug targets, Plasma proteins, Predicted secreted proteins	Blood coagulation, Fibrinolysis, Hemostasis, Tissue remodeling	Hydrolase, Protease, Serine protease	TNPRKLYD	546	553	4.57801	8	7	41000000000	3	10.649	0
PLG	P00747	Plasminogen	Cancer-related genes, Candidate cardiovascular disease genes, Disease related genes, Enzymes, FDA approved drug targets, Plasma proteins, Predicted secreted proteins	Blood coagulation, Fibrinolysis, Hemostasis, Tissue remodeling	Hydrolase, Protease, Serine protease	IIIRMRDV	84	91	3.86891	8	7	41000000000	3	10.649	0
PLG	P00747	Plasminogen	Cancer-related genes, Candidate cardiovascular disease genes, Disease related genes, Enzymes, FDA approved drug targets, Plasma proteins, Predicted secreted proteins	Blood coagulation, Fibrinolysis, Hemostasis, Tissue remodeling	Hydrolase, Protease, Serine protease	TNPRAGLE	520	527	3.70031	8	7	41000000000	3	10.649	0
IGF2	P01344	Insulin like growth factor 2	Cancer-related genes, Disease related genes, Plasma proteins, Predicted membrane proteins, Predicted secreted proteins, RAS pathway related proteins	Carbohydrate metabolism, Glucose metabolism, Osteogenesis	Growth factor, Hormone, Mitogen	RVSRRSRG	58	65	4.21469	8	9	1700000000	3	10.4145	0
IGF2	P01344	Insulin like growth factor 2	Cancer-related genes, Disease related genes, Plasma proteins, Predicted membrane proteins, Predicted secreted proteins, RAS pathway related proteins	Carbohydrate metabolism, Glucose metabolism, Osteogenesis	Growth factor, Hormone, Mitogen	ALLRARRG	132	139	4.14249	8	9	1700000000	3	10.4145	0
IGF2	P01344	Insulin like growth factor 2	Cancer-related genes, Disease related genes, Plasma proteins, Predicted membrane proteins, Predicted secreted proteins, RAS pathway related proteins	Carbohydrate metabolism, Glucose metabolism, Osteogenesis	Growth factor, Hormone, Mitogen	QRLRRGLP	124	131	3.91308	8	9	1700000000	3	10.4145	0
CPN1	P15169	Carboxypeptidase N subunit 1	Disease related genes, Enzymes, Plasma proteins, Potential drug targets, Predicted intracellular proteins, Predicted secreted proteins		Carboxypeptidase, Hydrolase, Metalloprotease, Protease	SPVRRAPS	423	430	4.81406	8	3	22000000000	6	10.1524	0
CPN1	P15169	Carboxypeptidase N subunit 1	Disease related genes, Enzymes, Plasma proteins, Potential drug targets, Predicted intracellular proteins, Predicted secreted proteins		Carboxypeptidase, Hydrolase, Metalloprotease, Protease	GVRRTAST	236	243	4.79034	8	3	22000000000	6	10.1524	0
CPN1	P15169	Carboxypeptidase N subunit 1	Disease related genes, Enzymes, Plasma proteins, Potential drug targets, Predicted intracellular proteins, Predicted secreted proteins		Carboxypeptidase, Hydrolase, Metalloprotease, Protease	HGVRAKVQ	433	440	4.39518	8	3	22000000000	6	10.1524	0
CPN1	P15169	Carboxypeptidase N subunit 1	Disease related genes, Enzymes, Plasma proteins, Potential drug targets, Predicted intracellular proteins, Predicted secreted proteins		Carboxypeptidase, Hydrolase, Metalloprotease, Protease	DLNRNFPD	158	165	3.89901	8	3	22000000000	6	10.1524	0
CPN1	P15169	Carboxypeptidase N subunit 1	Disease related genes, Enzymes, Plasma proteins, Potential drug targets, Predicted intracellular proteins, Predicted secreted proteins		Carboxypeptidase, Hydrolase, Metalloprotease, Protease	APSRRHGV	428	435	3.59772	8	3	22000000000	6	10.1524	0
CPN1	P15169	Carboxypeptidase N subunit 1	Disease related genes, Enzymes, Plasma proteins, Potential drug targets, Predicted intracellular proteins, Predicted secreted proteins		Carboxypeptidase, Hydrolase, Metalloprotease, Protease	RGVRRTAS	235	242	3.55141	8	3	22000000000	6	10.1524	0
LIPC	P11150	Lipase C, hepatic type	Disease related genes, Enzymes, Potential drug targets, Predicted secreted proteins	Lipid degradation, Lipid metabolism	Heparin-binding, Hydrolase	PFGRRAQA	31	38	4.66227	8	18	3200000	3	10.0904	0
LIPC	P11150	Lipase C, hepatic type	Disease related genes, Enzymes, Potential drug targets, Predicted secreted proteins	Lipid degradation, Lipid metabolism	Heparin-binding, Hydrolase	FGRRAQAV	32	39	3.84183	8	18	3200000	3	10.0904	0
LIPC	P11150	Lipase C, hepatic type	Disease related genes, Enzymes, Potential drug targets, Predicted secreted proteins	Lipid degradation, Lipid metabolism	Heparin-binding, Hydrolase	ELYRHIAQ	258	265	3.7209	8	18	3200000	3	10.0904	0
C6	P13671	Complement C6	Cancer-related genes, Disease related genes, Plasma proteins, Potential drug targets, Predicted secreted proteins, Transporters	Complement pathway, Cytolysis, Immunity, Innate immunity		NNLRKALQ	505	512	4.08179	8	7	7600000000	3	9.60066	0
C6	P13671	Complement C6	Cancer-related genes, Disease related genes, Plasma proteins, Potential drug targets, Predicted secreted proteins, Transporters	Complement pathway, Cytolysis, Immunity, Innate immunity		NLRKALQE	506	513	3.52601	8	7	7600000000	3	9.60066	0
C6	P13671	Complement C6	Cancer-related genes, Disease related genes, Plasma proteins, Potential drug targets, Predicted secreted proteins, Transporters	Complement pathway, Cytolysis, Immunity, Innate immunity		QYFRCLPD	682	689	3.45486	8	7	7600000000	3	9.60066	0
C7	P10643	Complement C7	Cancer-related genes, Disease related genes, Plasma proteins, Predicted secreted proteins	Complement alternate pathway, Complement pathway, Cytolysis, Immunity, Innate immunity		GNKRRYSA	398	405	4.38923	8	3	67000000000	5	9.288	0
C7	P10643	Complement C7	Cancer-related genes, Disease related genes, Plasma proteins, Predicted secreted proteins	Complement alternate pathway, Complement pathway, Cytolysis, Immunity, Innate immunity		SFFRSSSS	223	230	3.9094	8	3	67000000000	5	9.288	0
C7	P10643	Complement C7	Cancer-related genes, Disease related genes, Plasma proteins, Predicted secreted proteins	Complement alternate pathway, Complement pathway, Cytolysis, Immunity, Innate immunity		NALKAASG	358	365	3.74651	8	3	67000000000	5	9.288	0
C7	P10643	Complement C7	Cancer-related genes, Disease related genes, Plasma proteins, Predicted secreted proteins	Complement alternate pathway, Complement pathway, Cytolysis, Immunity, Innate immunity		EDLRWLVG	615	622	3.67397	8	3	67000000000	5	9.288	0
C7	P10643	Complement C7	Cancer-related genes, Disease related genes, Plasma proteins, Predicted secreted proteins	Complement alternate pathway, Complement pathway, Cytolysis, Immunity, Innate immunity		SSSRSYTS	230	237	3.57026	8	3	67000000000	5	9.288	0
IGFBP3	P17936	Insulin like growth factor binding protein 3	Cancer-related genes, Plasma proteins, Predicted intracellular proteins, Predicted secreted proteins	Apoptosis	Growth factor binding	DSQRYKVD	182	189	3.67398	8	7	5600000000	3	9.2696	0
IGFBP3	P17936	Insulin like growth factor binding protein 3	Cancer-related genes, Plasma proteins, Predicted intracellular proteins, Predicted secreted proteins	Apoptosis	Growth factor binding	EEDRSAGS	141	148	3.62443	8	7	5600000000	3	9.2696	0
IGFBP3	P17936	Insulin like growth factor binding protein 3	Cancer-related genes, Plasma proteins, Predicted intracellular proteins, Predicted secreted proteins	Apoptosis	Growth factor binding	STHRVSDP	156	163	3.44361	8	7	5600000000	3	9.2696	0
KNG1	P01042	Kininogen 1	Disease related genes, Plasma proteins, Predicted secreted proteins	Blood coagulation, Hemostasis, Inflammatory response	Protease inhibitor, Thiol protease inhibitor, Vasoactive, Vasodilator	GHTRRHDW	424	431	5.43684	8	9	64000000000	2	9.24202	0
KNG1	P01042	Kininogen 1	Disease related genes, Plasma proteins, Predicted secreted proteins	Blood coagulation, Hemostasis, Inflammatory response	Protease inhibitor, Thiol protease inhibitor, Vasoactive, Vasodilator	DAAKAATG	98	105	3.51933	8	9	64000000000	2	9.24202	0
PLA2G7	Q13093	Phospholipase A2 group VII	Candidate cardiovascular disease genes, Disease related genes, Enzymes, Plasma proteins, Potential drug targets, Predicted secreted proteins	Lipid degradation, Lipid metabolism	Hydrolase	NILRLLFG	119	126	4.37307	8	7	170000000	4	9.19604	0
PLA2G7	Q13093	Phospholipase A2 group VII	Candidate cardiovascular disease genes, Disease related genes, Enzymes, Plasma proteins, Potential drug targets, Predicted secreted proteins	Lipid degradation, Lipid metabolism	Hydrolase	KIPRGNGP	55	62	3.7265	8	7	170000000	4	9.19604	0
PLA2G7	Q13093	Phospholipase A2 group VII	Candidate cardiovascular disease genes, Disease related genes, Enzymes, Plasma proteins, Potential drug targets, Predicted secreted proteins	Lipid degradation, Lipid metabolism	Hydrolase	HRDRSASA	179	186	3.72308	8	7	170000000	4	9.19604	0
PLA2G7	Q13093	Phospholipase A2 group VII	Candidate cardiovascular disease genes, Disease related genes, Enzymes, Plasma proteins, Potential drug targets, Predicted secreted proteins	Lipid degradation, Lipid metabolism	Hydrolase	LYLRTLKQ	204	211	3.56838	8	7	170000000	4	9.19604	0
PROS1	P07225	Protein S	Candidate cardiovascular disease genes, Disease related genes, FDA approved drug targets, Plasma proteins, Predicted intracellular proteins, Predicted membrane proteins, Predicted secreted proteins	Blood coagulation, Fibrinolysis, Hemostasis		FDFRTYDS	327	334	4.18365	8	7	3400000000	3	8.71784	0
PROS1	P07225	Protein S	Candidate cardiovascular disease genes, Disease related genes, FDA approved drug targets, Plasma proteins, Predicted intracellular proteins, Predicted membrane proteins, Predicted secreted proteins	Blood coagulation, Fibrinolysis, Hemostasis		VRKRRANS	37	44	4.09365	8	7	3400000000	3	8.71784	0
PROS1	P07225	Protein S	Candidate cardiovascular disease genes, Disease related genes, FDA approved drug targets, Plasma proteins, Predicted intracellular proteins, Predicted membrane proteins, Predicted secreted proteins	Blood coagulation, Fibrinolysis, Hemostasis		EISRFSAE	319	326	4.08116	8	7	3400000000	3	8.71784	0
SERPINF1	P36955	Serpin family F member 1	Cancer-related genes, Disease related genes, Plasma proteins, Predicted intracellular proteins, Predicted secreted proteins			AVLRYGLD	249	256	4.17876	8	5	85000000000	3	8.52473	0
SERPINF1	P36955	Serpin family F member 1	Cancer-related genes, Disease related genes, Plasma proteins, Predicted intracellular proteins, Predicted secreted proteins			TRPRVLTG	164	171	3.67668	8	5	85000000000	3	8.52473	0
SERPINF1	P36955	Serpin family F member 1	Cancer-related genes, Disease related genes, Plasma proteins, Predicted intracellular proteins, Predicted secreted proteins			VEHRAGFE	356	363	3.57411	8	5	85000000000	3	8.52473	0
ITIH2	P19823	Inter-alpha-trypsin inhibitor heavy chain 2	Plasma proteins, Predicted secreted proteins		Protease inhibitor, Serine protease inhibitor	TVGRALYA	136	143	5.05702	8	4	22000000000	4	8.46035	0
ITIH2	P19823	Inter-alpha-trypsin inhibitor heavy chain 2	Plasma proteins, Predicted secreted proteins		Protease inhibitor, Serine protease inhibitor	RYQRSLPG	51	58	4.16308	8	4	22000000000	4	8.46035	0
ITIH2	P19823	Inter-alpha-trypsin inhibitor heavy chain 2	Plasma proteins, Predicted secreted proteins		Protease inhibitor, Serine protease inhibitor	GDERMLAD	635	642	3.6703	8	4	22000000000	4	8.46035	0
ITIH2	P19823	Inter-alpha-trypsin inhibitor heavy chain 2	Plasma proteins, Predicted secreted proteins		Protease inhibitor, Serine protease inhibitor	AQARAKGK	143	150	3.45614	8	4	22000000000	4	8.46035	0
HTRA1	Q92743	HtrA serine peptidase 1	Disease related genes, Enzymes, Plasma proteins, Potential drug targets, Predicted intracellular proteins, Predicted secreted proteins		Growth factor binding, Hydrolase, Protease, Serine protease	TVRRRAQA	100	107	5.17762	8	6	2600000	7	8.22356	0
HTRA1	Q92743	HtrA serine peptidase 1	Disease related genes, Enzymes, Plasma proteins, Potential drug targets, Predicted intracellular proteins, Predicted secreted proteins		Growth factor binding, Hydrolase, Protease, Serine protease	ATVRRRAQ	99	106	4.76036	8	6	2600000	7	8.22356	0
HTRA1	Q92743	HtrA serine peptidase 1	Disease related genes, Enzymes, Plasma proteins, Potential drug targets, Predicted intracellular proteins, Predicted secreted proteins		Growth factor binding, Hydrolase, Protease, Serine protease	EGGRARDA	54	61	4.14696	8	6	2600000	7	8.22356	0
HTRA1	Q92743	HtrA serine peptidase 1	Disease related genes, Enzymes, Plasma proteins, Potential drug targets, Predicted intracellular proteins, Predicted secreted proteins		Growth factor binding, Hydrolase, Protease, Serine protease	VRRRAQAG	101	108	3.96118	8	6	2600000	7	8.22356	0
HTRA1	Q92743	HtrA serine peptidase 1	Disease related genes, Enzymes, Plasma proteins, Potential drug targets, Predicted intracellular proteins, Predicted secreted proteins		Growth factor binding, Hydrolase, Protease, Serine protease	ELFRKLPF	187	194	3.9125	8	6	2600000	7	8.22356	0
HTRA1	Q92743	HtrA serine peptidase 1	Disease related genes, Enzymes, Plasma proteins, Potential drug targets, Predicted intracellular proteins, Predicted secreted proteins		Growth factor binding, Hydrolase, Protease, Serine protease	QIPRAALL	2	9	3.7	8	6	2600000	7	8.22356	0
HTRA1	Q92743	HtrA serine peptidase 1	Disease related genes, Enzymes, Plasma proteins, Potential drug targets, Predicted intracellular proteins, Predicted secreted proteins		Growth factor binding, Hydrolase, Protease, Serine protease	NSLRHKYN	163	170	3.58362	8	6	2600000	7	8.22356	0
MET	P08581	MET proto-oncogene, receptor tyrosine kinase	Cancer-related genes, Disease related genes, Enzymes, FDA approved drug targets, Plasma proteins, Predicted intracellular proteins, Predicted membrane proteins, Predicted secreted proteins, RAS pathway related proteins		Kinase, Receptor, Transferase, Tyrosine-protein kinase	ISVRRLKE	214	221	4.79802	8	5	70000000	5	8.06952	0
MET	P08581	MET proto-oncogene, receptor tyrosine kinase	Cancer-related genes, Disease related genes, Enzymes, FDA approved drug targets, Plasma proteins, Predicted intracellular proteins, Predicted membrane proteins, Predicted secreted proteins, RAS pathway related proteins		Kinase, Receptor, Transferase, Tyrosine-protein kinase	LQGRRLLQ	1297	1304	4.38243	8	5	70000000	5	8.06952	0
MET	P08581	MET proto-oncogene, receptor tyrosine kinase	Cancer-related genes, Disease related genes, Enzymes, FDA approved drug targets, Plasma proteins, Predicted intracellular proteins, Predicted membrane proteins, Predicted secreted proteins, RAS pathway related proteins		Kinase, Receptor, Transferase, Tyrosine-protein kinase	VVSRSGPS	466	473	4.33905	8	5	70000000	5	8.06952	0
MET	P08581	MET proto-oncogene, receptor tyrosine kinase	Cancer-related genes, Disease related genes, Enzymes, FDA approved drug targets, Plasma proteins, Predicted intracellular proteins, Predicted membrane proteins, Predicted secreted proteins, RAS pathway related proteins		Kinase, Receptor, Transferase, Tyrosine-protein kinase	FGFRRNNK	588	595	4.13618	8	5	70000000	5	8.06952	0
MET	P08581	MET proto-oncogene, receptor tyrosine kinase	Cancer-related genes, Disease related genes, Enzymes, FDA approved drug targets, Plasma proteins, Predicted intracellular proteins, Predicted membrane proteins, Predicted secreted proteins, RAS pathway related proteins		Kinase, Receptor, Transferase, Tyrosine-protein kinase	TLLRNSSG	401	408	3.647	8	5	70000000	5	8.06952	0
CFB	P00751	Complement factor B	Disease related genes, Enzymes, Plasma proteins, Potential drug targets, Predicted intracellular proteins, Predicted secreted proteins	Complement alternate pathway, Immunity, Innate immunity	Hydrolase, Protease, Serine protease	GSFRLLQE	47	54	4.28826	8	7	180000000000	2	8.01894	0
CFB	P00751	Complement factor B	Disease related genes, Enzymes, Plasma proteins, Potential drug targets, Predicted intracellular proteins, Predicted secreted proteins	Complement alternate pathway, Immunity, Innate immunity	Hydrolase, Protease, Serine protease	GTTRALRL	602	609	4.19105	8	7	180000000000	2	8.01894	0
LPL	P06858	Lipoprotein lipase	Candidate cardiovascular disease genes, Disease related genes, Enzymes, FDA approved drug targets, Plasma proteins, Predicted intracellular proteins, Predicted secreted proteins	Lipid degradation, Lipid metabolism	Heparin-binding, Hydrolase	SPGRSIGI	216	223	4.11268	8	20	880000	3	7.58673	0
LPL	P06858	Lipoprotein lipase	Candidate cardiovascular disease genes, Disease related genes, Enzymes, FDA approved drug targets, Plasma proteins, Predicted intracellular proteins, Predicted secreted proteins	Lipid degradation, Lipid metabolism	Heparin-binding, Hydrolase	EAIRVIAE	247	254	3.75765	8	20	880000	3	7.58673	0
LPL	P06858	Lipoprotein lipase	Candidate cardiovascular disease genes, Disease related genes, Enzymes, FDA approved drug targets, Plasma proteins, Predicted intracellular proteins, Predicted secreted proteins	Lipid degradation, Lipid metabolism	Heparin-binding, Hydrolase	NKVRAKRS	318	325	3.71922	8	20	880000	3	7.58673	0
FCRL5	Q96RD9	Fc receptor like 5	CD markers, Disease related genes, Predicted membrane proteins, Predicted secreted proteins		Receptor	PVLRASSF	192	199	4.72718	8	2	36000000	10	7.51776	0
FCRL5	Q96RD9	Fc receptor like 5	CD markers, Disease related genes, Predicted membrane proteins, Predicted secreted proteins		Receptor	DSPRSWIQ	272	279	4.05601	8	2	36000000	10	7.51776	0
FCRL5	Q96RD9	Fc receptor like 5	CD markers, Disease related genes, Predicted membrane proteins, Predicted secreted proteins		Receptor	EVQRGSPQ	495	502	3.90159	8	2	36000000	10	7.51776	0
FCRL5	Q96RD9	Fc receptor like 5	CD markers, Disease related genes, Predicted membrane proteins, Predicted secreted proteins		Receptor	LERRSANS	421	428	3.80272	8	2	36000000	10	7.51776	0
FCRL5	Q96RD9	Fc receptor like 5	CD markers, Disease related genes, Predicted membrane proteins, Predicted secreted proteins		Receptor	GPQRSKAV	455	462	3.76802	8	2	36000000	10	7.51776	0
FCRL5	Q96RD9	Fc receptor like 5	CD markers, Disease related genes, Predicted membrane proteins, Predicted secreted proteins		Receptor	DSLRTLYR	313	320	3.71074	8	2	36000000	10	7.51776	0
FCRL5	Q96RD9	Fc receptor like 5	CD markers, Disease related genes, Predicted membrane proteins, Predicted secreted proteins		Receptor	LGNRSSPS	793	800	3.65096	8	2	36000000	10	7.51776	0
FCRL5	Q96RD9	Fc receptor like 5	CD markers, Disease related genes, Predicted membrane proteins, Predicted secreted proteins		Receptor	RVPRAQAV	571	578	3.62916	8	2	36000000	10	7.51776	0
FCRL5	Q96RD9	Fc receptor like 5	CD markers, Disease related genes, Predicted membrane proteins, Predicted secreted proteins		Receptor	TANRSGPF	841	848	3.47822	8	2	36000000	10	7.51776	0
FCRL5	Q96RD9	Fc receptor like 5	CD markers, Disease related genes, Predicted membrane proteins, Predicted secreted proteins		Receptor	LRFRFFRD	224	231	3.44211	8	2	36000000	10	7.51776	0
MAN2B2	Q9Y2E5	Mannosidase alpha class 2B member 2	Enzymes, Plasma proteins, Predicted secreted proteins		Glycosidase, Hydrolase	GPGRHRGD	972	979	4.36779	8	4	11000000	7	7.48327	0
MAN2B2	Q9Y2E5	Mannosidase alpha class 2B member 2	Enzymes, Plasma proteins, Predicted secreted proteins		Glycosidase, Hydrolase	RRLRRRTS	567	574	3.98512	8	4	11000000	7	7.48327	0
MAN2B2	Q9Y2E5	Mannosidase alpha class 2B member 2	Enzymes, Plasma proteins, Predicted secreted proteins		Glycosidase, Hydrolase	LRQRSALA	834	841	3.83536	8	4	11000000	7	7.48327	0
MAN2B2	Q9Y2E5	Mannosidase alpha class 2B member 2	Enzymes, Plasma proteins, Predicted secreted proteins		Glycosidase, Hydrolase	FSNRSGFY	224	231	3.7102	8	4	11000000	7	7.48327	0
MAN2B2	Q9Y2E5	Mannosidase alpha class 2B member 2	Enzymes, Plasma proteins, Predicted secreted proteins		Glycosidase, Hydrolase	YDLKAAMQ	178	185	3.70218	8	4	11000000	7	7.48327	0
MAN2B2	Q9Y2E5	Mannosidase alpha class 2B member 2	Enzymes, Plasma proteins, Predicted secreted proteins		Glycosidase, Hydrolase	QFGRRLRR	564	571	3.5428	8	4	11000000	7	7.48327	0
MAN2B2	Q9Y2E5	Mannosidase alpha class 2B member 2	Enzymes, Plasma proteins, Predicted secreted proteins		Glycosidase, Hydrolase	HAGRYLVP	575	582	3.50974	8	4	11000000	7	7.48327	0
AMBP	P02760	Alpha-1-microglobulin/bikunin precursor	Plasma proteins, Predicted intracellular proteins, Predicted secreted proteins	Host-virus interaction	Protease inhibitor, Serine protease inhibitor	PRVRRAVL	201	208	4.34812	8	7	71000000000	2	7.46718	0
AMBP	P02760	Alpha-1-microglobulin/bikunin precursor	Plasma proteins, Predicted intracellular proteins, Predicted secreted proteins	Host-virus interaction	Protease inhibitor, Serine protease inhibitor	QDFRVVAQ	163	170	3.47194	8	7	71000000000	2	7.46718	0
C1R	P00736	Complement C1r	Disease related genes, Enzymes, FDA approved drug targets, Plasma proteins, Predicted intracellular proteins, Predicted secreted proteins	Complement pathway, Immunity, Innate immunity	Hydrolase, Protease, Serine protease	GQPRNLPN	377	384	4.21461	8	5	14000000000	3	7.44879	0
C1R	P00736	Complement C1r	Disease related genes, Enzymes, FDA approved drug targets, Plasma proteins, Predicted intracellular proteins, Predicted secreted proteins	Complement pathway, Immunity, Innate immunity	Hydrolase, Protease, Serine protease	EYPRSYPP	209	216	3.65096	8	5	14000000000	3	7.44879	0
C1R	P00736	Complement C1r	Disease related genes, Enzymes, FDA approved drug targets, Plasma proteins, Predicted intracellular proteins, Predicted secreted proteins	Complement pathway, Immunity, Innate immunity	Hydrolase, Protease, Serine protease	PIRRVSVH	536	543	3.60473	8	5	14000000000	3	7.44879	0
VGF	O15240	VGF nerve growth factor inducible	Plasma proteins, Predicted secreted proteins		Antibiotic, Antimicrobial, Growth factor	AQARRAQE	581	588	5.13871	8	2	2800000	15	7.14532	0
VGF	O15240	VGF nerve growth factor inducible	Plasma proteins, Predicted secreted proteins		Antibiotic, Antimicrobial, Growth factor	EAGRRQAE	305	312	4.46312	8	2	2800000	15	7.14532	0
VGF	O15240	VGF nerve growth factor inducible	Plasma proteins, Predicted secreted proteins		Antibiotic, Antimicrobial, Growth factor	ARQRGLGG	341	348	4.2746	8	2	2800000	15	7.14532	0
VGF	O15240	VGF nerve growth factor inducible	Plasma proteins, Predicted secreted proteins		Antibiotic, Antimicrobial, Growth factor	ALRRRHYH	560	567	4.23326	8	2	2800000	15	7.14532	0
VGF	O15240	VGF nerve growth factor inducible	Plasma proteins, Predicted secreted proteins		Antibiotic, Antimicrobial, Growth factor	VDPRALAA	77	84	4.21309	8	2	2800000	15	7.14532	0
VGF	O15240	VGF nerve growth factor inducible	Plasma proteins, Predicted secreted proteins		Antibiotic, Antimicrobial, Growth factor	ETVRSQTH	117	124	4.12929	8	2	2800000	15	7.14532	0
VGF	O15240	VGF nerve growth factor inducible	Plasma proteins, Predicted secreted proteins		Antibiotic, Antimicrobial, Growth factor	QARRAQEE	582	589	4.09794	8	2	2800000	15	7.14532	0
VGF	O15240	VGF nerve growth factor inducible	Plasma proteins, Predicted secreted proteins		Antibiotic, Antimicrobial, Growth factor	PGHRRKEA	425	432	3.98669	8	2	2800000	15	7.14532	0
VGF	O15240	VGF nerve growth factor inducible	Plasma proteins, Predicted secreted proteins		Antibiotic, Antimicrobial, Growth factor	LGGRGLQE	346	353	3.98617	8	2	2800000	15	7.14532	0
VGF	O15240	VGF nerve growth factor inducible	Plasma proteins, Predicted secreted proteins		Antibiotic, Antimicrobial, Growth factor	PPPRAAPA	492	499	3.97056	8	2	2800000	15	7.14532	0
VGF	O15240	VGF nerve growth factor inducible	Plasma proteins, Predicted secreted proteins		Antibiotic, Antimicrobial, Growth factor	EQERRGGE	368	375	3.69787	8	2	2800000	15	7.14532	0
VGF	O15240	VGF nerve growth factor inducible	Plasma proteins, Predicted secreted proteins		Antibiotic, Antimicrobial, Growth factor	SALRRRHY	559	566	3.58375	8	2	2800000	15	7.14532	0
VGF	O15240	VGF nerve growth factor inducible	Plasma proteins, Predicted secreted proteins		Antibiotic, Antimicrobial, Growth factor	EDKRSQEE	416	423	3.55877	8	2	2800000	15	7.14532	0
VGF	O15240	VGF nerve growth factor inducible	Plasma proteins, Predicted secreted proteins		Antibiotic, Antimicrobial, Growth factor	EATRQAAA	312	319	3.54768	8	2	2800000	15	7.14532	0
VGF	O15240	VGF nerve growth factor inducible	Plasma proteins, Predicted secreted proteins		Antibiotic, Antimicrobial, Growth factor	IRPRTLQP	550	557	3.50974	8	2	2800000	15	7.14532	0
AZGP1	P25311	Alpha-2-glycoprotein 1, zinc-binding	Cancer-related genes, Plasma proteins, Predicted intracellular proteins, Predicted secreted proteins			ENNRSSGA	126	133	4.34245	8	6	160000000000	2	6.9522	0
AZGP1	P25311	Alpha-2-glycoprotein 1, zinc-binding	Cancer-related genes, Plasma proteins, Predicted intracellular proteins, Predicted secreted proteins			YVQRAKAY	174	181	3.96793	8	6	160000000000	2	6.9522	0
IGF1	P05019	Insulin like growth factor 1	Disease related genes, Plasma proteins, Predicted secreted proteins, RAS pathway related proteins		Growth factor	SSSRRAPQ	81	88	4.87692	8	10	410000000	2	6.87864	0
IGF1	P05019	Insulin like growth factor 1	Disease related genes, Plasma proteins, Predicted secreted proteins, RAS pathway related proteins		Growth factor	KSQRRKGW	145	152	4.02776	8	10	410000000	2	6.87864	0
ITIH3	Q06033	Inter-alpha-trypsin inhibitor heavy chain 3	Plasma proteins, Predicted secreted proteins		Protease inhibitor, Serine protease inhibitor	LGKRSLPE	30	37	4.15036	8	5	4500000000	3	6.78667	0
ITIH3	Q06033	Inter-alpha-trypsin inhibitor heavy chain 3	Plasma proteins, Predicted secreted proteins		Protease inhibitor, Serine protease inhibitor	GDKRGSPD	695	702	3.70052	8	5	4500000000	3	6.78667	0
ITIH3	Q06033	Inter-alpha-trypsin inhibitor heavy chain 3	Plasma proteins, Predicted secreted proteins		Protease inhibitor, Serine protease inhibitor	EDERAIAD	610	617	3.44027	8	5	4500000000	3	6.78667	0
C9	P02748	Complement C9	Disease related genes, Plasma proteins, Predicted secreted proteins	Complement alternate pathway, Complement pathway, Cytolysis, Immunity, Innate immunity		GSFRFSYS	268	275	4.12933	8	6	97000000000	2	6.75909	0
C9	P02748	Complement C9	Disease related genes, Plasma proteins, Predicted secreted proteins	Complement alternate pathway, Complement pathway, Cytolysis, Immunity, Innate immunity		GEGRAVNI	409	416	3.80254	8	6	97000000000	2	6.75909	0
F11	P03951	Coagulation factor XI	Candidate cardiovascular disease genes, Disease related genes, Enzymes, FDA approved drug targets, Plasma proteins, Predicted intracellular proteins, Predicted secreted proteins	Blood coagulation, Hemostasis	Heparin-binding, Hydrolase, Protease, Serine protease	SVAKSAQE	128	135	4.18322	8	8	4400000000	2	6.74529	0
F11	P03951	Coagulation factor XI	Candidate cardiovascular disease genes, Disease related genes, Enzymes, FDA approved drug targets, Plasma proteins, Predicted intracellular proteins, Predicted secreted proteins	Blood coagulation, Hemostasis	Heparin-binding, Hydrolase, Protease, Serine protease	RVNRTAAI	88	95	3.86267	8	8	4400000000	2	6.74529	0
SERPIND1	P05546	Serpin family D member 1	Candidate cardiovascular disease genes, Disease related genes, FDA approved drug targets, Plasma proteins, Predicted secreted proteins	Blood coagulation, Chemotaxis, Hemostasis	Heparin-binding, Protease inhibitor, Serine protease inhibitor	RLFRRNFG	208	215	4.30998	8	6	94000000000	2	6.69471	0
SERPIND1	P05546	Serpin family D member 1	Candidate cardiovascular disease genes, Disease related genes, FDA approved drug targets, Plasma proteins, Predicted secreted proteins	Blood coagulation, Chemotaxis, Hemostasis	Heparin-binding, Protease inhibitor, Serine protease inhibitor	NLFRKLTH	200	207	3.9125	8	6	94000000000	2	6.69471	0
IL1R1	P14778	Interleukin 1 receptor type 1	Cancer-related genes, CD markers, FDA approved drug targets, Predicted membrane proteins, Predicted secreted proteins, Transporters	Inflammatory response	Receptor	PVQRRSPS	539	546	4.67477	8	14	1000000	3	6.20732	0
IL1R1	P14778	Interleukin 1 receptor type 1	Cancer-related genes, CD markers, FDA approved drug targets, Predicted membrane proteins, Predicted secreted proteins, Transporters	Inflammatory response	Receptor	PITRVIEF	208	215	4.41396	8	14	1000000	3	6.20732	0
IL1R1	P14778	Interleukin 1 receptor type 1	Cancer-related genes, CD markers, FDA approved drug targets, Predicted membrane proteins, Predicted secreted proteins, Transporters	Inflammatory response	Receptor	FVFKVLPE	406	413	4.10645	8	14	1000000	3	6.20732	0
INHBE	P58166	Inhibin beta E subunit	Plasma proteins, Predicted intracellular proteins, Predicted secreted proteins		Growth factor, Hormone	GQPRRLLD	203	210	5.43807	8	5	1400000	7	6.17974	0
INHBE	P58166	Inhibin beta E subunit	Plasma proteins, Predicted intracellular proteins, Predicted secreted proteins		Growth factor, Hormone	GPRRRRQG	146	153	4.7047	8	5	1400000	7	6.17974	0
INHBE	P58166	Inhibin beta E subunit	Plasma proteins, Predicted intracellular proteins, Predicted secreted proteins		Growth factor, Hormone	GRARRRTP	231	238	4.69155	8	5	1400000	7	6.17974	0
INHBE	P58166	Inhibin beta E subunit	Plasma proteins, Predicted intracellular proteins, Predicted secreted proteins		Growth factor, Hormone	RALRRLQP	74	81	4.57671	8	5	1400000	7	6.17974	0
INHBE	P58166	Inhibin beta E subunit	Plasma proteins, Predicted intracellular proteins, Predicted secreted proteins		Growth factor, Hormone	PRRRRQGS	147	154	4.41187	8	5	1400000	7	6.17974	0
INHBE	P58166	Inhibin beta E subunit	Plasma proteins, Predicted intracellular proteins, Predicted secreted proteins		Growth factor, Hormone	ALTRALRR	71	78	3.76811	8	5	1400000	7	6.17974	0
INHBE	P58166	Inhibin beta E subunit	Plasma proteins, Predicted intracellular proteins, Predicted secreted proteins		Growth factor, Hormone	LKIRANEP	221	228	3.62151	8	5	1400000	7	6.17974	0
C1S	P09871	Complement C1s	Disease related genes, Enzymes, FDA approved drug targets, Plasma proteins, Predicted intracellular proteins, Predicted secreted proteins	Complement pathway, Immunity, Innate immunity	Hydrolase, Protease, Serine protease	VTLRREDF	216	223	3.77198	8	4	13000000000	3	6.17284	0
C1S	P09871	Complement C1s	Disease related genes, Enzymes, FDA approved drug targets, Plasma proteins, Predicted intracellular proteins, Predicted secreted proteins	Complement pathway, Immunity, Innate immunity	Hydrolase, Protease, Serine protease	WKLRYHGD	283	290	3.6078	8	4	13000000000	3	6.17284	0
C1S	P09871	Complement C1s	Disease related genes, Enzymes, FDA approved drug targets, Plasma proteins, Predicted intracellular proteins, Predicted secreted proteins	Complement pathway, Immunity, Innate immunity	Hydrolase, Protease, Serine protease	YVFRDVVQ	311	318	3.48883	8	4	13000000000	3	6.17284	0
SERPINA4	P29622	Serpin family A member 4	Plasma proteins, Predicted secreted proteins		Protease inhibitor, Serine protease inhibitor	NLLRKRNF	303	310	3.48007	8	6	22000000000	2	5.92225	0
SERPINA4	P29622	Serpin family A member 4	Plasma proteins, Predicted secreted proteins		Protease inhibitor, Serine protease inhibitor	FLAKFLND	151	158	3.47395	8	6	22000000000	2	5.92225	0
SEMA3G	Q9NS98	Semaphorin 3G	Predicted secreted proteins			RRFRRQDI	557	564	4.35143	8	4	4400000	6	5.65556	0
SEMA3G	Q9NS98	Semaphorin 3G	Predicted secreted proteins			SANRSAIF	42	49	4.32655	8	4	4400000	6	5.65556	0
SEMA3G	Q9NS98	Semaphorin 3G	Predicted secreted proteins			GGQRVLVN	275	282	4.21461	8	4	4400000	6	5.65556	0
SEMA3G	Q9NS98	Semaphorin 3G	Predicted secreted proteins			FRSRSRGK	741	748	3.9672	8	4	4400000	6	5.65556	0
SEMA3G	Q9NS98	Semaphorin 3G	Predicted secreted proteins			PALRSDSD	210	217	3.79076	8	4	4400000	6	5.65556	0
SEMA3G	Q9NS98	Semaphorin 3G	Predicted secreted proteins			GKRRFRRQ	555	562	3.53777	8	4	4400000	6	5.65556	0
CFD	P00746	Complement factor D	Disease related genes, Enzymes, Plasma proteins, Potential drug targets, Predicted secreted proteins	Complement alternate pathway, Immunity, Innate immunity	Hydrolase, Protease, Serine protease	DVLRAVPH	96	103	4.91758	8	6	8000000000	2	5.63257	0
CFD	P00746	Complement factor D	Disease related genes, Enzymes, Plasma proteins, Potential drug targets, Predicted secreted proteins	Complement alternate pathway, Immunity, Innate immunity	Hydrolase, Protease, Serine protease	EPSKRLYD	89	96	3.9186	8	6	8000000000	2	5.63257	0
LRG1	P02750	Leucine rich alpha-2-glycoprotein 1	Plasma proteins, Predicted secreted proteins			KLARVAAG	247	254	3.77434	8	2	74000000000	4	5.62797	0
LRG1	P02750	Leucine rich alpha-2-glycoprotein 1	Plasma proteins, Predicted secreted proteins			QVFRSDHG	44	51	3.53439	8	2	74000000000	4	5.62797	0
LRG1	P02750	Leucine rich alpha-2-glycoprotein 1	Plasma proteins, Predicted secreted proteins			NDTRCAGP	325	332	3.50565	8	2	74000000000	4	5.62797	0
LRG1	P02750	Leucine rich alpha-2-glycoprotein 1	Plasma proteins, Predicted secreted proteins			QGLRQLDM	257	264	3.47654	8	2	74000000000	4	5.62797	0
CETP	P11597	Cholesteryl ester transfer protein	Candidate cardiovascular disease genes, Disease related genes, Plasma proteins, Potential drug targets, Predicted intracellular proteins, Predicted secreted proteins, Transporters	Cholesterol metabolism, Lipid metabolism, Lipid transport, Steroid metabolism, Sterol metabolism, Transport		VQTRAASI	215	222	4.74326	8	17	380000000	1	5.58659	0
NUCB1	Q02818	Nucleobindin 1	Plasma proteins, Predicted secreted proteins		DNA-binding, Guanine-nucleotide releasing factor	EELRRFEE	345	352	4.35688	8	4	15000000	5	5.5751	0
NUCB1	Q02818	Nucleobindin 1	Plasma proteins, Predicted secreted proteins		DNA-binding, Guanine-nucleotide releasing factor	EQQRRHRE	208	215	3.85618	8	4	15000000	5	5.5751	0
NUCB1	Q02818	Nucleobindin 1	Plasma proteins, Predicted secreted proteins		DNA-binding, Guanine-nucleotide releasing factor	ALGRSQGR	374	381	3.5656	8	4	15000000	5	5.5751	0
NUCB1	Q02818	Nucleobindin 1	Plasma proteins, Predicted secreted proteins		DNA-binding, Guanine-nucleotide releasing factor	ERRRYLES	186	193	3.50974	8	4	15000000	5	5.5751	0
NUCB1	Q02818	Nucleobindin 1	Plasma proteins, Predicted secreted proteins		DNA-binding, Guanine-nucleotide releasing factor	HERRRYLE	185	192	3.4481	8	4	15000000	5	5.5751	0
CD163	Q86VB7	CD163 molecule	CD markers, Plasma proteins, Predicted intracellular proteins, Predicted membrane proteins, Predicted secreted proteins	Acute phase, Inflammatory response		GQLRLVNG	717	724	3.79978	8	3	1600000000	4	5.51762	0
CD163	Q86VB7	CD163 molecule	CD markers, Plasma proteins, Predicted intracellular proteins, Predicted membrane proteins, Predicted secreted proteins	Acute phase, Inflammatory response		LRLRGGGS	373	380	3.76092	8	3	1600000000	4	5.51762	0
CD163	Q86VB7	CD163 molecule	CD markers, Plasma proteins, Predicted intracellular proteins, Predicted membrane proteins, Predicted secreted proteins	Acute phase, Inflammatory response		LSLRLVDG	264	271	3.53966	8	3	1600000000	4	5.51762	0
CD163	Q86VB7	CD163 molecule	CD markers, Plasma proteins, Predicted intracellular proteins, Predicted membrane proteins, Predicted secreted proteins	Acute phase, Inflammatory response		EIQRLLGK	389	396	3.45044	8	3	1600000000	4	5.51762	0
A1BG	P04217	Alpha-1-B glycoprotein	Plasma proteins, Predicted intracellular proteins, Predicted secreted proteins			FLLRREGD	148	155	4.94375	8	3	49000000000	3	5.46245	0
A1BG	P04217	Alpha-1-B glycoprotein	Plasma proteins, Predicted intracellular proteins, Predicted secreted proteins			GVLRGVTF	141	148	4.72869	8	3	49000000000	3	5.46245	0
CSF1	P09603	Colony stimulating factor 1	Cancer-related genes, Candidate cardiovascular disease genes, Disease related genes, Plasma proteins, Predicted intracellular proteins, Predicted membrane proteins, Predicted secreted proteins, RAS pathway related proteins	Immunity, Inflammatory response, Innate immunity	Cytokine, Growth factor	LASRSITE	26	33	4.49046	8	7	17000000	3	5.46245	0
A1BG	P04217	Alpha-1-B glycoprotein	Plasma proteins, Predicted intracellular proteins, Predicted secreted proteins			LVPRSSTS	251	258	4.33905	8	3	49000000000	3	5.46245	0
CSF1	P09603	Colony stimulating factor 1	Cancer-related genes, Candidate cardiovascular disease genes, Disease related genes, Plasma proteins, Predicted intracellular proteins, Predicted membrane proteins, Predicted secreted proteins, RAS pathway related proteins	Immunity, Inflammatory response, Innate immunity	Cytokine, Growth factor	DTMRFRDN	95	102	3.63402	8	7	17000000	3	5.46245	0
CSF1	P09603	Colony stimulating factor 1	Cancer-related genes, Candidate cardiovascular disease genes, Disease related genes, Plasma proteins, Predicted intracellular proteins, Predicted membrane proteins, Predicted secreted proteins, RAS pathway related proteins	Immunity, Inflammatory response, Innate immunity	Cytokine, Growth factor	QLSRSHSS	424	431	3.56896	8	7	17000000	3	5.46245	0
CPN2	P22792	Carboxypeptidase N subunit 2	Plasma proteins, Predicted secreted proteins			ALPRRLFQ	159	166	5.01795	8	2	42000000000	4	5.35209	0
CPN2	P22792	Carboxypeptidase N subunit 2	Plasma proteins, Predicted secreted proteins			GIFRDLEE	331	338	4.96486	8	2	42000000000	4	5.35209	0
CPN2	P22792	Carboxypeptidase N subunit 2	Plasma proteins, Predicted secreted proteins			SNLRSLML	313	320	4.13397	8	2	42000000000	4	5.35209	0
CPN2	P22792	Carboxypeptidase N subunit 2	Plasma proteins, Predicted secreted proteins			NMLRVLPA	275	282	3.92733	8	2	42000000000	4	5.35209	0
PLTP	P55058	Phospholipid transfer protein	Plasma proteins, Predicted intracellular proteins, Predicted secreted proteins, Transporters	Lipid transport, Transport		VPVRSSVD	203	210	4.44887	8	5	200000000	3	5.29692	0
PLTP	P55058	Phospholipid transfer protein	Plasma proteins, Predicted intracellular proteins, Predicted secreted proteins, Transporters	Lipid transport, Transport		ADVRASTA	478	485	4.09983	8	5	200000000	3	5.29692	0
PLTP	P55058	Phospholipid transfer protein	Plasma proteins, Predicted intracellular proteins, Predicted secreted proteins, Transporters	Lipid transport, Transport		PDLRGKEG	52	59	3.67542	8	5	200000000	3	5.29692	0
SOD3	P08294	Superoxide dismutase 3	Enzymes, Plasma proteins, Predicted secreted proteins		Antioxidant, Heparin-binding, Oxidoreductase	VMQRRDDD	49	56	4.23436	8	7	830000000	2	5.26013	0
SOD3	P08294	Superoxide dismutase 3	Enzymes, Plasma proteins, Predicted secreted proteins		Antioxidant, Heparin-binding, Oxidoreductase	DLGRGGNQ	186	193	3.54823	8	7	830000000	2	5.26013	0
GDF15	Q99988	Growth differentiation factor 15	Cancer-related genes, Disease related genes, Plasma proteins, Predicted intracellular proteins, Predicted secreted proteins		Cytokine, Growth factor	SQFRAANM	246	253	4.07151	8	4	890000	8	5.14978	0
GDF15	Q99988	Growth differentiation factor 15	Cancer-related genes, Disease related genes, Plasma proteins, Predicted intracellular proteins, Predicted secreted proteins		Cytokine, Growth factor	TRLRANQS	65	72	3.86635	8	4	890000	8	5.14978	0
GDF15	Q99988	Growth differentiation factor 15	Cancer-related genes, Disease related genes, Plasma proteins, Predicted intracellular proteins, Predicted secreted proteins		Cytokine, Growth factor	RGRRRARA	190	197	3.86252	8	4	890000	8	5.14978	0
GDF15	Q99988	Growth differentiation factor 15	Cancer-related genes, Disease related genes, Plasma proteins, Predicted intracellular proteins, Predicted secreted proteins		Cytokine, Growth factor	GRRRARAR	191	198	3.6715	8	4	890000	8	5.14978	0
GDF15	Q99988	Growth differentiation factor 15	Cancer-related genes, Disease related genes, Plasma proteins, Predicted intracellular proteins, Predicted secreted proteins		Cytokine, Growth factor	EASRASFP	34	41	3.62151	8	4	890000	8	5.14978	0
GDF15	Q99988	Growth differentiation factor 15	Cancer-related genes, Disease related genes, Plasma proteins, Predicted intracellular proteins, Predicted secreted proteins		Cytokine, Growth factor	RRARARNG	193	200	3.54203	8	4	890000	8	5.14978	0
GDF15	Q99988	Growth differentiation factor 15	Cancer-related genes, Disease related genes, Plasma proteins, Predicted intracellular proteins, Predicted secreted proteins		Cytokine, Growth factor	ELRKRYED	55	62	3.46929	8	4	890000	8	5.14978	0
GDF15	Q99988	Growth differentiation factor 15	Cancer-related genes, Disease related genes, Plasma proteins, Predicted intracellular proteins, Predicted secreted proteins		Cytokine, Growth factor	ARARNGDH	195	202	3.44361	8	4	890000	8	5.14978	0
ITIH1	P19827	Inter-alpha-trypsin inhibitor heavy chain 1	Plasma proteins, Predicted intracellular proteins, Predicted secreted proteins		Protease inhibitor, Serine protease inhibitor	GLVRASGR	134	141	4.71933	8	5	31000000000	2	5.13139	0
ITIH1	P19827	Inter-alpha-trypsin inhibitor heavy chain 1	Plasma proteins, Predicted intracellular proteins, Predicted secreted proteins		Protease inhibitor, Serine protease inhibitor	ATGRSKSS	31	38	3.65096	8	5	31000000000	2	5.13139	0
TNFRSF1B	P20333	TNF receptor superfamily member 1B	Cancer-related genes, Candidate cardiovascular disease genes, CD markers, Plasma proteins, Predicted membrane proteins, Predicted secreted proteins	Apoptosis	Receptor	GEARASTG	359	366	4.14222	8	9	2500000	3	4.96586	0
TNFRSF1B	P20333	TNF receptor superfamily member 1B	Cancer-related genes, Candidate cardiovascular disease genes, CD markers, Plasma proteins, Predicted membrane proteins, Predicted secreted proteins	Apoptosis	Receptor	ALDRRAPT	337	344	4.00677	8	9	2500000	3	4.96586	0
TNFRSF1B	P20333	TNF receptor superfamily member 1B	Cancer-related genes, Candidate cardiovascular disease genes, CD markers, Plasma proteins, Predicted membrane proteins, Predicted secreted proteins	Apoptosis	Receptor	SPTRSMAP	204	211	3.7706	8	9	2500000	3	4.96586	0
TF	P02787	Transferrin	Cancer-related genes, Disease related genes, Plasma proteins, Predicted intracellular proteins, Predicted secreted proteins	Ion transport, Iron transport, Transport		GLGRSAGW	140	147	5.60093	8	9	120000000000	1	4.91988	0
CFI	P05156	Complement factor I	Disease related genes, Enzymes, Plasma proteins, Potential drug targets, Predicted secreted proteins	Complement pathway, Host-virus interaction, Immunity, Innate immunity	Hydrolase, Protease, Serine protease	ATNRRSFP	76	83	3.98669	8	2	11000000000	4	4.91068	0
CFI	P05156	Complement factor I	Disease related genes, Enzymes, Plasma proteins, Potential drug targets, Predicted secreted proteins	Complement pathway, Host-virus interaction, Immunity, Innate immunity	Hydrolase, Protease, Serine protease	GGKRAQLG	342	349	3.60624	8	2	11000000000	4	4.91068	0
CFI	P05156	Complement factor I	Disease related genes, Enzymes, Plasma proteins, Potential drug targets, Predicted secreted proteins	Complement pathway, Host-virus interaction, Immunity, Innate immunity	Hydrolase, Protease, Serine protease	TNRRSFPT	77	84	3.54817	8	2	11000000000	4	4.91068	0
CFI	P05156	Complement factor I	Disease related genes, Enzymes, Plasma proteins, Potential drug targets, Predicted secreted proteins	Complement pathway, Host-virus interaction, Immunity, Innate immunity	Hydrolase, Protease, Serine protease	PDLKRIVI	402	409	3.4595	8	2	11000000000	4	4.91068	0
CFP	P27918	Complement factor properdin	Disease related genes, Plasma proteins, Predicted intracellular proteins, Predicted secreted proteins	Complement alternate pathway, Immunity, Innate immunity		DGHRCAGQ	356	363	3.54524	8	5	8500000000	2	4.85551	0
CFP	P27918	Complement factor properdin	Disease related genes, Plasma proteins, Predicted intracellular proteins, Predicted secreted proteins	Complement alternate pathway, Immunity, Innate immunity		AYQKRSGG	63	70	3.4437	8	5	8500000000	2	4.85551	0
NELL2	Q99435	Neural EGFL like 2	Plasma proteins, Predicted intracellular proteins, Predicted membrane proteins, Predicted secreted proteins			DGFRALRE	426	433	4.75776	8	4	4700000	5	4.77044	0
NELL2	Q99435	Neural EGFL like 2	Plasma proteins, Predicted intracellular proteins, Predicted membrane proteins, Predicted secreted proteins			NVVRFTGS	778	785	4.01529	8	4	4700000	5	4.77044	0
NELL2	Q99435	Neural EGFL like 2	Plasma proteins, Predicted intracellular proteins, Predicted membrane proteins, Predicted secreted proteins			FQGRTYFE	336	343	3.87619	8	4	4700000	5	4.77044	0
NELL2	Q99435	Neural EGFL like 2	Plasma proteins, Predicted intracellular proteins, Predicted membrane proteins, Predicted secreted proteins			DTPRSIKA	62	69	3.55014	8	4	4700000	5	4.77044	0
NELL2	Q99435	Neural EGFL like 2	Plasma proteins, Predicted intracellular proteins, Predicted membrane proteins, Predicted secreted proteins			GKVKHNGQ	644	651	3.51403	8	4	4700000	5	4.77044	0
TGFBI	Q15582	Transforming growth factor beta induced	Disease related genes, Plasma proteins, Predicted intracellular proteins, Predicted secreted proteins	Cell adhesion, Sensory transduction, Vision		ERSRLLGD	554	561	4.00054	8	6	1400000000	2	4.76355	0
TGFBI	Q15582	Transforming growth factor beta induced	Disease related genes, Plasma proteins, Predicted intracellular proteins, Predicted secreted proteins	Cell adhesion, Sensory transduction, Vision		TLNRILGD	292	299	3.68623	8	6	1400000000	2	4.76355	0
SPP1	P10451	Secreted phosphoprotein 1	Cancer-related genes, Plasma proteins, Predicted secreted proteins	Biomineralization, Cell adhesion	Cytokine	LYKRKAND	245	252	3.67124	8	8	54000000	2	4.75895	0
SPP1	P10451	Secreted phosphoprotein 1	Cancer-related genes, Plasma proteins, Predicted secreted proteins	Biomineralization, Cell adhesion	Cytokine	YGLRSKSK	165	172	3.478	8	8	54000000	2	4.75895	0
PCSK1N	Q9UHG2	Proprotein convertase subtilisin/kexin type 1 inhibitor	Predicted secreted proteins		Neuropeptide	ALLRARLD	139	146	4.33835	8	3	5300000	6	4.74515	0
PCSK1N	Q9UHG2	Proprotein convertase subtilisin/kexin type 1 inhibitor	Predicted secreted proteins		Neuropeptide	GAPRNSDP	114	121	4.14848	8	3	5300000	6	4.74515	0
PCSK1N	Q9UHG2	Proprotein convertase subtilisin/kexin type 1 inhibitor	Predicted secreted proteins		Neuropeptide	RRFRRSVP	57	64	3.82597	8	3	5300000	6	4.74515	0
PCSK1N	Q9UHG2	Proprotein convertase subtilisin/kexin type 1 inhibitor	Predicted secreted proteins		Neuropeptide	QQARVLAQ	101	108	3.80509	8	3	5300000	6	4.74515	0
PCSK1N	Q9UHG2	Proprotein convertase subtilisin/kexin type 1 inhibitor	Predicted secreted proteins		Neuropeptide	VPARRLLP	252	259	3.76055	8	3	5300000	6	4.74515	0
PCSK1N	Q9UHG2	Proprotein convertase subtilisin/kexin type 1 inhibitor	Predicted secreted proteins		Neuropeptide	GAPRRFRR	54	61	3.65608	8	3	5300000	6	4.74515	0
TFRC	P02786	Transferrin receptor	Cancer-related genes, CD markers, Disease related genes, Enzymes, Plasma proteins, Potential drug targets, Predicted intracellular proteins, Predicted membrane proteins, Predicted secreted proteins, Transporters	Endocytosis, Host-virus interaction	Host cell receptor for virus entry, Receptor	PAARRLYW	117	124	4.90685	8	6	14000000	3	4.6348	0
TFRC	P02786	Transferrin receptor	Cancer-related genes, CD markers, Disease related genes, Enzymes, Plasma proteins, Potential drug targets, Predicted intracellular proteins, Predicted membrane proteins, Predicted secreted proteins, Transporters	Endocytosis, Host-virus interaction	Host cell receptor for virus entry, Receptor	DQARSAFS	3	10	4.51695	8	6	14000000	3	4.6348	0
TFRC	P02786	Transferrin receptor	Cancer-related genes, CD markers, Disease related genes, Enzymes, Plasma proteins, Potential drug targets, Predicted intracellular proteins, Predicted membrane proteins, Predicted secreted proteins, Transporters	Endocytosis, Host-virus interaction	Host cell receptor for virus entry, Receptor	SLARQVDG	24	31	3.43539	8	6	14000000	3	4.6348	0
FCMR	O60667	Fc fragment of IgM receptor	Predicted intracellular proteins, Predicted membrane proteins, Predicted secreted proteins	Immunity		HRQRALDY	234	241	4.39689	8	3	2400000	7	4.57043	0
FCMR	O60667	Fc fragment of IgM receptor	Predicted intracellular proteins, Predicted membrane proteins, Predicted secreted proteins	Immunity		FVTRVTTP	159	166	4.03956	8	3	2400000	7	4.57043	0
FCMR	O60667	Fc fragment of IgM receptor	Predicted intracellular proteins, Predicted membrane proteins, Predicted secreted proteins	Immunity		RRARRLAV	284	291	3.89785	8	3	2400000	7	4.57043	0
FCMR	O60667	Fc fragment of IgM receptor	Predicted intracellular proteins, Predicted membrane proteins, Predicted secreted proteins	Immunity		ALSRRARR	281	288	3.77113	8	3	2400000	7	4.57043	0
FCMR	O60667	Fc fragment of IgM receptor	Predicted intracellular proteins, Predicted membrane proteins, Predicted secreted proteins	Immunity		RRARGADA	320	327	3.70005	8	3	2400000	7	4.57043	0
FCMR	O60667	Fc fragment of IgM receptor	Predicted intracellular proteins, Predicted membrane proteins, Predicted secreted proteins	Immunity		PRPRSQNN	306	313	3.65096	8	3	2400000	7	4.57043	0
FCMR	O60667	Fc fragment of IgM receptor	Predicted intracellular proteins, Predicted membrane proteins, Predicted secreted proteins	Immunity		RVSRASSV	189	196	3.62916	8	3	2400000	7	4.57043	0
IL6ST	P40189	Interleukin 6 signal transducer	Cancer-related genes, Candidate cardiovascular disease genes, CD markers, Plasma proteins, Predicted membrane proteins, Predicted secreted proteins	Host-virus interaction	Receptor	IINRTASS	81	88	4.28031	8	7	100000000	2	4.48767	0
IL6ST	P40189	Interleukin 6 signal transducer	Cancer-related genes, Candidate cardiovascular disease genes, CD markers, Plasma proteins, Predicted membrane proteins, Predicted secreted proteins	Host-virus interaction	Receptor	ASTRSSFT	278	285	3.82007	8	7	100000000	2	4.48767	0
CHI3L1	P36222	Chitinase 3 like 1	Cancer-related genes, Disease related genes, Plasma proteins, Predicted intracellular proteins, Predicted secreted proteins	Apoptosis, Inflammatory response	Antimicrobial	PLFRGQED	221	228	3.96704	8	4	230000000	3	4.44858	0
CHI3L1	P36222	Chitinase 3 like 1	Cancer-related genes, Disease related genes, Plasma proteins, Predicted intracellular proteins, Predicted secreted proteins	Apoptosis, Inflammatory response	Antimicrobial	DFLRGATV	301	308	3.94045	8	4	230000000	3	4.44858	0
CHI3L1	P36222	Chitinase 3 like 1	Cancer-related genes, Disease related genes, Plasma proteins, Predicted intracellular proteins, Predicted secreted proteins	Apoptosis, Inflammatory response	Antimicrobial	TVHRILGQ	307	314	3.87921	8	4	230000000	3	4.44858	0
SERPINA3	P01011	Serpin family A member 3	Cancer-related genes, Candidate cardiovascular disease genes, Plasma proteins, Predicted intracellular proteins, Predicted secreted proteins	Acute phase	Protease inhibitor, Serine protease inhibitor	HLLRTLNQ	121	128	4.367	8	8	95000000000	1	4.32444	0
CD97	P48960	Adhesion G protein-coupled receptor E5	CD markers, G-protein coupled receptors, Predicted intracellular proteins, Predicted membrane proteins, Predicted secreted proteins, Transporters	Cell adhesion	G-protein coupled receptor, Receptor, Transducer	VQLRRLSA	437	444	4.99586	8	7	930000	4	4.26696	0
CD97	P48960	Adhesion G protein-coupled receptor E5	CD markers, G-protein coupled receptors, Predicted intracellular proteins, Predicted membrane proteins, Predicted secreted proteins, Transporters	Cell adhesion	G-protein coupled receptor, Receptor, Transducer	NQTRALRA	823	830	4.27866	8	7	930000	4	4.26696	0
CD97	P48960	Adhesion G protein-coupled receptor E5	CD markers, G-protein coupled receptors, Predicted intracellular proteins, Predicted membrane proteins, Predicted secreted proteins, Transporters	Cell adhesion	G-protein coupled receptor, Receptor, Transducer	PPVRHLIA	320	327	3.66153	8	7	930000	4	4.26696	0
CD97	P48960	Adhesion G protein-coupled receptor E5	CD markers, G-protein coupled receptors, Predicted intracellular proteins, Predicted membrane proteins, Predicted secreted proteins, Transporters	Cell adhesion	G-protein coupled receptor, Receptor, Transducer	RALRASES	826	833	3.61994	8	7	930000	4	4.26696	0
MBL2	P11226	Mannose binding lectin 2	Plasma proteins, Predicted secreted proteins	Complement activation lectin pathway, Complement pathway, Immunity, Innate immunity		QGLRGLQG	64	71	4.267	8	11	1700000000	1	4.1658	0
FLT1	P17948	Fms related tyrosine kinase 1	Cancer-related genes, Disease related genes, Enzymes, FDA approved drug targets, Plasma proteins, Predicted intracellular proteins, Predicted membrane proteins, Predicted secreted proteins, RAS pathway related proteins	Angiogenesis, Chemotaxis, Differentiation	Developmental protein, Kinase, Receptor, Transferase, Tyrosine-protein kinase	SVRRRIDQ	277	284	5.85865	8	9	54000	9	4.13822	0
FLT1	P17948	Fms related tyrosine kinase 1	Cancer-related genes, Disease related genes, Enzymes, FDA approved drug targets, Plasma proteins, Predicted intracellular proteins, Predicted membrane proteins, Predicted secreted proteins, RAS pathway related proteins	Angiogenesis, Chemotaxis, Differentiation	Developmental protein, Kinase, Receptor, Transferase, Tyrosine-protein kinase	ASVRRRID	276	283	5.03043	8	9	54000	9	4.13822	0
FLT1	P17948	Fms related tyrosine kinase 1	Cancer-related genes, Disease related genes, Enzymes, FDA approved drug targets, Plasma proteins, Predicted intracellular proteins, Predicted membrane proteins, Predicted secreted proteins, RAS pathway related proteins	Angiogenesis, Chemotaxis, Differentiation	Developmental protein, Kinase, Receptor, Transferase, Tyrosine-protein kinase	YLLRNLSD	662	669	4.71778	8	9	54000	9	4.13822	0
FLT1	P17948	Fms related tyrosine kinase 1	Cancer-related genes, Disease related genes, Enzymes, FDA approved drug targets, Plasma proteins, Predicted intracellular proteins, Predicted membrane proteins, Predicted secreted proteins, RAS pathway related proteins	Angiogenesis, Chemotaxis, Differentiation	Developmental protein, Kinase, Receptor, Transferase, Tyrosine-protein kinase	GKRRFTYD	1303	1310	4.10327	8	9	54000	9	4.13822	0
FLT1	P17948	Fms related tyrosine kinase 1	Cancer-related genes, Disease related genes, Enzymes, FDA approved drug targets, Plasma proteins, Predicted intracellular proteins, Predicted membrane proteins, Predicted secreted proteins, RAS pathway related proteins	Angiogenesis, Chemotaxis, Differentiation	Developmental protein, Kinase, Receptor, Transferase, Tyrosine-protein kinase	DYVRKGDT	1052	1059	3.91598	8	9	54000	9	4.13822	0
FLT1	P17948	Fms related tyrosine kinase 1	Cancer-related genes, Disease related genes, Enzymes, FDA approved drug targets, Plasma proteins, Predicted intracellular proteins, Predicted membrane proteins, Predicted secreted proteins, RAS pathway related proteins	Angiogenesis, Chemotaxis, Differentiation	Developmental protein, Kinase, Receptor, Transferase, Tyrosine-protein kinase	TVGRNISF	543	550	3.79656	8	9	54000	9	4.13822	0
FLT1	P17948	Fms related tyrosine kinase 1	Cancer-related genes, Disease related genes, Enzymes, FDA approved drug targets, Plasma proteins, Predicted intracellular proteins, Predicted membrane proteins, Predicted secreted proteins, RAS pathway related proteins	Angiogenesis, Chemotaxis, Differentiation	Developmental protein, Kinase, Receptor, Transferase, Tyrosine-protein kinase	ITQRMAII	505	512	3.59374	8	9	54000	9	4.13822	0
FLT1	P17948	Fms related tyrosine kinase 1	Cancer-related genes, Disease related genes, Enzymes, FDA approved drug targets, Plasma proteins, Predicted intracellular proteins, Predicted membrane proteins, Predicted secreted proteins, RAS pathway related proteins	Angiogenesis, Chemotaxis, Differentiation	Developmental protein, Kinase, Receptor, Transferase, Tyrosine-protein kinase	DDVRYVNA	1209	1216	3.58688	8	9	54000	9	4.13822	0
FLT1	P17948	Fms related tyrosine kinase 1	Cancer-related genes, Disease related genes, Enzymes, FDA approved drug targets, Plasma proteins, Predicted intracellular proteins, Predicted membrane proteins, Predicted secreted proteins, RAS pathway related proteins	Angiogenesis, Chemotaxis, Differentiation	Developmental protein, Kinase, Receptor, Transferase, Tyrosine-protein kinase	ILLRTVNN	590	597	3.48007	8	9	54000	9	4.13822	0
LGALS3BP	Q08380	Galectin 3 binding protein	Cancer-related genes, Plasma proteins, Predicted secreted proteins	Cell adhesion		FYSRRIDI	212	219	5.35682	8	4	11000000000	2	4.09224	0
LGALS3BP	Q08380	Galectin 3 binding protein	Cancer-related genes, Plasma proteins, Predicted secreted proteins	Cell adhesion		DLLRYFYS	207	214	3.99905	8	4	11000000000	2	4.09224	0
C1QA	P02745	Complement C1q A chain	Disease related genes, Plasma proteins, Predicted secreted proteins	Complement pathway, Host-virus interaction, Immunity, Innate immunity		SAIRRNPP	118	125	3.98669	8	5	1100000000	2	4.05545	0
C1QA	P02745	Complement C1q A chain	Disease related genes, Plasma proteins, Predicted secreted proteins	Complement pathway, Host-virus interaction, Immunity, Innate immunity		LGARGIPG	91	98	3.6209	8	5	1100000000	2	4.05545	0
PGLYRP2	Q96PD5	Peptidoglycan recognition protein 2	Enzymes, Plasma proteins, Predicted membrane proteins, Predicted secreted proteins	Immunity	Hydrolase	SNFRRQNG	316	323	4.8511	8	3	160000000000	2	3.97269	0
MASP2	O00187	Mannan binding lectin serine peptidase 2	Disease related genes, Enzymes, Plasma proteins, Potential drug targets, Predicted secreted proteins	Complement pathway, Immunity, Innate immunity	Hydrolase, Protease, Serine protease	GTLKRLSP	500	507	4.39288	8	5	880000000	2	3.97269	0
MASP2	O00187	Mannan binding lectin serine peptidase 2	Disease related genes, Enzymes, Plasma proteins, Potential drug targets, Predicted secreted proteins	Complement pathway, Immunity, Innate immunity	Hydrolase, Protease, Serine protease	FLARNLMY	580	587	3.79401	8	5	880000000	2	3.97269	0
PGLYRP2	Q96PD5	Peptidoglycan recognition protein 2	Enzymes, Plasma proteins, Predicted membrane proteins, Predicted secreted proteins	Immunity	Hydrolase	PDVRATSS	163	170	3.60538	8	3	160000000000	2	3.97269	0
AHSG	P02765	Alpha 2-HS glycoprotein	Cancer-related genes, Plasma proteins, Predicted secreted proteins	Mineral balance		QLHRAHYD	308	315	4.5142	8	7	140000000000	1	3.9543	0
ORM1	P02763	Orosomucoid 1	Cancer-related genes, Candidate cardiovascular disease genes, Plasma proteins, Predicted secreted proteins	Acute phase, Transport		TISRYVGG	105	112	4.19684	8	7	120000000000	1	3.9359	0
GAS6	Q14393	Growth arrest specific 6	Predicted secreted proteins	Growth regulation, Host-virus interaction		FDFRTFDP	323	330	4.18365	8	5	920000	5	3.93131	0
GAS6	Q14393	Growth arrest specific 6	Predicted secreted proteins	Growth regulation, Host-virus interaction		DGTRGQSE	591	598	4.03116	8	5	920000	5	3.93131	0
GAS6	Q14393	Growth arrest specific 6	Predicted secreted proteins	Growth regulation, Host-virus interaction		GVGRVTSS	363	370	3.81665	8	5	920000	5	3.93131	0
GAS6	Q14393	Growth arrest specific 6	Predicted secreted proteins	Growth regulation, Host-virus interaction		ELARNLVI	386	393	3.65407	8	5	920000	5	3.93131	0
GAS6	Q14393	Growth arrest specific 6	Predicted secreted proteins	Growth regulation, Host-virus interaction		LRFKRLQP	309	316	3.52886	8	5	920000	5	3.93131	0
C4BPA	P04003	Complement component 4 binding protein alpha	Plasma proteins, Predicted secreted proteins	Complement pathway, Immunity, Innate immunity		GYVRSHST	84	91	4.41146	8	2	34000000000	3	3.91061	0
C4BPA	P04003	Complement component 4 binding protein alpha	Plasma proteins, Predicted secreted proteins	Complement pathway, Immunity, Innate immunity		FVLRGSSV	271	278	4.24415	8	2	34000000000	3	3.91061	0
C4BPA	P04003	Complement component 4 binding protein alpha	Plasma proteins, Predicted secreted proteins	Complement pathway, Immunity, Innate immunity		RNGRHSGE	182	189	3.66692	8	2	34000000000	3	3.91061	0
PDGFB	P01127	Platelet derived growth factor subunit B	Cancer-related genes, Candidate cardiovascular disease genes, Disease related genes, Plasma proteins, Predicted intracellular proteins, Predicted secreted proteins, RAS pathway related proteins		Developmental protein, Growth factor, Mitogen	EISRRLID	105	112	5.91097	8	8	98000	7	3.91061	0
PDGFB	P01127	Platelet derived growth factor subunit B	Cancer-related genes, Candidate cardiovascular disease genes, Disease related genes, Plasma proteins, Predicted intracellular proteins, Predicted secreted proteins, RAS pathway related proteins		Developmental protein, Growth factor, Mitogen	HSIRSFDD	36	43	4.74184	8	8	98000	7	3.91061	0
SEMA3F	Q13275	Semaphorin 3F	Plasma proteins, Predicted intracellular proteins, Predicted secreted proteins			NRGRRAQA	146	153	4.66227	8	2	4000000	7	3.91061	0
PDGFB	P01127	Platelet derived growth factor subunit B	Cancer-related genes, Candidate cardiovascular disease genes, Disease related genes, Plasma proteins, Predicted intracellular proteins, Predicted secreted proteins, RAS pathway related proteins		Developmental protein, Growth factor, Mitogen	RGRRSLGS	78	85	4.24858	8	8	98000	7	3.91061	0
PDGFB	P01127	Platelet derived growth factor subunit B	Cancer-related genes, Candidate cardiovascular disease genes, Disease related genes, Plasma proteins, Predicted intracellular proteins, Predicted secreted proteins, RAS pathway related proteins		Developmental protein, Growth factor, Mitogen	NMTRSHSG	63	70	4.21047	8	8	98000	7	3.91061	0
SEMA3F	Q13275	Semaphorin 3F	Plasma proteins, Predicted intracellular proteins, Predicted secreted proteins			LVVRTGAP	453	460	4.08456	8	2	4000000	7	3.91061	0
PDGFB	P01127	Platelet derived growth factor subunit B	Cancer-related genes, Candidate cardiovascular disease genes, Disease related genes, Plasma proteins, Predicted intracellular proteins, Predicted secreted proteins, RAS pathway related proteins		Developmental protein, Growth factor, Mitogen	EIVRKKPI	157	164	4.08305	8	8	98000	7	3.91061	0
PDGFB	P01127	Platelet derived growth factor subunit B	Cancer-related genes, Candidate cardiovascular disease genes, Disease related genes, Plasma proteins, Predicted intracellular proteins, Predicted secreted proteins, RAS pathway related proteins		Developmental protein, Growth factor, Mitogen	ARGRRSLG	77	84	3.83517	8	8	98000	7	3.91061	0
SEMA3F	Q13275	Semaphorin 3F	Plasma proteins, Predicted intracellular proteins, Predicted secreted proteins			RRSRRQDV	582	589	3.83172	8	2	4000000	7	3.91061	0
SEMA3F	Q13275	Semaphorin 3F	Plasma proteins, Predicted intracellular proteins, Predicted secreted proteins			YNSRWLND	248	255	3.82913	8	2	4000000	7	3.91061	0
SEMA3F	Q13275	Semaphorin 3F	Plasma proteins, Predicted intracellular proteins, Predicted secreted proteins			QAVRGRGS	160	167	3.82166	8	2	4000000	7	3.91061	0
PDGFB	P01127	Platelet derived growth factor subunit B	Cancer-related genes, Candidate cardiovascular disease genes, Disease related genes, Plasma proteins, Predicted intracellular proteins, Predicted secreted proteins, RAS pathway related proteins		Developmental protein, Growth factor, Mitogen	PVTRSPGG	188	195	3.79219	8	8	98000	7	3.91061	0
SEMA3F	Q13275	Semaphorin 3F	Plasma proteins, Predicted intracellular proteins, Predicted secreted proteins			RGSRATDG	165	172	3.57304	8	2	4000000	7	3.91061	0
SEMA3F	Q13275	Semaphorin 3F	Plasma proteins, Predicted intracellular proteins, Predicted secreted proteins			SKRRSRRQ	580	587	3.56571	8	2	4000000	7	3.91061	0
SPON1	Q9HCB6	Spondin 1	Plasma proteins, Predicted secreted proteins	Cell adhesion		LNVRAAPS	295	302	5.04172	8	3	27000000	4	3.82555	0
SPON1	Q9HCB6	Spondin 1	Plasma proteins, Predicted secreted proteins	Cell adhesion		RILRAQGT	46	53	4.53534	8	3	27000000	4	3.82555	0
SPON1	Q9HCB6	Spondin 1	Plasma proteins, Predicted secreted proteins	Cell adhesion		DRTRHLMS	308	315	4.14631	8	3	27000000	4	3.82555	0
SPON1	Q9HCB6	Spondin 1	Plasma proteins, Predicted secreted proteins	Cell adhesion		RIARKGEQ	407	414	3.48093	8	3	27000000	4	3.82555	0
THSD7A	Q9UPZ6	Thrombospondin type 1 domain containing 7A	Predicted membrane proteins, Predicted secreted proteins	Angiogenesis, Differentiation		FRQRSADP	1186	1193	5.33361	8	2	3000000	7	3.66922	0
THSD7A	Q9UPZ6	Thrombospondin type 1 domain containing 7A	Predicted membrane proteins, Predicted secreted proteins	Angiogenesis, Differentiation		GAGRAAAQ	43	50	5.29731	8	2	3000000	7	3.66922	0
THSD7A	Q9UPZ6	Thrombospondin type 1 domain containing 7A	Predicted membrane proteins, Predicted secreted proteins	Angiogenesis, Differentiation		LRKRRITN	540	547	3.78113	8	2	3000000	7	3.66922	0
THSD7A	Q9UPZ6	Thrombospondin type 1 domain containing 7A	Predicted membrane proteins, Predicted secreted proteins	Angiogenesis, Differentiation		QDKRRGNQ	444	451	3.71341	8	2	3000000	7	3.66922	0
THSD7A	Q9UPZ6	Thrombospondin type 1 domain containing 7A	Predicted membrane proteins, Predicted secreted proteins	Angiogenesis, Differentiation		VRTRTIRQ	387	394	3.64214	8	2	3000000	7	3.66922	0
THSD7A	Q9UPZ6	Thrombospondin type 1 domain containing 7A	Predicted membrane proteins, Predicted secreted proteins	Angiogenesis, Differentiation		SRHRVIIQ	798	805	3.57657	8	2	3000000	7	3.66922	0
THSD7A	Q9UPZ6	Thrombospondin type 1 domain containing 7A	Predicted membrane proteins, Predicted secreted proteins	Angiogenesis, Differentiation		FKLRKRRI	538	545	3.43674	8	2	3000000	7	3.66922	0
IGFBP6	P24592	Insulin like growth factor binding protein 6	Plasma proteins, Predicted secreted proteins		Growth factor binding	DVNRRDQQ	131	138	4.23661	8	5	320000000	2	3.66922	0
IGFBP6	P24592	Insulin like growth factor binding protein 6	Plasma proteins, Predicted secreted proteins		Growth factor binding	EVYRGAQT	177	184	4.08547	8	5	320000000	2	3.66922	0
IGFALS	P35858	Insulin like growth factor binding protein acid labile subunit	Disease related genes, Plasma proteins, Predicted intracellular proteins, Predicted membrane proteins, Predicted secreted proteins	Cell adhesion		AVPRFVQA	557	564	3.60624	8	3	44000000000	2	3.60485	0
IGFALS	P35858	Insulin like growth factor binding protein acid labile subunit	Disease related genes, Plasma proteins, Predicted intracellular proteins, Predicted membrane proteins, Predicted secreted proteins	Cell adhesion		NRIRQLAE	324	331	3.49395	8	3	44000000000	2	3.60485	0
VEGFD	O43915	Vascular endothelial growth factor D	Cancer-related genes, Plasma proteins, Predicted secreted proteins, RAS pathway related proteins	Angiogenesis, Differentiation	Developmental protein, Growth factor, Mitogen	SIIRRSIQ	201	208	4.96861	8	6	340000	5	3.46001	0
VEGFD	O43915	Vascular endothelial growth factor D	Cancer-related genes, Plasma proteins, Predicted secreted proteins, RAS pathway related proteins	Angiogenesis, Differentiation	Developmental protein, Growth factor, Mitogen	IIRRSIQI	202	209	4.7006	8	6	340000	5	3.46001	0
VEGFD	O43915	Vascular endothelial growth factor D	Cancer-related genes, Plasma proteins, Predicted secreted proteins, RAS pathway related proteins	Angiogenesis, Differentiation	Developmental protein, Growth factor, Mitogen	GPVKRSSQ	27	34	3.83084	8	6	340000	5	3.46001	0
VEGFD	O43915	Vascular endothelial growth factor D	Cancer-related genes, Plasma proteins, Predicted secreted proteins, RAS pathway related proteins	Angiogenesis, Differentiation	Developmental protein, Growth factor, Mitogen	MDSRSASH	77	84	3.82598	8	6	340000	5	3.46001	0
VEGFD	O43915	Vascular endothelial growth factor D	Cancer-related genes, Plasma proteins, Predicted secreted proteins, RAS pathway related proteins	Angiogenesis, Differentiation	Developmental protein, Growth factor, Mitogen	PVKRSSQS	28	35	3.77042	8	6	340000	5	3.46001	0
TIMP1	P01033	TIMP metallopeptidase inhibitor 1	Cancer-related genes, Candidate cardiovascular disease genes, Plasma proteins, Predicted intracellular proteins, Predicted secreted proteins		Growth factor, Metalloenzyme inhibitor, Metalloprotease inhibitor, Protease inhibitor	QSLRSQIA	200	207	3.98785	8	9	750000000	1	3.26459	0
HABP2	Q14520	Hyaluronan binding protein 2	Candidate cardiovascular disease genes, Disease related genes, Enzymes, Plasma proteins, Potential drug targets, Predicted intracellular proteins, Predicted secreted proteins		Hydrolase, Protease, Serine protease	HKRRSKFT	168	175	3.45461	8	8	3200000000	1	3.2485	0
LYZ	P61626	Lysozyme	Disease related genes, Enzymes, Plasma proteins, Potential drug targets, Predicted secreted proteins		Antimicrobial, Bacteriolytic enzyme, Glycosidase, Hydrolase	YNTRATNY	56	63	3.49786	8	8	2600000000	1	3.20712	0
CD5L	O43866	CD5 molecule like	Plasma proteins, Predicted secreted proteins	Apoptosis, Immunity, Inflammatory response		EGVRLADG	136	143	4.35669	8	3	6800000000	2	3.18183	0
CD5L	O43866	CD5 molecule like	Plasma proteins, Predicted secreted proteins	Apoptosis, Immunity, Inflammatory response		FDLRLVGG	242	249	4.00169	8	3	6800000000	2	3.18183	0
SERPINA5	P05154	Serpin family A member 5	Cancer-related genes, Candidate cardiovascular disease genes, Plasma proteins, Predicted secreted proteins	Fertilization, Lipid transport, Transport	Heparin-binding, Protease inhibitor, Serine protease inhibitor	DLLKNLDS	186	193	3.47967	8	8	2300000000	1	3.16574	0
ANXA2	P07355	Annexin A2	Cancer-related genes, Plasma proteins, Predicted intracellular proteins, Predicted secreted proteins, Transporters	Host-virus interaction	RNA-binding	GVKRKGTD	202	209	4.3886	8	6	16000000	2	3.15424	0
ANXA2	P07355	Annexin A2	Cancer-related genes, Plasma proteins, Predicted intracellular proteins, Predicted secreted proteins, Transporters	Host-virus interaction	RNA-binding	QDARDLYD	193	200	3.81325	8	6	16000000	2	3.15424	0
IL4R	P24394	Interleukin 4 receptor	Cancer-related genes, CD markers, FDA approved drug targets, Plasma proteins, Predicted intracellular proteins, Predicted membrane proteins, Predicted secreted proteins	Immunity	Receptor	QILRRNVL	552	559	4.29837	8	18	49000	4	3.14504	0
IL4R	P24394	Interleukin 4 receptor	Cancer-related genes, CD markers, FDA approved drug targets, Plasma proteins, Predicted intracellular proteins, Predicted membrane proteins, Predicted secreted proteins	Immunity	Receptor	LLARHLEE	518	525	4.1305	8	18	49000	4	3.14504	0
IL4R	P24394	Interleukin 4 receptor	Cancer-related genes, CD markers, FDA approved drug targets, Plasma proteins, Predicted intracellular proteins, Predicted membrane proteins, Predicted secreted proteins	Immunity	Receptor	PAYRSFSN	495	502	3.65096	8	18	49000	4	3.14504	0
IL4R	P24394	Interleukin 4 receptor	Cancer-related genes, CD markers, FDA approved drug targets, Plasma proteins, Predicted intracellular proteins, Predicted membrane proteins, Predicted secreted proteins	Immunity	Receptor	GNMKVLQE	24	31	3.6495	8	18	49000	4	3.14504	0
CPQ	Q9Y646	Carboxypeptidase Q	Enzymes, Plasma proteins, Predicted intracellular proteins, Predicted secreted proteins		Carboxypeptidase, Hydrolase, Metalloprotease, Protease	ELQRRASE	158	165	5.28303	8	3	51000000	3	3.14504	0
CPQ	Q9Y646	Carboxypeptidase Q	Enzymes, Plasma proteins, Predicted intracellular proteins, Predicted secreted proteins		Carboxypeptidase, Hydrolase, Metalloprotease, Protease	GISKRTFE	27	34	4.05226	8	3	51000000	3	3.14504	0
CPQ	Q9Y646	Carboxypeptidase Q	Enzymes, Plasma proteins, Predicted intracellular proteins, Predicted secreted proteins		Carboxypeptidase, Hydrolase, Metalloprotease, Protease	LQRRASEA	159	166	3.62151	8	3	51000000	3	3.14504	0
ERVMER34-1	Q9H9K5	Endogenous retrovirus group MER34 member 1, envelope	Predicted membrane proteins, Predicted secreted proteins			STIRALFP	370	377	4.21309	8	3	5000000	4	3.08987	0
ERVMER34-1	Q9H9K5	Endogenous retrovirus group MER34 member 1, envelope	Predicted membrane proteins, Predicted secreted proteins			DWFRSWGY	485	492	4.18332	8	3	5000000	4	3.08987	0
ERVMER34-1	Q9H9K5	Endogenous retrovirus group MER34 member 1, envelope	Predicted membrane proteins, Predicted secreted proteins			TNLRSFIH	338	345	4.16211	8	3	5000000	4	3.08987	0
ERVMER34-1	Q9H9K5	Endogenous retrovirus group MER34 member 1, envelope	Predicted membrane proteins, Predicted secreted proteins			AQVRLLEG	114	121	3.74723	8	3	5000000	4	3.08987	0
ANGPTL4	Q9BY76	Angiopoietin like 4	Plasma proteins, Predicted intracellular proteins, Predicted secreted proteins	Angiogenesis, Lipid metabolism		QYFRSIPQ	362	369	4.56782	8	4	1500000	4	2.98871	0
ANGPTL4	Q9BY76	Angiopoietin like 4	Plasma proteins, Predicted intracellular proteins, Predicted secreted proteins	Angiogenesis, Lipid metabolism		ARRKRLPE	160	167	3.74686	8	4	1500000	4	2.98871	0
ANGPTL4	Q9BY76	Angiopoietin like 4	Plasma proteins, Predicted intracellular proteins, Predicted secreted proteins	Angiogenesis, Lipid metabolism		ERTRSQLS	60	67	3.60594	8	4	1500000	4	2.98871	0
ANGPTL4	Q9BY76	Angiopoietin like 4	Plasma proteins, Predicted intracellular proteins, Predicted secreted proteins	Angiogenesis, Lipid metabolism		ALERRLSA	68	75	3.53217	8	4	1500000	4	2.98871	0
SERPINF2	P08697	Serpin family F member 2	Candidate cardiovascular disease genes, Disease related genes, Plasma proteins, Predicted secreted proteins	Acute phase	Protease inhibitor, Serine protease inhibitor	PDLRGISE	363	370	4.17524	8	5	110000000000	1	2.93813	0
COLEC11	Q9BWP8	Collectin subfamily member 11	Disease related genes, Plasma proteins, Predicted intracellular proteins, Predicted secreted proteins	Immunity, Innate immunity	Developmental protein	SQLRKAIG	116	123	4.351	8	3	30000000	3	2.89675	0
COLEC11	Q9BWP8	Collectin subfamily member 11	Disease related genes, Plasma proteins, Predicted intracellular proteins, Predicted secreted proteins	Immunity, Innate immunity	Developmental protein	GLARVFIG	197	204	4.10703	8	3	30000000	3	2.89675	0
COLEC11	Q9BWP8	Collectin subfamily member 11	Disease related genes, Plasma proteins, Predicted intracellular proteins, Predicted secreted proteins	Immunity, Innate immunity	Developmental protein	QLRKAIGE	117	124	3.72267	8	3	30000000	3	2.89675	0
BTD	P43251	Biotinidase	Disease related genes, Enzymes, Plasma proteins, Potential drug targets, Predicted intracellular proteins, Predicted secreted proteins		Hydrolase	QGGRRAKS	7	14	4.00798	8	3	2900000000	2	2.86916	0
BTD	P43251	Biotinidase	Disease related genes, Enzymes, Plasma proteins, Potential drug targets, Predicted intracellular proteins, Predicted secreted proteins		Hydrolase	GGRRAKSR	8	15	3.6715	8	3	2900000000	2	2.86916	0
SERPINA11	Q86U17	Serpin family A member 11	Plasma proteins, Predicted secreted proteins		Protease inhibitor, Serine protease inhibitor	EMHRFLYD	249	256	4.48444	8	2	460000000	3	2.85537	0
SERPINA11	Q86U17	Serpin family A member 11	Plasma proteins, Predicted secreted proteins		Protease inhibitor, Serine protease inhibitor	QTLRKWGQ	294	301	4.05627	8	2	460000000	3	2.85537	0
SERPINA11	Q86U17	Serpin family A member 11	Plasma proteins, Predicted secreted proteins		Protease inhibitor, Serine protease inhibitor	QGFRSLLH	117	124	4.00979	8	2	460000000	3	2.85537	0
FCGR3A	P08637	Fc fragment of IgG receptor IIIa	CD markers, Disease related genes, FDA approved drug targets, Plasma proteins, Predicted membrane proteins, Predicted secreted proteins		IgG-binding protein, Receptor	GKGRKYFH	145	152	3.62302	8	7	2500000000	1	2.83238	0
MASP1	P48740	Mannan binding lectin serine peptidase 1	Disease related genes, Enzymes, Plasma proteins, Potential drug targets, Predicted intracellular proteins, Predicted secreted proteins	Complement activation lectin pathway, Immunity, Innate immunity	Hydrolase, Protease, Serine protease	LSYRAAGN	292	299	4.64157	8	3	1800000000	2	2.7956	0
MASP1	P48740	Mannan binding lectin serine peptidase 1	Disease related genes, Enzymes, Plasma proteins, Potential drug targets, Predicted intracellular proteins, Predicted secreted proteins	Complement activation lectin pathway, Immunity, Innate immunity	Hydrolase, Protease, Serine protease	VLGRSLPT	424	431	4.19052	8	3	1800000000	2	2.7956	0
CFHR5	Q9BXR6	Complement factor H related 5	Disease related genes, Plasma proteins, Predicted secreted proteins			NLIRVGSD	178	185	3.7086	8	3	1700000000	2	2.7772	0
CFHR5	Q9BXR6	Complement factor H related 5	Disease related genes, Plasma proteins, Predicted secreted proteins			DIFRYRHS	361	368	3.57471	8	3	1700000000	2	2.7772	0
SERPINA10	Q9UK55	Serpin family A member 10	Plasma proteins, Predicted membrane proteins, Predicted secreted proteins	Blood coagulation, Hemostasis	Heparin-binding, Protease inhibitor, Serine protease inhibitor	MNFRNASQ	193	200	3.91326	8	6	5900000000	1	2.73582	0
XYLT2	Q9H1B5	Xylosyltransferase 2	Disease related genes, Enzymes, Potential drug targets, Predicted intracellular proteins, Predicted secreted proteins		Glycosyltransferase, Transferase	KVVRAVTS	94	101	4.4845	8	3	990000	5	2.71283	0
XYLT2	Q9H1B5	Xylosyltransferase 2	Disease related genes, Enzymes, Potential drug targets, Predicted intracellular proteins, Predicted secreted proteins		Glycosyltransferase, Transferase	SAGRRGST	67	74	3.79033	8	3	990000	5	2.71283	0
XYLT2	Q9H1B5	Xylosyltransferase 2	Disease related genes, Enzymes, Potential drug targets, Predicted intracellular proteins, Predicted secreted proteins		Glycosyltransferase, Transferase	RASRRVPP	104	111	3.56754	8	3	990000	5	2.71283	0
XYLT2	Q9H1B5	Xylosyltransferase 2	Disease related genes, Enzymes, Potential drug targets, Predicted intracellular proteins, Predicted secreted proteins		Glycosyltransferase, Transferase	STGRRHGR	73	80	3.53066	8	3	990000	5	2.71283	0
XYLT2	Q9H1B5	Xylosyltransferase 2	Disease related genes, Enzymes, Potential drug targets, Predicted intracellular proteins, Predicted secreted proteins		Glycosyltransferase, Transferase	FEPRGLPS	583	590	3.46751	8	3	990000	5	2.71283	0
ANGPTL6	Q8NI99	Angiopoietin like 6	Plasma proteins, Predicted secreted proteins	Angiogenesis, Differentiation	Developmental protein	GHYRSRYQ	436	443	4.97976	8	2	550000	8	2.70363	0
ANGPTL6	Q8NI99	Angiopoietin like 6	Plasma proteins, Predicted secreted proteins	Angiogenesis, Differentiation	Developmental protein	GQLRAQLQ	108	115	4.54812	8	2	550000	8	2.70363	0
ANGPTL6	Q8NI99	Angiopoietin like 6	Plasma proteins, Predicted secreted proteins	Angiogenesis, Differentiation	Developmental protein	DTSRMLDP	215	222	4.2256	8	2	550000	8	2.70363	0
ANGPTL6	Q8NI99	Angiopoietin like 6	Plasma proteins, Predicted secreted proteins	Angiogenesis, Differentiation	Developmental protein	ASTRATPE	48	55	3.96895	8	2	550000	8	2.70363	0
ANGPTL6	Q8NI99	Angiopoietin like 6	Plasma proteins, Predicted secreted proteins	Angiogenesis, Differentiation	Developmental protein	GEVRALRK	91	98	3.9013	8	2	550000	8	2.70363	0
ANGPTL6	Q8NI99	Angiopoietin like 6	Plasma proteins, Predicted secreted proteins	Angiogenesis, Differentiation	Developmental protein	AALRMRVG	63	70	3.67542	8	2	550000	8	2.70363	0
ANGPTL6	Q8NI99	Angiopoietin like 6	Plasma proteins, Predicted secreted proteins	Angiogenesis, Differentiation	Developmental protein	EAQRAAAR	149	156	3.64222	8	2	550000	8	2.70363	0
ANGPTL6	Q8NI99	Angiopoietin like 6	Plasma proteins, Predicted secreted proteins	Angiogenesis, Differentiation	Developmental protein	SWARAGAP	18	25	3.62151	8	2	550000	8	2.70363	0
APOH	P02749	Apolipoprotein H	Candidate cardiovascular disease genes, Plasma proteins, Predicted intracellular proteins, Predicted secreted proteins		Heparin-binding	GAVRYTTF	93	100	3.60689	8	5	44000000000	1	2.70363	0
CLU	P10909	Clusterin	Cancer-related genes, Candidate cardiovascular disease genes, Plasma proteins, Predicted intracellular proteins, Predicted secreted proteins	Apoptosis, Complement pathway, Immunity, Innate immunity	Chaperone	RIVRSLMP	224	231	4.98829	8	5	36000000000	1	2.62087	0
CFHR4	Q92496	Complement factor H related 4	Plasma proteins, Predicted intracellular proteins, Predicted secreted proteins			KSLRRLYF	37	44	4.94033	8	2	180000000	3	2.60708	0
CFHR4	Q92496	Complement factor H related 4	Plasma proteins, Predicted intracellular proteins, Predicted secreted proteins			ENSRAKSN	155	162	3.88781	8	2	180000000	3	2.60708	0
CFHR4	Q92496	Complement factor H related 4	Plasma proteins, Predicted intracellular proteins, Predicted secreted proteins			ENSRAKSN	402	409	3.88781	8	2	180000000	3	2.60708	0
OIT3	Q8WWZ8	Oncoprotein induced transcript 3	Plasma proteins, Predicted secreted proteins			GVGRVLRS	209	216	4.52209	8	2	150000000	3	2.56569	0
OIT3	Q8WWZ8	Oncoprotein induced transcript 3	Plasma proteins, Predicted secreted proteins			RMRRGAGG	516	523	3.93945	8	2	150000000	3	2.56569	0
OIT3	Q8WWZ8	Oncoprotein induced transcript 3	Plasma proteins, Predicted secreted proteins			RRMRRGAG	515	522	3.90721	8	2	150000000	3	2.56569	0
INHBC	P55103	Inhibin beta C subunit	Plasma proteins, Predicted secreted proteins		Growth factor, Hormone	QIHRRGID	232	239	5.31938	8	2	11000000	4	2.56569	0
INHBC	P55103	Inhibin beta C subunit	Plasma proteins, Predicted secreted proteins		Growth factor, Hormone	ATPRAGGQ	18	25	4.34204	8	2	11000000	4	2.56569	0
INHBC	P55103	Inhibin beta C subunit	Plasma proteins, Predicted secreted proteins		Growth factor, Hormone	SSDRTAGD	119	126	3.98087	8	2	11000000	4	2.56569	0
INHBC	P55103	Inhibin beta C subunit	Plasma proteins, Predicted secreted proteins		Growth factor, Hormone	PVSRAALR	66	73	3.83911	8	2	11000000	4	2.56569	0
APOL1	O14791	Apolipoprotein L1	Candidate cardiovascular disease genes, Disease related genes, Plasma proteins, Predicted membrane proteins, Predicted secreted proteins	Cholesterol metabolism, Lipid metabolism, Lipid transport, Steroid metabolism, Sterol metabolism, Transport		LVIKSLDK	243	250	3.5577	8	5	19000000000	1	2.52431	0
APOM	O95445	Apolipoprotein M	Plasma proteins, Predicted intracellular proteins, Predicted secreted proteins	Lipid transport, Transport		ATIRMKDG	86	93	3.78329	8	5	18000000000	1	2.51052	0
FSTL1	Q12841	Follistatin like 1	Plasma proteins, Predicted intracellular proteins, Predicted secreted proteins		Heparin-binding	ELRRRIIQ	120	127	4.78943	8	4	32000000	2	2.45994	0
FSTL1	Q12841	Follistatin like 1	Plasma proteins, Predicted intracellular proteins, Predicted secreted proteins		Heparin-binding	DELRRRII	119	126	4.07085	8	4	32000000	2	2.45994	0
COLEC10	Q9Y6Z7	Collectin subfamily member 10	Disease related genes, Plasma proteins, Predicted secreted proteins			SLLRRNQF	6	13	4.5486	8	3	5700000	3	2.40017	0
COLEC10	Q9Y6Z7	Collectin subfamily member 10	Disease related genes, Plasma proteins, Predicted secreted proteins			GFFRVFIG	203	210	4.22113	8	3	5700000	3	2.40017	0
COLEC10	Q9Y6Z7	Collectin subfamily member 10	Disease related genes, Plasma proteins, Predicted secreted proteins			GRYRKFVG	122	129	3.9627	8	3	5700000	3	2.40017	0
HPR	P00739	Haptoglobin-related protein	Enzymes, Plasma proteins, Predicted intracellular proteins, Predicted secreted proteins		Serine protease homolog	WINKAVGD	75	82	3.49863	8	4	77000000000	1	2.35648	0
CTSD	P07339	Cathepsin D	Cancer-related genes, Disease related genes, Enzymes, Plasma proteins, Potential drug targets, Predicted intracellular proteins, Predicted secreted proteins		Aspartyl protease, Hydrolase, Protease	SIRRTMSE	31	38	4.08116	8	6	540000000	1	2.25303	0
APOF	Q13790	Apolipoprotein F	Plasma proteins, Predicted secreted proteins	Cholesterol metabolism, Lipid metabolism, Lipid transport, Steroid metabolism, Sterol metabolism, Transport		EGLRAISD	276	283	5.04828	8	2	4000000000	2	2.22084	0
APOF	Q13790	Apolipoprotein F	Plasma proteins, Predicted secreted proteins	Cholesterol metabolism, Lipid metabolism, Lipid transport, Steroid metabolism, Sterol metabolism, Transport		RVGRSLPT	161	168	4.31513	8	2	4000000000	2	2.22084	0
SPINT1	O43278	Serine peptidase inhibitor, Kunitz type 1	Cancer-related genes, Plasma proteins, Predicted intracellular proteins, Predicted membrane proteins, Predicted secreted proteins		Protease inhibitor, Serine protease inhibitor	EVYRSYRQ	144	151	4.25379	8	2	3400000	4	2.17946	0
SPINT1	O43278	Serine peptidase inhibitor, Kunitz type 1	Cancer-related genes, Plasma proteins, Predicted intracellular proteins, Predicted membrane proteins, Predicted secreted proteins		Protease inhibitor, Serine protease inhibitor	GPLRGSSG	306	313	4.05375	8	2	3400000	4	2.17946	0
SPINT1	O43278	Serine peptidase inhibitor, Kunitz type 1	Cancer-related genes, Plasma proteins, Predicted intracellular proteins, Predicted membrane proteins, Predicted secreted proteins		Protease inhibitor, Serine protease inhibitor	GIPKAWAG	161	168	4.04478	8	2	3400000	4	2.17946	0
SPINT1	O43278	Serine peptidase inhibitor, Kunitz type 1	Cancer-related genes, Plasma proteins, Predicted intracellular proteins, Predicted membrane proteins, Predicted secreted proteins		Protease inhibitor, Serine protease inhibitor	FGLRREIP	450	457	3.72812	8	2	3400000	4	2.17946	0
LEP	P41159	Leptin	Cancer-related genes, Candidate cardiovascular disease genes, Disease related genes, Plasma proteins, Predicted secreted proteins			PIQKVQDD	23	30	3.46846	8	8	26000000	1	2.13118	0
SHBG	P04278	Sex hormone binding globulin	Cancer-related genes, Candidate cardiovascular disease genes, Plasma proteins, Predicted intracellular proteins, Predicted secreted proteins			ALNRSHEI	378	385	3.56896	8	4	15000000000	1	2.0806	0
ADA2	Q9NZK5	Adenosine deaminase 2	Disease related genes, Enzymes, Plasma proteins, Potential drug targets, Predicted intracellular proteins, Predicted secreted proteins		Heparin-binding, Hydrolase	FTPRGIMQ	138	145	4.05817	8	3	50000000	2	2.0783	0
ADA2	Q9NZK5	Adenosine deaminase 2	Disease related genes, Enzymes, Plasma proteins, Potential drug targets, Predicted intracellular proteins, Predicted secreted proteins		Heparin-binding, Hydrolase	EAMRTLIF	73	80	3.50974	8	3	50000000	2	2.0783	0
CCN3	P48745	Nephroblastoma overexpressed	Plasma proteins, Predicted secreted proteins, Transporters		Growth factor	PGVRAVLD	52	59	4.25476	8	5	2900000	2	2.06911	0
CCN3	P48745	Nephroblastoma overexpressed	Plasma proteins, Predicted secreted proteins, Transporters		Growth factor	VIYRSGEK	115	122	3.74699	8	5	2900000	2	2.06911	0
C8G	P07360	Complement C8 gamma chain	Plasma proteins, Predicted secreted proteins	Complement alternate pathway, Complement pathway, Cytolysis, Immunity, Innate immunity		STFRKLDG	87	94	4.63331	8	2	1500000000	2	2.05531	0
C8G	P07360	Complement C8 gamma chain	Plasma proteins, Predicted secreted proteins	Complement alternate pathway, Complement pathway, Cytolysis, Immunity, Innate immunity		VLGRFLLQ	108	115	3.45823	8	2	1500000000	2	2.05531	0
SAA2	P0DJI9	Serum amyloid A2	Disease related genes, Predicted secreted proteins	Acute phase		LTGRGAED	86	93	4.23986	8	4	11000000000	1	2.04612	0
SPARC	P09486	Secreted protein acidic and cysteine rich	Cancer-related genes, Disease related genes, Plasma proteins, Predicted intracellular proteins, Predicted secreted proteins			FPLRMRDW	163	170	4.01627	8	6	190000000	1	2.04382	0
RBP4	P02753	Retinol binding protein 4	Cancer-related genes, Disease related genes, Plasma proteins, Predicted intracellular proteins, Predicted secreted proteins	Sensory transduction, Transport, Vision		GRVRLLNN	77	84	4.11242	8	3	420000000000	1	2.04152	0
ADIPOQ	Q15848	Adiponectin, C1Q and collagen domain containing	Candidate cardiovascular disease genes, Disease related genes, Plasma proteins, Potential drug targets, Predicted secreted proteins, Transporters		Hormone	YVYRSAFS	109	116	5.01463	8	5	1000000000	1	2.01393	0
LBP	P18428	Lipopolysaccharide binding protein	Plasma proteins, Predicted secreted proteins, Transporters	Immunity, Innate immunity, Lipid transport, Transport	Antibiotic, Antimicrobial	ALARALPS	3	10	4.35742	8	5	910000000	1	2.00014	0
CTSB	P07858	Cathepsin B	Cancer-related genes, Candidate cardiovascular disease genes, Enzymes, Plasma proteins, Predicted secreted proteins		Hydrolase, Protease, Thiol protease	ANARSRPS	15	22	3.91727	8	6	130000000	1	1.97945	0
IGLL1	P15814	Immunoglobulin lambda like polypeptide 1	CD markers, Disease related genes, Plasma proteins, Predicted intracellular proteins, Predicted secreted proteins			SQSRALGP	45	52	4.63827	8	3	100000000000	1	1.94956	0
GRN	P28799	Granulin precursor	Disease related genes, Plasma proteins, Predicted intracellular proteins, Predicted secreted proteins		Cytokine	TLSRHLGG	52	59	4.24618	8	6	91000000	1	1.91507	0
FOLR3	P41439	Folate receptor 3	Predicted secreted proteins		Receptor	AQPRSARA	22	29	3.94595	8	2	9600000	3	1.90358	0
FOLR3	P41439	Folate receptor 3	Predicted secreted proteins		Receptor	RSARARTD	25	32	3.76777	8	2	9600000	3	1.90358	0
FOLR3	P41439	Folate receptor 3	Predicted secreted proteins		Receptor	APSRGIID	237	244	3.60081	8	2	9600000	3	1.90358	0
C1QB	P02746	Complement C1q B chain	Disease related genes, Plasma proteins, Predicted secreted proteins	Complement pathway, Immunity, Innate immunity		SATRTINV	125	132	3.46611	8	4	4700000000	1	1.89668	0
IL1RL1	Q01638	Interleukin 1 receptor like 1	Candidate cardiovascular disease genes, Plasma proteins, Predicted intracellular proteins, Predicted membrane proteins, Predicted secreted proteins		Receptor	KIPRKASS	540	547	3.97691	8	3	1700000	3	1.8484	0
IL1RL1	Q01638	Interleukin 1 receptor like 1	Candidate cardiovascular disease genes, Plasma proteins, Predicted intracellular proteins, Predicted membrane proteins, Predicted secreted proteins		Receptor	ANKRSLNS	518	525	3.94023	8	3	1700000	3	1.8484	0
IL1RL1	Q01638	Interleukin 1 receptor like 1	Candidate cardiovascular disease genes, Plasma proteins, Predicted intracellular proteins, Predicted membrane proteins, Predicted secreted proteins		Receptor	HGLRRHTV	309	316	3.91666	8	3	1700000	3	1.8484	0
PON3	Q15166	Paraoxonase 3	Candidate cardiovascular disease genes, Enzymes, Plasma proteins, Predicted secreted proteins		Hydrolase	EQQRSLVY	147	154	3.90089	8	5	350000000	1	1.8484	0
PDGFA	P04085	Platelet derived growth factor subunit A	Cancer-related genes, Candidate cardiovascular disease genes, Predicted intracellular proteins, Predicted secreted proteins, RAS pathway related proteins		Developmental protein, Growth factor, Mitogen	EIPRSQVD	104	111	4.98366	8	4	300000	4	1.79323	0
PDGFA	P04085	Platelet derived growth factor subunit A	Cancer-related genes, Candidate cardiovascular disease genes, Predicted intracellular proteins, Predicted secreted proteins, RAS pathway related proteins		Developmental protein, Growth factor, Mitogen	TSLRAHGV	61	68	3.72321	8	4	300000	4	1.79323	0
PDGFA	P04085	Platelet derived growth factor subunit A	Cancer-related genes, Candidate cardiovascular disease genes, Predicted intracellular proteins, Predicted secreted proteins, RAS pathway related proteins		Developmental protein, Growth factor, Mitogen	PIRRKRSI	81	88	3.60473	8	4	300000	4	1.79323	0
PDGFA	P04085	Platelet derived growth factor subunit A	Cancer-related genes, Candidate cardiovascular disease genes, Predicted intracellular proteins, Predicted secreted proteins, RAS pathway related proteins		Developmental protein, Growth factor, Mitogen	RRKRSIEE	83	90	3.50269	8	4	300000	4	1.79323	0
CD6	P30203	CD6 molecule	CD markers, Predicted membrane proteins, Predicted secreted proteins	Adaptive immunity, Cell adhesion, Immunity, Innate immunity		YHPRSNSE	556	563	4.1274	8	4	110000	5	1.72426	0
CD6	P30203	CD6 molecule	CD markers, Predicted membrane proteins, Predicted secreted proteins	Adaptive immunity, Cell adhesion, Immunity, Innate immunity		SDGRRARV	146	153	4.02039	8	4	110000	5	1.72426	0
ST6GAL1	P15907	ST6 beta-galactoside alpha-2,6-sialyltransferase 1	Enzymes, Predicted intracellular proteins, Predicted secreted proteins		Glycosyltransferase, Transferase	GSLRGLAK	79	86	3.96094	8	4	580000	3	1.72426	0
ST6GAL1	P15907	ST6 beta-galactoside alpha-2,6-sialyltransferase 1	Enzymes, Predicted intracellular proteins, Predicted secreted proteins		Glycosyltransferase, Transferase	QVLKSLGK	46	53	3.87501	8	4	580000	3	1.72426	0
CD6	P30203	CD6 molecule	CD markers, Predicted membrane proteins, Predicted secreted proteins	Adaptive immunity, Cell adhesion, Immunity, Innate immunity		SASRSLHN	361	368	3.76369	8	4	110000	5	1.72426	0
ST6GAL1	P15907	ST6 beta-galactoside alpha-2,6-sialyltransferase 1	Enzymes, Predicted intracellular proteins, Predicted secreted proteins		Glycosyltransferase, Transferase	GLAKAKPE	83	90	3.63929	8	4	580000	3	1.72426	0
CD6	P30203	CD6 molecule	CD markers, Predicted membrane proteins, Predicted secreted proteins	Adaptive immunity, Cell adhesion, Immunity, Innate immunity		DGRRARVT	147	154	3.61555	8	4	110000	5	1.72426	0
CD6	P30203	CD6 molecule	CD markers, Predicted membrane proteins, Predicted secreted proteins	Adaptive immunity, Cell adhesion, Immunity, Innate immunity		QRHRVTDE	506	513	3.42559	8	4	110000	5	1.72426	0
BMP10	O95393	Bone morphogenetic protein 10	Predicted secreted proteins	Cell adhesion	Cytokine, Developmental protein, Growth factor	NIIRSFKN	103	110	3.68324	8	5	120000	4	1.71046	0
BMP10	O95393	Bone morphogenetic protein 10	Predicted secreted proteins	Cell adhesion	Cytokine, Developmental protein, Growth factor	QRDRMIYD	152	159	3.65245	8	5	120000	4	1.71046	0
BMP10	O95393	Bone morphogenetic protein 10	Predicted secreted proteins	Cell adhesion	Cytokine, Developmental protein, Growth factor	LQMRSNII	300	307	3.65096	8	5	120000	4	1.71046	0
BMP10	O95393	Bone morphogenetic protein 10	Predicted secreted proteins	Cell adhesion	Cytokine, Developmental protein, Growth factor	RIRRNAKG	313	320	3.54654	8	5	120000	4	1.71046	0
LILRA2	Q8N149	Leukocyte immunoglobulin like receptor A2	CD markers, Plasma proteins, Predicted intracellular proteins, Predicted membrane proteins, Predicted secreted proteins	Immunity, Innate immunity	Receptor	SWVRRIQE	68	75	5.30451	8	2	130000000	2	1.69667	0
LILRA2	Q8N149	Leukocyte immunoglobulin like receptor A2	CD markers, Plasma proteins, Predicted intracellular proteins, Predicted membrane proteins, Predicted secreted proteins	Immunity, Innate immunity	Receptor	HSQRSLQD	472	479	4.80797	8	2	130000000	2	1.69667	0
IFNAR2	P48551	Interferon alpha and beta receptor subunit 2	Cancer-related genes, Disease related genes, FDA approved drug targets, Predicted intracellular proteins, Predicted membrane proteins, Predicted secreted proteins		Receptor	FIFRSLNL	8	15	4.87669	8	6	610000	2	1.67368	0
IFNAR2	P48551	Interferon alpha and beta receptor subunit 2	Cancer-related genes, Disease related genes, FDA approved drug targets, Predicted intracellular proteins, Predicted membrane proteins, Predicted secreted proteins		Receptor	AAPRTSGG	328	335	3.68301	8	6	610000	2	1.67368	0
ERAP1	Q9NZ08	Endoplasmic reticulum aminopeptidase 1	Enzymes, Plasma proteins, Predicted intracellular proteins, Predicted secreted proteins	Adaptive immunity, Immunity	Aminopeptidase, Hydrolase, Metalloprotease, Protease	ASPKRSDG	37	44	3.46327	8	6	27000000	1	1.67368	0
ERAP2	Q6P179	Endoplasmic reticulum aminopeptidase 2	Enzymes, Predicted intracellular proteins, Predicted secreted proteins	Adaptive immunity, Immunity	Aminopeptidase, Hydrolase, Metalloprotease, Protease	STYRTLGG	182	189	4.2746	8	3	7400000	2	1.63689	0
ERAP2	Q6P179	Endoplasmic reticulum aminopeptidase 2	Enzymes, Predicted intracellular proteins, Predicted secreted proteins	Adaptive immunity, Immunity	Aminopeptidase, Hydrolase, Metalloprotease, Protease	HILKSKTD	603	610	4.0934	8	3	7400000	2	1.63689	0
HGFAC	Q04756	HGF activator	Cancer-related genes, Enzymes, Plasma proteins, Predicted secreted proteins		Hydrolase, Protease, Serine protease	RPPRRLVA	646	653	3.83259	8	3	11000000000	1	1.63689	0
LCAT	P04180	Lecithin-cholesterol acyltransferase	Disease related genes, Enzymes, Plasma proteins, Potential drug targets, Predicted intracellular proteins, Predicted secreted proteins	Cholesterol metabolism, Lipid metabolism, Steroid metabolism, Sterol metabolism	Acyltransferase, Transferase	EYYRKLAG	179	186	3.84942	8	3	9500000000	1	1.6277	0
GHR	P10912	Growth hormone receptor	Disease related genes, FDA approved drug targets, Predicted membrane proteins, Predicted secreted proteins	Endocytosis	Receptor	EAPRNADI	176	183	4.1192	8	6	21000000	1	1.6254	0
MIF	P14174	Macrophage migration inhibitory factor	Cancer-related genes, Enzymes, Plasma proteins, Predicted intracellular proteins, Predicted secreted proteins	Immunity, Inflammatory response, Innate immunity	Cytokine, Isomerase	NVPRASVP	9	16	4.30959	8	6	14000000	1	1.54493	0
PGLYRP1	O75594	Peptidoglycan recognition protein 1	Plasma proteins, Predicted secreted proteins	Immunity, Innate immunity	Antibiotic, Antimicrobial	GALRSNYV	159	166	4.84072	8	5	47000000	1	1.54493	0
AFM	P43652	Afamin	Plasma proteins, Predicted secreted proteins	Protein transport, Transport		LQTRAIPV	202	209	4.16946	8	3	5000000000	1	1.53574	0
ANGPTL3	Q9Y5C1	Angiopoietin like 3	Disease related genes, Plasma proteins, Predicted secreted proteins	Angiogenesis, Cell adhesion, Lipid metabolism	Heparin-binding	NQLRRTSI	201	208	3.90982	8	2	45000000	2	1.53114	0
ANGPTL3	Q9Y5C1	Angiopoietin like 3	Disease related genes, Plasma proteins, Predicted secreted proteins	Angiogenesis, Cell adhesion, Lipid metabolism	Heparin-binding	FVHKTKGQ	60	67	3.50053	8	2	45000000	2	1.53114	0
NPPA	P01160	Natriuretic peptide A	Candidate cardiovascular disease genes, Disease related genes, Plasma proteins, Predicted intracellular proteins, Predicted secreted proteins		Hormone, Vasoactive	SKLRALLT	113	120	3.94313	8	18	190000	1	1.52884	0
NPTX2	P47972	Neuronal pentraxin 2	Predicted secreted proteins			GKARGAGA	100	107	4.72379	8	3	320000	4	1.50815	0
NPTX2	P47972	Neuronal pentraxin 2	Predicted secreted proteins			QLSRSLQT	126	133	4.19052	8	3	320000	4	1.50815	0
NPTX2	P47972	Neuronal pentraxin 2	Predicted secreted proteins			HQLRANVS	143	150	4.03909	8	3	320000	4	1.50815	0
FETUB	Q9UGM5	Fetuin B	Plasma proteins, Predicted intracellular proteins, Predicted secreted proteins	Fertilization	Metalloenzyme inhibitor, Metalloprotease inhibitor, Protease inhibitor	HVLRKKAW	94	101	4.02382	8	3	4500000000	1	1.50815	0
NPTX2	P47972	Neuronal pentraxin 2	Predicted secreted proteins			QLLRKVAE	172	179	3.9565	8	3	320000	4	1.50815	0
JCHAIN	P01591	Joining chain of multimeric IgA and IgM	Plasma proteins, Predicted secreted proteins			RIIRSSED	43	50	4.56451	8	3	4200000000	1	1.48976	0
HAMP	P81172	Hepcidin antimicrobial peptide	Disease related genes, Potential drug targets, Predicted secreted proteins, Transporters		Antibiotic, Antimicrobial, Fungicide, Hormone	FQRRRRRD	53	60	4.73381	8	3	3900000	2	1.47137	0
HAMP	P81172	Hepcidin antimicrobial peptide	Disease related genes, Potential drug targets, Predicted secreted proteins, Transporters		Antibiotic, Antimicrobial, Fungicide, Hormone	QRRRRRDT	54	61	4.31579	8	3	3900000	2	1.47137	0
GPLD1	P80108	Glycosylphosphatidylinositol specific phospholipase D1	Enzymes, Plasma proteins, Predicted secreted proteins		Hydrolase	DFHRNLTT	303	310	3.50379	8	3	3700000000	1	1.47137	0
PI16	Q6UXB8	Peptidase inhibitor 16	Plasma proteins, Predicted membrane proteins, Predicted secreted proteins		Protease inhibitor	PIPKSADK	314	321	3.64019	8	3	3600000000	1	1.46217	0
SCUBE3	Q8IX30	Signal peptide, CUB domain and EGF like domain containing 3	Predicted secreted proteins			GKGRRART	534	541	4.79018	8	2	110000	7	1.44838	0
SCUBE3	Q8IX30	Signal peptide, CUB domain and EGF like domain containing 3	Predicted secreted proteins			PSPRAAPA	450	457	4.21639	8	2	110000	7	1.44838	0
SCUBE3	Q8IX30	Signal peptide, CUB domain and EGF like domain containing 3	Predicted secreted proteins			SRARFLPE	431	438	3.98617	8	2	110000	7	1.44838	0
SCUBE3	Q8IX30	Signal peptide, CUB domain and EGF like domain containing 3	Predicted secreted proteins			VHARAAQY	16	23	3.95543	8	2	110000	7	1.44838	0
SCUBE3	Q8IX30	Signal peptide, CUB domain and EGF like domain containing 3	Predicted secreted proteins			GQHRAGTK	628	635	3.73583	8	2	110000	7	1.44838	0
SCUBE3	Q8IX30	Signal peptide, CUB domain and EGF like domain containing 3	Predicted secreted proteins			FLLRLAGL	596	603	3.68946	8	2	110000	7	1.44838	0
SCUBE3	Q8IX30	Signal peptide, CUB domain and EGF like domain containing 3	Predicted secreted proteins			QYSKAAQD	22	29	3.63537	8	2	110000	7	1.44838	0
PRTN3	P24158	Proteinase 3	Candidate cardiovascular disease genes, Disease related genes, Enzymes, Plasma proteins, Potential drug targets, Predicted intracellular proteins, Predicted secreted proteins	Collagen degradation	Hydrolase, Protease, Serine protease	FVPRRKAG	190	197	5.49605	8	4	120000	4	1.42539	0
PRTN3	P24158	Proteinase 3	Candidate cardiovascular disease genes, Disease related genes, Enzymes, Plasma proteins, Potential drug targets, Predicted intracellular proteins, Predicted secreted proteins	Collagen degradation	Hydrolase, Protease, Serine protease	STLRRVEA	245	252	4.40427	8	4	120000	4	1.42539	0
PRTN3	P24158	Proteinase 3	Candidate cardiovascular disease genes, Disease related genes, Enzymes, Plasma proteins, Potential drug targets, Predicted intracellular proteins, Predicted secreted proteins	Collagen degradation	Hydrolase, Protease, Serine protease	HNVRTQEP	88	95	3.66278	8	4	120000	4	1.42539	0
PRTN3	P24158	Proteinase 3	Candidate cardiovascular disease genes, Disease related genes, Enzymes, Plasma proteins, Potential drug targets, Predicted intracellular proteins, Predicted secreted proteins	Collagen degradation	Hydrolase, Protease, Serine protease	GWGRVGAH	156	163	3.62302	8	4	120000	4	1.42539	0
IGFBP1	P08833	Insulin like growth factor binding protein 1	Candidate cardiovascular disease genes, Plasma proteins, Predicted secreted proteins		Growth factor binding	ALTRGQGA	96	103	3.93383	8	5	22000000	1	1.40699	0
INHBA	P08476	Inhibin beta A subunit	Cancer-related genes, Candidate cardiovascular disease genes, Plasma proteins, Predicted secreted proteins		Growth factor, Hormone	DIGRRAEM	106	113	5.05523	8	3	290000	4	1.3978	0
VEGFC	P49767	Vascular endothelial growth factor C	Cancer-related genes, Disease related genes, Potential drug targets, Predicted secreted proteins, RAS pathway related proteins, Transporters	Angiogenesis, Differentiation	Developmental protein, Growth factor, Mitogen	IIRRSLPA	224	231	4.92912	8	7	50000	4	1.3978	0
VEGFC	P49767	Vascular endothelial growth factor C	Cancer-related genes, Disease related genes, Potential drug targets, Predicted secreted proteins, RAS pathway related proteins, Transporters	Angiogenesis, Differentiation	Developmental protein, Growth factor, Mitogen	EILKSIDN	117	124	4.3358	8	7	50000	4	1.3978	0
VEGFC	P49767	Vascular endothelial growth factor C	Cancer-related genes, Disease related genes, Potential drug targets, Predicted secreted proteins, RAS pathway related proteins, Transporters	Angiogenesis, Differentiation	Developmental protein, Growth factor, Mitogen	SIIRRSLP	223	230	4.18207	8	7	50000	4	1.3978	0
VEGFC	P49767	Vascular endothelial growth factor C	Cancer-related genes, Disease related genes, Potential drug targets, Predicted secreted proteins, RAS pathway related proteins, Transporters	Angiogenesis, Differentiation	Developmental protein, Growth factor, Mitogen	EQLRSVSS	58	65	4.06855	8	7	50000	4	1.3978	0
INHBA	P08476	Inhibin beta A subunit	Cancer-related genes, Candidate cardiovascular disease genes, Plasma proteins, Predicted secreted proteins		Growth factor, Hormone	PHRRRRRG	304	311	3.94576	8	3	290000	4	1.3978	0
INHBA	P08476	Inhibin beta A subunit	Cancer-related genes, Candidate cardiovascular disease genes, Plasma proteins, Predicted secreted proteins		Growth factor, Hormone	HRRRRRGL	305	312	3.6194	8	3	290000	4	1.3978	0
INHBA	P08476	Inhibin beta A subunit	Cancer-related genes, Candidate cardiovascular disease genes, Plasma proteins, Predicted secreted proteins		Growth factor, Hormone	RRRRRGLE	306	313	3.55278	8	3	290000	4	1.3978	0
SCG2	P13521	Secretogranin II	Plasma proteins, Predicted secreted proteins			HIAKRAME	608	615	4.51743	8	4	54000	6	1.37941	0
SCG2	P13521	Secretogranin II	Plasma proteins, Predicted secreted proteins			GAGRSRSN	469	476	4.35583	8	4	54000	6	1.37941	0
SCG2	P13521	Secretogranin II	Plasma proteins, Predicted secreted proteins			EISRNLQI	353	360	4.19631	8	4	54000	6	1.37941	0
SCG2	P13521	Secretogranin II	Plasma proteins, Predicted secreted proteins			TPGRAGTE	418	425	3.59866	8	4	54000	6	1.37941	0
SCG2	P13521	Secretogranin II	Plasma proteins, Predicted secreted proteins			GRSRSNQL	471	478	3.56336	8	4	54000	6	1.37941	0
SCG2	P13521	Secretogranin II	Plasma proteins, Predicted secreted proteins			NQVKRVPG	522	529	3.49684	8	4	54000	6	1.37941	0
AFP	P02771	Alpha fetoprotein	Cancer-related genes, Disease related genes, Plasma proteins, Predicted secreted proteins			NLNRFLGD	329	336	4.72537	8	4	930000	2	1.33343	0
AFP	P02771	Alpha fetoprotein	Cancer-related genes, Disease related genes, Plasma proteins, Predicted secreted proteins			FQTKAATV	202	209	3.65574	8	4	930000	2	1.33343	0
IL18BP	O95998	Interleukin 18 binding protein	Predicted secreted proteins			ASVRSTKD	42	49	3.54595	8	5	14000000	1	1.32423	0
TCN2	P20062	Transcobalamin 2	Disease related genes, Predicted intracellular proteins, Predicted secreted proteins	Cobalt transport, Ion transport, Transport		DEKRAIGH	137	144	3.50771	8	5	13000000	1	1.31044	0
IL16	Q14005	Interleukin 16	Cancer-related genes, Plasma proteins, Predicted intracellular proteins, Predicted secreted proteins	Chemotaxis, Host-virus interaction, Transcription, Transcription regulation	Cytokine	IVTRKLTP	1193	1200	4.64399	8	6	14000	18	1.28745	0
IL16	Q14005	Interleukin 16	Cancer-related genes, Plasma proteins, Predicted intracellular proteins, Predicted secreted proteins	Chemotaxis, Host-virus interaction, Transcription, Transcription regulation	Cytokine	VMIRSSSD	506	513	4.29709	8	6	14000	18	1.28745	0
PTX3	P26022	Pentraxin 3	Plasma proteins, Predicted secreted proteins			EAGRALAA	144	151	4.21309	8	6	310000	2	1.28745	0
IL16	Q14005	Interleukin 16	Cancer-related genes, Plasma proteins, Predicted intracellular proteins, Predicted secreted proteins	Chemotaxis, Host-virus interaction, Transcription, Transcription regulation	Cytokine	SDPRGLPD	804	811	4.15586	8	6	14000	18	1.28745	0
IL16	Q14005	Interleukin 16	Cancer-related genes, Plasma proteins, Predicted intracellular proteins, Predicted secreted proteins	Chemotaxis, Host-virus interaction, Transcription, Transcription regulation	Cytokine	LRNRASDP	799	806	4.14696	8	6	14000	18	1.28745	0
IL16	Q14005	Interleukin 16	Cancer-related genes, Plasma proteins, Predicted intracellular proteins, Predicted secreted proteins	Chemotaxis, Host-virus interaction, Transcription, Transcription regulation	Cytokine	SISRSLML	18	25	4.13665	8	6	14000	18	1.28745	0
PTX3	P26022	Pentraxin 3	Plasma proteins, Predicted secreted proteins			DAGRRLAR	126	133	4.1138	8	6	310000	2	1.28745	0
IL16	Q14005	Interleukin 16	Cancer-related genes, Plasma proteins, Predicted intracellular proteins, Predicted secreted proteins	Chemotaxis, Host-virus interaction, Transcription, Transcription regulation	Cytokine	GRLRCGDE	397	404	4.08306	8	6	14000	18	1.28745	0
IL16	Q14005	Interleukin 16	Cancer-related genes, Plasma proteins, Predicted intracellular proteins, Predicted secreted proteins	Chemotaxis, Host-virus interaction, Transcription, Transcription regulation	Cytokine	GWRRASPV	678	685	4.0651	8	6	14000	18	1.28745	0
IL16	Q14005	Interleukin 16	Cancer-related genes, Plasma proteins, Predicted intracellular proteins, Predicted secreted proteins	Chemotaxis, Host-virus interaction, Transcription, Transcription regulation	Cytokine	KVYKSADS	769	776	3.92884	8	6	14000	18	1.28745	0
IL16	Q14005	Interleukin 16	Cancer-related genes, Plasma proteins, Predicted intracellular proteins, Predicted secreted proteins	Chemotaxis, Host-virus interaction, Transcription, Transcription regulation	Cytokine	EGVKRLES	473	480	3.74875	8	6	14000	18	1.28745	0
IL16	Q14005	Interleukin 16	Cancer-related genes, Plasma proteins, Predicted intracellular proteins, Predicted secreted proteins	Chemotaxis, Host-virus interaction, Transcription, Transcription regulation	Cytokine	RPTRSLST	192	199	3.74668	8	6	14000	18	1.28745	0
IL16	Q14005	Interleukin 16	Cancer-related genes, Plasma proteins, Predicted intracellular proteins, Predicted secreted proteins	Chemotaxis, Host-virus interaction, Transcription, Transcription regulation	Cytokine	PPHRRAQK	498	505	3.74519	8	6	14000	18	1.28745	0
IL16	Q14005	Interleukin 16	Cancer-related genes, Plasma proteins, Predicted intracellular proteins, Predicted secreted proteins	Chemotaxis, Host-virus interaction, Transcription, Transcription regulation	Cytokine	LLGRGAAP	886	893	3.73807	8	6	14000	18	1.28745	0
IL16	Q14005	Interleukin 16	Cancer-related genes, Plasma proteins, Predicted intracellular proteins, Predicted secreted proteins	Chemotaxis, Host-virus interaction, Transcription, Transcription regulation	Cytokine	PGWRRASP	677	684	3.6517	8	6	14000	18	1.28745	0
IL16	Q14005	Interleukin 16	Cancer-related genes, Plasma proteins, Predicted intracellular proteins, Predicted secreted proteins	Chemotaxis, Host-virus interaction, Transcription, Transcription regulation	Cytokine	SHIRASSS	828	835	3.62151	8	6	14000	18	1.28745	0
IL16	Q14005	Interleukin 16	Cancer-related genes, Plasma proteins, Predicted intracellular proteins, Predicted secreted proteins	Chemotaxis, Host-virus interaction, Transcription, Transcription regulation	Cytokine	AKFRSISR	14	21	3.61759	8	6	14000	18	1.28745	0
IL16	Q14005	Interleukin 16	Cancer-related genes, Plasma proteins, Predicted intracellular proteins, Predicted secreted proteins	Chemotaxis, Host-virus interaction, Transcription, Transcription regulation	Cytokine	PSQRARSF	960	967	3.5408	8	6	14000	18	1.28745	0
IL16	Q14005	Interleukin 16	Cancer-related genes, Plasma proteins, Predicted intracellular proteins, Predicted secreted proteins	Chemotaxis, Host-virus interaction, Transcription, Transcription regulation	Cytokine	SNRKSLSQ	171	178	3.49636	8	6	14000	18	1.28745	0
IL16	Q14005	Interleukin 16	Cancer-related genes, Plasma proteins, Predicted intracellular proteins, Predicted secreted proteins	Chemotaxis, Host-virus interaction, Transcription, Transcription regulation	Cytokine	QRARSNST	133	140	3.45461	8	6	14000	18	1.28745	0
FAS	P25445	Fas cell surface death receptor	Cancer-related genes, Candidate cardiovascular disease genes, CD markers, Disease related genes, Predicted membrane proteins, Predicted secreted proteins	Apoptosis	Calmodulin-binding, Receptor	EGSRSNLG	168	175	3.49945	8	11	450000	1	1.26905	0
PPIA	P62937	Peptidylprolyl isomerase A	Enzymes, Plasma proteins, Predicted intracellular proteins, Predicted secreted proteins	Host-virus interaction	Isomerase, Rotamase	DFTRHNGT	66	73	3.78355	8	3	420000000	1	1.25986	0
GDF11	O95390	Growth differentiation factor 11	Predicted secreted proteins		Cytokine, Growth factor	GGGRRHIR	213	220	3.81035	8	2	270000	5	1.24146	0
GDF11	O95390	Growth differentiation factor 11	Predicted secreted proteins		Cytokine, Growth factor	GGRRHIRI	214	221	3.60549	8	2	270000	5	1.24146	0
GDF11	O95390	Growth differentiation factor 11	Predicted secreted proteins		Cytokine, Growth factor	IRIRSLKI	219	226	3.58825	8	2	270000	5	1.24146	0
GDF11	O95390	Growth differentiation factor 11	Predicted secreted proteins		Cytokine, Growth factor	KRSRRNLG	294	301	3.53177	8	2	270000	5	1.24146	0
GDF11	O95390	Growth differentiation factor 11	Predicted secreted proteins		Cytokine, Growth factor	ANPRGSAG	362	369	3.52414	8	2	270000	5	1.24146	0
LEPR	P48357	Leptin receptor	Cancer-related genes, Candidate cardiovascular disease genes, CD markers, Disease related genes, FDA approved drug targets, Plasma proteins, Predicted membrane proteins, Predicted secreted proteins		Receptor	TDIRVLQD	1111	1118	3.98312	8	5	8300000	1	1.24146	0
NAMPT	P43490	Nicotinamide phosphoribosyltransferase	Cancer-related genes, Enzymes, Plasma proteins, Predicted intracellular proteins, Predicted secreted proteins	Biological rhythms, Pyridine nucleotide biosynthesis	Cytokine, Glycosyltransferase, Transferase	IVSRSTQA	299	306	3.8446	8	5	410000	2	1.24146	0
NAMPT	P43490	Nicotinamide phosphoribosyltransferase	Cancer-related genes, Enzymes, Plasma proteins, Predicted intracellular proteins, Predicted secreted proteins	Biological rhythms, Pyridine nucleotide biosynthesis	Cytokine, Glycosyltransferase, Transferase	EDLRHLIV	293	300	3.66605	8	5	410000	2	1.24146	0
SPON2	Q9BUD6	Spondin 2	Plasma proteins, Predicted intracellular proteins, Predicted secreted proteins	Cell adhesion, Immunity, Innate immunity		EVQRRHSL	141	148	3.65596	8	3	1600000	2	1.21388	0
SPON2	Q9BUD6	Spondin 2	Plasma proteins, Predicted intracellular proteins, Predicted secreted proteins	Cell adhesion, Immunity, Innate immunity		QSPRAFIP	246	253	3.5408	8	3	1600000	2	1.21388	0
IGFBP7	Q16270	Insulin like growth factor binding protein 7	Disease related genes, Plasma proteins, Predicted secreted proteins	Cell adhesion	Growth factor binding	IQTRGGPE	218	225	3.84075	8	3	240000000	1	1.19548	0
CFHR2	P36980	Complement factor H related 2	Plasma proteins, Predicted secreted proteins			LYSRTGDI	229	236	3.44361	8	2	5700000000	1	1.1656	0
AMH	P03971	Anti-Mullerian hormone	Disease related genes, Predicted secreted proteins	Differentiation, Gonadal differentiation	Growth factor	AELRSLPG	388	395	4.47598	8	3	56000	6	1.1587	0
AMH	P03971	Anti-Mullerian hormone	Disease related genes, Predicted secreted proteins	Differentiation, Gonadal differentiation	Growth factor	RAQRSAGA	448	455	4.33258	8	3	56000	6	1.1587	0
AMH	P03971	Anti-Mullerian hormone	Disease related genes, Predicted secreted proteins	Differentiation, Gonadal differentiation	Growth factor	ALARRVAA	374	381	4.13101	8	3	56000	6	1.1587	0
AMH	P03971	Anti-Mullerian hormone	Disease related genes, Predicted secreted proteins	Differentiation, Gonadal differentiation	Growth factor	LARRVAAE	375	382	4.07017	8	3	56000	6	1.1587	0
AMH	P03971	Anti-Mullerian hormone	Disease related genes, Predicted secreted proteins	Differentiation, Gonadal differentiation	Growth factor	RLVRALRV	296	303	3.77471	8	3	56000	6	1.1587	0
AMH	P03971	Anti-Mullerian hormone	Disease related genes, Predicted secreted proteins	Differentiation, Gonadal differentiation	Growth factor	GPGRAQRS	445	452	3.61924	8	3	56000	6	1.1587	0
KLKB1	P03952	Kallikrein B1	Disease related genes, Enzymes, FDA approved drug targets, Plasma proteins, Predicted intracellular proteins, Predicted secreted proteins	Blood coagulation, Fibrinolysis, Hemostasis, Inflammatory response	Hydrolase, Protease, Serine protease	SPTRIAYG	356	363	3.51523	8	2	4900000000	1	1.14491	0
LGALS3	P17931	Galectin 3	Cancer-related genes, Plasma proteins, Predicted intracellular proteins, Predicted secreted proteins	Differentiation, Immunity, Innate immunity, mRNA processing, mRNA splicing	IgE-binding protein	VVPRMLIT	126	133	4.00147	8	6	2300000	1	1.12651	0
ANGPTL2	Q9UKU9	Angiopoietin like 2	Predicted intracellular proteins, Predicted secreted proteins			GHYRSRYQ	456	463	4.97976	8	2	770000	3	1.11732	0
ANGPTL2	Q9UKU9	Angiopoietin like 2	Predicted intracellular proteins, Predicted secreted proteins			NRYKRAGE	42	49	4.25604	8	2	770000	3	1.11732	0
ANGPTL2	Q9UKU9	Angiopoietin like 2	Predicted intracellular proteins, Predicted secreted proteins			EIIRKRDN	144	151	4.13019	8	2	770000	3	1.11732	0
ELANE	P08246	Elastase, neutrophil expressed	Cancer-related genes, Disease related genes, Enzymes, FDA approved drug targets, Plasma proteins, Predicted secreted proteins		Hydrolase, Protease, Serine protease	AQGRRLGN	140	147	5.00345	8	4	59000	4	1.10352	0
ELANE	P08246	Elastase, neutrophil expressed	Cancer-related genes, Disease related genes, Enzymes, FDA approved drug targets, Plasma proteins, Predicted secreted proteins		Hydrolase, Protease, Serine protease	GGRRARPH	32	39	4.32637	8	4	59000	4	1.10352	0
ELANE	P08246	Elastase, neutrophil expressed	Cancer-related genes, Disease related genes, Enzymes, FDA approved drug targets, Plasma proteins, Predicted secreted proteins		Hydrolase, Protease, Serine protease	GRNRGIAS	160	167	3.98609	8	4	59000	4	1.10352	0
[truncated: 112 more rows]

## Sheet: FIX_substrates
Gene name	Uniprot	Protein name	Protein class	Biological process	Molecular function	Peptide	start AA	end AA	Motif score	Score Jpred	Protein frequency of co-citation	Protein concentration in blood (pg/L)	Number of potential cleavage sites	Ranking score	True positive
[truncated: 840 more rows]

[truncated: 4 more sheets: FX_substrates, FXI_substrates, PC_substrates, PLG_substrates]
