# Supplementary material for: Mapping specificity, cleavage entropy, allosteric changes and substrates of blood proteases in a high-throughput screen
Source: Nat Commun. 2021 Mar 16;12:1693. doi: 10.1038/s41467-021-21754-8 (PMC7966775; doi:10.1038/s41467-021-21754-8)
Supplement: Supplementary file 12 — Supplementary Data 9 [file 41467_2021_21754_MOESM12_ESM.xlsx]

## Sheet: Table legend
Table legend
Cleavages identified with reductive di-methylation strategy in C3 cleavage assay with Thrombin. High-confident cleavages (filter = yes) were defined by identification (PEP < 0.01) in all 3 treated samples but not in negative controls.
Matching of high confident cleavges from in vitro cleavage assay with clevages predicted with HTPS (Supplementary Data 8).

## Sheet: table_identified_cleavages
Position	Sequence	200908_QE1_mvizovisek_073 [CTRL_1]	200908_QE1_mvizovisek_074 [THB_1]	200908_QE1_mvizovisek_083 [CTRL_2]	200908_QE1_mvizovisek_084 [THB_2]	200908_QE1_mvizovisek_093 [CTRL_3]	200908_QE1_mvizovisek_094 [THB_3]	filter
161	TVMVNIENPEGIPVK	0	1	0	1	0	1	yes
258	FLYGKKVEGTAFVIFGIQDGEQR	0	4	0	2	0	4	yes
315	AEDLVGKSLYVSATVILHSGSDMVQAER	0	3	0	4	0	5	yes
362	YFKPGMPFDLMVFVTNPDGSPAYR	0	1	0	2	0	2	yes
439	TMQALPYSTVGNSNNYLHLSVLR	0	2	0	1	0	1	yes
505	QVREPGQDLVVLPLSITTDFIPSFR	0	2	0	3	0	3	yes
530	LVAYYTLIGASGQR	0	1	0	1	0	1	yes
566	SGQSEDRQPVPGQQMTLK	0	1	0	1	0	6	yes
566	SGQSEDRQPVPGQQMTLKIEGDHGAR	0	1	0	1	0	1	yes
712	FISLGEACKKVFLDCCNYITELR	0	4	0	2	0	2	yes
740	ASHLGLAR	0	3	0	2	0	2	yes
881	HQQTVTIPPK	0	1	0	1	0	1	yes
891	SSLSVPYVIVPLK	0	3	0	2	0	2	yes
904	TGLQEVEVKAAVYHHFISDGVR	0	1	0	2	0	3	yes
913	AAVYHHFISDGVR	0	3	0	2	0	4	yes
913	AAVYHHFISDGVRK	0	1	0	2	0	1	yes
1171	AGDFLEANYMNLQR	0	4	0	2	0	4	yes
1320	SEETKENEGFTVTAEGK	0	6	0	5	0	7	yes
1337	GQGTLSVVTMYHAK	0	3	0	1	0	2	yes
290	IPIEDGSGEVVLSR	0	1	0	0	0	0	no
304	KVLLDGVQNPR	0	1	0	1	0	0	no
315	AEDLVGK	0	0	0	1	0	0	no
343	SGIPIVTSPYQIHFTK	0	0	0	0	0	1	no
408	LSINTHPSQKPLSITVR	0	1	0	0	0	0	no
462	TELRPGETLNVNFLLR	0	0	0	1	0	2	no
508	EPGQDLVVLPLSITTDFIPSFR	0	0	0	0	0	1	no
880	RHQQTVTIPPK	0	0	0	0	0	1	no
891	SSLSVPYVIVPLKTGLQEVEVK	0	0	0	0	0	1	no
904	TGLQEVEVK	0	1	0	0	0	1	no
927	SLKVVPEGIR	0	0	0	1	0	0	no
945	TLDPERLGR	0	1	0	0	0	0	no
951	LGREGVQKEDIPPADLSDQVPDTESETR	0	1	0	0	0	1	no
1320	SEETKENEGFTVTAEGKGQGTLSVVTMYHAK	0	1	0	0	0	3	no
1512	CAEENCFIQK	0	1	0	0	0	1	no
1532	LDKACEPGVDYVYKTR	0	1	0	0	0	1	no
1548	LVKVQLSNDFDEYIMAIEQTIK	0	1	0	0	0	0	no
1551	VQLSNDFDEYIMAIEQTIK	0	0	0	1	0	1	no

## Sheet: table_match_cleavages
Position	Sequence	200908_QE1_mvizovisek_073 [CTRL_1]	200908_QE1_mvizovisek_074 [THB_1]	200908_QE1_mvizovisek_083 [CTRL_2]	200908_QE1_mvizovisek_084 [THB_2]	200908_QE1_mvizovisek_093 [CTRL_3]	200908_QE1_mvizovisek_094 [THB_3]	HTPS_Motif_Score	Jpred_score	Identified by HTPS	filter
161	TVMVNIENPEGIPVK	0	1	0	1	0	1	4.45012	8	yes	yes
258	FLYGKKVEGTAFVIFGIQDGEQR	0	4	0	2	0	4	4.10091	6	no	yes
315	AEDLVGKSLYVSATVILHSGSDMVQAER	0	3	0	4	0	5	2.92266	8	no	yes
362	YFKPGMPFDLMVFVTNPDGSPAYR	0	1	0	2	0	2	3.43336	8	yes	yes
439	TMQALPYSTVGNSNNYLHLSVLR	0	2	0	1	0	1	3.75356	8	yes	yes
505	QVREPGQDLVVLPLSITTDFIPSFR	0	2	0	3	0	3	2.35189	8	no	yes
530	LVAYYTLIGASGQR	0	1	0	1	0	1	1.99482	3	no	yes
566	SGQSEDRQPVPGQQMTLK	0	1	0	1	0	6	3.95196	8	yes	yes
566	SGQSEDRQPVPGQQMTLKIEGDHGAR	0	1	0	1	0	1	3.95196	8	yes	yes
712	FISLGEACKKVFLDCCNYITELR	0	4	0	2	0	2	2.15206	8	no	yes
740	ASHLGLAR	0	3	0	2	0	2	3.80259	8	yes	yes
881	HQQTVTIPPK	0	1	0	1	0	1	1.45981	8	no	yes
891	SSLSVPYVIVPLK	0	3	0	2	0	2	2.38698	7	no	yes
904	TGLQEVEVKAAVYHHFISDGVR	0	1	0	2	0	3	2.14833	8	no	yes
913	AAVYHHFISDGVR	0	3	0	2	0	4	2.86264	6	no	yes
913	AAVYHHFISDGVRK	0	1	0	2	0	1	2.86264	6	no	yes
1171	AGDFLEANYMNLQR	0	4	0	2	0	4	3.04863	6	no	yes
1320	SEETKENEGFTVTAEGK	0	6	0	5	0	7	2.42678	8	no	yes
1337	GQGTLSVVTMYHAK	0	3	0	1	0	2	2.40751	5	no	yes
