# Supplementary material for: Mapping specificity, cleavage entropy, allosteric changes and substrates of blood proteases in a high-throughput screen
Source: Nat Commun. 2021 Mar 16;12:1693. doi: 10.1038/s41467-021-21754-8 (PMC7966775; doi:10.1038/s41467-021-21754-8)
Supplement: Supplementary file 14 — Source Data [file 41467_2021_21754_MOESM14_ESM.xlsx]

## Sheet: Figure 1A
MEROPS ID	Peptidase	Total substrates
M10.005	matrix metallopeptidase-3	2464
C01.036	cathepsin K	2207
A01.010	cathepsin E	1596
C14.005	caspase-6	1307
M24.001	methionyl aminopeptidase 1 (Escherichia-type)	978
A01.009	cathepsin D	897
S01.010	granzyme B (Homo sapiens-type)	1873
S01.136	granzyme B, rodent-type	487
C14.003	caspase-3	652
C14.004	caspase-7	500
C02.002	calpain-2	452
S26.010	signalase (animal) 21 kDa component	363
C02.001	calpain-1	422
M10.004	matrix metallopeptidase-9	370
S01.139	granzyme M	1363
S26.001	signal peptidase I	342
C14.006	caspase-2	290
S01.278	HtrA2 peptidase	233
M10.009	matrix metallopeptidase-12	218
M10.008	matrix metallopeptidase-7	196
M09.005	collagenase ColT (Clostridium tetani)	281
S01.135	granzyme A	441
S01.131	elastase-2	483
M10.003	matrix metallopeptidase-2	3417
S08.116	lactocepin-3	158
M09.003	bacterial collagenase H	246
M24.002	methionyl aminopeptidase 2	135
M24.028	mitochondrial methionyl aminopeptidase	131
M10.014	membrane-type matrix metallopeptidase-1	132
S08.071	furin	208
S08.109	KPC2-type peptidase	115
M10.002	matrix metallopeptidase-8	114
S08.073	PCSK2 peptidase	205
M09.002	collagenase G/A (Clostridium histolyticum)	167
M10.013	matrix metallopeptidase-13	147
S01.233	plasmin	126
S01.251	kallikrein-related peptidase 4	123
S08.019	lactocepin I	102
C14.001	caspase-1	182
S08.072	PCSK1 peptidase	97
M16.003	mitochondrial processing peptidase beta-subunit	81
M16.002	insulysin	101
C01.032	cathepsin L	2938
M13.001	neprilysin	123
XT01.002	26 S proteasome peptidase complex (eukaryote)	72
S01.217	thrombin	191
M10.001	matrix metallopeptidase-1	75
C14.009	caspase-8	68
S01.017	kallikrein-related peptidase 5	75
S01.133	cathepsin G	464
S01.151	trypsin 1	21933
M12.221	ADAMTS4 peptidase	59
C01.060	cathepsin B	632
XT01.001	20 S constitutive proteasome peptidase complex (eukaryote)	380
S01.162	kallikrein-related peptidase 3	83
S26.008	thylakoidal processing peptidase	52
S01.029	kallikrein-related peptidase 14	74
C13.004	legumain, animal-type	2262
S01.140	chymase (Homo sapiens-type)	106
M12.217	ADAM17 peptidase	60
C01.024	endopeptidase-B (Hordeum-type)	70
S01.216	coagulation factor Xa	63
M24.026	aminopeptidase P3	60
M12.005	procollagen C-peptidase	41
M12.225	ADAMTS5 peptidase	38
C01.034	cathepsin S	3119
S01.161	kallikrein-related peptidase 2	66
M10.024	membrane-type matrix metallopeptidase-6	50
S26.016	SpsB signal peptidase	49
M10.019	matrix metallopeptidase-20	43
S01.236	kallikrein-related peptidase 6	82
C01.040	cathepsin H	48
M12.210	ADAM10 peptidase	40
S9G.114	CP790 peptidase (Lactobacillus helveticus CP790)	32
S01.134	myeloblastin	52
C01.070	dipeptidyl-peptidase I	33
M10.057	mirabilysin	32
C01.073	peptidase 1 (mite)	29
C25.002	gingipain K	47
C01.013	cathepsin X	46
S80.001	prohead peptidase gp175 (Pseudomonas aeruginosa phage phiKZ)	25
S08.076	PCSK5 peptidase	129
M14.017	carboxypeptidase A4	68
M12.138	jararhagin	40
A01.001	pepsin A	417
M03.001	thimet oligopeptidase	124
S53.003	tripeptidyl-peptidase I	45
M10.016	membrane-type matrix metallopeptidase-3	20
S01.020	kallikrein-related peptidase 12	20
C60.001	sortase A (Staphylococcus-type)	16
S09.001	prolyl oligopeptidase	59
S01.306	kallikrein-related peptidase 13	21
S01.137	granzyme C	19
S01.269	glutamyl endopeptidase I	4326
S01.001	chymotrypsin A (cattle-type)	1057
M10.017	membrane-type matrix metallopeptidase-4	27
S01.174	mesotrypsin	22
S16.001	Lon-A peptidase	21
C02.004	calpain-3	19
C13.005	glycosylphosphatidylinositol:protein transamidase	19
M10.006	matrix metallopeptidase-10 (Homo sapiens-type)	19
M16.004	chloroplast (stromal) processing peptidase	19
S08.070	kexin	189
M13.002	endothelin-converting enzyme 1	34
S09.003	dipeptidyl-peptidase IV (eukaryote)	27
M12.016	vertebrate tolloid-like 1 protein	17
A26.001	omptin	54
M04.014	bacillolysin	41
S08.063	site-1 peptidase	30
A01.004	BACE1 g.p. (Homo sapiens)	24
M14.005	carboxypeptidase E	24
A22.001	presenilin 1	16
A24.001	type 4 prepilin peptidase 1	16
A02.001	HIV-1 retropepsin	1045
M12.004	meprin beta subunit	931
S01.212	plasma kallikrein	40
M13.011	MEP peptidase (nematode)	57
A01.067	candidapepsin SAP9	17
M13.003	endothelin-converting enzyme 2	17
A01.085	candidapepsin SAP10	16
S32.001	equine arteritis virus serine peptidase	15
S77.001	prohead peptidase gp21 (bacteriophage T4)	15
M10.015	membrane-type matrix metallopeptidase-2	14
S01.302	matriptase	112
A02.063	walleye dermal sarcoma virus retropepsin	25
M03.006	mitochondrial intermediate peptidase	16
S08.014	ALE1 peptidase	16
C14.002	CED-3 peptidase	14
C39.001	bacteriocin-processing peptidase	13
M12.222	ADAMTS1 peptidase	13
M12.002	meprin alpha subunit	776
S08.077	PCSK7 peptidase	116
C48.002	SENP1 peptidase	32
S07.001	flavivirin	21
C14.018	caspase-14	17
M10.029	matrix metallopeptidase-26	17
M34.002	Zmp1 peptidase (Clostridium difficile-type)	13
C50.001	separase (yeast-type)	12
C01.033	cathepsin L1 (Fasciola sp.)	196
S08.075	PCSK6 peptidase	105
S01.153	elastase-1	51
A02.007	feline immunodeficiency virus retropepsin	28
S01.143	tryptase alpha	23
A01.006	chymosin	20
S09.069	omega peptidase (Drosophila melanogaster)	18
A28.004	skin SASPase	15
C14.010	caspase-9	14
C13.009	butelase 1	12
A02.005	bovine immunodeficiency virus retropepsin	11
C30.003	human coronavirus 229E main peptidase	11
C30.002	avian infectious bronchitis coronavirus 3C-like peptidase	7
M04.005	pseudolysin	70
S01.244	kallikrein-related peptidase 8	25
M12.208	ADAM8 peptidase	23
M06.001	immune inhibitor A peptidase (Bacillus sp.)	22
C13.001	legumain (plant beta form)	15
S01.218	protein C (activated)	15
M02.006	angiotensin-converting enzyme-2	14
S01.033	factor VII-activating peptidase	14
A09.001	spumapepsin	11
S01.034	transmembrane peptidase, serine 4	10
C01.009	cathepsin V	1654
M16.009	eupitrilysin	60
A02.002	HIV-2 retropepsin	30
C10.001	streptopain	27
M14.023	CPG70 carboxypeptidase (Porphyromonas gingivalis)	27
M04.007	coccolysin	23
S01.231	urokinase-type plasminogen activator	19
C14.026	paracaspase	17
S01.300	kallikrein-related peptidase 7	17
M12.214	ADAM19 peptidase	13
C37.001	calicivirin	11
C14.011	caspase-10	10
S01.149	mast cell peptidase 4 (mouse numbering)	10
C03.009	cardiovirus picornain 3C	9
M14.018	carboxypeptidase A6	42
S01.160	kallikrein 1	31
S01.257	kallikrein-related peptidase 11	16
M14.004	carboxypeptidase N	15
C03.001	poliovirus-type picornain 3C	14
A02.012	retropepsin (human T-cell leukemia virus)	12
S01.215	coagulation factor VIIa	9
S01.258	trypsin-2 type A	9
U9G.007	dibasic processing endopeptidase (unsequenced)	9
C113.001	IgdE peptidase (Streptococcus suis)	8
M13.012	Nep2 peptidase (insect)	8
S50.001	infectious pancreatic necrosis birnavirus Vp4 peptidase	8
M04.001	thermolysin	1739
S01.280	lysyl endopeptidase (bacteria)	809
T01.012	proteasome subunit beta5c	218
S01.224	hepsin	110
C01.001	papain	87
A01.020	phytepsin	62
C30.001	coronavirus picornain 3C-like peptidase-1	44
S50.004	blotched snakehead birnavirus Vp4 peptidase	38
S01.152	chymotrypsin B	26
S01.146	granzyme K	20
M12.209	ADAM9 peptidase	18
M30.001	hyicolysin	15
A01.022	plasmepsin-1	13
C19.016	ubiquitin-specific peptidase 7	12
C14.007	caspase-4	11
M13.004	oligopeptidase O1	10
C03.005	hepatitis A virus-type picornain 3C	8
C24.002	feline calicivirus 3C-like peptidase	8
M10.021	matrix metallopeptidase-19	8
S01.229	mannan-binding lectin-associated serine peptidase 2	8
C03.012	tomato ringspot nepovirus picornain 3C	7
C04.008	bean yellow mosaic virus-type NIa peptidase	7
C04.014	potato virus A NIa peptidase	7
C14.015	caspase (insect 1)	7
M13.090	Kell blood-group peptidase	7
A01.003	gastricsin	50
A02.008	murine leukemia virus-type retropepsin	20
A02.013	bovine leukemia virus retropepsin	17
C25.003	gingipain RgpB	16
C04.004	tobacco etch virus NIa peptidase	14
S01.071	kallikrein 1-related peptidase b9 (Mus musculus)	14
S09.005	dipeptidyl aminopeptidase A	14
S21.002	cytomegalovirus assemblin	13
S01.213	coagulation factor XIa	12
S01.294	HAT-like 3 peptidase	11
C03.014	human enterovirus 71 3C peptidase	9
C60.006	sortase A (Streptococcus-type)	9
M04.025	protealysin	9
S01.127	cationic trypsin (Homo sapiens-type)	8
S01.198	mannan-binding lectin-associated serine peptidase 1	8
C14.A06	csp-1 g.p. (Caenorhabditis elegans)	7
M12.007	choriolysin H	7
S60.001	lactoferrin	7
A03.002	bacilliform virus peptidase	6
C03.003	cowpea mosaic comovirus-type picornain 3C	6
C03.007	human rhinovirus 2-type picornain 3C	6
C03.016	tomato marchitez virus 3C peptidase	6
C09.001	sindbis virus-type nsP2 peptidase	6
M12.018	mammalian-type tolloid-like 2 protein	6
M24.017	methionyl aminopeptidase 1 (eukaryote)	6
M27.004	botulinum neurotoxin X	6
M87.001	chloride channel accessory protein 1	6
M87.002	chloride channel accessory protein 4	6
S01.275	DegS peptidase	6
S69.001	Tellina virus 1 VP4 peptidase	6
A22.003	impas 1 peptidase	5
S26.015	Streptococcus-type signal peptidase	5
S01.072	matriptase-3	112
M01.018	endoplasmic reticulum aminopeptidase 1	76
G01.002	aspergilloglutamic peptidase	68
A01.030	yapsin-1	45
M10.066	karilysin	38
A01.041	BACE2 g.p. (Homo sapiens)	33
C01.005	stem bromelain	26
C05.001	adenain	26
C48.007	SENP2 peptidase	20
M14.009	carboxypeptidase B2	19
C54.003	autophagin-1	15
S9G.118	Nysius proteinase	11
C24.003	sapovirus 3C-like peptidase	10
C13.002	legumain (plant alpha form)	9
C14.012	caspase-11	9
S01.232	t-plasminogen activator	9
A02.011	human endogenous retrovirus K retropepsin	8
C01.149	TgCPL peptidase (Toxoplasma-type)	7
M13.005	oligopeptidase O3	7
S01.211	coagulation factor XIIa	7
C54.002	autophagin-2	6
S01.253	halystase	6
S08.097	peptidase C1	6
A02.022	Ty3 transposon peptidase	5
A22.004	signal peptide peptidase-like protein 2B	5
A22.007	signal peptide peptidase-like protein 2A	5
C03.025	tomato black ring virus-type picornain	5
C49.001	Strawberry mottle virus 3C-like peptidase	5
M12.020	ADAM28 peptidase (mouse-type)	5
M87.003	chloride channel accessory protein 2	5
S01.277	HtrA1 peptidase (Homo sapiens-type)	5
S39.001	sobemovirus peptidase	5
S50.002	avian infectious bursal disease birnavirus Vp4 peptidase	5
C01.010	vignain	80
C01.075	cruzipain	65
C01.101	cathepsin B-like peptidase, nematode	47
S08.001	subtilisin Carlsberg	43
S01.005	mast cell peptidase 4 (Rattus)	40
S01.157	chymotrypsin C	36
M10.063	PrtA peptidase (Photorhabdus-type)	29
M01.024	ERAP2 aminopeptidase	23
S08.012	PfSUB1 peptidase	23
C10.004	interpain A	22
M10.007	matrix metallopeptidase-11	21
S01.156	enteropeptidase	21
S01.193	complement component activated C1s	19
A02.009	Mason-Pfizer leukemia virus retropepsin	18
M14.028	cytosolic carboxypeptidase 1	17
M01.014	aminopeptidase B	16
A01.023	plasmepsin-2	15
C04.003	tobacco vein mottling virus-type NIa peptidase	13
C03.020	enterovirus picornain 2A	12
M01.011	cystinyl aminopeptidase	11
C19.013	ubiquitin-specific peptidase 2	9
S01.446	pseutarin C	9
S41.001	C-terminal processing peptidase-1	9
C64.004	trabid peptidase	8
A01.035	yapsin-3	7
A02.016	intracisternal A-particle retropepsin	7
C67.001	CylD peptidase	7
M16.005	nardilysin	7
S01.141	mast cell peptidase 1 (Rattus-type)	7
S01.192	complement component activated C1r	7
S01.199	complement factor I	7
C19.011	ubiquitin-specific peptidase 8	6
M12.190	ammodytase	6
M48.001	Ste24 peptidase	6
C14.013	caspase-12	5
C60.002	sortase B	5
M02.001	angiotensin-converting enzyme peptidase unit 1	5
M10.020	fragilysin	5
S09.021	glutamyl endopeptidase C	5
A01.070	pepsin A4	4
A36.001	sporulation factor SpoIIGA	4
C03.015	Plautia stali intestine virus picornain C3	4
C19.037	ubiquitin-specific peptidase 33	4
C32.001	equine arteritis virus-type cysteine peptidase	4
M12.219	ADAMDEC1 peptidase	4
M13.010	oligopeptidase O2	4
M43.004	pappalysin-1	4
M67.002	Csn5 peptidase	4
S08.059	NisP (Lactococcus lactis)-type lantibiotic leader peptidase	4
S29.001	hepacivirin	4
S75.001	White bream virus serine peptidase	4
S9G.054	profilaggrin endopeptidase 1	4
T02.004	taspase-1	4
C120.001	mavirus processing peptidase	0
C30.004	porcine transmissible gastroenteritis virus-type main peptidase	0
S09.010	oligopeptidase B	42
T01.010	proteasome subunit beta1c	42
T01.011	proteasome subunit beta2c	28
C25.001	gingipain RgpA	26
M72.001	peptidyl-Asp metallopeptidase	21
C01.084	bleomycin hydrolase (animal)	19
A24.017	PibD peptidase	18
M04.003	vibriolysin	17
S08.034	subtilisin BPN’	17
M13.008	neprilysin-2	16
A01.018	saccharopepsin	14
C65.001	otubain-1	14
S09.004	acylaminoacyl-peptidase	14
S9G.012	tryase	14
A02.010	mouse mammary tumor virus retropepsin	13
C19.010	ubiquitin-specific peptidase 4	12
S01.011	testisin	12
S01.214	coagulation factor IXa	12
C14.019	caspase DRONC (Drosophila melanogaster)	11
M14.006	carboxypeptidase M	11
A01.071	pepsin A5 (Homo sapiens)	10
M16.011	falcilysin	10
S09.018	dipeptidyl-peptidase 8	10
S32.002	porcine reproductive and respiratory syndrome virus nsp4 peptidase	9
C48.003	SENP3 peptidase	8
S01.132	mannan-binding lectin-associated serine peptidase-3	8
A01.046	napsin A	7
C28.001	foot-and-mouth disease virus L-peptidase	7
M11.001	gametolysin	7
M14.010	carboxypeptidase A3	7
C19.017	ubiquitin-specific peptidase 9X	6
M12.224	ADAM28 peptidase (Homo sapiens-type)	6
C33.001	equine arteritis virus Nsp2-type cysteine peptidase	5
S21.001	assemblin	5
S26.002	mitochondrial inner membrane peptidase 1	5
A31.001	HybD peptidase	4
C46.002	Sonic hedgehog protein	4
C53.001	pestivirus Npro peptidase	4
C57.001	vaccinia virus I7L processing peptidase	4
M12.301	procollagen I N-peptidase	4
M9G.028	magaininase	4
S06.006	Hap serine peptidase	4
A11.003	Ty1 transposon peptidase	3
C03.004	grapevine fanleaf-type nepovirus picornain 3C	3
C14.016	caspase (insect 2)	3
C16.009	severe acute respiratory syndrome coronavirus papain-like peptidase	3
C16.010	human coronavirus 229E papain-like peptidase 2	3
C19.012	ubiquitin-specific peptidase 13	3
C50.002	separase (Homo sapiens-type)	3
C58.001	YopT peptidase	3
M06.002	PrtV peptidase	3
M12.191	antarease	3
M24.036	methionyl aminopeptidase 1 (Staphylococcus-type)	3
M50.001	site 2 peptidase	3
M50.004	RseP peptidase	3
S01.019	corin	3
S01.144	cercarial elastase (Schistosoma sp.)	3
S08.013	subtilisin-like peptidase 2 (Plasmodium-type)	3
S08.027	cell envelope peptidase A (Streptococcus-type)	3
S08.030	IspA peptidase	3
S08.039	PCSK9 peptidase	3
S41.011	chlamydial protease-like activity factor	3
S45.001	penicillin G acylase precursor	3
S54.009	PARL peptidase	3
S55.001	SpoIVB peptidase	3
T03.001	gamma-glutamyltransferase 1 (bacterial-type)	3
U9G.033	substance P endopeptidase (of CSF)	3
S01.047	human airway trypsin-like peptidase	95
M12.140	bothropasin	62
M12.144	atrolysin C	60
C01.130	CSCP3 peptidase (Clonorchis-type)	56
C01.062	cathepsin B-like peptidase (platyhelminth)	54
S01.150	mast cell peptidase 5 (mouse numbering)	44
M01.001	aminopeptidase N	42
S01.494	Htra2 peptidase (Mycobacterium-type)	39
M04.017	griselysin	36
C01.100	cruzipain 2	26
C30.005	SARS coronavirus picornain 3C-like peptidase	26
M01.002	lysyl aminopeptidase (bacteria)	22
M79.002	RCE1 peptidase (Homo sapiens-type)	22
M9G.034	metallopeptidase ShpII (Staphylococcus hyicus)	21
S01.172	kallikrein 1-related peptidase c2 (Rattus norvegicus)	21
S08.052	cerevisin	21
M08.001	leishmanolysin	20
M12.145	atrolysin E	19
A02.015	Rous sarcoma virus retropepsin	18
A26.003	plasminogen activator Pla	16
S01.273	DegP peptidase	15
M01.003	aminopeptidase A	14
S01.262	streptogrisin B	14
S01.407	kallikrein 1-related peptidase c9 (Rattus sp.)	14
C48.004	SENP6 peptidase	13
C48.008	SENP5 peptidase	13
C03.021	rhinovirus picornain 2A	12
C14.044	metacaspase TbMCA2	11
C01.115	fascipain B	10
C04.001	nuclear-inclusion-a peptidase (plum pox virus)	10
C19.022	ubiquitin-specific peptidase 15	10
S01.405	kallikrein 1 (Rattus sp.)	10
S10.002	serine carboxypeptidase A	10
S53.007	aorsin	10
A01.037	canditropsin	9
A11.001	Copia transposon peptidase	9
C14.050	orthocaspase MaOC1 (Microcystis aeruginosa)	9
S01.194	complement component C2a	9
S10.007	kex carboxypeptidase	9
A01.059	plasmepsin-4	8
C01.088	oligopeptidase E	8
C48.011	SENP8 peptidase	8
M43.007	ulilysin (Methanosarcina acetivorans)	8
S01.086	30kP peptidase A (Bombyx-type)	8
S01.147	granzyme H	8
S01.196	complement factor Bb	8
C11.003	PmC11 peptidase (Parabacteroides merdae)	7
M14.003	carboxypeptidase B	7
S01.039	kallikrein 1-related peptidase b22 (Mus musculus)	7
S01.353	KN-BJ peptidase 1 (Bothrops jararaca)	7
A02.020	porcine endogenous retrovirus peptidase	6
C63.001	African swine fever virus processing peptidase	6
S01.101	trypsin (Streptomyces griseus-type)	6
S06.001	IgA1-specific serine peptidase (Neisseria-type)	6
S08.048	furin-1 (arthropod-type)	6
S09.007	fibroblast activation protein alpha subunit	6
C14.038	caspase-15	5
C64.001	Cezanne peptidase	5
S01.165	kallikrein 1-related peptidase c10 (Rattus norvegicus)	5
S08.149	CDF peptidase	5
S08.150	phytaspase	5
C14.008	caspase-5	4
C16.001	murine hepatitis coronavirus papain-like peptidase 1	4
C19.057	ubiquitin-specific peptidase 44	4
C54.001	ATG4 peptidase	4
C85.001	OTUD5 peptidase (Homo sapiens)	4
C98.001	USPL1 peptidase	4
M04.011	lambda toxin	4
M48.003	farnesylated-protein converting enzyme 1	4
M54.001	archaelysin	4
M79.001	RCE1 peptidase (Saccharomyces cerevisiae-type)	4
S01.167	kallikrein 1 (Mus musculus)	4
S01.180	platelet-aggregating venom peptidase	4
S01.219	coagulation factor C (Limulus, Tachypleus), activated	4
S01.221	clotting enzyme (Tachypleus-type)	4
S01.425	trocarin D	4
S01.430	gabonase (Bitis gabonica)	4
S01.524	kangshuanmei peptidase	4
S06.002	EspP peptidase (Escherichia coli)	4
S08.036	subtilisin E	4
S21.004	herpesvirus 6-type assemblin	4
A01.036	axp peptidase (Yarrowia lipolytica)	3
A01.051	pepsin F	3
C02.014	calpain A	3
C03.013	human rhinovirus 14-type 3C peptidase	3
C14.036	metacaspase mcII-Pa (Picea abies)-like peptidase	3
C16.002	human coronavirus 229E papain-like peptidase 1	3
C19.018	ubiquitin-specific peptidase 10	3
C19.060	ubiquitin-specific peptidase 30	3
C19.067	ubiquitin-specific peptidase 34	3
C21.001	tymovirus peptidase	3
C54.004	autophagin-3	3
S01.164	kallikrein 1-related peptidase b1	3
S01.240	ovochymase-2	3
S01.413	prophenoloxidase-activating peptidase (Pacifastacus leniusculus)	3
S06.007	IgA1-specific serine peptidase type 1 (Haemophilus sp.)	3
S09.077	prolyl oligopeptidase B (Galerina marginata)	3
S80.002	SPN3US prohead peptidase ((Salmonella) myovirus)	3
S9G.107	seaprose (Aspergillus melleus)	3
U9G.029	prolyl endopeptidase (Spinacia)	3
A24.018	EppA peptidase	2
A26.004	protein E (Salmonella sp.)	2
C01.125	Cwp84 peptidase	2
C02.007	calpain-8	2
C03.024	rice tungro spherical virus-type peptidase	2
C06.001	potato virus Y-type helper component peptidase	2
C105.001	papain-like peptidase 1 alpha (simian hemorrhagic fever virus)	2
C106.001	archaeosortase A (Haloferax volcanii )	2
C107.001	alphamesonivirus 3C-like peptidase	2
C11.004	fragipain (Bacteroides fragilis)	2
C118.001	EspL g.p. (Escherichia coli)	2
C19.019	ubiquitin-specific peptidase 1	2
C28.002	equine rhinovirus L-peptidase	2
C45.001	acyl-coenzyme A:6-aminopenicillanic acid acyl-transferase precursor	2
C54.005	autophagin-4	2
C54.007	ATG4.2 peptidase (Leishmania-type)	2
C54.010	autophagin-2 (Trypanosoma cruzi)	2
C60.004	sortase C (Bacillus-type)	2
C62.001	gill-associated virus 3C-like peptidase	2
C65.002	otubain-2	2
C66.001	IdeS peptidase	2
G03.001	strawberry mottle virus glutamic peptidase	2
M04.016	PA peptidase (Aeromonas-type)	2
M10.018	matrix metallopeptidase-18	2
M10.051	serralysin	2
M12.021	ADAMTS9 peptidase	2
M12.022	brevilysin H6	2
M12.211	Kuzbanian peptidase (non-mammalian)	2
M41.003	m-AAA peptidase	2
M56.001	BlaR1 peptidase	2
M72.002	CpaA g.p. (Acinetobacter baumannii)	2
M85.001	NleC peptidase (Escherichia coli)	2
S01.228	hepatocyte growth factor activator	2
S01.237	neurotrypsin	2
S01.252	prosemin	2
S01.364	HtrA-like peptidase (Listeria-type)	2
S01.467	hemolymph proteinase 21	2
S01.501	DEG15 peptidase	2
S03.001	togavirin	2
S08.020	C5a peptidase	2
S08.025	allergen 13 (Penicillium sp.)	2
S08.047	KPC1-type peptidase	2
S08.065	MutP (Streptococcus mutans)-type lantibiotic leader peptidase	2
S08.087	EciP lantibiotic leader peptidase (Staphylococcus epidermidis)	2
S08.127	TagC peptidase (Dictyostelium discoideum)	2
S26.003	signal peptidase SipS	2
S30.001	potyvirus P1 peptidase	2
S41.013	CtpA peptidase (Borrelia-type)	2
S50.003	Drosophila X virus Vp4 peptidase	2
S54.007	Pcp1 peptidase (yeast)	2
S65.001	picornain-like serine peptidase (Breda-1 torovirus)	2
S68.001	PIDD auto-processing protein unit 1	2
S9G.058	beta-secretase Matsumoto	2
XS26.001	signal peptidase complex (animal)	2
C16.005	avian infectious bronchitis coronavirus papain-like peptidase	0
C99.001	iflavirus processing peptidase	0
S9G.025	snake venom coagulation factor X activator, serine-type (Bungarus fasciatus, Cerastes vipera, Ophiophagus hannah)	0
M35.004	peptidyl-Lys metallopeptidase	2105
A01.016	aspergillopepsin I	157
C01.046	falcipain-2	152
S08.074	PCSK4 peptidase	103
S54.004	AarA peptidase	58
S08.054	endopeptidase K	47
G01.001	scytalidoglutamic peptidase	37
A01.014	candidapepsin SAP1	26
A01.002	pepsin B	25
S01.243	lumbrokinase	25
M41.001	FtsH peptidase	24
M9G.026	dactylysin	23
A01.060	candidapepsin SAP2	22
A01.061	candidapepsin SAP3	21
C01.064	RD21 peptidase	20
S01.155	pancreatic elastase II	19
S08.151	SlSBT3 g.p. (Solanum lycopersicum)	19
A05.001	thermopsin	18
M24.009	aminopeptidase P1	18
M01.005	alanyl aminopeptidase (bacterial-type)	17
M16.017	plinsulysin	17
S08.024	dentilisin	17
C39.007	lacticin 481 processing peptidase (Lactococcus lactis)	16
S09.019	dipeptidyl-peptidase 9	15
M24.005	aminopeptidase P2	13
M23.002	staphylolysin	12
A26.002	OmpP peptidase	11
C01.050	histolysain	11
C01.072	rhodesain	11
M02.002	peptidyl-dipeptidase Acer	11
M73.001	camelysin	11
S01.281	arginyl peptidase	11
S01.357	polyserase-IA unit 1	11
S28.001	lysosomal Pro-Xaa carboxypeptidase	11
A01.007	renin	10
C03.011	Coxsackievirus-type picornain 3C	10
A01.013	mucorpepsin	9
C11.001	clostripain	9
S08.017	bacillopeptidase F	9
U9G.060	nuclear-scaffold peptidase activity	9
M17.004	PepB aminopeptidase	8
S01.121	hypodermin C	8
S08.090	tripeptidyl-peptidase II	8
A01.075	plasmepsin-5 (Plasmodium sp.)	7
A01.076	Sapp2p peptidase (Candida parapsilosis)	7
C01.018	cathepsin F	7
C14.033	metacaspase-4 (Arabidopsis-type)	7
M23.003	Mername-AA291 peptidase	7
S01.173	kallikrein 13 (Mus musculus)	7
S49.005	archaean signal peptide peptidase 1	7
A24.016	FlaK peptidase	6
S01.159	prostasin	6
S01.223	acrosin	6
S54.016	GlpG peptidase (Escherichia-type)	6
A08.001	signal peptidase II	5
C14.034	metacaspase-9 (Arabidopsis-type)	5
C85.008	OTU2 peptidase (Saccharomyces cerevisiae-type)	5
S01.186	snake venom plasminogen activator	5
S33.002	tripeptidyl-peptidase A	5
S33.023	Hip1 peptidase (Mycobacterium tuberculosis)	5
U9G.071	transthyretin	5
C01.157	vivapain-4 (Plasmodium vivax)	4
C14.040	caspase Dredd	4
C19.079	ubiquitin-specific peptidase 6 (Saccharomyces-type)	4
C76.001	viral tegument protein deubiquitinylating peptidase	4
C85.007	YOD1 peptidase	4
M02.005	peptidyl-dipeptidase A (Theromyzon-type)	4
M12.151	ecarin	4
M12.244	ADAM33 peptidase	4
M27.001	tentoxilysin	4
S01.220	coagulation factor B (Limulus, Tachypleus), activated	4
S01.222	coagulation factor G, activated	4
S01.432	rhombeobin (Lachesis muta rhombeata )	4
S08.079	PrcA peptidase	4
S21.003	Epstein-Barr virus-type assemblin	4
S24.001	repressor LexA	4
U9G.055	D-aspartyl endopeptidase	4
A01.008	renin-2	3
C48.023	XopD peptidase	3
C64.003	A20 peptidase	3
C70.001	AvrRpt2 peptidase	3
C78.001	UfSP1 peptidase	3
C85.006	OTU1 peptidase (Saccharomyces cerevisiae-type)	3
M17.003	PepA aminopeptidase	3
S01.031	peptidase 9 (Dermatophagoides-type)	3
S01.081	kallikrein-related peptidase 15	3
S01.191	complement factor D	3
S01.234	peptidase 3 (Dermatophagoides-type)	3
S01.346	okinaxobin I	3
S37.001	PS-10 peptidase	3
S9G.117	coagulant peptidase (Trimeresurus flavoviridis)	3
A01.093	CAD3 peptidase (Musca domestica)	2
C03.008	foot-and-mouth disease virus picornain 3C	2
C16.006	mouse hepatitis coronavirus papain-like peptidase 2	2
C19.025	ubiquitin-specific peptidase 20	2
C19.030	ubiquitin-specific peptidase 18	2
C19.053	ubiquitin-specific peptidase 37	2
C19.078	USP17-like peptidase	2
C46.001	hedgehog protein	2
C46.003	Indian hedgehog protein	2
C46.004	Desert hedgehog protein	2
C48.001	Ulp1 peptidase	2
C48.034	PfSENP1 (Plasmodium falciparum)	2
C58.002	AvrPphB peptidase	2
C64.006	VCIP135 deubiquitinating peptidase	2
C78.002	UfSP2 peptidase	2
C85.003	OTUD3 peptidase (Homo sapiens)	2
C95.001	lysosomal 66.3 kDa protein (Mus musculus-type)	2
M10.023	membrane-type matrix metallopeptidase-5	2
M67.001	RPN11 peptidase	2
S01.035	brachyurin-T	2
S01.095	vascular chymase (Rattus norvegicus)	2
S01.444	hemolymph proteinase 14	2
S08.A21	At5g59120 (Arabidopsis thaliana)	2
S41.002	C-terminal processing peptidase-2	2
U9G.008	leulysin	2
A01.015	barrierpepsin	1
A01.073	nucellin	1
A02.024	rabbit endogenous retrovirus endopeptidase	1
A03.001	cauliflower mosaic virus-type peptidase	1
A26.005	IcsP peptidase (Shigella flexneri)	1
A31.003	HycI peptidase	1
A31.005	hupW peptidase	1
A31.006	FrxA peptidase	1
C01.167	Cwp13 (Clostridium difficile)	1
C01.169	SERA6 (Plasmodium sp.)	1
C07.001	chestnut blight fungus virus p29 peptidase	1
C101.001	OTULIN peptidase	1
C102.001	GtgE peptidase	1
C108.001	Prp peptidase (Staphylococcus aureus)	1
C108.002	bacteriophage Cp-1 orf13 protein	1
C115.001	MINDY-1 protein	1
C19.014	ubiquitin-specific peptidase 11	1
C19.023	ubiquitin-specific peptidase 17	1
C19.046	ubiquitin-specific peptidase 26 (Homo sapiens-type)	1
C19.047	ubiquitin-specific peptidase 24	1
C19.054	ubiquitin-specific peptidase 28	1
C19.094	UBP6 peptidase (Arabidopsis-type)	1
C23.001	carlavirus peptidase	1
C27.001	rubella virus peptidase	1
C32.002	papain-like peptidase 1 beta (simian hemorrhagic fever virus)	1
C32.003	papain-like peptidase 1 gamma (simian hemorrhagic fever virus)	1
C37.003	murine norovirus NS6 peptidase	1
C39.003	streptococcin processing peptidase	1
C39.004	mersacidin lantibiotic processing peptidase	1
C39.005	colicin V processing peptidase	1
C42.001	beet yellows virus-type papain-like peptidase	1
C42.003	L1 peptidase (Citrus tristeza virus)	1
C42.004	L2 peptidase (grapevine leafroll-associated virus 2)	1
C44.001	amidophosphoribosyltransferase precursor	1
C46.005	Tiggy-winkle protein	1
C48.A03	At5g60190 (Arabidopsis thaliana)	1
C50.003	separase (Drosophila-type)	1
C54.008	atg-4.1 peptidase (Caenorhabditis elegans-type)	1
C54.009	atg-4.2 peptidase (Caenorhabditis elegans-type)	1
C56.002	DJ-1 putative peptidase	1
C58.004	NopT g.p. (Rhizobium sp. NGR234)	1
C58.005	RipT g.p. (Ralstonia solanacearum GMI1000)	1
C58.007	ORF4 g.p. (Pseudomonas syringae)	1
C59.001	penicillin V acylase precursor	1
C60.003	sortase C2	1
C60.007	sortase C1 (Streptococcus sp.)	1
C64.002	Cezanne-2 peptidase	1
C74.001	pestivirus NS2 peptidase	1
C75.001	AgrB peptidase	1
C80.001	RTX self-cleaving toxin	1
C80.002	self-cleaving toxin A (Clostridium-type)	1
C80.003	self-cleaving toxin B (Clostridium-type)	1
C85.004	OTUD1 peptidase (Homo sapiens)	1
C89.001	acid ceramidase precursor	1
C89.002	N-acylethanolamine acid amidase precursor	1
C93.001	LapG peptidase (Pseudomonas fluorescens)	1
C96.001	McjB peptidase	1
C97.001	desumoylating isopeptidase 1	1
G02.001	pre-neck appendage protein (Bacillus phage phi29)	1
M04.008	Mpl peptidase (Listeria sp.)	1
M04.024	PrtS peptidase (Photorhabdus luminescens)	1
M04.027	Prt1 peptidase (Pectobacterium carotovorum)	1
M10.038	At1g59970-type peptidase	1
M10.053	peptidase B (Erwinia-type)	1
M102.001	DA1 peptidase (Arabidopsis thaliana)	1
M12.019	MIG-17 peptidase	1
M12.188	ADAMTS20 peptidase (mouse-type)	1
M12.226	ADAMTS8 peptidase	1
M12.241	ADAMTS13 peptidase	1
M12.320	hemorrhagic factor 3 (Bothrops jararaca)-like peptidase	1
M16.007	Axl1 peptidase	1
M27.003	VAMP-cleaving peptidase (Weissella oryzae)	1
M41.006	paraplegin	1
M43.005	pappalysin-2	1
M44.001	pox virus metallopeptidase	1
M48.018	Oma1 peptidase	1
M50.002	sporulation factor SpoIVFB	1
M67.009	Mec peptidase	1
M76.002	ATP23 peptidase (Saccharomyces cerevisiae-type)	1
M78.001	ImmA peptidase	1
M82.001	PrsW peptidase	1
M87.004	chloride channel accessory protein 7 (Mus musculus)	1
M87.005	chloride channel accessory protein 4 (Mus musculus)	1
M87.006	chloride channel accessory protein 1 (Mus musculus)	1
M96.001	Tiki1 peptidase	1
M9A.009	aminopeptidase X	1
M9G.025	magnolysin	1
M9G.036	gonadotropin beta-subunit nicking enzyme	1
M9G.040	hepatitis B virus binding factor	1
M9G.051	ZPA-processing enzyme	1
S01.013	Nudel peptidase	1
S01.023	flavoxobin	1
S01.070	kallikrein 1-related peptidase b26 (Mus musculus)	1
S01.109	astrovirus serine peptidase	1
S01.189	complement component C1r-like peptidase	1
S01.200	Snake peptidase (Insecta)	1
S01.201	Easter peptidase	1
S01.247	epitheliasin	1
S01.286	Tysnd1 peptidase	1
S01.305	prophenoloxidase-activating peptidase (Bombyx-type)	1
S01.307	kallikrein-related peptidase 9	1
S01.462	Spatzle-processing enzyme (Drosophila sp.)	1
S01.466	ACC-C peptidase	1
S08.004	wprA g.p. (Bacillus-type)	1
S08.043	HreP peptidase (Yersinia enterocolitica)	1
S08.060	EpiP lantibiotic leader peptidase	1
S08.069	SAM-P45 peptidase	1
S08.085	PepP lantibiotic leader peptidase	1
S08.093	LasP lantibiotic leader peptidase (Lactobacillus sakei)	1
S08.095	ElkP lantibiotic leader peptidase	1
S08.108	CspB peptidase (Clostridium sp.)	1
S08.114	peptidase Vpr (Bacillus-type)	1
S08.121	cytotoxin SubAB	1
S08.146	PatG peptidase	1
S08.154	SUB2 g.p. (Toxoplasma gondii)	1
S08.156	PatA peptidase (Prochloron didemni )	1
S08.160	NalP g.p. (Neisseria meningitidis)	1
S16.012	SepM peptidase (Streptococcus mutans)	1
S24.003	UmuD protein	1
S26.004	signal peptidase SipT	1
S26.011	signal peptidase SipW (Bacillus-type)	1
S26.012	mitochondrial inner membrane peptidase 2	1
S26.014	TraF peptidase	1
S30.002	clover yellow vein potyvirus-type P1 peptidase	1
S49.003	protein C (bacteriophage lambda)	1
S54.017	ROM4 peptidase (Plasmodium-type)	1
S59.001	nucleoporin 145	1
S59.002	nuclear pore complex component Nup145 (Saccharomyces-type)	1
S59.A07	nup189 (Schizosaccharomyces pombe)	1
S71.001	MUC1 self-cleaving mucin	1
S72.001	dystroglycan	1
S73.001	gpO peptidase (Enterobacteria phage P2)	1
S74.001	Escherichia coli phage K1F endosialidase CIMCD self-cleaving protein	1
S79.001	CARD8 self-cleaving protein	1
S9G.119	CLE-processing peptidase	1
T03.023	CapD poly-gamma-glutamate hydrolase	1
T05.001	ornithine acetyltransferase precursor	1
T05.002	ArgJ protein (archea)	1
T07.001	CwpV (Clostridium difficile) self-cleaving threonine peptidase	1
U49.001	Lit peptidase	1
U69.001	AIDA-I self-cleaving autotransporter protein (Escherichia coli)	1
U9G.053	miniglucagon endopeptidase	1
C11.005	thetapain	0
S09.035	lasso peptide isopeptidase (Asticcacaulis-type)	0
A32.002	RC1339 g.p. (Rickettsia conorii)	785
M12.033	LAST_MAM peptidase (Limulus-type)	432
A01.012	rhizopuspepsin	249
M12.001	astacin	209
S01.308	matriptase-2	161
A01.053	necepsin-1	133
M03.002	neurolysin	128
C01.063	falcipain-3	126
U74.001	neprosin	110
S01.021	DESC1 peptidase	108
S10.014	carboxypeptidase O	89
M12.032	LAST peptidase (Limulus-type)	78
C01.129	cathepsin L3 (Fasciola sp.)	72
S01.271	glutamyl peptidase BL	72
S10.006	Mername-AA083 peptidase	72
M28.002	aminopeptidase Ap1	66
S53.005	kumamolisin-B	61
M01.010	cytosol alanyl aminopeptidase	56
C01.142	cathepsin L2 (Fasciola sp.)	54
S08.112	ARA12 peptidase	53
S53.002	sedolisin-B	47
A01.068	necepsin-2	45
M12.311	BaP1 peptidase (Bothrops asper)	45
S01.458	chymase 1 (Mus musculus-type)	44
M16.016	YMXG peptidase	40
S01.122	brachyurin-C	36
S09.078	peptide cyclase 1	36
M03.011	tropolysin	34
M28.014	carboxypeptidase Q	33
A25.001	gpr peptidase	32
M41.013	Ftsh peptidase (Thermus-type)	32
S08.092	cucumisin	32
S28.002	dipeptidyl-peptidase II	30
C01.057	vinckepain-2	28
M28.001	aminopeptidase Y	28
S08.028	high alkaline protease (Alkaliphilus transvaalensis)	28
S08.057	thermomycolin	28
C14.043	metacaspase Ld (Leishmania-type)	27
S01.312	SplE peptidase (Staphylococcus aureus)	27
C12.003	ubiquitinyl hydrolase-L3	26
M61.001	glycyl aminopeptidase	26
M12.066	flavastacin	25
M12.327	leucurolysin-a	25
C01.144	cathepsin B-like cysteine peptidase (Raphanus sativus)	24
M03.007	oligopeptidase F	24
M04.009	aureolysin	24
M49.001	dipeptidyl-peptidase III	24
M103.001	TldD peptidase (Escherichia coli)	23
M16.001	pitrilysin	23
M42.004	PhTET2 aminopeptidase	23
S01.267	streptogrisin E	23
S01.503	SplA peptidase (Staphylococcus aureus)	23
A01.064	candidapepsin SAP6	22
C01.086	aminopeptidase C	22
M24.038	aminopeptidase P (Plasmodium falciparum-type)	22
M35.002	deuterolysin	22
S01.526	SplD peptidase (Staphylococcus aureus)	22
S53.001	sedolisin	22
S46.001	dipeptidyl-peptidase 7 (Porphyromonas gingivalis-type)	21
C01.168	endopeptidase-A (Hordeum-type)	20
M35.001	penicillolysin	20
M9E.004	membrane Pro-Xaa carboxypeptidase	20
S53.011	scytalidolisin	20
A01.040	nepenthesin	19
C01.007	actinidin	19
M28.006	Mername-AA063 peptidase	19
S01.142	duodenase	19
S01.282	SplB peptidase (Staphylococcus aureus)	19
S01.422	fibrinolytic enzyme A (Annelida-type)	19
S08.135	tengconlysin	19
S08.148	keratinase (Doratomyces microsporus)	19
S09.073	Xaa-Pro dipeptidylpeptidase	19
A01.042	syncephapepsin	18
M01.016	aminopeptidase Ey	18
M12.310	metallopeptidase MTP-1	18
S10.004	serine carboxypeptidase C	18
S33.004	prolyl dipeptidase (Lactobacillus-type)	18
S41.007	ctpB peptidase	18
A01.011	penicillopepsin	17
A01.084	yolk cathepsin (Boophilus sp.)	17
C01.026	ananain	17
C01.074	CPB peptidase	17
M01.026	aminopeptidase Q	17
M20.006	carnosine dipeptidase I	17
M9G.029	MAP1 peptidase (Myxococcus xanthus, Pimelobacter sp.)	17
S01.438	fire ant chymotrypsin	17
S09.013	dipeptidyl-peptidase 4 (bacteria-type 2)	17
S09.072	puromycin hydrolase	17
S10.001	carboxypeptidase Y	17
S12.002	aminopeptidase DmpB	17
T02.002	isoaspartyl dipeptidase (threonine type)	17
A01.031	yapsin-2	16
M12.150	ruberlysin	16
M12.178	brevilysin L6	16
M14.001	carboxypeptidase A1	16
M17.015	aminopeptidase pepZ (Staphylococcus sp.)	16
M32.003	TcMCP1 carboxypeptidase	16
S08.003	subtilisin lentus	16
S08.008	Mername-AA053 peptidase	16
S08.037	subtilisin DY	16
S10.005	serine carboxypeptidase D	16
S10.009	serine carboxypeptidase III (plant)	16
S10.010	serine carboxypeptidase Z (Absidia zachae) and similar	16
S33.005	tricorn interacting factor F1	16
C01.006	ficin	15
M12.216	jerdohagin (Trimeresurus jerdonii)	15
M20.010	DapE peptidase	15
M23.001	beta-lytic metallopeptidase	15
M9A.008	tryptophanyl aminopeptidase (Trichosporon cutaneum)	15
S14.001	peptidase Clp (type 1)	15
C9G.001	cathepsin N	14
M01.004	leukotriene A4 hydrolase	14
M01.013	aminopeptidase N (insect)	14
M01.022	arginyl aminopeptidase-like 1	14
M12.157	mucrolysin	14
M12.164	lebetase	14
M13.091	PHEX peptidase	14
M9B.004	Met-Xaa dipeptidase	14
S01.443	glutamyl peptidase BI	14
S01.480	HtrA peptidase (Chlamydia trachomatis-type)	14
S08.010	M-peptidase	14
S08.056	cuticle-degrading peptidase of parasitic fungus	14
S09.070	acylaminoacyl peptidase (Aeropyrum-type)	14
S10.008	carboxypeptidase OcpA	14
A02.004	equine infectious anaemia virus retropepsin	13
C01.027	comosain	13
C01.097	phytolacain	13
M03.010	Pz-peptidase A	13
M10.056	aeruginolysin	13
M20.013	Xaa-methyl-His dipeptidase	13
M24.003	Xaa-Pro dipeptidase (bacteria-type)	13
M28.004	aminopeptidase AC	13
M28.021	AaaA aminopeptidase	13
M32.005	LmaCP1 carboxypeptidase (Leishmania major) and similar	13
M9A.007	Xaa-Trp aminopeptidase	13
S08.007	thermitase	13
S09.017	prolyl tripeptidyl peptidase	13
S53.010	grifolisin	13
U9B.004	peptidyl-D-amino acid hydrolase (cephalopod)	13
C01.002	chymopapain	12
C01.092	cathepsin L1 (arthropod-type)	12
C9G.030	bothropain	12
M04.010	vimelysin	12
M05.001	mycolysin	12
M20.003	peptidase T	12
M24.033	aminopeptidase P (Streptomyces-type)	12
M34.001	anthrax lethal factor	12
M42.003	PhTET1 aminopeptidase	12
M42.005	TET aminopeptidase	12
M9E.007	carboxypeptidase G3	12
M9G.018	neutral endopeptidase (Micrococcus caseolyticus)	12
S08.009	subtilisin Ak1	12
S08.022	bpr peptidase (Dichelobacter nodosus)	12
S08.162	EprS g.p. (Pseudomonas aeruginosa)	12
S12.003	alkaline D-peptidase	12
A01.017	endothiapepsin	11
A01.019	polyporopepsin	11
C14.035	metacaspase Yca1 (Saccharomyces cerevisiae-type)	11
C69.002	arginine aminopeptidase (Streptococcus-type)	11
M01.009	aminopeptidase N (actinomycete-type)	11
S08.051	aqualysin 1	11
S08.142	collagenolytic endopeptidase (Geobacillus sp. MO-1)	11
S12.001	D-Ala-D-Ala carboxypeptidase B	11
S33.010	SCO7095-type peptidase	11
S53.004	kumamolisin	11
S53.006	physarolisin	11
C01.008	asclepain A	10
C01.030	crustapain	10
C01.038	cathepsin P	10
C19.001	ubiquitin-specific peptidase 5	10
C47.004	staphopain C	10
M03.004	oligopeptidase A	10
M10.060	epralysin	10
M13.009	Zmp1 peptidase (Mycobacterium-type)	10
M18.002	aspartyl aminopeptidase	10
M27.002	bontoxilysin	10
M28.003	aminopeptidase S (Streptomyces-type)	10
M28.010	glutamate carboxypeptidase II	10
M28.022	leucine aminopeptidase-1 (Aspergillus fumigatus)	10
M61.002	BcepAP aminopeptidase (Burkholderia cepacia)	10
M9A.011	neuron-specific aminopeptidase	10
M9A.012	glycyl aminopeptidase (Actinomucor elegans)	10
S09.032	sphingopyxin I lasso peptide isopeptidase	10
S14.003	peptidase Clp (type 3)	10
S15.001	Xaa-Pro dipeptidyl-peptidase	10
S33.008	prolyl aminopeptidase 2	10
S46.002	dipeptidyl-peptidase 11 (Porphyromonas gingivalis-type)	10
A9G.020	yapsin A	9
C01.003	caricain	9
C01.085	bleomycin hydrolase (yeast)	9
C01.098	CPC peptidase	9
C01.166	SmCL1 peptidase (Schistosoma mansoni and similar)	9
C14.047	metacaspase-1 (Arabidopsis-type)	9
C14.049	metacaspase Atmc5 (Arabidopsis sp.)	9
C47.002	staphopain B	9
M12.161	kistomin (Calloselasma rhodostoma)	9
M14.002	carboxypeptidase A2	9
M20.012	Pep581 peptidase	9
M24.004	aminopeptidase P (bacteria)	9
M24.006	bacillus Xaa-Pro aminopeptidase	9
M28.019	aminopeptidase SSAP (Streptomyces septatus)	9
M38.002	Pro-Hyp dipeptidase	9
M77.003	tryptophanyl aminopeptidase cdpNPT-type peptidase	9
M77.004	tryptophanyl aminopeptidase FtmPT1-type peptidase	9
M9A.013	neuron-specific aminopeptidase-2	9
M9G.022	peptidase Ci (Escherichia coli)	9
S01.268	alpha-lytic endopeptidase	9
S01.499	alkaline endopeptidase (Nesterenkonia sp.)	9
S06.005	Pic peptidase	9
S08.101	halolysin 1	9
S13.002	D-Ala-D-Ala carboxypeptidase (Actinomadura-type)	9
S41.006	tricorn core peptidase (bacteria)	9
S9G.034	metridin	9
T02.001	glycosylasparaginase precursor	9
A22.015	intramembrane aspartyl peptidase (Methanoculleus marisnigri JR1)	8
A9G.010	pycnoporopepsin	8
A9G.017	acid peptidase (Cladosporium)	8
C01.137	ervatamin A	8
C01.170	macrodontain	8
C12.001	ubiquitinyl hydrolase-L1	8
C14.022	caspase DECAY	8
C19.099	UBP15 peptidase (Saccharomyces cerevisiae)	8
C47.003	ecp peptidase	8
M02.004	angiotensin-converting enzyme peptidase unit 2	8
M03.003	saccharolysin	8
M03.005	peptidyl-dipeptidase Dcp	8
M12.142	atrolysin A	8
M12.154	trimerelysin I	8
M14.027	cytosolic carboxypeptidase 6	8
M17.008	M17 aminopeptidase (Plasmodium spp.)	8
M24.008	hyperthermophile prolidase	8
M55.001	D-aminopeptidase DppA	8
M75.001	imelysin	8
S08.005	endopeptidase Q	8
S08.110	keratinase K1 (Stenotrophomonas maltophilia)	8
S09.008	dipeptidyl peptidase 4 (Aspergillus-type)	8
S16.002	PIM1 peptidase	8
S9G.064	archealysin	8
S9G.093	MSP 1 endopeptidase (Bothrops moojeni)	8
S9G.094	MSP 2 endopeptidase (Bothrops moojeni)	8
U9B.005	LD-dipeptidase (Bacillus sphaericus)	8
A9G.008	rhodotorulapepsin	7
C01.116	ervatamin C	7
C56.006	Hsp31 peptidase	7
M01.025	aminopeptidase-1 (Caenorhabditis-type)	7
M01.029	M1 aminopeptidase (Plasmodium spp.)	7
M02.003	peptidyl-dipeptidase Ance	7
M12.141	adamalysin	7
M12.155	trimerelysin II	7
M12.158	russellysin	7
M12.162	mutalysin II	7
M24.034	PH0974 dipeptidase	7
M42.001	glutamyl aminopeptidase (bacterium)	7
M9G.047	insulin-cleaving periplasmic peptidase (Acinetobacter calcoaceticus)	7
S01.274	DegQ peptidase	7
S01.409	blarinasin	7
S08.040	apr2 peptidase (Dichelobacter nodosus)	7
S09.006	dipeptidyl aminopeptidase B (fungus)	7
S09.012	dipeptidyl-peptidase 5	7
S09.075	dipeptidyl-peptidase 5 (Porphyromonas sp.)	7
S09.079	S9dr carboxypeptidase (Deinococcus radiodurans)	7
S11.008	penicillin-binding protein 5-type peptidase	7
S49.001	signal peptide peptidase A (Pseudomonas aeruginosa)	7
S51.001	dipeptidase E	7
S9G.041	peptidase V (Escherichia coli)	7
A02.061	Ulysses retrotransposon retropepsin	6
A37.001	sso1175 g.p. (Sulfolobus solfataricus)	6
A9G.019	acrocylindropepsin	6
C01.041	aleurain	6
C01.096	melain G	6
C01.099	ervatamin B	6
C01.124	dipeptidylpeptidase I (Plasmodium-type)	6
C01.159	asclepain cII (Asclepias curassavica)	6
C12.002	ubiquitinyl hydrolase-YUH1	6
C13.007	legumain, trematode-type	6
C15.010	pyroglutamyl-peptidase I (chordate)	6
C47.001	staphopain A	6
M01.020	tricorn interacting factor F2	6
M01.034	leukotriene A4 hydrolase (Saccharomyces cerevisiae)	6
M10.010	envelysin	6
M12.008	nephrosin	6
M12.014	hatching enzyme (Xenopus-type)	6
M12.132	bilitoxin (Agkistrodon bilineatus)	6
M12.143	atrolysin B	6
M12.315	halysase	6
M14.025	cytosolic carboxypeptidase 5	6
M20.004	peptidase V	6
M20.005	carnosine dipeptidase II	6
M20.008	carboxypeptidase Ss1	6
M20.021	cytosolic beta-alanyl-lysine dipeptidase	6
M23.004	lysostaphin	6
M29.002	aminopeptidase II (Bacillus-type)	6
M36.001	fungalysin	6
M48.021	metallopeptidase PGM48 (Arabidopsis thaliana)	6
M49.005	Nudix hydrolase 3	6
M60.006	ZmpB peptidase (Clostridium perfringens)	6
M77.001	tryptophanyl aminopeptidase 7-DMATS-type peptidase	6
M77.002	tryptophanyl aminopeptidase FgaPT1 (Aspergillus fumigatus)	6
M9G.009	neutral endopeptidase (Aspergillus oryzae)	6
S01.042	intestinal serine peptidase (rodent)	6
S01.052	kallidin-releasing enzyme (Bitis arietans)	6
S01.112	cocoonase	6
S01.256	chymopasin	6
S01.261	streptogrisin A	6
S01.303	mast cell peptidase-11 (rodent)	6
S01.347	contortrixobin	6
S06.009	EatA peptidase Mername-AA278 (Escherichia coli)	6
S08.023	apr5 peptidase (Dichelobacter nodosus)	6
S08.029	thermicin	6
S08.098	subtilisin sendai	6
S08.130	MCP-01 peptidase	6
S08.145	sporangin	6
S33.001	prolyl aminopeptidase	6
S66.002	murein tetrapeptidase LD-carboxypeptidase (Escherichia-type)	6
A01.021	plasmepsin (Plasmodium sp.)	5
A01.038	candiparapsin	5
A01.095	shewasin A (Shewanella amazonensis)	5
C01.150	asclepain f (Asclepias fruticosa)	5
C01.153	araujiain (Araujia sp.)	5
M04.018	stearolysin	5
M09.001	collagenase V (Clostridium histolyticum)	5
M12.147	atroxase	5
M12.148	basilysin	5
M12.304	jararafibrase III (Bothrops jararaca)	5
M14.014	carboxypeptidase MeCPA	5
M14.030	cytosolic carboxypeptidase 4	5
M15.010	vanY D-Ala-D-Ala carboxypeptidase	5
M15.011	vanX D-Ala-D-Ala dipeptidase	5
M17.002	leucyl aminopeptidase (plant-type)	5
M28.009	YwaD peptidase	5
M28.020	AM-1 aminopeptidase	5
M29.001	aminopeptidase T	5
M42.010	CelM peptidase	5
M90.001	MtfA peptidase	5
M9D.001	peptidyl-dipeptidase B	5
S01.028	tryptase gamma 1	5
S01.075	tryptase-6	5
S01.090	hypodermin B	5
S01.266	streptogrisin D	5
S01.276	yeast-lytic peptidase	5
S01.392	allergen Sar s 3	5
S01.481	harobin	5
S09.009	dipeptidyl-peptidase 4 (bacteria-type 1)	5
S9F.001	peptidyl-glycinamidase	5
S9G.103	PofibS endopeptidase (Philodryas olfersii)	5
A01.043	histoaspartic peptidase (Plasmodium falciparum)	4
C01.028	fruit bromelain	4
C01.037	cathepsin W	4
C01.044	SmCL2 peptidase	4
C01.066	CPL-1 peptidase (Caenorhabditis elegans-type)	4
C01.067	insect 26/29 kDa peptidase	4
C01.079	papain homologue (Theileria-type)	4
C01.089	peptidase G	4
C01.171	Pd_dinase (Parabacteroides distasonis)	4
C02.015	calpain B	4
C14.025	caspase DAMM (Drosophila sp.)	4
C15.012	pyroglutamyl-peptidase I (Trypanosoma-type)	4
C19.103	putative ubiquitin carboxyl-terminal hydrolase ybr058c (Saccharomyces cerevisiae)	4
C40.011	RipA peptidoglycan hydrolase	4
C55.001	YopJ protein	4
C9C.001	dipeptidyl-dipeptidase	4
M01.006	Ape2 aminopeptidase	4
M07.001	snapalysin	4
M10.039	metallopeptidase II (Bacteroides fragilis)	4
M12.139	bothrolysin	4
M12.173	mocarhagin	4
M12.334	fibrinogenase-2 (Deinagkistrodon acutus)	4
M14.012	metallocarboxypeptidase Z	4
M14.032	insect gut carboxypeptidase-3	4
M17.009	aminopeptidase yspII (Schizosaccharomyces sp.)	4
M19.001	membrane dipeptidase	4
M20.007	Xaa-His dipeptidase	4
M24.031	leucine aminopeptidase (Thermotoga-type)	4
M24.037	At4g36760 g.p. (Arabidopsis thaliana) and similar	4
M42.009	PhTET3 aminopeptidase	4
M54.003	aminopeptidase AMZ1	4
S01.108	tryptase-5	4
S01.111	hypodermin A	4
S01.125	trypsin-1 (fish)	4
S01.188	capillary permeability-increasing enzyme-2 (Gloydius-type)	4
S01.428	LV-Ka peptidase	4
S01.433	peptidase A (Bothrops-type)	4
S08.031	bli-4 g.p. (Caenorhabditis sp.)	4
S08.032	Psp3 peptidase	4
S08.046	subtilisin aprM	4
S08.049	furin-2 (insect)	4
S08.125	AspA (Aeromonas sobria)-type peptidase	4
S11.001	D-Ala-D-Ala carboxypeptidase A	4
S31.001	pestivirus NS3 polyprotein peptidase	4
S54.014	rhomboid YqgP peptidase	4
S81.001	destabilase	4
S85.001	small protease (Pseudomonas aeruginosa)	4
S9G.023	ingobsin	4
S9G.062	thrombocytin	4
S9G.088	jerdofibrase (Trimeresurus jerdonii)	4
T01.002	archaean proteasome, beta component	4
U9G.054	LPXTGase (Streptococcus pyogenes) and similar	4
A01.056	Yps1 protein (Schizosaccharomyces pombe)	3
C01.004	glycyl endopeptidase	3
C01.020	CC-III peptidase (Vasconcellea-type)	3
C01.071	toxopain-1	3
C01.082	Mername-AA287 peptidase	3
C01.160	morrenain b I (Morrenia brachystephana)	3
C12.008	ubiquitinyl hydrolase UCH-D	3
C15.001	pyroglutamyl-peptidase I (prokaryote)	3
C19.002	Ubp1 ubiquitin peptidase	3
C19.003	Ubp2 ubiquitin peptidase	3
C26.001	gamma-glutamyl hydrolase	3
C40.012	RipB peptidoglycan hydrolase	3
C51.002	bacteriophage B30 lysin	3
C78.003	ZUP1 g.p. (Homo sapiens)	3
C78.004	Mug105 (Saccharomyces pombe)	3
C79.001	ElaD peptidase (Escherichia-type)	3
C87.001	nairovirus deubiquitinylating peptidase	3
G01.005	PMAP-1 peptidase (Penicillium marneffei)	3
M01.008	pyroglutamyl-peptidase II	3
M01.015	aminopeptidase H11 (nematode)	3
M01.021	tricorn interacting factor F3	3
M01.028	aminopeptidase O	3
M02.007	peptidyl-dipeptidase A (Crassostrea-type)	3
M10.031	Dm1 matrix metallopeptidase	3
M12.133	fibrolase	3
M12.134	halylysin a	3
M12.160	venom metallopeptidase PREH	3
M14.008	gamma-D-glutamyl-(L)-meso-diaminopimelate peptidase I	3
M15.003	van XYc peptidase	3
M17.011	leucine aminopeptidase (Fasciola-type)	3
M17.013	cysteinylglycinase (Treponema denticola)-like peptidase	3
M18.003	aspartyl aminopeptidase (Plasmodium-type)	3
M19.007	thermostable dipeptidase (Brevibacillus-type)	3
M24.007	Xaa-Pro dipeptidase (eukaryote-type)	3
M24.032	Mername-AA273 peptidase	3
M28.012	glutamate carboxypeptidase III	3
M34.003	Pro-Pro endopeptidase 2	3
M38.001	isoaspartyl dipeptidase (metallo-type)	3
M74.001	murein endopeptidase	3
M9A.005	clostridial aminopeptidase	3
M9E.002	alanine carboxypeptidase	3
M9G.003	acrolysin	3
M9G.005	succinyl-tri-alanyl-p-nitroaniline hydrolase	3
M9G.010	FALGPA-peptidase (Treponema denticola)	3
M9G.030	dynorphin-processing endopeptidase (metallo-type)	3
S01.026	mast cell peptidase 7 (mouse numbering)	3
S01.041	kallikrein 1-related peptidase b11	3
S01.074	marapsin	3
S01.087	TMPRSS13 peptidase	3
S01.094	trypsin 1 (Rattus-type)	3
S01.120	trypsin-2 type B	3
S01.154	pancreatic endopeptidase E	3
S01.170	kallikrein 1-related peptidase b3	3
S01.178	ancrod	3
S01.183	trypsin IV (Rattus norvegicus)	3
S01.235	acutobin	3
S01.335	calobin	3
S01.339	cerastotin	3
S01.356	afaacytin (Cerastes cerastes)	3
S01.408	elastase A	3
S01.412	CHY1 peptidase (Metarhizium anisopliae)	3
S01.420	prothrombin activator (Lonomia sp.)	3
S01.423	SprE glutamyl peptidase	3
S08.053	oryzin	3
S08.102	halolysin R4	3
S08.120	cuticle-degrading peptidase of nematode-trapping fungus	3
S08.124	ASUB peptidase	3
S09.002	prolyl oligopeptidase homologue (Pyrococcus-type)	3
S09.057	apsC g.p. (Aspergillus niger N400)	3
S12.013	paenidase	3
S9G.111	milin (Euphorbia milii)	3
T01.006	HslV component of HslUV peptidase	3
T01.018	PfHslV peptidase	3
T03.006	gamma-glutamyltransferase 1 (mammalian-type)	3
U9C.001	dipeptidylaminopeptidase dDAP	3
U9F.002	N-formylmethionyl-peptidase	3
A01.054	tick heme-binding aspartic proteinase (Rhipicephalus microplus)	2
A01.069	CDR1 peptidase (Arabidopsis-type)	2
A01.088	pepsin (fish)	2
C01.035	cathepsin O	2
C01.061	SmCB2 peptidase (Schistosoma-type)	2
C01.076	CPA peptidase	2
C01.077	falcipain-1	2
C01.081	papain homologue (Dictyostelium-type)	2
C01.094	giardain	2
C01.120	Mername-AA249 peptidase	2
C01.127	TsCL-1 peptidase	2
C01.128	xylellain	2
C01.155	EhCP4 peptidase (Entamoeba histolytica)	2
C01.165	TgCPC1 (Toxoplasma gondii)	2
C10.003	periodontain	2
C14.030	Caspy peptidase (Brachydanio rerio-type)	2
C14.046	metacaspase Atmc8 (Arabidopsis thaliana)	2
C19.004	Ubp3 ubiquitin peptidase	2
C19.005	Doa4 ubiquitin peptidase	2
C19.028	ubiquitin-specific peptidase 9Y	2
C19.034	ubiquitin-specific peptidase 21	2
C40.004	spr peptidase	2
C48.009	SENP7 peptidase	2
C48.031	SENP8 peptidase (fungus-type)	2
C48.032	ChlaDub1 peptidase	2
C66.002	dentipain	2
C69.001	dipeptidase A	2
C82.002	Ldt(fs) transpeptidase	2
C9G.031	protease-B-17N-1 (Bacillus sp. 17N-1)	2
M01.031	cold-active aminopeptidase (Colwellia psychrerythraea)-type peptidase	2
M01.035	LePepA g.p. (Legionella pneumophila)	2
M10.012	plant matrixin	2
M101.001	flagellinolysin	2
M12.003	myosinase	2
M12.131	acutolysin A	2
M12.170	jararafibrase II (Bothrops jararaca)	2
M12.184	mutalysin I	2
M12.212	ADAM12 peptidase	2
M12.305	jararafibrase IV (Bothrops jararaca)	2
M12.312	neuwiedase (Bothrops neuwiedi)	2
M13.014	neprilysin-4 (Drosophila melanogaster)	2
M14.007	carboxypeptidase T	2
M14.024	insect gut carboxypeptidase-1	2
M14.031	insect gut carboxypeptidase-2	2
M14.038	PGP1 D,L-carboxypeptidase (Campylobacter jejuni)	2
M15.023	lysin LysA2 (Lactobacillus casei bacteriophage A2) and similar	2
M15.024	DacB metallopeptidase (Streptococcus pneumoniae)	2
M17.001	leucine aminopeptidase 3	2
M17.010	leucyl aminopeptidase (Bacillus-type)	2
M17.012	PwLAP aminopeptidase	2
M20.020	p-aminobenzoyl-glutamate hydrolase subunit A	2
M23.009	Mername-AA292 peptidase	2
M29.005	aminopeptidase S (Staphylococcus-type)	2
M32.002	carboxypeptidase Pfu	2
M42.002	aminopeptidase I (Bacillus-type)	2
M43.001	cytophagalysin	2
M49.006	aflatoxin oxidase (Armillariella tabescens)	2
M54.002	aminopeptidase AMZ2	2
M64.001	IgA peptidase (Clostridium ramosum-type)	2
M67.006	STAMBP isopeptidase	2
M9D.002	proline-specific peptidyl-dipeptidase (Streptomyces)	2
M9G.041	aharin	2
M9G.055	dispase (Paenibacillus/Bacillus polymyxa)	2
S01.025	mast cell peptidase 6 (mouse numbering)	2
S01.073	kallikrein 1-related peptidase b27 (Mus musculus)	2
S01.102	trypsin (Streptomyces erythraeus-type)	2
S01.103	trypsin (fungal)	2
S01.118	tryptase (mammalian, non-Homo sapiens-type)	2
S01.124	trypsin Y	2
S01.163	kallikrein 1-related peptidase b16 (Mus musculus)	2
S01.176	batroxobin	2
S01.177	crotalase	2
S01.187	peptidase 6 (Dermatophagoides sp.)	2
S01.246	kallikrein-related peptidase 10	2
S01.313	spinesin	2
S01.358	polyserase-IA unit 2	2
S01.452	blarina toxin (Blarina brevicauda)	2
S01.463	LV-PA peptidase (Lachesis muta muta)	2
S01.492	venom serine peptidase (Hymenoptera)	2
S08.091	tripeptidyl-peptidase S	2
S08.099	halophilic peptidase (Halobacillus sp. SR5-3)	2
S09.031	AlbD protein (Pantoea dispersa)	2
S09.036	Rv0457c peptidase (Mycobacterium tuberculosis)	2
S09.076	prolyl oligopeptidase (Myxococcus xanthus)	2
S11.004	K15-type DD-transpeptidase	2
S11.007	penicillin-binding protein 4 (Neisseria)-type peptidase	2
S12.012	AmpH protein (Escherichia-type)	2
S16.007	LonC peptidase	2
S21.005	Varicella zoster assemblin	2
S21.006	herpesvirus 8-type assemblin	2
S9G.014	clipsin	2
S9G.031	leucyl endopeptidase (Spinacia oleracea)	2
S9G.055	thermostable serine endopeptidase (Sulfolobus)	2
S9G.087	jerdonobin (Trimeresurus jerdonii)	2
S9G.089	flavovilase (Trimeresurus flavoviridis)	2
S9G.100	okinaxobin II (Trimeresurus okinavensis)	2
U9G.012	peptidase yscJ	2
U9G.070	salivary glutaminyl endopeptidase	2
A01.027	trichodermapepsin	1
A01.045	nothepsin	1
A01.055	Mername-AA047 peptidase	1
A01.089	pregnancy-associated glycoprotein 2	1
A01.094	pregnancy-associated glycoprotein 12	1
A01.096	chlapsin	1
A01.097	GPI-anchored aspartic peptidase (Saccharomyces-type)	1
A01.098	ASP5 g.p. (Toxoplasma gondii)	1
C01.011	calotropain	1
C01.017	zingipain	1
C01.019	CC-I peptidase (Vasconcellea sp.)	1
C01.049	cathepsin B, plant form	1
C01.068	vitellogenic cathepsin B	1
C01.083	V-cath peptidase	1
C01.093	miltpain	1
C01.113	tetrain	1
C01.133	CmCatB (Callosobruchus maculatus)-type peptidase	1
C01.141	GsCL1 peptidase (Gnathostoma spinigerum)	1
C01.143	intestain D4 (Leptinotarsa decemlineata)	1
C01.145	hieronymain I	1
C01.146	hieronymain II	1
C01.147	hieronymain III	1
C01.152	SmCL3 peptidase (Schistosoma-type)	1
C01.158	asclepain cI (Asclepias curassavica)	1
C01.161	morrenain b II (Morrenia brachystephana)	1
C01.164	CPXaC peptidase (Xanthomonas sp.)	1
C02.009	calpain tra-3	1
C02.018	calpain-10	1
C02.022	Tpr peptidase (Porphyromonas gingivalis)	1
C02.028	calpain-7	1
C02.029	calpain (Plasmodium-type)	1
C08.001	chestnut blight fungus virus p48 peptidase	1
C10.002	PrtT peptidase	1
C110.001	kyphoscoliosis peptidase	1
C111.001	coagulation factor XIIIa	1
C12.004	ubiquitinyl hydrolase-BAP1	1
C12.005	ubiquitinyl hydrolase-L5	1
C121.001	MINDY-4 peptidase	1
C13.006	legumain (plant gamma form)	1
C13.008	legumain, Blastocystis-type	1
C13.A01	legumain (plant delta form)	1
C14.024	Mername-AA065 peptidase	1
C14.031	Caspy2 g.p. (Brachydanio rerio)	1
C14.037	SfAV caspase (Spodoptera frugiperda ascovirus)	1
C18.001	hepatitis C virus peptidase 2	1
C19.024	ubiquitin-specific peptidase 19	1
C19.042	ubiquitin-specific peptidase 36	1
C19.048	ubiquitin-specific peptidase 42	1
C19.052	ubiquitin-specific peptidase 46	1
C19.056	ubiquitin-specific peptidase 38	1
C19.059	ubiquitin-specific peptidase 35	1
C19.064	ubiquitin-specific peptidase 45	1
C19.065	ubiquitin-specific peptidase 51	1
C19.073	ubiquitin-specific peptidase 49	1
C19.087	ubiquitin-specific peptidase 8 (Saccharomyces cerevisiae)	1
C19.088	ubiquitin-specific peptidase 10 (Saccharomycetales)	1
C19.100	ubiquitin carboxyl-terminal hydrolase 13 (Saccharomyces cerevisiae)	1
C19.101	ubiquitin carboxy-terminal hydrolase 7 (Saccharomyces cerevisiae)	1
C19.102	putative ubiquitin carboxyl-terminal hydrolase ybl067c (Saccharomyces cerevisiae)	1
C19.104	ubpA (Dictyostelium discoideum)	1
C40.001	dipeptidyl-peptidase VI (bacteria)	1
C40.005	PgdS peptidase	1
C40.007	YddH peptidase	1
C40.009	NLP/P60 (Nostoc punctiforme)-like putative peptidase	1
C40.010	CwlO peptidase (Bacillus sp.)	1
C40.013	YdhO protein (Escherichia coli)	1
C40.014	BacL1 peptidase (Enterococcus faecalis)	1
C48.A04	At1g60220 (Arabidopsis thaliana)	1
C48.A05	At1g10570 (Arabidopsis thaliana)	1
C51.001	D-alanyl-glycyl peptidase (staphylococcal phage phi11-type)	1
C56.001	PfpI peptidase	1
C71.001	pseudomurein endoisopeptidase Pei	1
C82.001	L,D-transpeptidase (Enterococcus-type)	1
C82.A01	YafK protein (Escherichia coli)	1
C83.001	gamma-glutamylcysteine dipeptidyltranspeptidase	1
C83.002	phytochelatin synthase	1
C84.001	prtH peptidase (Tannerella forsythensis ATCC 43037)	1
C86.001	ataxin-3	1
C86.003	ataxin-3 homologue (Caenorhabditis sp.)	1
C9B.001	lysosomal dipeptidase II	1
M01.007	Aap1’ aminopeptidase	1
M01.030	aminopeptidase N2 (insect)	1
M01.032	lysyl aminopeptidase 1 (Streptomyces sp.)	1
M01.033	lysyl endopeptidase (Streptomyces albulus)	1
M03.009	oligopeptidase MepB	1
M04.006	Msp peptidase (Legionella-type)	1
M04.019	MprIII (Alteromonas sp. strain O-7)	1
M04.021	neutral peptidase (Thermoactinomyces-type)	1
M10.022	matrix metallopeptidase-23B	1
M10.025	HMMP (Hydra vulgaris)-like peptidase	1
M10.033	collagenase-like A peptidase (rodent)	1
M10.036	Dm2-matrix metallopeptidase	1
M10.054	peptidase C (Erwinia-type)	1
M12.006	choriolysin L	1
M12.010	tolloid	1
M12.012	blastula protease 10 (Paracentrotus)	1
M12.015	xolloid	1
M12.172	carinactivase	1
M12.177	multactivase	1
M12.215	ADAM15 peptidase	1
M12.236	kaouthiagin	1
M12.321	TOH-2 peptidase	1
M14.011	metallocarboxypeptidase D peptidase unit 1	1
M14.016	metallocarboxypeptidase D peptidase unit 2	1
M14.020	carboxypeptidase A5	1
M14.034	murein peptide amidase MpaA	1
M15.001	zinc D-Ala-D-Ala carboxypeptidase (Streptomyces-type)	1
M15.002	DD-carboxypeptidase pdcA (Myxococcus-type)	1
M15.012	Aad peptidase	1
M15.021	Ply500 L-Ala-D-Glu peptidase	1
M15.022	L-alanyl-D-glutamate peptidase (bacteriophage T5)	1
M16.008	Ste23 peptidase	1
M16.013	CYM1 peptidase (Saccharomyces cerevisiae)	1
M17.014	LAPTc aminopeptidase	1
M18.001	aminopeptidase I	1
M19.003	dipeptidase AC	1
M19.004	membrane-bound dipeptidase-3	1
M19.011	dipeptidase 2 homologue (rodent)	1
M20.001	glutamate carboxypeptidase	1
M20.002	Gly-Xaa carboxypeptidase	1
M20.014	indoleacetyl amino acid hydrolase	1
M20.017	Dug1 peptidase	1
M23.005	zoocin A	1
M23.008	gp13 peptidase (bacteriophage phi-29)	1
M23.010	LytH peptidase	1
M23.011	YebA peptidase	1
M26.001	IgA1-specific metallopeptidase	1
M28.015	aminopeptidase ES-62 (Acanthocheilonema viteae)	1
M29.004	PepS aminopeptidase	1
M32.001	carboxypeptidase Taq	1
M32.004	TcMCP2 carboxypeptidase (Trypanosoma cruzi)	1
M43.008	Mername-AA293 peptidase	1
M48.020	STE24 peptidase (Sarcomastigophora-type)	1
M50.009	At4g20310-like peptidase	1
M50.010	PF0167 g.p. (Pyrococcus furiosus)	1
M79.004	microcystinase MlrA	1
M79.005	RCE1 peptidase (Sarcomastigophora-type)	1
M86.001	PghP gamma-polyglutamate hydrolase (bacteriophage)	1
M91.001	NleD peptidase (Escherichia coli-type)	1
M95.003	selecase (Methanocaldococcus jannaschii)	1
M99.001	Csd4 peptidase (Helicobacter pylori)	1
M9A.002	tripeptide aminopeptidase	1
M9B.001	Xaa-Arg dipeptidase	1
M9E.003	mitochondrial carboxypeptidase	1
M9G.021	metallopeptidase QG (Escherichia coli)	1
M9G.031	cyclic peptidase (Lactocobacillus)	1
M9G.054	extracellular metallopeptidase (Pseudomonas fluorescens M3/6)	1
S01.040	chymotrypsin-like enzyme (Lepidoptera)	1
S01.069	kallikrein 1-related peptidase b24 (Mus musculus)	1
S01.079	transmembrane peptidase, serine 3	1
S01.082	spermosin (Halocynthia roretzi)	1
S01.096	granzyme B (Equus-type)	1
S01.110	trypsin alpha (insect)	1
S01.113	vitellin-degrading peptidase (Bombyx-type)	1
S01.123	euphauserase	1
S01.126	trypsin-3 (fish)	1
S01.145	mastin	1
S01.179	bothrombin	1
S01.181	bilineobin	1
S01.184	factor V activator (Daboia russellii)	1
S01.204	prophenoloxidase-activating peptidase-I	1
S01.239	plasminogen activator (Desmodus-type)	1
S01.245	ovochymase domain 3	1
S01.265	streptogrisin C	1
S01.311	LCLP peptidase	1
S01.340	serpentokallikrein-1 (Trimeresurus mucrosquamatus)	1
S01.431	SFase-2 endopeptidase	1
S01.464	OET-03 peptidase (Homarus americanus)	1
S01.479	peptidase Ba III 4 (Bothrops atrox)	1
S01.515	VesA peptidase (Vibrio cholerae)	1
S01.516	VesB peptidase (Vibrio cholerae)	1
S01.517	VesC peptidase (Vibrio cholerae)	1
S01.527	pepK (Porphyromonas gingivalis)	1
S06.004	Sat peptidase	1
S06.008	IgA1-specific serine peptidase type 2 (Haemophilus sp.)	1
S08.041	perkinsin	1
S08.050	secreted peptidase A	1
S08.061	peptidase T	1
S08.086	CylA lantibiotic leader peptidase	1
S08.123	KP-43 peptidase	1
S08.129	Tk-subtilisin	1
S08.137	AprX peptidase (Bacillus sp.)	1
S08.153	prtR peptidase (Lactobacillus rhamnosus)	1
S09.A02	At1g76140 (Arabidopsis thaliana)-type peptidase	1
S11.002	murein-DD-endopeptidase	1
S11.006	D,D-carboxypeptidase PBP3 (Streptococcus-type)	1
S12.008	Pab87 peptidase	1
S12.009	microcystinase MlrB	1
S13.001	D-Ala-D-Ala peptidase C	1
S13.004	penillin-binding protein 4	1
S13.005	Bd3459 D-alanyl-D-alanine carboxypeptidase (Bdellovibrio bacteriovorus)	1
S14.002	peptidase Clp (type 2)	1
S14.011	PFC0310c peptidase	1
S28.005	PRO1 g.p. (Plasmodiophora brassicae)	1
S33.006	tripeptidyl-peptidase B	1
S33.007	tripeptidyl-peptidase C	1
S33.021	iminopeptidase I (Lactobacillus delbrueckii) and similar	1
S46.004	BF9343_2924 g.p. (Bacteroides sp.)	1
S51.003	cyanophycinase	1
S53.009	kumamolisin-As	1
S66.001	murein tetrapeptidase LD-carboxypeptidase (Pseudomonas-type)	1
S82.001	autocrine proliferation repressor protein A (Dictyostelium discoideum)	1
S9G.013	guanidinobenzoatase	1
S9G.038	endopeptidase So	1
S9G.069	apoptotic serine peptidase AP24	1
S9G.116	wrightin (Wrightia tinctoria)	1
T01.005	bacterial proteasome, beta component	1
T01.007	CodW component of CodWX peptidase	1
T01.013	proteasome subunit beta1i	1
T01.015	proteasome subunit beta5i	1
T01.021	TbHslUV peptidase	1
U40.001	protein P5 murein endopeptidase (bacteriophage phi-6)	1
U72.001	Dop isopeptidase	1
U75.001	Ras/Rap1-specific peptidase	1
U9B.003	Glu-Glu dipeptidase	1
U9G.066	cancer procoagulant	1
A01.026	peptidase F	0
A01.028	embryonic pepsin (Gallus gallus)	0
A01.044	podosporapepsin	0
A01.050	CND41 peptidase	0
A01.052	Mername-AA045 peptidase	0
A01.057	Mername-AA034 peptidase	0
A01.058	eimepsin	0
A01.062	candidapepsin SAP4	0
A01.063	candidapepsin SAP5	0
A01.065	candidapepsin SAP7	0
A01.066	candidapepsin SAP8	0
A01.074	PCS1 peptidase	0
A01.077	CtsD peptidase (Aspergillus-type)	0
A01.078	CnAP1 peptidase	0
A01.079	PepAa peptidase	0
A01.080	PepAb peptidase	0
A01.081	PepAc peptidase	0
A01.082	SA76 peptidase (Trichoderma sp.)	0
A01.083	hCG1733572 (Homo sapiens)-type putative peptidase	0
A01.086	S5 peptidase (Oryza sativa)	0
A01.087	toxomepsin 1	0
A01.092	CAD2 peptidase (Musca domestica)	0
A01.A01	CG31926 protein (Drosophila melanogaster)	0
A01.A02	At1g62290 (Arabidopsis thaliana)	0
A01.A03	At4g04460 (Arabidopsis thaliana)	0
A01.A04	CG17283-RA (Drosophila melanogaster)	0
A01.A05	At1g01300 (Arabidopsis thaliana)-type peptidase	0
A01.A06	At1g25510 (Arabidopsis thaliana)-type peptidase	0
A01.A07	At1g79720 (Arabidopsis thaliana)-type peptidase	0
A01.A08	At2g42980 (Arabidopsis thaliana)	0
A01.A09	ASPG1 peptidase	0
A01.A10	At3g20015 (Arabidopsis thaliana)-type peptidase	0
A01.A11	At3g25700 (Arabidopsis thaliana)-type peptidase	0
A01.A12	At3g59080 (Arabidopsis thaliana)	0
A01.A13	At3g61820 (Arabidopsis thaliana)	0
A01.A14	At5g10760 (Arabidopsis thaliana)	0
A01.A15	At5g10770 (Arabidopsis thaliana)	0
A01.A16	At1g31450 (Arabidopsis thaliana)	0
A01.A17	At1g64830 (Arabidopsis thaliana)	0
A01.A18	At2g28010 (Arabidopsis thaliana)	0
A01.A19	At2g28030 (Arabidopsis thaliana)	0
A01.A20	At2g28040 (Arabidopsis thaliana)	0
A01.A21	At2g28220 (Arabidopsis thaliana)	0
A01.A22	At2g35615 (Arabidopsis thaliana)	0
A01.A23	At3g02740 (Arabidopsis thaliana)-type peptidase	0
A01.A24	At1g44130 (Arabidopsis thaliana)-type peptidase	0
A01.A25	At1g49050 (Arabidopsis thaliana)-type peptidase	0
A01.A26	At1g77480 (Arabidopsis thaliana)	0
A01.A27	At4g33490 (Arabidopsis thaliana)-type peptidase	0
A01.A28	At1g66180 (Arabidopsis thaliana)	0
A01.A29	At2g39710 (Arabidopsis thaliana)-type peptidase	0
A01.A30	At3g12700 (Arabidopsis thaliana)-type peptidase	0
A01.A31	At5g37540 (Arabidopsis thaliana)	0
A01.A32	At1g69100 (Arabidopsis thaliana)	0
A01.A33	At4g22050 (Arabidopsis thaliana)	0
A01.A34	At1g05840 (Arabidopsis thaliana)-type peptidase	0
A01.A35	At1g08210 (Arabidopsis thaliana)	0
A01.A36	At1g09750 (Arabidopsis thaliana)-type peptidase	0
A01.A37	A39 g.p. (Arabidopsis thaliana)	0
A01.A38	At2g17760 (Arabidopsis thaliana)-type peptidase	0
A01.A39	At2g23945 (Arabidopsis thaliana)-type peptidase	0
A01.A40	At2g36670 (Arabidopsis thaliana)-type peptidase	0
A01.A41	At3g42550 (Arabidopsis thaliana)	0
A01.A42	At3g50050 (Arabidopsis thaliana)	0
A01.A43	At3g51330 (Arabidopsis thaliana)	0
A01.A44	At3g51340 (Arabidopsis thaliana)	0
A01.A45	At3g51350 (Arabidopsis thaliana)	0
A01.A46	At3g51360 (Arabidopsis thaliana)	0
A01.A47	At3g52500 (Arabidopsis thaliana)-type peptidase	0
A01.A48	At3g54400 (Arabidopsis thaliana)-type peptidase	0
A01.A49	At4g12920 (Arabidopsis thaliana)	0
A01.A50	At4g16560 (Arabidopsis thaliana)-type peptidase	0
A01.A51	At4g30030 (Arabidopsis thaliana)	0
A01.A52	At4g30040 (Arabidopsis thaliana)	0
A01.A53	At4g35880 (Arabidopsis thaliana)-type peptidase	0
A01.A54	At5g07030 (Arabidopsis thaliana)-type peptidase	0
A01.A55	At5g10080 (Arabidopsis thaliana)-type peptidase	0
A01.A56	At5g22850 (Arabidopsis thaliana)-type peptidase	0
A01.A57	At5g24820-type peptidase	0
A01.A58	A36 g.p. (Arabidopsis thaliana)	0
A01.A59	At5g43100 (Arabidopsis thaliana)-type peptidase	0
A01.A60	At5g45120 (Arabidopsis thaliana)-type peptidase	0
A01.A62	yapsin-6 (Saccharomyces cerevisiae)	0
A01.A63	CG13374 protein (Drosophila melanogaster)	0
A01.A64	CG10104 g.p.(Drosophila melanogaster)	0
A01.A65	CG5863 protein (Drosophila melanogaster)	0
A01.A66	CG5860 protein (Drosophila melanogaster)	0
A01.A67	CG31928 protein (Drosophila melanogaster)	0
A01.A68	CG10872 protein (Drosophila melanogaster)	0
A01.A69	asp-3 g.p. (Caenorhabditis elegans)	0
A01.A70	K10C2.3 protein (Caenorhabditis elegans)	0
A01.A71	asp-6 g.p. (Caenorhabditis elegans)	0
A01.A72	F59D6.3 protein (Caenorhabditis elegans)	0
A01.A73	Y39B6B.h protein (Caenorhabditis elegans)	0
A01.A74	F21F8.4 protein (Caenorhabditis elegans)	0
A01.A75	C11D2.2 g.p. (Caenorhabditis elegans)	0
A01.A76	C15C8.3 g.p. (Caenorhabditis elegans)	0
A01.A77	F59D6.2 g.p. (Caenorhabditis elegans)	0
A01.A78	CG17134 protein (Drosophila melanogaster)	0
A01.A79	CG6508 protein (Drosophila melanogaster)	0
A01.A81	CG10872 protein (Drosophila melanogaster)	0
A01.A82	Ceasp1 protein (Caenorhabditis elegans)	0
A01.A83	F28A12.4 g.p. (Caenorhabditis elegans)	0
A01.A84	asp-2 g.p. (Caenorhabditis elegans)	0
A01.A85	Y39B6A.23 g.p. (Caenorhabditis elegans)	0
A01.A86	Y39B6A.24 g.p. (Caenorhabditis elegans)	0
A01.A87	ZK384.3 g.p. domain 1 (Caenorhabditis elegans)	0
A01.A88	DDB_0205773 (Dictyostelium discoideum)	0
A01.A89	DDB_G0279411 (Dictyostelium discoideum)	0
A01.A90	DDB_G0277581 (Dictyostelium discoideum)	0
A01.A91	Sxa1 peptidase (Schizosaccharomyces pombe)	0
A01.A92	DDB_G0270722 g.p. (Dictyostelium discoideum)	0
A01.A93	plasmepsin-10	0
A01.A94	SCRG_02223 g.p. (Saccharomyces cerevisiae)	0
A01.A95	plasmepsin-9	0
A02.003	simian immunodeficiency virus retropepsin	0
A02.006	Visna lentivirus-type retropepsin	0
A02.018	simian T-cell lymphotropic virus retropepsin	0
A02.019	multiple-sclerosis-associated retrovirus retropepsin	0
A02.021	Gypsy transposon peptidase	0
A02.051	retrotransposon peptidase (Schizosaccharomyces pombe)	0
A02.052	retrotransposon 17.6 peptidase	0
A02.053	S71-related human endogenous retropepsin	0
A02.054	Osvaldo retrotransposon peptidase	0
A02.055	RTVL-H-type putative peptidase	0
A02.056	human endogenous retrovirus retropepsin homologue 1	0
A02.057	human endogenous retrovirus retropepsin homologue 2	0
A02.060	type D-like endogenous retrovirus peptidase (Mus musculus)	0
A03.003	banana streak virus peptidase	0
A03.004	Commelina yellow mottle virus peptidase	0
A03.005	cassava vein mosaic virus-type peptidase	0
A03.006	retrotransposon peptidase (Nicotiana-type)	0
A11.002	Tnt1 retrotransposon (plant) peptidase	0
A11.004	Evelknievel retrotransposon peptidase	0
A11.005	Melmoth transposon peptidase	0
A11.051	SIRE-1 peptidase	0
A22.002	presenilin 2	0
A22.005	impas 2 peptidase	0
A22.006	signal peptide peptidase-like protein 2C	0
A22.008	yeast presenilin fold 1	0
A22.009	SEL-12 peptidase (Caenorhabditis-type)	0
A22.010	hop-1 peptidase	0
A22.012	SPE-4 peptidase	0
A22.013	mSPP peptidase (Plasmodium-type)	0
A22.014	Psn peptidase (Drosophila-type)	0
A22.A01	AtPS1 protein (Arabidopsis thaliana)	0
A22.A02	AtPS2 protein (Arabidopsis thaliana)	0
A22.A03	At1g01650 (Arabidopsis thaliana)	0
A22.A04	At1g05820 (Arabidopsis thaliana)	0
A22.A05	At1g63690 (Arabidopsis thaliana)	0
A22.A06	At2g43105 (Arabidopsis thaliana)-type peptidase	0
A22.A07	imp-3 g.p. (Caenorhabditis elegans)	0
A22.A08	imp-1 g.p. (Caenorhabditis elegans)	0
A22.A09	psenA (Dictyostelium discoideum)	0
A22.A10	psenB (Dictyostelium discoideum)	0
A22.A11	SPAC25B8.17 (Schizosaccharomyces pombe)	0
A22.A12	DDB_G0292836 (Dictyostelium discoideum)	0
A22.A13	DDB_G0287521 (Dictyostelium discoideum)	0
A22.A14	At4g33410 g.p. (Arabidopsis thaliana)	0
A22.A15	At2g03120 g.p. (Arabidopsis thaliana)	0
A24.003	type 4 prepilin peptidase 2	0
A24.019	ComC peptidase	0
A24.A01	PppA protein (Escherichia coli)	0
A24.A10	gspO g.p. (Escherichia coli)	0
A28.001	DNA-damage inducible protein 1	0
A28.002	nuclear receptor-interacting protein 3	0
A28.003	DNA-damage inducible protein 2	0
A28.A01	gene name 1700011N24Rik (Mus musculus)	0
A28.A02	C01G5.6 (Caenorhabditis elegans)	0
A28.A03	At3g13235 (Arabidopsis thaliana)	0
A28.A04	DDB_G0288187 (Dictyostelium discoideum)	0
A28.A05	CG4420 g.p. (Drosophila melanogaster)	0
A28.A06	putative v-snare binding protein (Schizosaccharomyces pombe)	0
A28.A07	PF14_0090 (Plasmodium falciparum)	0
A28.A08	DDB_G0279931 (Dictyostelium discoideum)	0
A28.A09	K02A2.6 (Caenorhabditis elegans)	0
A31.002	HyaD peptidase	0
A31.004	hoxW peptidase	0
A31.007	TK2004 peptidase	0
A31.008	TK2066 peptidase	0
A32.001	PerP peptidase (Caulobacter sp.)	0
A9G.001	aspartic peptidase, plasma	0
A9G.018	acid peptidase (Paecilomyces)	0
C01.016	cathepsin-1	0
C01.021	brassicain	0
C01.022	glycinain	0
C01.023	cathepsin M	0
C01.029	pseudotzain	0
C01.031	cathepsin-2	0
C01.039	cathepsin Q	0
C01.042	cathepsin R	0
C01.045	cathepsin-6	0
C01.047	granulovirus cathepsin	0
C01.051	Mername-AA069 putative peptidase	0
C01.052	cathepsin Q-like peptidase (Rattus norvegicus)	0
C01.053	cathepsin-3	0
C01.054	2310051m13rik protein	0
C01.055	papain homologue (nematode)	0
C01.056	RCR3 peptidase	0
C01.058	peptidase similar to cathepsin 7	0
C01.065	XCP1 peptidase (Arabidopsis-type)	0
C01.069	Mername-AA203 peptidase	0
C01.087	L3 cysteine peptidase (Onchocerca volvulus-type)	0
C01.091	peptidase W	0
C01.095	papain homologue (Archaeoglobus-type)	0
C01.102	encystation-specific peptidase (Giardia sp.)	0
C01.104	SPG31-like peptidase	0
C01.105	maize insect resistant 1 g.p. (Zea mays)	0
C01.107	papain homologue (Rattus-type)	0
C01.108	Mername-AA301 peptidase	0
C01.109	Mername-AA302 peptidase	0
C01.111	cathepsin Q2 (Rattus norvegicus)	0
C01.114	testin-3	0
C01.117	senescence-associated gene 12	0
C01.119	EhCP112 peptidase (Entamoeba sp.)	0
C01.123	EhCP-B peptidase (Entamoeba histolytica)	0
C01.126	ECP-1 peptidase	0
C01.131	WCP2 peptidase	0
C01.132	Mername-AA303 peptidase	0
C01.134	mexicain	0
C01.135	Mername-AA250 peptidase	0
C01.138	Kth-CL peptidase (Kudoa sp.)	0
C01.139	dipeptidylaminopeptidase 3 (Plasmodium sp.)	0
C01.140	PIP1 peptidase (Lycopersicon sp.)	0
C01.148	cryptopain-1	0
C01.151	asclepain B	0
C01.154	Ta.61026 peptidase (Triticum aestivum)	0
C01.156	CysP peptidase (Mycoplasma sp.)	0
C01.162	At3g45310-type peptidase	0
C01.163	At5g60360-type peptidase	0
C01.A01	AtCEP2 peptidase (Arabidopsis thaliana)	0
C01.A02	AtCEP3 peptidase (Arabidopsis thaliana)	0
C01.A03	AtCEP1 peptidase (Arabidopsis thaliana)	0
C01.A04	At2g21430 (Arabidopsis thaliana)	0
C01.A05	At3g54940 (Arabidopsis thaliana)	0
C01.A06	At4g16190 (Arabidopsis thaliana)-type peptidase	0
C01.A12	At5g43060 (Arabidopsis thaliana)-type peptidase	0
C01.A13	CP14 peptidase	0
C01.A14	At1g29080 (Arabidopsis thaliana)	0
C01.A15	At1g29090 (Arabidopsis thaliana)	0
C01.A16	At2g27420 (Arabidopsis thaliana)	0
C01.A17	At2g34080 (Arabidopsis thaliana)	0
C01.A18	At3g43960 (Arabidopsis thaliana)	0
C01.A19	At3g49340 (Arabidopsis thaliana)	0
C01.A20	At4g11310 (Arabidopsis thaliana)	0
C01.A21	At4g11320 (Arabidopsis thaliana)	0
C01.A22	At4g23520 (Arabidopsis thaliana)	0
C01.A23	At5g17080 (Arabidopsis thaliana)	0
C01.A24	At5g17140 (Arabidopsis thaliana)	0
C01.A26	At1g06260 (Arabidopsis thaliana)	0
C01.A27	CG12163 protein (Drosophila melanogaster)	0
C01.A28	CG4847 protein (Drosophila melanogaster)	0
C01.A29	CG6347 protein (Drosophila melanogaster)	0
C01.A30	CG5367 protein (Drosophila melanogaster)	0
C01.A31	CG11459 protein (Drosophila melanogaster)	0
C01.A32	cpr-1 g.p. (Caenorhabditis elegans)	0
C01.A33	cathepsin B-like cysteine peptidase 3 (Caenorhabditis elegans)	0
C01.A34	cathepsin B-like cysteine peptidase 4 (Caenorhabditis elegans)	0
C01.A35	cathepsin B-like cysteine peptidase 5 (Caenorhabditis elegans)	0
C01.A36	tag-329 g.p. (Caenorhabditis elegans)	0
C01.A37	Y51A2D.1 g.p. (Caenorhabditis elegans)	0
C01.A38	cpz-1 g.p. (Caenorhabditis elegans)	0
C01.A39	W07B8.4 g.p (Caenorhabditis elegans)	0
C01.A40	cpr-2 g.p. (Caenorhabditis elegans)	0
C01.A41	cpz-2 g.p. (Caenorhabditis elegans)	0
C01.A42	F57F5.1 g.p. (Caenorhabditis elegans)	0
C01.A43	R07E3.1 g.p. (Caenorhabditis elegans)	0
C01.A44	R09F10.1 g.p. (Caenorhabditis elegans)	0
C01.A45	F15D4.4 g.p. (Caenorhabditis elegans)	0
C01.A46	Y65B4A.2 g.p. (Caenorhabditis elegans)	0
C01.A47	Y113G7B.15 g.p. (Caenorhabditis elegans)	0
C01.A48	Y40H7A.10 g.p. (Caenorhabditis elegans)	0
C01.A49	Y51A2D.8 g.p. (Caenorhabditis elegans)	0
C01.A51	cathepsin B-like cysteine peptidase 6 (Caenorhabditis elegans)	0
C01.A52	gmsA (Dictyostelium discoideum)	0
C01.A53	DDB_0203746 (Dictyostelium discoideum)	0
C01.A54	DDB_G0274385 (Dictyostelium discoideum)	0
C01.A55	cprC (Dictyostelium discoideum)	0
C01.A56	DDB_G0292462 (Dictyostelium discoideum)	0
C01.A57	cysteine proteinase 5 (Dictyostelium discoideum)	0
C01.A58	DDB_G0288563 (Dictyostelium discoideum)	0
C01.A59	ctsB (Dictyostelium discoideum)	0
C01.A60	ctsZ (Dictyostelium discoideum)	0
C01.A61	DDB_G0280187 (Dictyostelium discoideum)	0
C01.A62	DDB_G0278401 (Dictyostelium discoideum)	0
C01.A63	Cysteine endopeptidase 2 (Dictyostelium discoideum)	0
C01.A64	PFB0335c g.p. (Plasmodium falciparum)	0
C01.A65	ctsl1b g.p. (Brachydanio rerio)	0
C02.003	calpain C	0
C02.006	calpain-9	0
C02.008	Rim13 peptidase	0
C02.010	calpain-15	0
C02.011	calpain-5	0
C02.013	calpain-11	0
C02.017	calpain-12	0
C02.019	phytocalpain	0
C02.020	calpain-13	0
C02.021	calpain-14	0
C02.023	calpain (Schistosoma sp.)	0
C02.024	calpain B (Gecarcinus-type)	0
C02.025	calpain M (Gecarcinus-type)	0
C02.026	Mername-AA248	0
C02.027	Mername-AA252 peptidase	0
C02.030	RIM13 peptidase (Saccharomyces cerevisiae)	0
C02.A01	W05G11.4 g.p. (Caenorhabditis elegans)	0
C02.A02	T11A5.6 g.p. (Caenorhabditis elegans)	0
C02.A03	clp-1 g.p. (Caenorhabditis elegans)	0
C02.A04	clp-6 g.p. (Caenorhabditis elegans)	0
C02.A05	clp-7 g.p. (Caenorhabditis elegans)	0
C02.A06	clp-4 g.p. (Caenorhabditis elegans)	0
C02.A07	F44F1.1 g.p. (Caenorhabditis elegans)	0
C02.A08	F44F1.3 g.p. (Caenorhabditis elegans)	0
C02.A09	clec-119 g.p. (Caenorhabditis elegans)	0
C03.010	Theiler’s murine encephalomyelitis virus picornain 3C	0
C03.023	parechovirus picornain 3C	0
C04.002	potato virus Y-type NIa peptidase	0
C04.005	Ornithogalum mosaic virus NIa peptidase	0
C04.006	yam mosaic virus NIa peptidase	0
C04.007	shallot potyvirus NIa peptidase	0
C04.009	Papaya ringspot virus NIa peptidase	0
C04.010	pea seed-borne mosaic virus NIa peptidase	0
C04.011	Johnson grass mosaic virus NIa peptidase	0
C04.012	rye grass mosaic virus NIa peptidase	0
C04.013	sweet potato mild mottle virus NIa peptidase	0
C06.002	barley yellow mosaic virus-type helper component peptidase	0
C09.002	equine encephalitis alphavirus nsP2 peptidase	0
C100.001	agglutinin peptidase (Marasmius oreades)	0
C104.001	PlyC phage lysin	0
C11.002	PNT1 peptidase (Trypanosoma brucei)	0
C111.002	transglutaminase 2	0
C115.002	FAM63B g.p. (Homo sapiens)	0
C116.001	dermonecrotic toxin (Pasteurella multocida)	0
C117.001	SpvD g.p. (Salmonella enterica)	0
C119.001	LotA g.p. (Legionella pneumophila)	0
C12.007	ubiquitinyl hydrolase isozyme L4 (Mus musculus)	0
C12.009	Uch2 peptidase	0
C12.010	UCHL3 peptidase (apicomplexan)	0
C12.A01	At5g16310 (Arabidopsis thaliana)	0
C12.A02	At1g65650 (Arabidopsis thaliana)	0
C12.A03	UCH3 protein (Arabidopsis thaliana)	0
C12.A04	CG1950 protein (Drosophila melanogaster)	0
C12.A05	BcDNA.LD24440 (Drosophila melanogaster)	0
C12.A06	ubh-1 g.p. (Caenorhabditis elegans)	0
C12.A07	ubh-3 g.p. (Caenorhabditis elegans)	0
C12.A08	ubh-2 g.p. (Caenorhabditis elegans)	0
C12.A09	CG8445 protein (Drosophila melanogaster)	0
C12.A10	uch1 (Schizosaccharomyces pombe-type)	0
C12.A11	uch1 (Dictyostelium discoideum-type)	0
C12.A12	UCH54 g.p. (Plasmodium falciparum)	0
C13.010	OaAEP1 (Oldenlandia affinis)	0
C13.A02	T28H10.3 (Caenorhabditis elegans)	0
C13.A03	DKEY-157L19.1-001 g.p. (Brachydanio rerio)	0
C14.014	caspase CSP-2 (Caenorhabditis elegans)	0
C14.017	caspase-13	0
C14.023	caspase STRICA (Drosophila sp.)	0
C14.028	Mername-AA143 peptidase	0
C14.029	Mername-AA186 peptidase	0
C14.041	metacaspase PfMCA1 (Plasmodium falciparum)-like peptidase	0
C14.042	caspase PmCasp (Penaeus monodon)-like peptidase	0
C14.045	metacaspase Ac (Acanthamoeba-type)	0
C14.048	bacterial metacaspase	0
C14.A01	metacaspase Atmc6 (Arabidopsis thaliana)	0
C14.A03	metacaspase Atmc7 g.p. (Arabidopsis thaliana)	0
C14.A04	metacaspase Atmc2 (Arabidopsis thaliana)	0
C14.A05	metacaspase Atmc3 (Arabidopsis thaliana)	0
C14.A07	pcp (Dictyostelium discoideum)	0
C14.A08	CASc g.p. (Brachydanio rerio)	0
C15.011	Mername-AA073 peptidase	0
C15.A01	At1g23430/At1g23440 (Arabidopsis thaliana)	0
C15.A02	At1g56700 (Arabidopsis thaliana)	0
C15.A03	CG32147 (Drosophila melanogaster)	0
C15.A04	M04C9.3 g.p. (Caenorhabditis elegans)	0
C15.A05	DDB_G0267498 (Dictyostelium discoideum)	0
C16.003	porcine epidemic diarrhea virus papain-like peptidase 1	0
C16.004	porcine transmissible gastroenteritis coronavirus papain-like peptidase 1	0
C16.008	porcine transmissible gastroenteritis coronavirus papain-like peptidase 2	0
C16.011	Middle East respiratory syndrome coronavirus papain-like peptidase	0
C18.002	GB virus B NS2 peptidase	0
C19.006	Ubp5 ubiquitin peptidase	0
C19.007	Fat facets protein	0
C19.008	Ubp3 ubiquitin peptidase (plant-type)	0
C19.009	ubiquitin-specific peptidase 6	0
C19.015	ubiquitin-specific peptidase 14	0
C19.020	ubiquitin-specific peptidase 12	0
C19.021	ubiquitin-specific peptidase 16	0
C19.026	ubiquitin-specific peptidase 3	0
C19.031	DUB-1 ubiquitin-specific peptidase	0
C19.032	DUB-2 ubiquitin-specific peptidase	0
C19.035	ubiquitin-specific peptidase 22	0
C19.039	Mername-AA059 peptidase	0
C19.040	ubiquitin-specific peptidase 29	0
C19.041	ubiquitin-specific peptidase 25	0
C19.043	Mername-AA004 peptidase	0
C19.044	ubiquitin-specific peptidase 32	0
C19.045	ubiquitin-specific peptidase 26 (mouse-type)	0
C19.050	Mername-AA001 peptidase	0
[truncated: 2,022 more rows]

## Sheet: Figure 1B
Protease	Cleavages MEROPS	unique cleavages	unique cleavages in multiple conditions
MMP-2	3417	3614	3614
MMP-3	2464	2060	2060
Thb a	191	6199	18261
Plasmin	126	11199	42752
FX	63	4508	18163
Protein C	15	3144	4011
FXI	12	7916	28246
FIX	12	3677	16047
FVII	9	1870	16123
WN NS3	16	3546	3546

## Sheet: Figure 2A
Protease	Clevages replicate 1	Clevages replicate 2	Clevages replicate 3	Cleavages Average	Cleavages SD	Overlap triplicate	Overlap duplicate	Overlap single
AspN	9008	9021	8959	8996	32.6956	88.2433	8.15704	3.59962
Chy	9414	9435	9288	9379	79.5047	86.7841	9.64268	3.57323
GluC	9477	9487	9489	9484.33	6.4291	90.4935	6.76578	2.7407
LysC	14420	14176	14026	14207.3	198.86	86.7723	9.05715	4.17053
MMP2	3643	3573	3533	3583	55.6776	88.3829	9.1628	2.45432
MMP3	2140	2128	2134	2134	6	93.4793	4.97036	1.55039
Try	16707	16704	16707	16706	1.73205	91.5676	6.10643	2.32598
WN NS3	3546	NA	NA	3546	NA	NA	NA	NA

## Sheet: Figure 2C
Protease	Workflow	Unique Cleavages
MMP2	HTPS	3614
MMP3	HTPS	2060
MMP2	DIPPS	NA
MMP3	DIPPS	3992
MMP2	TAILS	201
MMP3	TAILS	NA
MMP2	PICS	1214
MMP3	PICS	692

## Sheet: Figure 2E
pos	FC_HTTPS	pval_HTTPS	FC_other_condition	statistic	condition
A_P8	0.229141	0.000108684	0.334984	no	MMP2_HTPS_PICS
A_P2'	-0.201666	0.00293828	0.273565	no	MMP2_HTPS_PICS
A_P3'	1.03568	0.000175917	1.29311	yes	MMP2_HTPS_PICS
A_P4'	0.296129	0.00125199	1.01687	no	MMP2_HTPS_PICS
A_P5'	0.0483728	0.581641	0.699134	no	MMP2_HTPS_PICS
A_P6'	0.200935	0.00559915	-0.303392	no	MMP2_HTPS_PICS
A_P7'	0.282325	0.00800342	0.641106	no	MMP2_HTPS_PICS
A_P8'	0.302357	0.00052773	0.376376	no	MMP2_HTPS_PICS
A_P7	0.141861	0.000449866	0.238787	no	MMP2_HTPS_PICS
A_P6	0.200612	0.0950192	0.397964	no	MMP2_HTPS_PICS
A_P5	0.204251	0.00815247	0.385025	no	MMP2_HTPS_PICS
A_P4	0.104552	0.000659847	0.533432	no	MMP2_HTPS_PICS
A_P3	0.312148	3.23068e-05	0.809778	no	MMP2_HTPS_PICS
A_P2	1.21386	1.26787e-05	1.68634	yes	MMP2_HTPS_PICS
A_P1	0.853039	1.68069e-05	1.07039	yes	MMP2_HTPS_PICS
A_P1'	-0.372842	0.00115083	-0.0788554	no	MMP2_HTPS_PICS
C_P8	-1.42977	0.00101354	-2	no	MMP2_HTPS_PICS
C_P2'	-0.904766	0.00107648	-1	no	MMP2_HTPS_PICS
C_P3'	-1.74922	9.14044e-05	-1.80735	no	MMP2_HTPS_PICS
C_P4'	-1.75154	0.00080206	-2.19265	no	MMP2_HTPS_PICS
C_P5'	-0.897928	2.70358e-05	-0.547488	no	MMP2_HTPS_PICS
C_P6'	-1.68382	0.000163835	-1.44746	no	MMP2_HTPS_PICS
C_P7'	-1.58323	0.000114431	-0.819428	no	MMP2_HTPS_PICS
C_P8'	-1.78328	0.000613091	-0.900464	no	MMP2_HTPS_PICS
C_P7	-1.05251	0.00080206	-0.881356	no	MMP2_HTPS_PICS
C_P6	-1.12112	0.000307416	-0.430634	no	MMP2_HTPS_PICS
C_P5	-1.36929	0.00916988	-0.823122	no	MMP2_HTPS_PICS
C_P4	-1.30141	0.00027695	-0.688056	no	MMP2_HTPS_PICS
C_P3	-1.24617	9.15721e-05	-0.237039	no	MMP2_HTPS_PICS
C_P2	-0.758014	0.00534788	0.0524674	no	MMP2_HTPS_PICS
C_P1	-1.11471	0.000339732	-0.430634	no	MMP2_HTPS_PICS
C_P1'	-0.939208	0.000361987	0.106915	no	MMP2_HTPS_PICS
D_P8	0.365207	0.0113589	0.481127	no	MMP2_HTPS_PICS
D_P2'	-1.26128	1.75445e-05	-2.41504	no	MMP2_HTPS_PICS
D_P3'	-0.0663828	0.449096	-0.0274807	no	MMP2_HTPS_PICS
D_P4'	0.34642	0.00080206	0.463947	no	MMP2_HTPS_PICS
D_P5'	0.137684	0.252223	0.771376	no	MMP2_HTPS_PICS
D_P6'	0.263489	0.000300535	0.479168	no	MMP2_HTPS_PICS
D_P7'	0.212777	0.000979499	0.758992	no	MMP2_HTPS_PICS
D_P8'	0.142248	0.294537	0.365649	no	MMP2_HTPS_PICS
D_P7	0.102421	0.0202941	0.152003	no	MMP2_HTPS_PICS
D_P6	0.0480411	0.463607	0.469485	no	MMP2_HTPS_PICS
D_P5	-0.0160098	0.819612	0.27684	no	MMP2_HTPS_PICS
D_P4	-0.273686	0.0190625	-0.16711	no	MMP2_HTPS_PICS
D_P3	-1.93337	6.77107e-06	-1.66297	no	MMP2_HTPS_PICS
D_P2	-0.995224	2.93957e-05	-0.345135	no	MMP2_HTPS_PICS
D_P1	-0.407073	0.00352569	0.321928	no	MMP2_HTPS_PICS
D_P1'	-3.36795	2.08406e-05	-2.07529	no	MMP2_HTPS_PICS
E_P8	-0.073909	0.207856	-0.0655883	no	MMP2_HTPS_PICS
E_P2'	-0.943156	8.60708e-06	-1.90689	no	MMP2_HTPS_PICS
E_P3'	-0.775275	0.000108684	-0.671377	no	MMP2_HTPS_PICS
E_P4'	0.0960211	0.274861	-0.4885	no	MMP2_HTPS_PICS
E_P5'	-0.221283	0.00843096	-0.798366	no	MMP2_HTPS_PICS
E_P6'	-0.109649	0.00915325	0.0335526	no	MMP2_HTPS_PICS
E_P7'	-0.0615938	0.0574497	0.243557	no	MMP2_HTPS_PICS
E_P8'	-0.00814839	0.572992	-0.0679041	no	MMP2_HTPS_PICS
E_P7	0.0151404	0.575433	0.0955777	no	MMP2_HTPS_PICS
E_P6	2.27858e-05	0.999004	0.47592	no	MMP2_HTPS_PICS
E_P5	-0.000478088	0.999004	0.378512	no	MMP2_HTPS_PICS
E_P4	-0.216849	0.00915325	0.0679041	no	MMP2_HTPS_PICS
E_P3	-1.91838	8.60708e-06	-1.67138	no	MMP2_HTPS_PICS
E_P2	-1.59463	2.12184e-05	-0.321928	no	MMP2_HTPS_PICS
E_P1	0.0608286	0.493874	-0.10561	no	MMP2_HTPS_PICS
E_P1'	-3.24503	6.77107e-06	-2.13124	no	MMP2_HTPS_PICS
F_P8	-0.393261	0.000185482	-0.122857	no	MMP2_HTPS_PICS
F_P2'	-0.0949506	0.573346	0.202817	no	MMP2_HTPS_PICS
F_P3'	-0.376677	0.00214035	-0.459432	no	MMP2_HTPS_PICS
F_P4'	-0.466923	0.000902464	0.329308	no	MMP2_HTPS_PICS
F_P5'	-0.324785	0.0182665	0.204358	no	MMP2_HTPS_PICS
F_P6'	-0.0840475	0.146389	0.357552	no	MMP2_HTPS_PICS
F_P7'	-0.171615	0.17772	-0.584963	no	MMP2_HTPS_PICS
F_P8'	-0.554922	0.00559915	0.423808	no	MMP2_HTPS_PICS
F_P7	-0.260646	0.00239129	-0.0911479	no	MMP2_HTPS_PICS
F_P6	-0.204924	0.213951	-0.425306	no	MMP2_HTPS_PICS
F_P5	-0.496272	0.0154166	-0.275634	no	MMP2_HTPS_PICS
F_P4	-0.062611	0.632925	0.572579	no	MMP2_HTPS_PICS
F_P3	-0.514284	0.0106874	-0.234465	no	MMP2_HTPS_PICS
F_P2	-1.20183	0.00115083	-0.970854	no	MMP2_HTPS_PICS
F_P1	0.0496446	0.81766	-0.660514	no	MMP2_HTPS_PICS
F_P1'	0.636719	0.000720669	-0.0931094	no	MMP2_HTPS_PICS
G_P8	0.557155	0.000942983	0.0962153	no	MMP2_HTPS_PICS
G_P2'	-0.342692	0.000599817	-0.703018	no	MMP2_HTPS_PICS
G_P3'	1.3529	8.35829e-05	1.13327	yes	MMP2_HTPS_PICS
G_P4'	0.531642	3.37474e-05	0.332076	no	MMP2_HTPS_PICS
G_P5'	0.477105	0.000645823	-0.169925	no	MMP2_HTPS_PICS
G_P6'	0.467997	0.000775102	0.500429	no	MMP2_HTPS_PICS
G_P7'	0.565773	0.000371732	0.284453	no	MMP2_HTPS_PICS
G_P8'	0.595802	0.000757586	-0.0747678	no	MMP2_HTPS_PICS
G_P7	0.664052	6.77107e-06	0.227069	no	MMP2_HTPS_PICS
G_P6	0.536029	0.000569963	-0.0931094	no	MMP2_HTPS_PICS
G_P5	0.459711	8.35829e-05	0.188445	no	MMP2_HTPS_PICS
G_P4	0.446099	0.000678184	0.16601	no	MMP2_HTPS_PICS
G_P3	-0.499136	0.000117471	-0.511899	no	MMP2_HTPS_PICS
G_P2	0.45401	0.00214035	0.754244	no	MMP2_HTPS_PICS
G_P1	0.51832	0.00042464	0.844129	no	MMP2_HTPS_PICS
G_P1'	-1.25165	0.000185482	-1.49476	no	MMP2_HTPS_PICS
H_P8	-0.387223	0.000401611	-0.526069	no	MMP2_HTPS_PICS
H_P2'	0.521819	0.00296603	0.289507	no	MMP2_HTPS_PICS
H_P3'	-0.340664	0.0216123	0	no	MMP2_HTPS_PICS
H_P4'	-0.417052	0.00120082	0.156119	no	MMP2_HTPS_PICS
H_P5'	-0.213138	0.0623211	0.523562	no	MMP2_HTPS_PICS
H_P6'	-0.0604674	0.106936	0.748461	no	MMP2_HTPS_PICS
H_P7'	-0.48494	0.000898652	-0.247928	no	MMP2_HTPS_PICS
H_P8'	-0.301396	0.0628212	0.247928	no	MMP2_HTPS_PICS
H_P7	-0.255627	0.234307	-0.321928	no	MMP2_HTPS_PICS
H_P6	-0.00652977	0.704074	-0.0489096	no	MMP2_HTPS_PICS
H_P5	-0.0695617	0.418717	-0.29956	no	MMP2_HTPS_PICS
H_P4	-0.0609312	0.146389	-0.378512	no	MMP2_HTPS_PICS
H_P3	-0.350105	0.0166243	-0.263034	no	MMP2_HTPS_PICS
H_P2	-0.561224	0.0113759	-1.28011	no	MMP2_HTPS_PICS
H_P1	0.34813	0.00736237	0.49304	no	MMP2_HTPS_PICS
H_P1'	-0.213568	0.0207698	-1.43296	no	MMP2_HTPS_PICS
I_P8	-0.0476965	0.467516	0.289507	no	MMP2_HTPS_PICS
I_P2'	0.0948399	0.0334733	1.50069	no	MMP2_HTPS_PICS
I_P3'	-0.477482	0.00195047	-0.543142	no	MMP2_HTPS_PICS
I_P4'	-0.40696	0.0106577	0.422691	no	MMP2_HTPS_PICS
I_P5'	0.166727	0.0186811	0.181838	no	MMP2_HTPS_PICS
I_P6'	-0.123361	0.0354767	0.130061	no	MMP2_HTPS_PICS
I_P7'	-0.257326	0.0412709	0.113211	no	MMP2_HTPS_PICS
I_P8'	-0.162663	0.0108167	0.851477	no	MMP2_HTPS_PICS
I_P7	-0.0614993	0.295776	0.429684	no	MMP2_HTPS_PICS
I_P6	-0.201683	0.010584	-0.238787	no	MMP2_HTPS_PICS
I_P5	-0.185957	0.0325023	0.157541	no	MMP2_HTPS_PICS
I_P4	-0.0758631	0.242769	-0.127379	no	MMP2_HTPS_PICS
I_P3	0.837383	1.75445e-05	1.36839	yes	MMP2_HTPS_PICS
I_P2	-0.933879	0.00216438	-0.397335	no	MMP2_HTPS_PICS
I_P1	-3.40582	1.51976e-06	-2.974	no	MMP2_HTPS_PICS
I_P1'	0.793856	9.22359e-05	1.61096	yes	MMP2_HTPS_PICS
K_P8	-0.165044	0.0346104	0.570316	no	MMP2_HTPS_PICS
K_P2'	0.546934	0.00113871	-0.540568	no	MMP2_HTPS_PICS
K_P3'	-0.596265	0.000284299	-0.95109	no	MMP2_HTPS_PICS
K_P4'	-0.0232644	0.508542	-0.911463	no	MMP2_HTPS_PICS
K_P5'	-0.245148	0.0108806	-0.767827	no	MMP2_HTPS_PICS
K_P6'	-0.252453	0.0128999	-0.584963	no	MMP2_HTPS_PICS
K_P7'	-0.105277	0.0346104	-0.0242475	no	MMP2_HTPS_PICS
K_P8'	-0.182444	0.0344048	-0.291766	no	MMP2_HTPS_PICS
K_P7	-0.144592	0.0144978	0.321928	no	MMP2_HTPS_PICS
K_P6	-0.0766499	0.0187449	0.790904	no	MMP2_HTPS_PICS
K_P5	-0.0692318	0.00464343	0.245112	no	MMP2_HTPS_PICS
K_P4	-0.25925	0.000902464	0.118644	no	MMP2_HTPS_PICS
K_P3	-0.306472	0.00907142	-1.60572	no	MMP2_HTPS_PICS
K_P2	-0.235757	0.000645823	-0.545968	no	MMP2_HTPS_PICS
K_P1	-0.255626	0.00916988	0.210567	no	MMP2_HTPS_PICS
K_P1'	-0.250255	0.000662588	-2.51096	no	MMP2_HTPS_PICS
L_P8	-0.444749	1.07831e-05	-0.505235	no	MMP2_HTPS_PICS
L_P2'	-0.314035	0.00222516	0.538214	no	MMP2_HTPS_PICS
L_P3'	-1.18146	8.15438e-05	-1.06193	no	MMP2_HTPS_PICS
L_P4'	-0.693408	3.37474e-05	-0.313499	no	MMP2_HTPS_PICS
L_P5'	-0.330118	0.000696665	0.0524674	no	MMP2_HTPS_PICS
L_P6'	-0.507451	0.00117166	0.0236513	no	MMP2_HTPS_PICS
L_P7'	-0.567481	8.33603e-05	-0.415037	no	MMP2_HTPS_PICS
L_P8'	-0.525699	0.000108684	-0.201048	no	MMP2_HTPS_PICS
L_P7	-0.589996	0.000841588	-0.442222	no	MMP2_HTPS_PICS
L_P6	-0.706968	7.55479e-05	-0.578862	no	MMP2_HTPS_PICS
L_P5	-0.628185	0.000795846	-0.0976108	no	MMP2_HTPS_PICS
L_P4	-0.348993	0.00731423	-0.328326	no	MMP2_HTPS_PICS
L_P3	-0.0529564	0.393491	-0.0368368	no	MMP2_HTPS_PICS
L_P2	-0.125396	0.112242	-0.870717	no	MMP2_HTPS_PICS
L_P1	-1.44184	3.10139e-05	-1.65535	no	MMP2_HTPS_PICS
L_P1'	1.34815	0.000117471	2.074	yes	MMP2_HTPS_PICS
M_P8	-0.327848	0.00317943	1.03395	no	MMP2_HTPS_PICS
M_P2'	0.703354	0.00559915	0.186413	yes	MMP2_HTPS_PICS
M_P3'	-0.451394	0.0028575	-0.432959	no	MMP2_HTPS_PICS
M_P4'	0.00764128	0.955837	-0.383329	no	MMP2_HTPS_PICS
M_P5'	0.0827207	0.0182005	-1.08246	no	MMP2_HTPS_PICS
M_P6'	-0.191667	0.039827	-0.263034	no	MMP2_HTPS_PICS
M_P7'	-0.382733	0.00159885	0	no	MMP2_HTPS_PICS
M_P8'	-0.2633	0.153277	0.211504	no	MMP2_HTPS_PICS
M_P7	0.110891	0.362444	0.817136	no	MMP2_HTPS_PICS
M_P6	0.136644	0.020528	0.415037	no	MMP2_HTPS_PICS
M_P5	-0.392374	0.0056517	-0.293731	no	MMP2_HTPS_PICS
M_P4	0.0543413	0.464097	0.163499	no	MMP2_HTPS_PICS
M_P3	0.540471	0.0150775	-0.353637	no	MMP2_HTPS_PICS
M_P2	-0.086624	0.168813	-1.05889	no	MMP2_HTPS_PICS
M_P1	-0.206712	0.0344348	-0.706269	no	MMP2_HTPS_PICS
M_P1'	1.34117	2.6654e-05	0.969626	yes	MMP2_HTPS_PICS
N_P8	0.103195	0.511455	0.375509	no	MMP2_HTPS_PICS
N_P2'	0.0341194	0.572465	-0.192645	no	MMP2_HTPS_PICS
N_P3'	-0.0365809	0.814853	0.216811	no	MMP2_HTPS_PICS
N_P4'	0.13817	0.0127967	-0.329308	no	MMP2_HTPS_PICS
N_P5'	0.133477	0.0154166	-0.228269	no	MMP2_HTPS_PICS
N_P6'	0.150327	0.00395754	0.652077	no	MMP2_HTPS_PICS
N_P7'	-0.222781	0.102709	0.292181	no	MMP2_HTPS_PICS
N_P8'	0.000286164	0.999004	0.342888	no	MMP2_HTPS_PICS
N_P7	0.0604709	0.0336604	0.0450879	no	MMP2_HTPS_PICS
N_P6	0.162601	0.0206187	0.280108	no	MMP2_HTPS_PICS
N_P5	0.086352	0.190795	0.0641303	no	MMP2_HTPS_PICS
N_P4	0.0189278	0.505666	0.137504	no	MMP2_HTPS_PICS
N_P3	-0.385311	0.00178182	-0.657112	no	MMP2_HTPS_PICS
N_P2	0.0910618	0.0580079	-0.462343	no	MMP2_HTPS_PICS
N_P1	0.904547	0.00328416	1.2854	yes	MMP2_HTPS_PICS
N_P1'	-0.485318	0.0042214	-1.88452	no	MMP2_HTPS_PICS
P_P8	0.326341	0.000371738	-0.176878	no	MMP2_HTPS_PICS
P_P2'	-2.0062	2.99585e-05	-2.73039	no	MMP2_HTPS_PICS
P_P3'	-0.900311	0.00137416	-1.63941	no	MMP2_HTPS_PICS
P_P4'	0.128354	0.0658154	0.29956	no	MMP2_HTPS_PICS
P_P5'	0.405119	0.0170801	0.247928	no	MMP2_HTPS_PICS
P_P6'	0.516048	0.00911276	0.467126	no	MMP2_HTPS_PICS
P_P7'	0.456628	0.00735027	0.280108	no	MMP2_HTPS_PICS
P_P8'	0.356278	0.00159885	0.533432	no	MMP2_HTPS_PICS
P_P7	0.182819	0.0494619	-0.517058	no	MMP2_HTPS_PICS
P_P6	0.181763	0.00210323	-0.180572	no	MMP2_HTPS_PICS
P_P5	0.564767	0.000840604	0.0400774	no	MMP2_HTPS_PICS
P_P4	0.531967	0.00114909	0.0512253	no	MMP2_HTPS_PICS
P_P3	1.74687	6.77107e-06	1.92376	yes	MMP2_HTPS_PICS
P_P2	-0.580644	0.00100849	-0.802061	no	MMP2_HTPS_PICS
P_P1	0.599665	0.00332136	0.0931094	no	MMP2_HTPS_PICS
P_P1'	-3.96694	8.60708e-06	-3.8679	no	MMP2_HTPS_PICS
Q_P8	0.0751791	0.0278981	-0.123382	no	MMP2_HTPS_PICS
Q_P2'	0.462831	0.00484062	0.415037	no	MMP2_HTPS_PICS
Q_P3'	-0.186788	0.00347121	-0.736966	no	MMP2_HTPS_PICS
Q_P4'	0.232204	0.000480928	0.0450879	no	MMP2_HTPS_PICS
Q_P5'	-0.0734287	0.0154166	-0.147557	no	MMP2_HTPS_PICS
Q_P6'	0.172354	0.034747	-0.402098	no	MMP2_HTPS_PICS
Q_P7'	0.104854	0.0124652	-0.0727563	no	MMP2_HTPS_PICS
Q_P8'	0.333047	0.00214035	-0.437405	no	MMP2_HTPS_PICS
Q_P7	0.0467575	0.316867	-0.0297473	no	MMP2_HTPS_PICS
Q_P6	0.329168	0.000175917	-0.192645	no	MMP2_HTPS_PICS
Q_P5	0.304401	0.029861	-0.133267	no	MMP2_HTPS_PICS
Q_P4	0.28489	0.00331386	-0.0238467	no	MMP2_HTPS_PICS
Q_P3	-0.577272	0.000645823	-1.10236	no	MMP2_HTPS_PICS
Q_P2	0.190799	0.00298696	0.0861566	no	MMP2_HTPS_PICS
Q_P1	0.366793	0.00283249	0.347923	no	MMP2_HTPS_PICS
Q_P1'	0.508391	0.000902464	-0.314873	no	MMP2_HTPS_PICS
R_P8	-0.371698	0.00176962	0.303781	no	MMP2_HTPS_PICS
R_P2'	0.66003	0.00051689	-2.04182	no	MMP2_HTPS_PICS
R_P3'	-0.969679	0.000646003	-2.84435	no	MMP2_HTPS_PICS
R_P4'	-0.188773	0.00990644	-1.42223	no	MMP2_HTPS_PICS
R_P5'	-0.575811	0.00275785	-1.80735	no	MMP2_HTPS_PICS
R_P6'	-0.457613	0.000130583	-2.43741	no	MMP2_HTPS_PICS
R_P7'	-0.345083	0.000412604	-2.30378	no	MMP2_HTPS_PICS
R_P8'	-0.623032	0.000185005	-2.25873	no	MMP2_HTPS_PICS
R_P7	-0.298229	8.35829e-05	-0.270648	no	MMP2_HTPS_PICS
R_P6	-0.248274	0.000592241	-0.253757	no	MMP2_HTPS_PICS
R_P5	-0.303646	0.00106274	-0.0888093	no	MMP2_HTPS_PICS
R_P4	-0.190344	0.000627684	-0.639824	no	MMP2_HTPS_PICS
R_P3	-0.20024	0.0186811	-2.60204	no	MMP2_HTPS_PICS
R_P2	0.394846	3.37474e-05	-1.56635	no	MMP2_HTPS_PICS
R_P1	0.120159	0.0272563	-0.439285	no	MMP2_HTPS_PICS
R_P1'	0.643127	1.75445e-05	-3.80735	no	MMP2_HTPS_PICS
S_P8	0.217125	0.0175944	-0.540568	no	MMP2_HTPS_PICS
S_P2'	0.307166	0.00559915	-0.0815299	no	MMP2_HTPS_PICS
S_P3'	0.887887	0.000103732	0.907882	yes	MMP2_HTPS_PICS
S_P4'	0.0693722	0.252793	-0.224873	no	MMP2_HTPS_PICS
S_P5'	0.2555	7.05172e-05	-0.496676	no	MMP2_HTPS_PICS
S_P6'	0.000785129	0.988108	-0.72792	no	MMP2_HTPS_PICS
S_P7'	0.245033	0.000819763	-0.510615	no	MMP2_HTPS_PICS
S_P8'	0.00328543	0.971147	-1.02975	no	MMP2_HTPS_PICS
S_P7	0.0714084	0.395556	0.119582	no	MMP2_HTPS_PICS
S_P6	-0.0401409	0.514019	-0.131912	no	MMP2_HTPS_PICS
S_P5	-0.157653	8.68546e-05	-0.291049	no	MMP2_HTPS_PICS
S_P4	-0.0678387	0.00328416	-0.126912	no	MMP2_HTPS_PICS
S_P3	-0.670723	2.12184e-05	-0.910733	no	MMP2_HTPS_PICS
S_P2	0.897656	1.75445e-05	0.610958	yes	MMP2_HTPS_PICS
S_P1	0.492819	0.000627684	0.318682	no	MMP2_HTPS_PICS
S_P1'	-0.523871	0.012719	-0.930291	no	MMP2_HTPS_PICS
T_P8	0.141946	0.0569635	0.172467	no	MMP2_HTPS_PICS
T_P2'	0.505021	0.000895975	1.0133	no	MMP2_HTPS_PICS
T_P3'	-0.065708	0.174897	0.0565835	no	MMP2_HTPS_PICS
T_P4'	0.0308685	0.441902	0.110183	no	MMP2_HTPS_PICS
T_P5'	0.143933	0.0057033	0.237039	no	MMP2_HTPS_PICS
T_P6'	0.182118	0.0388423	0.448985	no	MMP2_HTPS_PICS
T_P7'	-0.0807845	0.118228	0.467126	no	MMP2_HTPS_PICS
T_P8'	-0.00927134	0.90022	-0.219313	no	MMP2_HTPS_PICS
T_P7	0.206963	0.00100849	0.0196288	no	MMP2_HTPS_PICS
T_P6	0.177414	0.00130294	-0.505891	no	MMP2_HTPS_PICS
T_P5	0.198813	0.00182226	-0.154328	no	MMP2_HTPS_PICS
T_P4	0.0898425	0.0237217	-0.180572	no	MMP2_HTPS_PICS
T_P3	-0.450627	0.0475797	-0.366128	no	MMP2_HTPS_PICS
T_P2	-0.223477	0.0113759	-0.0972972	no	MMP2_HTPS_PICS
T_P1	-0.67158	0.000862768	-0.615336	no	MMP2_HTPS_PICS
T_P1'	-1.45356	3.37474e-05	-0.95109	no	MMP2_HTPS_PICS
V_P8	-0.157093	0.00210323	0.0740006	no	MMP2_HTPS_PICS
V_P2'	0.271395	0.00288237	0.774708	no	MMP2_HTPS_PICS
V_P3'	-0.0165904	0.762759	0.0365259	no	MMP2_HTPS_PICS
V_P4'	-0.117401	0.0658154	0.142604	no	MMP2_HTPS_PICS
V_P5'	0.04374	0.618966	0.534777	no	MMP2_HTPS_PICS
V_P6'	-0.0665774	0.324063	0.546488	no	MMP2_HTPS_PICS
V_P7'	-0.180815	0.00800342	0.192645	no	MMP2_HTPS_PICS
V_P8'	-0.0525583	0.280941	0.577767	no	MMP2_HTPS_PICS
V_P7	-0.117424	0.023491	-0.263034	no	MMP2_HTPS_PICS
V_P6	0.00833515	0.865939	-0.121991	no	MMP2_HTPS_PICS
V_P5	0.0928745	0.117042	-0.277534	no	MMP2_HTPS_PICS
V_P4	0.192892	0.000713031	0.222392	no	MMP2_HTPS_PICS
V_P3	0.736215	0.000911636	0.548304	yes	MMP2_HTPS_PICS
V_P2	-0.109389	0.0718807	-0.215013	no	MMP2_HTPS_PICS
V_P1	-2.41467	7.05172e-05	-2.43296	no	MMP2_HTPS_PICS
V_P1'	-0.0614043	0.223803	0.356144	no	MMP2_HTPS_PICS
W_P8	-0.733504	0.00409171	-2.32193	no	MMP2_HTPS_PICS
W_P2'	-0.256153	0.0740619	-0.115477	no	MMP2_HTPS_PICS
W_P3'	-0.803696	0.034747	-0.906891	no	MMP2_HTPS_PICS
W_P4'	-0.692584	0.0163087	-1	no	MMP2_HTPS_PICS
W_P5'	-1.37437	0.00115083	-0.447459	no	MMP2_HTPS_PICS
W_P6'	-1.10321	0.000645823	-1.5025	no	MMP2_HTPS_PICS
W_P7'	-0.687471	0.000108684	-1.26303	no	MMP2_HTPS_PICS
W_P8'	-0.326347	0.202223	-0.222392	no	MMP2_HTPS_PICS
W_P7	-0.942942	6.6263e-05	-0.0931094	no	MMP2_HTPS_PICS
W_P6	-0.539726	0.00754623	-0.485427	no	MMP2_HTPS_PICS
W_P5	-0.491597	0.00378986	-0.874469	no	MMP2_HTPS_PICS
W_P4	-1.3785	0.00116129	-1.58496	no	MMP2_HTPS_PICS
W_P3	-1.18653	0.00217498	-0.206451	no	MMP2_HTPS_PICS
W_P2	-2.38584	0.000100061	-1.87447	no	MMP2_HTPS_PICS
W_P1	-0.300689	0.43521	0.387023	no	MMP2_HTPS_PICS
W_P1'	-0.109541	0.196682	-0.788496	no	MMP2_HTPS_PICS
Y_P8	-0.294657	0.000515772	-1	no	MMP2_HTPS_PICS
Y_P2'	0.261371	0.00114909	0.50696	no	MMP2_HTPS_PICS
Y_P3'	-0.477042	0.000696665	-0.400538	no	MMP2_HTPS_PICS
Y_P4'	-0.154206	0.145768	0.157541	no	MMP2_HTPS_PICS
Y_P5'	-0.00493682	0.915475	0.669851	no	MMP2_HTPS_PICS
Y_P6'	-0.44637	0.000396424	-0.509014	no	MMP2_HTPS_PICS
Y_P7'	-0.223606	0.0278981	-0.241008	no	MMP2_HTPS_PICS
Y_P8'	-0.0521409	0.329434	-0.0544478	no	MMP2_HTPS_PICS
Y_P7	0.161871	0.00534788	-0.473931	no	MMP2_HTPS_PICS
Y_P6	-0.203546	0.252223	-0.392317	no	MMP2_HTPS_PICS
Y_P5	-0.0650583	0.667075	-0.427421	no	MMP2_HTPS_PICS
Y_P4	0.0150191	0.88394	0.249978	no	MMP2_HTPS_PICS
Y_P3	-0.338187	0.0507126	-0.459432	no	MMP2_HTPS_PICS
Y_P2	-1.04694	0.000168301	-1.08746	no	MMP2_HTPS_PICS
Y_P1	-0.113042	0.315463	-1.22239	no	MMP2_HTPS_PICS
Y_P1'	1.27256	0.000537	-0.121991	yes	MMP2_HTPS_PICS
A_P4	0.104552	0.000659847	0.0874628	no	MMP2_HTPS_TAILS
A_P3	0.312148	3.23068e-05	0.530515	no	MMP2_HTPS_TAILS
A_P2	1.21386	1.26787e-05	1.23447	yes	MMP2_HTPS_TAILS
A_P1	0.853039	1.68069e-05	1.66985	yes	MMP2_HTPS_TAILS
A_P1'	-0.372842	0.00115083	-1.28011	no	MMP2_HTPS_TAILS
C_P4	-1.30141	0.00027695	-2.32193	no	MMP2_HTPS_TAILS
C_P3	-1.24617	9.15721e-05	-3	no	MMP2_HTPS_TAILS
C_P2	-0.758014	0.00534788	-1.22239	no	MMP2_HTPS_TAILS
C_P1	-1.11471	0.000339732	-2.80735	no	MMP2_HTPS_TAILS
C_P1'	-0.939208	0.000361987	-1.58496	no	MMP2_HTPS_TAILS
D_P4	-0.273686	0.0190625	-0.777608	no	MMP2_HTPS_TAILS
D_P3	-1.93337	6.77107e-06	-1.32193	no	MMP2_HTPS_TAILS
D_P2	-0.995224	2.93957e-05	-1	no	MMP2_HTPS_TAILS
D_P1	-0.407073	0.00352569	-0.169925	no	MMP2_HTPS_TAILS
D_P1'	-3.36795	2.08406e-05	-3.16993	no	MMP2_HTPS_TAILS
E_P4	-0.216849	0.00915325	-1.5025	no	MMP2_HTPS_TAILS
E_P3	-1.91838	8.60708e-06	-2	no	MMP2_HTPS_TAILS
E_P2	-1.59463	2.12184e-05	-1.36257	no	MMP2_HTPS_TAILS
E_P1	0.0608286	0.493874	0.169925	no	MMP2_HTPS_TAILS
E_P1'	-3.24503	6.77107e-06	-1.73697	no	MMP2_HTPS_TAILS
F_P4	-0.062611	0.632925	0.893085	no	MMP2_HTPS_TAILS
F_P3	-0.514284	0.0106874	-0.36257	no	MMP2_HTPS_TAILS
F_P2	-1.20183	0.00115083	-0.584963	no	MMP2_HTPS_TAILS
F_P1	0.0496446	0.81766	-1	no	MMP2_HTPS_TAILS
F_P1'	0.636719	0.000720669	0.765535	no	MMP2_HTPS_TAILS
G_P4	0.446099	0.000678184	0.263034	no	MMP2_HTPS_TAILS
G_P3	-0.499136	0.000117471	-1.48543	no	MMP2_HTPS_TAILS
G_P2	0.45401	0.00214035	0.280108	no	MMP2_HTPS_TAILS
G_P1	0.51832	0.00042464	1.1375	no	MMP2_HTPS_TAILS
G_P1'	-1.25165	0.000185482	-2.70044	no	MMP2_HTPS_TAILS
H_P4	-0.0609312	0.146389	0.678072	no	MMP2_HTPS_TAILS
H_P3	-0.350105	0.0166243	-0.321928	no	MMP2_HTPS_TAILS
H_P2	-0.561224	0.0113759	-1.58496	no	MMP2_HTPS_TAILS
H_P1	0.34813	0.00736237	0.222392	no	MMP2_HTPS_TAILS
H_P1'	-0.213568	0.0207698	-2.16993	no	MMP2_HTPS_TAILS
I_P4	-0.0758631	0.242769	1.37851	no	MMP2_HTPS_TAILS
I_P3	0.837383	1.75445e-05	1.152	yes	MMP2_HTPS_TAILS
I_P2	-0.933879	0.00216438	-2.16993	no	MMP2_HTPS_TAILS
I_P1	-3.40582	1.51976e-06	-2	no	MMP2_HTPS_TAILS
I_P1'	0.793856	9.22359e-05	1.41504	yes	MMP2_HTPS_TAILS
K_P4	-0.25925	0.000902464	0.137504	no	MMP2_HTPS_TAILS
K_P3	-0.306472	0.00907142	-1.87447	no	MMP2_HTPS_TAILS
K_P2	-0.235757	0.000645823	0.152003	no	MMP2_HTPS_TAILS
K_P1	-0.255626	0.00916988	-1	no	MMP2_HTPS_TAILS
K_P1'	-0.250255	0.000662588	-2.22239	no	MMP2_HTPS_TAILS
L_P4	-0.348993	0.00731423	-0.234465	no	MMP2_HTPS_TAILS
L_P3	-0.0529564	0.393491	0.337035	no	MMP2_HTPS_TAILS
L_P2	-0.125396	0.112242	-2.70044	no	MMP2_HTPS_TAILS
L_P1	-1.44184	3.10139e-05	-2.58496	no	MMP2_HTPS_TAILS
L_P1'	1.34815	0.000117471	2.36457	yes	MMP2_HTPS_TAILS
M_P4	0.0543413	0.464097	2.16993	no	MMP2_HTPS_TAILS
M_P3	0.540471	0.0150775	1	no	MMP2_HTPS_TAILS
M_P2	-0.086624	0.168813	-1	no	MMP2_HTPS_TAILS
M_P1	-0.206712	0.0344348	0.192645	no	MMP2_HTPS_TAILS
M_P1'	1.34117	2.6654e-05	0.736966	yes	MMP2_HTPS_TAILS
N_P4	0.0189278	0.505666	-1.58496	no	MMP2_HTPS_TAILS
N_P3	-0.385311	0.00178182	-0.321928	no	MMP2_HTPS_TAILS
N_P2	0.0910618	0.0580079	0.321928	no	MMP2_HTPS_TAILS
N_P1	0.904547	0.00328416	2.32193	yes	MMP2_HTPS_TAILS
N_P1'	-0.485318	0.0042214	-1.58496	no	MMP2_HTPS_TAILS
P_P4	0.531967	0.00114909	0.14439	no	MMP2_HTPS_TAILS
P_P3	1.74687	6.77107e-06	2.20945	yes	MMP2_HTPS_TAILS
P_P2	-0.580644	0.00100849	-2.11548	no	MMP2_HTPS_TAILS
P_P1	0.599665	0.00332136	0.263034	no	MMP2_HTPS_TAILS
P_P1'	-3.96694	8.60708e-06	-3.90689	no	MMP2_HTPS_TAILS
Q_P4	0.28489	0.00331386	0.906891	no	MMP2_HTPS_TAILS
Q_P3	-0.577272	0.000645823	-1.80735	no	MMP2_HTPS_TAILS
Q_P2	0.190799	0.00298696	0.222392	no	MMP2_HTPS_TAILS
Q_P1	0.366793	0.00283249	0.152003	no	MMP2_HTPS_TAILS
Q_P1'	0.508391	0.000902464	-2.11548	no	MMP2_HTPS_TAILS
R_P4	-0.190344	0.000627684	-0.206451	no	MMP2_HTPS_TAILS
R_P3	-0.20024	0.0186811	-1.70044	no	MMP2_HTPS_TAILS
R_P2	0.394846	3.37474e-05	1.70044	no	MMP2_HTPS_TAILS
R_P1	0.120159	0.0272563	-0.415037	no	MMP2_HTPS_TAILS
R_P1'	0.643127	1.75445e-05	-2.70044	no	MMP2_HTPS_TAILS
S_P4	-0.0678387	0.00328416	-0.36257	no	MMP2_HTPS_TAILS
S_P3	-0.670723	2.12184e-05	-2.32193	no	MMP2_HTPS_TAILS
S_P2	0.897656	1.75445e-05	0.963474	yes	MMP2_HTPS_TAILS
S_P1	0.492819	0.000627684	0.559427	no	MMP2_HTPS_TAILS
S_P1'	-0.523871	0.012719	-1.11548	no	MMP2_HTPS_TAILS
T_P4	0.0898425	0.0237217	0.514573	no	MMP2_HTPS_TAILS
T_P3	-0.450627	0.0475797	-1.37851	no	MMP2_HTPS_TAILS
T_P2	-0.223477	0.0113759	0.584963	no	MMP2_HTPS_TAILS
T_P1	-0.67158	0.000862768	-1.41504	no	MMP2_HTPS_TAILS
T_P1'	-1.45356	3.37474e-05	-3.70044	no	MMP2_HTPS_TAILS
V_P4	0.192892	0.000713031	-0.906891	no	MMP2_HTPS_TAILS
V_P3	0.736215	0.000911636	0.584963	yes	MMP2_HTPS_TAILS
V_P2	-0.109389	0.0718807	0	no	MMP2_HTPS_TAILS
V_P1	-2.41467	7.05172e-05	-1.37851	no	MMP2_HTPS_TAILS
V_P1'	-0.0614043	0.223803	0.847997	no	MMP2_HTPS_TAILS
W_P4	-1.3785	0.00116129	-1.58496	no	MMP2_HTPS_TAILS
W_P3	-1.18653	0.00217498	-1	no	MMP2_HTPS_TAILS
W_P2	-2.38584	0.000100061	-1.32193	no	MMP2_HTPS_TAILS
W_P1	-0.300689	0.43521	-1	no	MMP2_HTPS_TAILS
W_P1'	-0.109541	0.196682	-1	no	MMP2_HTPS_TAILS
Y_P4	0.0150191	0.88394	0.152003	no	MMP2_HTPS_TAILS
Y_P3	-0.338187	0.0507126	-1.41504	no	MMP2_HTPS_TAILS
Y_P2	-1.04694	0.000168301	0.485427	no	MMP2_HTPS_TAILS
Y_P1	-0.113042	0.315463	-1	no	MMP2_HTPS_TAILS
Y_P1'	1.27256	0.000537	0.125531	yes	MMP2_HTPS_TAILS
A_P8	0.217284	0.000521487	0.26748	no	MMP3_HTPS_PICS
A_P2'	-0.0129771	0.444165	0.493815	no	MMP3_HTPS_PICS
A_P3'	0.924573	0.000266625	0.758992	yes	MMP3_HTPS_PICS
A_P4'	0.273011	8.38394e-05	0.545968	no	MMP3_HTPS_PICS
A_P5'	0.0970455	0.00264746	0.53842	no	MMP3_HTPS_PICS
A_P6'	0.426859	1.89972e-05	-0.0297473	no	MMP3_HTPS_PICS
A_P7'	0.316145	0.0154069	0.612977	no	MMP3_HTPS_PICS
A_P8'	0.271093	6.35522e-05	0.537028	no	MMP3_HTPS_PICS
A_P7	0.46232	8.12426e-05	0.154723	no	MMP3_HTPS_PICS
A_P6	0.323998	6.7432e-06	0.19592	no	MMP3_HTPS_PICS
A_P5	0.461864	0.0102938	0.214125	no	MMP3_HTPS_PICS
A_P4	0.271706	0.000191454	-0.236067	no	MMP3_HTPS_PICS
A_P3	0.456665	0.00139584	0.707218	no	MMP3_HTPS_PICS
A_P2	1.73328	1.89972e-05	1.32193	yes	MMP3_HTPS_PICS
A_P1	0.895768	0.000476502	0.527932	yes	MMP3_HTPS_PICS
A_P1'	-0.107981	0.00199455	0.626185	no	MMP3_HTPS_PICS
C_P8	-1.27888	5.59396e-05	-0.289507	no	MMP3_HTPS_PICS
C_P2'	-1.0687	0.00514771	-0.0824622	no	MMP3_HTPS_PICS
C_P3'	-1.74895	2.4514e-05	-1.71621	no	MMP3_HTPS_PICS
C_P4'	-1.60517	0.000518289	0.106915	no	MMP3_HTPS_PICS
C_P5'	-0.764409	0.0107328	-1.5025	no	MMP3_HTPS_PICS
C_P6'	-1.40601	0.00169353	-1.76553	no	MMP3_HTPS_PICS
C_P7'	-1.89104	2.4514e-05	-3.90689	no	MMP3_HTPS_PICS
C_P8'	-1.51377	0.00247197	-0.263034	no	MMP3_HTPS_PICS
C_P7	-1.52657	0.00124626	0.211504	no	MMP3_HTPS_PICS
C_P6	-1.2052	0.00225091	-0.628031	no	MMP3_HTPS_PICS
C_P5	-1.93568	0.000344999	-0.678072	no	MMP3_HTPS_PICS
C_P4	-1.0755	0.0136809	0.473931	no	MMP3_HTPS_PICS
C_P3	-1.2635	0.000281509	-0.63743	no	MMP3_HTPS_PICS
C_P2	-1.29723	0.00274053	1	no	MMP3_HTPS_PICS
C_P1	-1.68032	0.000266625	-1.58496	no	MMP3_HTPS_PICS
C_P1'	-0.626552	0.00134285	0.830075	no	MMP3_HTPS_PICS
D_P8	0.284371	0.11752	0.756729	no	MMP3_HTPS_PICS
D_P2'	-1.08347	0.000345327	-2.926	no	MMP3_HTPS_PICS
D_P3'	-0.0176583	0.81576	0.469485	no	MMP3_HTPS_PICS
D_P4'	0.366684	0.000208284	1.39232	no	MMP3_HTPS_PICS
D_P5'	0.496449	1.03295e-05	-0.0324215	no	MMP3_HTPS_PICS
D_P6'	0.374202	0.000202978	0.584963	no	MMP3_HTPS_PICS
D_P7'	0.395647	0.00500585	0.211504	no	MMP3_HTPS_PICS
D_P8'	0.32443	0.000466616	0.82103	no	MMP3_HTPS_PICS
D_P7	0.21252	0.00206165	0.568284	no	MMP3_HTPS_PICS
D_P6	0.190106	0.00247197	0.628031	no	MMP3_HTPS_PICS
D_P5	0.0120719	0.844987	0.375509	no	MMP3_HTPS_PICS
D_P4	-0.136032	0.00450894	0.415037	no	MMP3_HTPS_PICS
D_P3	-1.91319	0.000266625	-0.839535	no	MMP3_HTPS_PICS
D_P2	-0.865907	0.00110594	-0.398549	no	MMP3_HTPS_PICS
D_P1	-0.166307	0.0862743	0.40439	no	MMP3_HTPS_PICS
D_P1'	-2.82508	4.83283e-05	-1.88753	no	MMP3_HTPS_PICS
E_P8	-0.0575758	0.30638	0.473931	no	MMP3_HTPS_PICS
E_P2'	-0.553488	0.00344843	-1.49185	no	MMP3_HTPS_PICS
E_P3'	-0.0446394	0.617178	-0.415037	no	MMP3_HTPS_PICS
E_P4'	0.220209	0.00219237	-1.08092	no	MMP3_HTPS_PICS
E_P5'	-0.0348063	0.432682	-0.0931094	no	MMP3_HTPS_PICS
E_P6'	0.0963264	0.00648534	-0.251539	no	MMP3_HTPS_PICS
E_P7'	0.180425	0.00117241	-0.0310269	no	MMP3_HTPS_PICS
E_P8'	0.158905	0.0987589	-0.222392	no	MMP3_HTPS_PICS
E_P7	-0.124871	0.0279402	0.0641303	no	MMP3_HTPS_PICS
E_P6	0.127484	0.0120003	0.208587	no	MMP3_HTPS_PICS
E_P5	-0.0457419	0.045707	0.160465	no	MMP3_HTPS_PICS
E_P4	-0.163069	0.0947281	0.257158	no	MMP3_HTPS_PICS
E_P3	-1.78475	2.13184e-05	-1.10434	no	MMP3_HTPS_PICS
E_P2	-0.968739	5.09325e-05	-1.02385	no	MMP3_HTPS_PICS
E_P1	0.617932	2.34369e-05	0.857981	no	MMP3_HTPS_PICS
E_P1'	-2.72087	2.4514e-05	-1.85415	no	MMP3_HTPS_PICS
F_P8	-0.716427	8.38394e-05	-0.222392	no	MMP3_HTPS_PICS
F_P2'	-0.489865	0.00745634	-0.275634	no	MMP3_HTPS_PICS
F_P3'	-0.0580339	0.797351	-0.36257	no	MMP3_HTPS_PICS
F_P4'	-0.323055	0.016407	-1.16993	no	MMP3_HTPS_PICS
F_P5'	-0.285506	0.163949	-2.16993	no	MMP3_HTPS_PICS
F_P6'	-0.521307	0.0344577	-0.862496	no	MMP3_HTPS_PICS
F_P7'	-0.544075	0.00574481	-0.452512	no	MMP3_HTPS_PICS
F_P8'	-0.385064	0.000730784	-1.1375	no	MMP3_HTPS_PICS
F_P7	-0.130772	0.353084	0	no	MMP3_HTPS_PICS
F_P6	-0.242399	0.233305	-0.459432	no	MMP3_HTPS_PICS
F_P5	-0.727314	0.000888193	-0.311944	no	MMP3_HTPS_PICS
F_P4	0.106908	0.233452	0.646363	no	MMP3_HTPS_PICS
F_P3	-0.578094	0.00500585	-1.29546	no	MMP3_HTPS_PICS
F_P2	-1.01482	0.00290418	-0.383329	no	MMP3_HTPS_PICS
F_P1	0.137737	0.26013	0.415037	no	MMP3_HTPS_PICS
F_P1'	0.921784	0.00284585	0.137504	yes	MMP3_HTPS_PICS
G_P8	0.709516	0.00225091	0	no	MMP3_HTPS_PICS
G_P2'	-1.02271	0.00025544	-0.206451	no	MMP3_HTPS_PICS
G_P3'	0.202088	0.00100489	0.884523	no	MMP3_HTPS_PICS
G_P4'	0.347736	0.00524054	0.127756	no	MMP3_HTPS_PICS
G_P5'	0.244988	0.000620341	0.249359	no	MMP3_HTPS_PICS
G_P6'	0.444193	0.0119135	0.689071	no	MMP3_HTPS_PICS
G_P7'	0.688539	0.00105716	0.602665	no	MMP3_HTPS_PICS
G_P8'	0.582937	1.89972e-05	0.398549	no	MMP3_HTPS_PICS
G_P7	0.524632	0.00225091	0.257798	no	MMP3_HTPS_PICS
G_P6	0.698152	0.00430443	0.199309	no	MMP3_HTPS_PICS
G_P5	0.450872	3.01375e-05	0.489805	no	MMP3_HTPS_PICS
G_P4	0.319581	0.00327999	0.341037	no	MMP3_HTPS_PICS
G_P3	-0.557591	2.34369e-05	-1.3356	no	MMP3_HTPS_PICS
G_P2	0.619213	3.01375e-05	0.649093	no	MMP3_HTPS_PICS
G_P1	-0.393621	0.00126029	0.0534393	no	MMP3_HTPS_PICS
G_P1'	-1.17737	0.000122425	-0.568284	no	MMP3_HTPS_PICS
H_P8	0.160834	0.13968	0	no	MMP3_HTPS_PICS
H_P2'	0.0336001	0.607906	0.819428	no	MMP3_HTPS_PICS
H_P3'	-0.352114	0.00100489	0.688056	no	MMP3_HTPS_PICS
H_P4'	-0.227116	0.0149245	1.03747	no	MMP3_HTPS_PICS
H_P5'	0.167002	0.13161	1.12928	no	MMP3_HTPS_PICS
H_P6'	0.275187	0.00588554	0.736966	no	MMP3_HTPS_PICS
H_P7'	-0.315694	0.0183095	1	no	MMP3_HTPS_PICS
H_P8'	-0.368613	0.0441688	1.71049	no	MMP3_HTPS_PICS
H_P7	0.00793954	0.766123	0.906891	no	MMP3_HTPS_PICS
H_P6	0.483228	0.151687	0.0703893	no	MMP3_HTPS_PICS
H_P5	-0.348275	0.0057097	0.137504	no	MMP3_HTPS_PICS
H_P4	0.367365	0.0777108	0.341037	no	MMP3_HTPS_PICS
H_P3	-0.70804	0.00401205	0.0780025	no	MMP3_HTPS_PICS
H_P2	-0.0481924	0.0152029	-0.169925	no	MMP3_HTPS_PICS
H_P1	0.156052	0.0441688	-0.662965	no	MMP3_HTPS_PICS
H_P1'	-0.232813	0.00137361	0.0995357	no	MMP3_HTPS_PICS
I_P8	0.0277407	0.0661624	0.214125	no	MMP3_HTPS_PICS
I_P2'	0.529324	3.01375e-05	0.930737	no	MMP3_HTPS_PICS
I_P3'	-0.012245	0.432682	0.321928	no	MMP3_HTPS_PICS
I_P4'	-0.40561	0.00096164	0	no	MMP3_HTPS_PICS
I_P5'	0.229515	0.0300754	0	no	MMP3_HTPS_PICS
I_P6'	-0.145209	0.0800939	0.302563	no	MMP3_HTPS_PICS
I_P7'	-0.0456182	0.735128	-0.280108	no	MMP3_HTPS_PICS
I_P8'	-0.376388	0.000317646	0.478047	no	MMP3_HTPS_PICS
I_P7	-0.0323252	0.782453	0.684498	no	MMP3_HTPS_PICS
I_P6	-0.434986	2.526e-05	0.526069	no	MMP3_HTPS_PICS
I_P5	-0.178439	0.0266431	-0.961526	no	MMP3_HTPS_PICS
I_P4	0.0407609	0.225819	0.234465	no	MMP3_HTPS_PICS
I_P3	0.726074	1.89972e-05	1.51785	no	MMP3_HTPS_PICS
I_P2	-0.873298	0.00110594	-0.621488	no	MMP3_HTPS_PICS
I_P1	-3.32553	4.2024e-05	-2.62449	no	MMP3_HTPS_PICS
I_P1'	0.741873	0.00100489	0.792195	yes	MMP3_HTPS_PICS
K_P8	-0.189671	0.012593	0.491853	no	MMP3_HTPS_PICS
K_P2'	0.599914	0.000230103	0.459432	no	MMP3_HTPS_PICS
K_P3'	-0.114536	0.129099	0.304855	no	MMP3_HTPS_PICS
K_P4'	-0.0905078	0.13161	-0.125531	no	MMP3_HTPS_PICS
K_P5'	-0.361137	0.00470724	0.392317	no	MMP3_HTPS_PICS
K_P6'	-0.115344	0.0347253	-0.0310269	no	MMP3_HTPS_PICS
K_P7'	-0.328106	0.00193557	0.452512	no	MMP3_HTPS_PICS
K_P8'	-0.270127	0.0155342	0.229482	no	MMP3_HTPS_PICS
K_P7	-0.180845	0.0506618	-0.0317089	no	MMP3_HTPS_PICS
K_P6	-0.295823	0.000450688	0.75336	no	MMP3_HTPS_PICS
K_P5	-0.273053	0.000283822	0.366782	no	MMP3_HTPS_PICS
K_P4	-0.0770166	0.0149245	0.4975	no	MMP3_HTPS_PICS
K_P3	-0.382042	0.00421461	-0.540568	no	MMP3_HTPS_PICS
K_P2	-1.06854	0.000454145	-0.691878	no	MMP3_HTPS_PICS
K_P1	-0.161137	0.175521	1.4245	no	MMP3_HTPS_PICS
K_P1'	-0.140932	0.00189672	-1.61891	no	MMP3_HTPS_PICS
L_P8	-0.408761	0.000133778	-0.771731	no	MMP3_HTPS_PICS
L_P2'	-0.0582914	0.69794	0.341037	no	MMP3_HTPS_PICS
L_P3'	-0.22356	0.000395434	-0.29956	no	MMP3_HTPS_PICS
L_P4'	-0.615902	0.000988595	-0.790077	no	MMP3_HTPS_PICS
L_P5'	-0.611784	0.00532448	0.0605415	no	MMP3_HTPS_PICS
L_P6'	-0.515534	0.00171654	-0.514573	no	MMP3_HTPS_PICS
L_P7'	-0.578423	0.000526911	-1.08746	no	MMP3_HTPS_PICS
L_P8'	-0.673843	0.000122425	-0.722466	no	MMP3_HTPS_PICS
L_P7	-0.473706	0.00578857	-0.657112	no	MMP3_HTPS_PICS
L_P6	-0.844574	1.89972e-05	-0.565597	no	MMP3_HTPS_PICS
L_P5	-0.663009	0.00035129	-0.573735	no	MMP3_HTPS_PICS
L_P4	-0.203832	0.0258706	-0.293731	no	MMP3_HTPS_PICS
L_P3	-0.180139	0.00218586	0.428843	no	MMP3_HTPS_PICS
L_P2	-0.113328	0.216168	-0.0437214	no	MMP3_HTPS_PICS
L_P1	-1.27145	0.000545535	-2.04182	no	MMP3_HTPS_PICS
L_P1'	1.0752	1.03295e-05	0.938599	yes	MMP3_HTPS_PICS
M_P8	-0.267119	0.00135446	-0.678072	no	MMP3_HTPS_PICS
M_P2'	0.76393	4.83283e-05	0.321928	yes	MMP3_HTPS_PICS
M_P3'	0.127141	0.0699132	-0.514573	no	MMP3_HTPS_PICS
M_P4'	-0.193321	0.107354	-1.1375	no	MMP3_HTPS_PICS
M_P5'	-0.121499	0.312677	-0.415037	no	MMP3_HTPS_PICS
M_P6'	-0.165051	0.00283067	-1.36257	no	MMP3_HTPS_PICS
M_P7'	-0.39727	0.000518289	-3.90689	no	MMP3_HTPS_PICS
M_P8'	0.112174	0.631232	-2.45943	no	MMP3_HTPS_PICS
M_P7	-0.28585	0.00302316	0.584963	no	MMP3_HTPS_PICS
M_P6	-0.082084	0.744512	0.36257	no	MMP3_HTPS_PICS
M_P5	0.0767845	0.0322925	1	no	MMP3_HTPS_PICS
M_P4	0.246667	0.00449927	-0.0931094	no	MMP3_HTPS_PICS
M_P3	0.61334	0.0179627	-0.932886	no	MMP3_HTPS_PICS
M_P2	-0.255687	0.010829	0.263034	no	MMP3_HTPS_PICS
M_P1	0.220998	0.328665	-1.22239	no	MMP3_HTPS_PICS
M_P1'	1.33121	2.4514e-05	0.341037	yes	MMP3_HTPS_PICS
N_P8	-0.135597	0.399615	0.765535	no	MMP3_HTPS_PICS
N_P2'	-0.466457	0.0266973	0.295456	no	MMP3_HTPS_PICS
N_P3'	-0.493288	0.0105571	-0.106915	no	MMP3_HTPS_PICS
N_P4'	0.224575	0.0237138	0.378512	no	MMP3_HTPS_PICS
N_P5'	0.118426	0.0403307	0.624491	no	MMP3_HTPS_PICS
N_P6'	0.0544062	0.292369	-0.121991	no	MMP3_HTPS_PICS
N_P7'	-0.0500881	0.688122	0.443607	no	MMP3_HTPS_PICS
N_P8'	-0.0696517	0.456691	0.103093	no	MMP3_HTPS_PICS
N_P7	0.0178799	0.891726	-0.115477	no	MMP3_HTPS_PICS
N_P6	-0.0169723	0.816852	-0.277534	no	MMP3_HTPS_PICS
N_P5	0.29643	0.0134904	0.874469	no	MMP3_HTPS_PICS
N_P4	-0.302274	0.00202601	0.152003	no	MMP3_HTPS_PICS
N_P3	-0.85648	4.2024e-05	0.111031	no	MMP3_HTPS_PICS
N_P2	0.284417	0.010829	-0.432959	no	MMP3_HTPS_PICS
N_P1	0.622861	0.000988595	1.47999	no	MMP3_HTPS_PICS
N_P1'	-0.220033	0.00169353	-0.0588937	no	MMP3_HTPS_PICS
P_P8	0.214328	0.0581253	-0.060121	no	MMP3_HTPS_PICS
P_P2'	-2.37731	3.75031e-06	-2	no	MMP3_HTPS_PICS
P_P3'	-0.886965	0.00755502	-0.710493	no	MMP3_HTPS_PICS
P_P4'	0.318854	0.00267233	1.14136	no	MMP3_HTPS_PICS
P_P5'	0.350823	0.000878878	0.421827	no	MMP3_HTPS_PICS
P_P6'	0.341178	0.00558616	0.847997	no	MMP3_HTPS_PICS
P_P7'	0.178598	0.22696	1.15433	no	MMP3_HTPS_PICS
P_P8'	0.291508	0.0179305	0.199309	no	MMP3_HTPS_PICS
P_P7	0.224135	0.0010852	-0.243926	no	MMP3_HTPS_PICS
P_P6	0.396742	0.0200292	-0.0339473	no	MMP3_HTPS_PICS
P_P5	0.424734	0.000143542	-0.67319	no	MMP3_HTPS_PICS
P_P4	-0.134516	0.00132514	0.251539	no	MMP3_HTPS_PICS
P_P3	2.01788	2.77345e-05	1.5025	yes	MMP3_HTPS_PICS
P_P2	-0.840544	0.000793669	-0.234465	no	MMP3_HTPS_PICS
P_P1	0.34919	0.00677397	-0.888969	no	MMP3_HTPS_PICS
P_P1'	-3.83068	2.4514e-05	-3.1375	no	MMP3_HTPS_PICS
Q_P8	0.359297	0.013478	0.115477	no	MMP3_HTPS_PICS
Q_P2'	0.450638	0.000147354	0.22741	no	MMP3_HTPS_PICS
Q_P3'	0.341656	0.0102938	0.155278	no	MMP3_HTPS_PICS
Q_P4'	0.173824	0.00100489	0.243926	no	MMP3_HTPS_PICS
Q_P5'	0.0869202	0.261179	0.454566	no	MMP3_HTPS_PICS
Q_P6'	-0.331974	0.0201091	1.14296	no	MMP3_HTPS_PICS
Q_P7'	-0.11389	0.11752	0.394279	no	MMP3_HTPS_PICS
Q_P8'	0.246413	0.0023654	0.859822	no	MMP3_HTPS_PICS
Q_P7	-0.228927	0.125961	-0.186413	no	MMP3_HTPS_PICS
Q_P6	-0.277373	0.00709895	-0.536053	no	MMP3_HTPS_PICS
Q_P5	0.231897	0.000149616	0.229482	no	MMP3_HTPS_PICS
Q_P4	0.306696	0.0468177	-0.165059	no	MMP3_HTPS_PICS
Q_P3	-0.503342	0.00146256	0.241008	no	MMP3_HTPS_PICS
Q_P2	-0.0404997	0.601396	0.645335	no	MMP3_HTPS_PICS
Q_P1	0.744917	1.89972e-05	0.148099	yes	MMP3_HTPS_PICS
Q_P1'	-0.00509367	0.938382	0.745427	no	MMP3_HTPS_PICS
R_P8	-0.358783	0.00199519	0.112475	no	MMP3_HTPS_PICS
R_P2'	0.732875	0.00282912	-1.02857	no	MMP3_HTPS_PICS
R_P3'	-0.337139	0.000209349	-2.03242	no	MMP3_HTPS_PICS
R_P4'	-0.780771	1.89972e-05	-2	no	MMP3_HTPS_PICS
R_P5'	-0.529179	7.00189e-05	-2.02975	no	MMP3_HTPS_PICS
R_P6'	-0.676678	0.00100489	-3.03562	no	MMP3_HTPS_PICS
R_P7'	-0.633166	0.00442319	-2.53605	no	MMP3_HTPS_PICS
R_P8'	-0.267261	0.0141359	-1.75899	no	MMP3_HTPS_PICS
R_P7	-0.372211	0.000524305	-0.357552	no	MMP3_HTPS_PICS
R_P6	-0.409533	0.00133443	0.0655883	no	MMP3_HTPS_PICS
R_P5	-0.353253	0.00584024	-0.237039	no	MMP3_HTPS_PICS
R_P4	-0.26748	0.00165435	-0.478047	no	MMP3_HTPS_PICS
R_P3	-0.569315	0.000518289	-1.16993	no	MMP3_HTPS_PICS
R_P2	-0.772393	0.000414942	-1.61891	no	MMP3_HTPS_PICS
R_P1	0.375107	0.000249236	1.0902	no	MMP3_HTPS_PICS
R_P1'	0.73934	0.000518289	-2.1375	no	MMP3_HTPS_PICS
S_P8	0.114915	0.399316	-1.14684	no	MMP3_HTPS_PICS
S_P2'	0.263709	0.0135159	-1.12776	no	MMP3_HTPS_PICS
S_P3'	0.224361	0.0501808	-0.597902	no	MMP3_HTPS_PICS
S_P4'	0.155083	0.0572787	-0.977974	no	MMP3_HTPS_PICS
S_P5'	0.137168	0.0636922	-0.514573	no	MMP3_HTPS_PICS
S_P6'	-0.0655452	0.170259	-0.598637	no	MMP3_HTPS_PICS
S_P7'	-0.0826201	0.231088	-0.573185	no	MMP3_HTPS_PICS
S_P8'	-0.204197	0.0184478	-1.41504	no	MMP3_HTPS_PICS
S_P7	0.116722	0.0456585	-0.268489	no	MMP3_HTPS_PICS
S_P6	-0.0944809	0.216168	0.152003	no	MMP3_HTPS_PICS
S_P5	0.00609684	0.908461	-0.628031	no	MMP3_HTPS_PICS
S_P4	-0.311224	3.01375e-05	-0.773724	no	MMP3_HTPS_PICS
S_P3	-0.636338	0.000286717	-1	no	MMP3_HTPS_PICS
S_P2	0.237372	0.005192	-0.10497	no	MMP3_HTPS_PICS
S_P1	0.172385	0.0143679	-0.459432	no	MMP3_HTPS_PICS
S_P1'	-0.294517	0.0266431	-0.683526	no	MMP3_HTPS_PICS
T_P8	-0.0103909	0.910333	0.175087	no	MMP3_HTPS_PICS
T_P2'	0.434249	0.00342397	0.647698	no	MMP3_HTPS_PICS
T_P3'	-0.0857686	0.142922	0.304855	no	MMP3_HTPS_PICS
T_P4'	0.117201	0.0150832	0.321928	no	MMP3_HTPS_PICS
T_P5'	0.14843	0.00219237	-0.616671	no	MMP3_HTPS_PICS
T_P6'	-0.0866173	0.165739	0.296982	no	MMP3_HTPS_PICS
T_P7'	0.100597	0.0703789	0.0430687	no	MMP3_HTPS_PICS
T_P8'	0.0344528	0.0861746	0	no	MMP3_HTPS_PICS
T_P7	0.177386	0.120757	-0.203533	no	MMP3_HTPS_PICS
T_P6	0.216046	0.191249	-0.830075	no	MMP3_HTPS_PICS
T_P5	0.179328	0.0216086	0.0384741	no	MMP3_HTPS_PICS
T_P4	0.357203	0.00110623	-0.169925	no	MMP3_HTPS_PICS
T_P3	-0.445149	0.000878878	-0.647698	no	MMP3_HTPS_PICS
T_P2	-0.223569	0.00124626	0.255257	no	MMP3_HTPS_PICS
T_P1	-0.486853	0.0266431	-1.25634	no	MMP3_HTPS_PICS
T_P1'	-1.41586	2.11974e-05	-1.04182	no	MMP3_HTPS_PICS
V_P8	-0.205926	0.00964808	-0.263034	no	MMP3_HTPS_PICS
V_P2'	0.325567	0.000700079	0.468149	no	MMP3_HTPS_PICS
V_P3'	0.0667095	0.225819	-0.0703893	no	MMP3_HTPS_PICS
V_P4'	-0.13075	0.0764794	-0.187627	no	MMP3_HTPS_PICS
V_P5'	-0.260395	0.0362804	0.118644	no	MMP3_HTPS_PICS
V_P6'	0.0985746	0.00335758	0.0995357	no	MMP3_HTPS_PICS
V_P7'	-0.0297483	0.0346388	-0.112475	no	MMP3_HTPS_PICS
V_P8'	-0.0915565	0.129099	-0.0614005	no	MMP3_HTPS_PICS
V_P7	-0.157188	0.0294419	-0.209453	no	MMP3_HTPS_PICS
V_P6	0.188079	0.00282912	-0.392317	no	MMP3_HTPS_PICS
V_P5	0.109164	0.108788	0.0951572	no	MMP3_HTPS_PICS
V_P4	0.147138	0.0972675	-0.0641303	no	MMP3_HTPS_PICS
V_P3	0.60436	0.000140739	0.481533	no	MMP3_HTPS_PICS
V_P2	0.183958	0.0104215	-0.255257	no	MMP3_HTPS_PICS
V_P1	-3.26337	5.00193e-05	-2.32193	no	MMP3_HTPS_PICS
V_P1'	0.26963	0.0225285	0.91983	no	MMP3_HTPS_PICS
W_P8	-0.956155	0.0121234	-0.874469	no	MMP3_HTPS_PICS
W_P2'	-1.60405	0.00430443	-0.415037	no	MMP3_HTPS_PICS
W_P3'	-1.75413	0.0107268	-0.222392	no	MMP3_HTPS_PICS
W_P4'	-1.84093	0.00100489	-0.485427	no	MMP3_HTPS_PICS
W_P5'	-0.449247	0.0254002	1.37851	no	MMP3_HTPS_PICS
W_P6'	-1.19362	9.73276e-05	-3.45943	no	MMP3_HTPS_PICS
W_P7'	-0.359117	0.0906547	-0.321928	no	MMP3_HTPS_PICS
W_P8'	-1.06967	0.0107328	-1.32193	no	MMP3_HTPS_PICS
W_P7	-0.415037	1.49546e-07	-1.73697	no	MMP3_HTPS_PICS
W_P6	-0.961508	0.00100489	-0.874469	no	MMP3_HTPS_PICS
W_P5	-0.746508	0.00514771	-1.70044	no	MMP3_HTPS_PICS
W_P4	-1.14067	1.87485e-05	-0.514573	no	MMP3_HTPS_PICS
W_P3	-1.04583	0.000150647	0	no	MMP3_HTPS_PICS
W_P2	-2.0959	1.89972e-05	0.321928	no	MMP3_HTPS_PICS
W_P1	-1.7137	0.00449927	0	no	MMP3_HTPS_PICS
W_P1'	-0.0256892	0.914755	-0.152003	no	MMP3_HTPS_PICS
Y_P8	-0.187324	0.00108437	-1.35364	no	MMP3_HTPS_PICS
Y_P2'	-0.542755	0.0159726	0.921997	no	MMP3_HTPS_PICS
Y_P3'	-0.317575	0.00553082	0.0824622	no	MMP3_HTPS_PICS
Y_P4'	-0.604241	0.00232562	0.584963	no	MMP3_HTPS_PICS
Y_P5'	-0.205787	0.012593	0.0780025	no	MMP3_HTPS_PICS
Y_P6'	-0.669273	0.00124626	-0.415037	no	MMP3_HTPS_PICS
Y_P7'	-0.278662	0.000548682	-0.222392	no	MMP3_HTPS_PICS
Y_P8'	-0.237485	0.0053097	0.432959	no	MMP3_HTPS_PICS
Y_P7	0.237247	0.0539188	-0.0641303	no	MMP3_HTPS_PICS
Y_P6	0.267991	0.00264452	-0.36257	no	MMP3_HTPS_PICS
Y_P5	-0.106316	0.615466	1	no	MMP3_HTPS_PICS
Y_P4	0.0034662	0.990887	-1	no	MMP3_HTPS_PICS
Y_P3	-0.237714	0.347316	-0.943416	no	MMP3_HTPS_PICS
Y_P2	-0.651942	0.00165435	-1.22239	no	MMP3_HTPS_PICS
Y_P1	0.225821	0.0273634	-0.337035	no	MMP3_HTPS_PICS
Y_P1'	1.11801	0.00035479	0.85561	yes	MMP3_HTPS_PICS
A_P8	0.217284	0.000521487	0.155481	no	MMP3_HTPS_DIPS
A_P2'	-0.0129771	0.444165	-0.245476	no	MMP3_HTPS_DIPS
A_P3'	0.924573	0.000266625	0.97728	yes	MMP3_HTPS_DIPS
A_P4'	0.273011	8.38394e-05	0.68012	no	MMP3_HTPS_DIPS
A_P5'	0.0970455	0.00264746	0.486229	no	MMP3_HTPS_DIPS
A_P6'	0.426859	1.89972e-05	0.313158	no	MMP3_HTPS_DIPS
A_P7'	0.316145	0.0154069	0.276035	no	MMP3_HTPS_DIPS
A_P8'	0.271093	6.35522e-05	0.468931	no	MMP3_HTPS_DIPS
A_P7	0.46232	8.12426e-05	0.394631	no	MMP3_HTPS_DIPS
A_P6	0.323998	6.7432e-06	0.398736	no	MMP3_HTPS_DIPS
A_P5	0.461864	0.0102938	0.29894	no	MMP3_HTPS_DIPS
A_P4	0.271706	0.000191454	0.176	no	MMP3_HTPS_DIPS
A_P3	0.456665	0.00139584	1.05349	no	MMP3_HTPS_DIPS
A_P2	1.73328	1.89972e-05	2.24101	yes	MMP3_HTPS_DIPS
A_P1	0.895768	0.000476502	1.038	yes	MMP3_HTPS_DIPS
A_P1'	-0.107981	0.00199455	-0.223277	no	MMP3_HTPS_DIPS
C_P8	-1.27888	5.59396e-05	-1.01306	no	MMP3_HTPS_DIPS
C_P2'	-1.0687	0.00514771	-0.712198	no	MMP3_HTPS_DIPS
C_P3'	-1.74895	2.4514e-05	-0.874469	no	MMP3_HTPS_DIPS
C_P4'	-1.60517	0.000518289	-0.968291	no	MMP3_HTPS_DIPS
C_P5'	-0.764409	0.0107328	-0.731511	no	MMP3_HTPS_DIPS
C_P6'	-1.40601	0.00169353	-0.929611	no	MMP3_HTPS_DIPS
C_P7'	-1.89104	2.4514e-05	-1.24393	no	MMP3_HTPS_DIPS
C_P8'	-1.51377	0.00247197	-1.25716	no	MMP3_HTPS_DIPS
C_P7	-1.52657	0.00124626	-1.08342	no	MMP3_HTPS_DIPS
C_P6	-1.2052	0.00225091	-1.1375	no	MMP3_HTPS_DIPS
C_P5	-1.93568	0.000344999	-0.967579	no	MMP3_HTPS_DIPS
C_P4	-1.0755	0.0136809	-1.23816	no	MMP3_HTPS_DIPS
C_P3	-1.2635	0.000281509	-1.0156	no	MMP3_HTPS_DIPS
C_P2	-1.29723	0.00274053	-1.46949	no	MMP3_HTPS_DIPS
C_P1	-1.68032	0.000266625	-0.819428	no	MMP3_HTPS_DIPS
C_P1'	-0.626552	0.00134285	0.548304	no	MMP3_HTPS_DIPS
D_P8	0.284371	0.11752	0.39192	no	MMP3_HTPS_DIPS
D_P2'	-1.08347	0.000345327	-2.69302	no	MMP3_HTPS_DIPS
D_P3'	-0.0176583	0.81576	0.137504	no	MMP3_HTPS_DIPS
D_P4'	0.366684	0.000208284	0.388355	no	MMP3_HTPS_DIPS
D_P5'	0.496449	1.03295e-05	0.278301	no	MMP3_HTPS_DIPS
D_P6'	0.374202	0.000202978	0.267696	no	MMP3_HTPS_DIPS
D_P7'	0.395647	0.00500585	0.534336	no	MMP3_HTPS_DIPS
D_P8'	0.32443	0.000466616	0.138828	no	MMP3_HTPS_DIPS
D_P7	0.21252	0.00206165	0.152003	no	MMP3_HTPS_DIPS
D_P6	0.190106	0.00247197	0.128642	no	MMP3_HTPS_DIPS
D_P5	0.0120719	0.844987	0.223506	no	MMP3_HTPS_DIPS
D_P4	-0.136032	0.00450894	0.151118	no	MMP3_HTPS_DIPS
D_P3	-1.91319	0.000266625	-3.39593	no	MMP3_HTPS_DIPS
D_P2	-0.865907	0.00110594	-2.58496	no	MMP3_HTPS_DIPS
D_P1	-0.166307	0.0862743	0.604745	no	MMP3_HTPS_DIPS
D_P1'	-2.82508	4.83283e-05	-3.47999	no	MMP3_HTPS_DIPS
E_P8	-0.0575758	0.30638	0.309621	no	MMP3_HTPS_DIPS
E_P2'	-0.553488	0.00344843	-0.473632	no	MMP3_HTPS_DIPS
E_P3'	-0.0446394	0.617178	0.0906454	no	MMP3_HTPS_DIPS
E_P4'	0.220209	0.00219237	-0.00519891	no	MMP3_HTPS_DIPS
E_P5'	-0.0348063	0.432682	0.0432121	no	MMP3_HTPS_DIPS
E_P6'	0.0963264	0.00648534	0.157705	no	MMP3_HTPS_DIPS
E_P7'	0.180425	0.00117241	0.24664	no	MMP3_HTPS_DIPS
E_P8'	0.158905	0.0987589	0.150942	no	MMP3_HTPS_DIPS
E_P7	-0.124871	0.0279402	-0.212875	no	MMP3_HTPS_DIPS
E_P6	0.127484	0.0120003	0.0146965	no	MMP3_HTPS_DIPS
E_P5	-0.0457419	0.045707	0.150467	no	MMP3_HTPS_DIPS
E_P4	-0.163069	0.0947281	-0.0104544	no	MMP3_HTPS_DIPS
E_P3	-1.78475	2.13184e-05	-2.07857	no	MMP3_HTPS_DIPS
E_P2	-0.968739	5.09325e-05	-0.692239	no	MMP3_HTPS_DIPS
E_P1	0.617932	2.34369e-05	0.992251	no	MMP3_HTPS_DIPS
E_P1'	-2.72087	2.4514e-05	-2.85914	no	MMP3_HTPS_DIPS
F_P8	-0.716427	8.38394e-05	-0.661415	no	MMP3_HTPS_DIPS
F_P2'	-0.489865	0.00745634	-0.0768156	no	MMP3_HTPS_DIPS
F_P3'	-0.0580339	0.797351	-0.474539	no	MMP3_HTPS_DIPS
F_P4'	-0.323055	0.016407	-0.761389	no	MMP3_HTPS_DIPS
F_P5'	-0.285506	0.163949	-0.66458	no	MMP3_HTPS_DIPS
F_P6'	-0.521307	0.0344577	-0.826352	no	MMP3_HTPS_DIPS
F_P7'	-0.544075	0.00574481	-0.481127	no	MMP3_HTPS_DIPS
F_P8'	-0.385064	0.000730784	-1.03747	no	MMP3_HTPS_DIPS
F_P7	-0.130772	0.353084	-0.273923	no	MMP3_HTPS_DIPS
F_P6	-0.242399	0.233305	-0.567041	no	MMP3_HTPS_DIPS
F_P5	-0.727314	0.000888193	-0.5025	no	MMP3_HTPS_DIPS
F_P4	0.106908	0.233452	-0.0792267	no	MMP3_HTPS_DIPS
F_P3	-0.578094	0.00500585	-1	no	MMP3_HTPS_DIPS
F_P2	-1.01482	0.00290418	-0.503324	no	MMP3_HTPS_DIPS
F_P1	0.137737	0.26013	-0.739848	no	MMP3_HTPS_DIPS
F_P1'	0.921784	0.00284585	1.16993	yes	MMP3_HTPS_DIPS
G_P8	0.709516	0.00225091	0.211024	no	MMP3_HTPS_DIPS
G_P2'	-1.02271	0.00025544	-1.39463	no	MMP3_HTPS_DIPS
G_P3'	0.202088	0.00100489	-0.195635	no	MMP3_HTPS_DIPS
G_P4'	0.347736	0.00524054	0.39126	no	MMP3_HTPS_DIPS
G_P5'	0.244988	0.000620341	0.211252	no	MMP3_HTPS_DIPS
G_P6'	0.444193	0.0119135	0.353637	no	MMP3_HTPS_DIPS
G_P7'	0.688539	0.00105716	0.487017	no	MMP3_HTPS_DIPS
G_P8'	0.582937	1.89972e-05	0.359972	no	MMP3_HTPS_DIPS
G_P7	0.524632	0.00225091	0.431911	no	MMP3_HTPS_DIPS
G_P6	0.698152	0.00430443	0.264828	no	MMP3_HTPS_DIPS
G_P5	0.450872	3.01375e-05	0.271752	no	MMP3_HTPS_DIPS
G_P4	0.319581	0.00327999	-0.0155409	no	MMP3_HTPS_DIPS
G_P3	-0.557591	2.34369e-05	-1.12075	no	MMP3_HTPS_DIPS
G_P2	0.619213	3.01375e-05	1.53707	no	MMP3_HTPS_DIPS
G_P1	-0.393621	0.00126029	-0.271302	no	MMP3_HTPS_DIPS
G_P1'	-1.17737	0.000122425	-3.24489	no	MMP3_HTPS_DIPS
H_P8	0.160834	0.13968	-0.169925	no	MMP3_HTPS_DIPS
H_P2'	0.0336001	0.607906	-0.39927	no	MMP3_HTPS_DIPS
H_P3'	-0.352114	0.00100489	-0.045324	no	MMP3_HTPS_DIPS
H_P4'	-0.227116	0.0149245	-0.335603	no	MMP3_HTPS_DIPS
H_P5'	0.167002	0.13161	-0.332076	no	MMP3_HTPS_DIPS
H_P6'	0.275187	0.00588554	0	no	MMP3_HTPS_DIPS
H_P7'	-0.315694	0.0183095	-0.36257	no	MMP3_HTPS_DIPS
H_P8'	-0.368613	0.0441688	-0.544321	no	MMP3_HTPS_DIPS
H_P7	0.00793954	0.766123	-0.22456	no	MMP3_HTPS_DIPS
H_P6	0.483228	0.151687	-0.0448542	no	MMP3_HTPS_DIPS
H_P5	-0.348275	0.0057097	-0.346651	no	MMP3_HTPS_DIPS
H_P4	0.367365	0.0777108	-0.0883559	no	MMP3_HTPS_DIPS
H_P3	-0.70804	0.00401205	-0.775294	no	MMP3_HTPS_DIPS
H_P2	-0.0481924	0.0152029	-0.345135	no	MMP3_HTPS_DIPS
H_P1	0.156052	0.0441688	0.0435016	no	MMP3_HTPS_DIPS
H_P1'	-0.232813	0.00137361	-1.22239	no	MMP3_HTPS_DIPS
I_P8	0.0277407	0.0661624	-0.026967	no	MMP3_HTPS_DIPS
I_P2'	0.529324	3.01375e-05	0.496762	no	MMP3_HTPS_DIPS
I_P3'	-0.012245	0.432682	-0.247438	no	MMP3_HTPS_DIPS
I_P4'	-0.40561	0.00096164	-0.597035	no	MMP3_HTPS_DIPS
I_P5'	0.229515	0.0300754	0.0303736	no	MMP3_HTPS_DIPS
I_P6'	-0.145209	0.0800939	0.0649554	no	MMP3_HTPS_DIPS
I_P7'	-0.0456182	0.735128	-0.22542	no	MMP3_HTPS_DIPS
I_P8'	-0.376388	0.000317646	-0.186413	no	MMP3_HTPS_DIPS
I_P7	-0.0323252	0.782453	-0.437405	no	MMP3_HTPS_DIPS
I_P6	-0.434986	2.526e-05	-0.475338	no	MMP3_HTPS_DIPS
I_P5	-0.178439	0.0266431	-0.278859	no	MMP3_HTPS_DIPS
I_P4	0.0407609	0.225819	-0.00898878	no	MMP3_HTPS_DIPS
I_P3	0.726074	1.89972e-05	0.722466	no	MMP3_HTPS_DIPS
I_P2	-0.873298	0.00110594	-1.5667	no	MMP3_HTPS_DIPS
I_P1	-3.32553	4.2024e-05	-4.7625	no	MMP3_HTPS_DIPS
I_P1'	0.741873	0.00100489	1.45346	yes	MMP3_HTPS_DIPS
K_P8	-0.189671	0.012593	0.573735	no	MMP3_HTPS_DIPS
K_P2'	0.599914	0.000230103	0.913891	no	MMP3_HTPS_DIPS
K_P3'	-0.114536	0.129099	0.933573	no	MMP3_HTPS_DIPS
K_P4'	-0.0905078	0.13161	0.429586	no	MMP3_HTPS_DIPS
K_P5'	-0.361137	0.00470724	0.347923	no	MMP3_HTPS_DIPS
K_P6'	-0.115344	0.0347253	0.482601	no	MMP3_HTPS_DIPS
K_P7'	-0.328106	0.00193557	0.448641	no	MMP3_HTPS_DIPS
K_P8'	-0.270127	0.0155342	0.337802	no	MMP3_HTPS_DIPS
K_P7	-0.180845	0.0506618	0.352302	no	MMP3_HTPS_DIPS
K_P6	-0.295823	0.000450688	0.409876	no	MMP3_HTPS_DIPS
K_P5	-0.273053	0.000283822	0.457045	no	MMP3_HTPS_DIPS
K_P4	-0.0770166	0.0149245	0.627607	no	MMP3_HTPS_DIPS
K_P3	-0.382042	0.00421461	-0.95156	no	MMP3_HTPS_DIPS
K_P2	-1.06854	0.000454145	-1.70361	no	MMP3_HTPS_DIPS
K_P1	-0.161137	0.175521	0.107756	no	MMP3_HTPS_DIPS
K_P1'	-0.140932	0.00189672	-1.07166	no	MMP3_HTPS_DIPS
L_P8	-0.408761	0.000133778	-0.496625	no	MMP3_HTPS_DIPS
L_P2'	-0.0582914	0.69794	-0.284542	no	MMP3_HTPS_DIPS
L_P3'	-0.22356	0.000395434	-0.435215	no	MMP3_HTPS_DIPS
L_P4'	-0.615902	0.000988595	-0.625805	no	MMP3_HTPS_DIPS
L_P5'	-0.611784	0.00532448	-0.600503	no	MMP3_HTPS_DIPS
L_P6'	-0.515534	0.00171654	-0.760488	no	MMP3_HTPS_DIPS
L_P7'	-0.578423	0.000526911	-0.768536	no	MMP3_HTPS_DIPS
L_P8'	-0.673843	0.000122425	-0.52039	no	MMP3_HTPS_DIPS
L_P7	-0.473706	0.00578857	-0.306246	no	MMP3_HTPS_DIPS
L_P6	-0.844574	1.89972e-05	-0.57572	no	MMP3_HTPS_DIPS
L_P5	-0.663009	0.00035129	-0.733213	no	MMP3_HTPS_DIPS
L_P4	-0.203832	0.0258706	-0.423542	no	MMP3_HTPS_DIPS
L_P3	-0.180139	0.00218586	-0.129511	no	MMP3_HTPS_DIPS
L_P2	-0.113328	0.216168	-1.20301	no	MMP3_HTPS_DIPS
L_P1	-1.27145	0.000545535	-1.55582	no	MMP3_HTPS_DIPS
L_P1'	1.0752	1.03295e-05	1.54508	yes	MMP3_HTPS_DIPS
M_P8	-0.267119	0.00135446	-0.121991	no	MMP3_HTPS_DIPS
M_P2'	0.76393	4.83283e-05	0.298523	yes	MMP3_HTPS_DIPS
M_P3'	0.127141	0.0699132	-0.135655	no	MMP3_HTPS_DIPS
M_P4'	-0.193321	0.107354	-0.302563	no	MMP3_HTPS_DIPS
M_P5'	-0.121499	0.312677	-0.373815	no	MMP3_HTPS_DIPS
M_P6'	-0.165051	0.00283067	-0.639118	no	MMP3_HTPS_DIPS
M_P7'	-0.39727	0.000518289	-0.602036	no	MMP3_HTPS_DIPS
M_P8'	0.112174	0.631232	-0.398549	no	MMP3_HTPS_DIPS
M_P7	-0.28585	0.00302316	-0.510195	no	MMP3_HTPS_DIPS
M_P6	-0.082084	0.744512	-0.55141	no	MMP3_HTPS_DIPS
M_P5	0.0767845	0.0322925	-0.205319	no	MMP3_HTPS_DIPS
M_P4	0.246667	0.00449927	0.252387	no	MMP3_HTPS_DIPS
M_P3	0.61334	0.0179627	0.485427	no	MMP3_HTPS_DIPS
M_P2	-0.255687	0.010829	-0.837729	no	MMP3_HTPS_DIPS
M_P1	0.220998	0.328665	-0.716207	no	MMP3_HTPS_DIPS
M_P1'	1.33121	2.4514e-05	1.22479	yes	MMP3_HTPS_DIPS
N_P8	-0.135597	0.399615	-0.0886576	no	MMP3_HTPS_DIPS
N_P2'	-0.466457	0.0266973	-0.560715	no	MMP3_HTPS_DIPS
N_P3'	-0.493288	0.0105571	0.159199	no	MMP3_HTPS_DIPS
N_P4'	0.224575	0.0237138	0.0573332	no	MMP3_HTPS_DIPS
N_P5'	0.118426	0.0403307	0.382616	no	MMP3_HTPS_DIPS
N_P6'	0.0544062	0.292369	0.251539	no	MMP3_HTPS_DIPS
N_P7'	-0.0500881	0.688122	0.202105	no	MMP3_HTPS_DIPS
N_P8'	-0.0696517	0.456691	0.0917925	no	MMP3_HTPS_DIPS
N_P7	0.0178799	0.891726	0.237692	no	MMP3_HTPS_DIPS
N_P6	-0.0169723	0.816852	0.00866486	no	MMP3_HTPS_DIPS
N_P5	0.29643	0.0134904	-0.0204641	no	MMP3_HTPS_DIPS
N_P4	-0.302274	0.00202601	-0.10188	no	MMP3_HTPS_DIPS
N_P3	-0.85648	4.2024e-05	-1.56294	no	MMP3_HTPS_DIPS
N_P2	0.284417	0.010829	-1.03291	no	MMP3_HTPS_DIPS
N_P1	0.622861	0.000988595	1.06711	no	MMP3_HTPS_DIPS
N_P1'	-0.220033	0.00169353	-1.27723	no	MMP3_HTPS_DIPS
P_P8	0.214328	0.0581253	0.158698	no	MMP3_HTPS_DIPS
P_P2'	-2.37731	3.75031e-06	-3.8609	no	MMP3_HTPS_DIPS
P_P3'	-0.886965	0.00755502	-3.30518	no	MMP3_HTPS_DIPS
P_P4'	0.318854	0.00267233	0.328728	no	MMP3_HTPS_DIPS
P_P5'	0.350823	0.000878878	0.304334	no	MMP3_HTPS_DIPS
P_P6'	0.341178	0.00558616	0.301555	no	MMP3_HTPS_DIPS
P_P7'	0.178598	0.22696	0.209141	no	MMP3_HTPS_DIPS
P_P8'	0.291508	0.0179305	0.429508	no	MMP3_HTPS_DIPS
P_P7	0.224135	0.0010852	0.280108	no	MMP3_HTPS_DIPS
P_P6	0.396742	0.0200292	0.570187	no	MMP3_HTPS_DIPS
P_P5	0.424734	0.000143542	0.607299	no	MMP3_HTPS_DIPS
P_P4	-0.134516	0.00132514	-0.121306	no	MMP3_HTPS_DIPS
P_P3	2.01788	2.77345e-05	2.32311	yes	MMP3_HTPS_DIPS
P_P2	-0.840544	0.000793669	-2.1822	no	MMP3_HTPS_DIPS
P_P1	0.34919	0.00677397	-0.139823	no	MMP3_HTPS_DIPS
P_P1'	-3.83068	2.4514e-05	-3.25074	no	MMP3_HTPS_DIPS
Q_P8	0.359297	0.013478	0.038889	no	MMP3_HTPS_DIPS
Q_P2'	0.450638	0.000147354	-0.188152	no	MMP3_HTPS_DIPS
Q_P3'	0.341656	0.0102938	0.237039	no	MMP3_HTPS_DIPS
Q_P4'	0.173824	0.00100489	0.186151	no	MMP3_HTPS_DIPS
Q_P5'	0.0869202	0.261179	0.00808235	no	MMP3_HTPS_DIPS
Q_P6'	-0.331974	0.0201091	0.088438	no	MMP3_HTPS_DIPS
Q_P7'	-0.11389	0.11752	-0.36059	no	MMP3_HTPS_DIPS
Q_P8'	0.246413	0.0023654	-0.0692627	no	MMP3_HTPS_DIPS
Q_P7	-0.228927	0.125961	-0.237283	no	MMP3_HTPS_DIPS
Q_P6	-0.277373	0.00709895	0.136689	no	MMP3_HTPS_DIPS
Q_P5	0.231897	0.000149616	0.113211	no	MMP3_HTPS_DIPS
Q_P4	0.306696	0.0468177	0.121629	no	MMP3_HTPS_DIPS
Q_P3	-0.503342	0.00146256	-1.25987	no	MMP3_HTPS_DIPS
Q_P2	-0.0404997	0.601396	-0.17585	no	MMP3_HTPS_DIPS
Q_P1	0.744917	1.89972e-05	0.510195	yes	MMP3_HTPS_DIPS
Q_P1'	-0.00509367	0.938382	-0.0428131	no	MMP3_HTPS_DIPS
R_P8	-0.358783	0.00199519	0.253975	no	MMP3_HTPS_DIPS
R_P2'	0.732875	0.00282912	1.19617	no	MMP3_HTPS_DIPS
R_P3'	-0.337139	0.000209349	0.396659	no	MMP3_HTPS_DIPS
R_P4'	-0.780771	1.89972e-05	-0.0180716	no	MMP3_HTPS_DIPS
R_P5'	-0.529179	7.00189e-05	-0.403163	no	MMP3_HTPS_DIPS
R_P6'	-0.676678	0.00100489	-0.049388	no	MMP3_HTPS_DIPS
R_P7'	-0.633166	0.00442319	-0.246311	no	MMP3_HTPS_DIPS
R_P8'	-0.267261	0.0141359	-0.250543	no	MMP3_HTPS_DIPS
R_P7	-0.372211	0.000524305	0.0727563	no	MMP3_HTPS_DIPS
R_P6	-0.409533	0.00133443	-0.126532	no	MMP3_HTPS_DIPS
R_P5	-0.353253	0.00584024	0.163058	no	MMP3_HTPS_DIPS
R_P4	-0.26748	0.00165435	0.313158	no	MMP3_HTPS_DIPS
R_P3	-0.569315	0.000518289	-2.20409	no	MMP3_HTPS_DIPS
R_P2	-0.772393	0.000414942	-1.72306	no	MMP3_HTPS_DIPS
R_P1	0.375107	0.000249236	0.0126	no	MMP3_HTPS_DIPS
R_P1'	0.73934	0.000518289	-3.97904	no	MMP3_HTPS_DIPS
S_P8	0.114915	0.399316	-0.337538	no	MMP3_HTPS_DIPS
S_P2'	0.263709	0.0135159	-0.175931	no	MMP3_HTPS_DIPS
S_P3'	0.224361	0.0501808	-0.253605	no	MMP3_HTPS_DIPS
S_P4'	0.155083	0.0572787	-0.271147	no	MMP3_HTPS_DIPS
S_P5'	0.137168	0.0636922	-0.237189	no	MMP3_HTPS_DIPS
S_P6'	-0.0655452	0.170259	-0.223126	no	MMP3_HTPS_DIPS
S_P7'	-0.0826201	0.231088	-0.26748	no	MMP3_HTPS_DIPS
S_P8'	-0.204197	0.0184478	-0.277812	no	MMP3_HTPS_DIPS
S_P7	0.116722	0.0456585	-0.184	no	MMP3_HTPS_DIPS
S_P6	-0.0944809	0.216168	-0.199815	no	MMP3_HTPS_DIPS
S_P5	0.00609684	0.908461	-0.133267	no	MMP3_HTPS_DIPS
S_P4	-0.311224	3.01375e-05	-0.412161	no	MMP3_HTPS_DIPS
S_P3	-0.636338	0.000286717	-1.23769	no	MMP3_HTPS_DIPS
S_P2	0.237372	0.005192	0.184608	no	MMP3_HTPS_DIPS
S_P1	0.172385	0.0143679	0.11877	no	MMP3_HTPS_DIPS
S_P1'	-0.294517	0.0266431	-1.11052	no	MMP3_HTPS_DIPS
T_P8	-0.0103909	0.910333	-0.135564	no	MMP3_HTPS_DIPS
T_P2'	0.434249	0.00342397	0.964858	no	MMP3_HTPS_DIPS
T_P3'	-0.0857686	0.142922	0.0361597	no	MMP3_HTPS_DIPS
T_P4'	0.117201	0.0150832	-0.31034	no	MMP3_HTPS_DIPS
T_P5'	0.14843	0.00219237	0.169925	no	MMP3_HTPS_DIPS
T_P6'	-0.0866173	0.165739	-0.0254226	no	MMP3_HTPS_DIPS
T_P7'	0.100597	0.0703789	0.0801703	no	MMP3_HTPS_DIPS
T_P8'	0.0344528	0.0861746	-0.12059	no	MMP3_HTPS_DIPS
T_P7	0.177386	0.120757	0.185303	no	MMP3_HTPS_DIPS
T_P6	0.216046	0.191249	0.038068	no	MMP3_HTPS_DIPS
T_P5	0.179328	0.0216086	-0.056034	no	MMP3_HTPS_DIPS
T_P4	0.357203	0.00110623	0.213658	no	MMP3_HTPS_DIPS
T_P3	-0.445149	0.000878878	-1.36815	no	MMP3_HTPS_DIPS
T_P2	-0.223569	0.00124626	-0.852246	no	MMP3_HTPS_DIPS
T_P1	-0.486853	0.0266431	-0.426265	no	MMP3_HTPS_DIPS
T_P1'	-1.41586	2.11974e-05	-1.4498	no	MMP3_HTPS_DIPS
V_P8	-0.205926	0.00964808	0.122484	no	MMP3_HTPS_DIPS
V_P2'	0.325567	0.000700079	0.602665	no	MMP3_HTPS_DIPS
V_P3'	0.0667095	0.225819	0.00672586	no	MMP3_HTPS_DIPS
V_P4'	-0.13075	0.0764794	0.180183	no	MMP3_HTPS_DIPS
V_P5'	-0.260395	0.0362804	-0.0306316	no	MMP3_HTPS_DIPS
V_P6'	0.0985746	0.00335758	-0.128898	no	MMP3_HTPS_DIPS
V_P7'	-0.0297483	0.0346388	-0.0910109	no	MMP3_HTPS_DIPS
V_P8'	-0.0915565	0.129099	0.230077	no	MMP3_HTPS_DIPS
V_P7	-0.157188	0.0294419	-0.102281	no	MMP3_HTPS_DIPS
V_P6	0.188079	0.00282912	0.118644	no	MMP3_HTPS_DIPS
V_P5	0.109164	0.108788	-0.238903	no	MMP3_HTPS_DIPS
V_P4	0.147138	0.0972675	0.0302463	no	MMP3_HTPS_DIPS
V_P3	0.60436	0.000140739	1.09486	no	MMP3_HTPS_DIPS
V_P2	0.183958	0.0104215	-0.424805	no	MMP3_HTPS_DIPS
V_P1	-3.26337	5.00193e-05	-2.07325	no	MMP3_HTPS_DIPS
V_P1'	0.26963	0.0225285	1.13883	no	MMP3_HTPS_DIPS
W_P8	-0.956155	0.0121234	-1.15754	no	MMP3_HTPS_DIPS
W_P2'	-1.60405	0.00430443	-0.621488	no	MMP3_HTPS_DIPS
W_P3'	-1.75413	0.0107268	-0.704544	no	MMP3_HTPS_DIPS
W_P4'	-1.84093	0.00100489	-0.893085	no	MMP3_HTPS_DIPS
W_P5'	-0.449247	0.0254002	-1.10962	no	MMP3_HTPS_DIPS
W_P6'	-1.19362	9.73276e-05	-1.65208	no	MMP3_HTPS_DIPS
W_P7'	-0.359117	0.0906547	-0.966833	no	MMP3_HTPS_DIPS
W_P8'	-1.06967	0.0107328	-0.671377	no	MMP3_HTPS_DIPS
W_P7	-0.415037	1.49546e-07	-0.569366	no	MMP3_HTPS_DIPS
W_P6	-0.961508	0.00100489	-0.633872	no	MMP3_HTPS_DIPS
W_P5	-0.746508	0.00514771	-1.26303	no	MMP3_HTPS_DIPS
W_P4	-1.14067	1.87485e-05	-0.938599	no	MMP3_HTPS_DIPS
W_P3	-1.04583	0.000150647	-2.41504	no	MMP3_HTPS_DIPS
W_P2	-2.0959	1.89972e-05	-1.32193	no	MMP3_HTPS_DIPS
W_P1	-1.7137	0.00449927	-1.93289	no	MMP3_HTPS_DIPS
W_P1'	-0.0256892	0.914755	0.103093	no	MMP3_HTPS_DIPS
Y_P8	-0.187324	0.00108437	-0.340229	no	MMP3_HTPS_DIPS
Y_P2'	-0.542755	0.0159726	0.0443941	no	MMP3_HTPS_DIPS
Y_P3'	-0.317575	0.00553082	-0.686501	no	MMP3_HTPS_DIPS
Y_P4'	-0.604241	0.00232562	-0.78099	no	MMP3_HTPS_DIPS
Y_P5'	-0.205787	0.012593	0.105795	no	MMP3_HTPS_DIPS
Y_P6'	-0.669273	0.00124626	-0.688798	no	MMP3_HTPS_DIPS
Y_P7'	-0.278662	0.000548682	-0.32577	no	MMP3_HTPS_DIPS
Y_P8'	-0.237485	0.0053097	-0.122857	no	MMP3_HTPS_DIPS
Y_P7	0.237247	0.0539188	0.0257631	no	MMP3_HTPS_DIPS
Y_P6	0.267991	0.00264452	0.0131754	no	MMP3_HTPS_DIPS
Y_P5	-0.106316	0.615466	-0.607683	no	MMP3_HTPS_DIPS
Y_P4	0.0034662	0.990887	0.149143	no	MMP3_HTPS_DIPS
Y_P3	-0.237714	0.347316	-1.49185	no	MMP3_HTPS_DIPS
Y_P2	-0.651942	0.00165435	-0.560088	no	MMP3_HTPS_DIPS
Y_P1	0.225821	0.0273634	-0.830075	no	MMP3_HTPS_DIPS
Y_P1'	1.11801	0.00035479	1.10962	yes	MMP3_HTPS_DIPS

## Sheet: Figure 3A
ID	FC significant positive	Protease
A_P8	0.124895	Thb_B
C_P8	0	Thb_B
D_P8	0.399294	Thb_B
E_P8	0	Thb_B
F_P8	0	Thb_B
G_P8	0.452837	Thb_B
H_P8	0	Thb_B
I_P8	0	Thb_B
K_P8	0	Thb_B
L_P8	0	Thb_B
M_P8	0	Thb_B
N_P8	0	Thb_B
P_P8	0	Thb_B
Q_P8	0	Thb_B
R_P8	0	Thb_B
S_P8	0	Thb_B
T_P8	0.18344	Thb_B
V_P8	0	Thb_B
W_P8	0	Thb_B
Y_P8	0.110418	Thb_B
A_P7	0	Thb_B
C_P7	0	Thb_B
D_P7	0.513781	Thb_B
E_P7	0	Thb_B
F_P7	0	Thb_B
G_P7	0.472371	Thb_B
H_P7	0	Thb_B
I_P7	0	Thb_B
K_P7	0	Thb_B
L_P7	0	Thb_B
M_P7	0	Thb_B
N_P7	0	Thb_B
P_P7	0	Thb_B
Q_P7	0	Thb_B
R_P7	0	Thb_B
S_P7	0	Thb_B
T_P7	0	Thb_B
V_P7	0	Thb_B
W_P7	0	Thb_B
Y_P7	0	Thb_B
A_P6	0	Thb_B
C_P6	0	Thb_B
D_P6	0	Thb_B
E_P6	0	Thb_B
F_P6	0	Thb_B
G_P6	0.43045	Thb_B
H_P6	0	Thb_B
I_P6	0	Thb_B
K_P6	0	Thb_B
L_P6	0	Thb_B
M_P6	0	Thb_B
N_P6	0	Thb_B
P_P6	0	Thb_B
Q_P6	0	Thb_B
R_P6	0	Thb_B
S_P6	0	Thb_B
T_P6	0	Thb_B
V_P6	0	Thb_B
W_P6	0	Thb_B
Y_P6	0	Thb_B
A_P5	0.19302	Thb_B
C_P5	0	Thb_B
D_P5	0.313512	Thb_B
E_P5	0.387135	Thb_B
F_P5	0	Thb_B
G_P5	0.496677	Thb_B
H_P5	0	Thb_B
I_P5	0	Thb_B
K_P5	0	Thb_B
L_P5	0	Thb_B
M_P5	0	Thb_B
N_P5	0	Thb_B
P_P5	0	Thb_B
Q_P5	0	Thb_B
R_P5	0	Thb_B
S_P5	0	Thb_B
T_P5	0	Thb_B
V_P5	0	Thb_B
W_P5	0	Thb_B
Y_P5	0	Thb_B
A_P4	0.196498	Thb_B
C_P4	0	Thb_B
D_P4	0	Thb_B
E_P4	0	Thb_B
F_P4	0	Thb_B
G_P4	0.365079	Thb_B
H_P4	0	Thb_B
I_P4	0.346136	Thb_B
K_P4	0	Thb_B
L_P4	0.0975014	Thb_B
M_P4	0.0723408	Thb_B
N_P4	0	Thb_B
P_P4	0.408576	Thb_B
Q_P4	0	Thb_B
R_P4	0	Thb_B
S_P4	0	Thb_B
T_P4	0	Thb_B
V_P4	0	Thb_B
W_P4	0	Thb_B
Y_P4	0	Thb_B
A_P3	0	Thb_B
C_P3	0	Thb_B
D_P3	0	Thb_B
E_P3	0	Thb_B
F_P3	0	Thb_B
G_P3	0	Thb_B
H_P3	0	Thb_B
I_P3	0.669425	Thb_B
K_P3	0	Thb_B
L_P3	0.186549	Thb_B
M_P3	0	Thb_B
N_P3	0.310648	Thb_B
P_P3	0	Thb_B
Q_P3	0	Thb_B
R_P3	0	Thb_B
S_P3	0	Thb_B
T_P3	0.327871	Thb_B
V_P3	0.533066	Thb_B
W_P3	0	Thb_B
Y_P3	0.399269	Thb_B
A_P2	0.524046	Thb_B
C_P2	0	Thb_B
D_P2	0	Thb_B
E_P2	0	Thb_B
F_P2	0	Thb_B
G_P2	0.684983	Thb_B
H_P2	0	Thb_B
I_P2	0.40528	Thb_B
K_P2	0	Thb_B
L_P2	0.537955	Thb_B
M_P2	0.533742	Thb_B
N_P2	0	Thb_B
P_P2	1.01375	Thb_B
Q_P2	0	Thb_B
R_P2	0	Thb_B
S_P2	0	Thb_B
T_P2	0	Thb_B
V_P2	0.623949	Thb_B
W_P2	0	Thb_B
Y_P2	0	Thb_B
A_P1	0	Thb_B
C_P1	0	Thb_B
D_P1	0	Thb_B
E_P1	0	Thb_B
F_P1	0	Thb_B
G_P1	0	Thb_B
H_P1	0	Thb_B
I_P1	0	Thb_B
K_P1	1.60132	Thb_B
L_P1	0	Thb_B
M_P1	0	Thb_B
N_P1	0	Thb_B
P_P1	0	Thb_B
Q_P1	0	Thb_B
R_P1	3.07545	Thb_B
S_P1	0	Thb_B
T_P1	0	Thb_B
V_P1	0	Thb_B
W_P1	0	Thb_B
Y_P1	0	Thb_B
A_P1'	1.11269	Thb_B
C_P1'	0	Thb_B
D_P1'	0	Thb_B
E_P1'	0	Thb_B
F_P1'	0.358836	Thb_B
G_P1'	0.556081	Thb_B
H_P1'	0	Thb_B
I_P1'	0	Thb_B
K_P1'	0	Thb_B
L_P1'	0	Thb_B
M_P1'	0	Thb_B
N_P1'	0	Thb_B
P_P1'	0	Thb_B
Q_P1'	0	Thb_B
R_P1'	0.137645	Thb_B
S_P1'	0.824153	Thb_B
T_P1'	0.609214	Thb_B
V_P1'	0	Thb_B
W_P1'	0	Thb_B
Y_P1'	0	Thb_B
A_P2'	0.423066	Thb_B
C_P2'	0	Thb_B
D_P2'	0	Thb_B
E_P2'	0	Thb_B
F_P2'	0.495901	Thb_B
G_P2'	0	Thb_B
H_P2'	0	Thb_B
I_P2'	0	Thb_B
K_P2'	0	Thb_B
L_P2'	0	Thb_B
M_P2'	0.337417	Thb_B
N_P2'	0.17051	Thb_B
P_P2'	0	Thb_B
Q_P2'	0	Thb_B
R_P2'	0	Thb_B
S_P2'	0	Thb_B
T_P2'	0	Thb_B
V_P2'	0	Thb_B
W_P2'	0	Thb_B
Y_P2'	0.534671	Thb_B
A_P3'	0	Thb_B
C_P3'	0	Thb_B
D_P3'	0	Thb_B
E_P3'	0	Thb_B
F_P3'	0	Thb_B
G_P3'	0.475606	Thb_B
H_P3'	0	Thb_B
I_P3'	0	Thb_B
K_P3'	0.168302	Thb_B
L_P3'	0	Thb_B
M_P3'	0	Thb_B
N_P3'	0	Thb_B
P_P3'	0	Thb_B
Q_P3'	0	Thb_B
R_P3'	0	Thb_B
S_P3'	0	Thb_B
T_P3'	0	Thb_B
V_P3'	0	Thb_B
W_P3'	0	Thb_B
Y_P3'	0	Thb_B
A_P4'	0	Thb_B
C_P4'	0	Thb_B
D_P4'	0.206201	Thb_B
E_P4'	0	Thb_B
F_P4'	0	Thb_B
G_P4'	0.512004	Thb_B
H_P4'	0	Thb_B
I_P4'	0	Thb_B
K_P4'	0	Thb_B
L_P4'	0	Thb_B
M_P4'	0	Thb_B
N_P4'	0	Thb_B
P_P4'	0	Thb_B
Q_P4'	0	Thb_B
R_P4'	0	Thb_B
S_P4'	0	Thb_B
T_P4'	0	Thb_B
V_P4'	0	Thb_B
W_P4'	0	Thb_B
Y_P4'	0	Thb_B
A_P5'	0	Thb_B
C_P5'	0	Thb_B
D_P5'	0.185615	Thb_B
E_P5'	0	Thb_B
F_P5'	0	Thb_B
G_P5'	0.269508	Thb_B
H_P5'	0	Thb_B
I_P5'	0	Thb_B
K_P5'	0	Thb_B
L_P5'	0	Thb_B
M_P5'	0	Thb_B
N_P5'	0	Thb_B
P_P5'	0.109804	Thb_B
Q_P5'	0	Thb_B
R_P5'	0	Thb_B
S_P5'	0	Thb_B
T_P5'	0	Thb_B
V_P5'	0	Thb_B
W_P5'	0	Thb_B
Y_P5'	0	Thb_B
A_P6'	0	Thb_B
C_P6'	0	Thb_B
D_P6'	0.290695	Thb_B
E_P6'	0	Thb_B
F_P6'	0	Thb_B
G_P6'	0.344856	Thb_B
H_P6'	0	Thb_B
I_P6'	0	Thb_B
K_P6'	0	Thb_B
L_P6'	0	Thb_B
M_P6'	0	Thb_B
N_P6'	0	Thb_B
P_P6'	0	Thb_B
Q_P6'	0	Thb_B
R_P6'	0	Thb_B
S_P6'	0	Thb_B
T_P6'	0	Thb_B
V_P6'	0	Thb_B
W_P6'	0	Thb_B
Y_P6'	0	Thb_B
A_P7'	0	Thb_B
C_P7'	0	Thb_B
D_P7'	0.453446	Thb_B
E_P7'	0.102119	Thb_B
F_P7'	0	Thb_B
G_P7'	0.416814	Thb_B
H_P7'	0	Thb_B
I_P7'	0	Thb_B
K_P7'	0	Thb_B
L_P7'	0	Thb_B
M_P7'	0	Thb_B
N_P7'	0	Thb_B
P_P7'	0	Thb_B
Q_P7'	0	Thb_B
R_P7'	0	Thb_B
S_P7'	0	Thb_B
T_P7'	0	Thb_B
V_P7'	0	Thb_B
W_P7'	0	Thb_B
Y_P7'	0	Thb_B
A_P8'	0	Thb_B
C_P8'	0	Thb_B
D_P8'	0.263602	Thb_B
E_P8'	0	Thb_B
F_P8'	0	Thb_B
G_P8'	0.361473	Thb_B
H_P8'	0	Thb_B
I_P8'	0	Thb_B
K_P8'	0	Thb_B
L_P8'	0	Thb_B
M_P8'	0	Thb_B
N_P8'	0	Thb_B
P_P8'	0	Thb_B
Q_P8'	0	Thb_B
R_P8'	0	Thb_B
S_P8'	0	Thb_B
T_P8'	0	Thb_B
V_P8'	0	Thb_B
W_P8'	0	Thb_B
Y_P8'	0	Thb_B
A_P8	0	Thb_B
C_P8	0	Thb_B
D_P8	0	Thb_B
E_P8	0	Thb_B
F_P8	0	Thb_B
G_P8	0.736964	Thb_B
H_P8	0	Thb_B
I_P8	0	Thb_B
K_P8	0	Thb_B
L_P8	0	Thb_B
M_P8	0	Thb_B
N_P8	0	Thb_B
P_P8	0	Thb_B
Q_P8	0	Thb_B
R_P8	0	Thb_B
S_P8	0	Thb_B
T_P8	0	Thb_B
V_P8	0	Thb_B
W_P8	0	Thb_B
Y_P8	0.379614	Thb_B
A_P7	0.209143	Thb_B
C_P7	0	Thb_B
D_P7	0.306035	Thb_B
E_P7	0	Thb_B
F_P7	0	Thb_B
G_P7	0.560527	Thb_B
H_P7	0	Thb_B
I_P7	0	Thb_B
K_P7	0	Thb_B
L_P7	0	Thb_B
M_P7	0	Thb_B
N_P7	0	Thb_B
P_P7	0.171518	Thb_B
Q_P7	0	Thb_B
R_P7	0	Thb_B
S_P7	0	Thb_B
T_P7	0	Thb_B
V_P7	0	Thb_B
W_P7	0	Thb_B
Y_P7	0	Thb_B
A_P6	0	Thb_B
C_P6	0	Thb_B
D_P6	0.217258	Thb_B
E_P6	0	Thb_B
F_P6	0	Thb_B
G_P6	0.919685	Thb_B
H_P6	0	Thb_B
I_P6	0	Thb_B
K_P6	0	Thb_B
L_P6	0	Thb_B
M_P6	0	Thb_B
N_P6	0	Thb_B
P_P6	0	Thb_B
Q_P6	0	Thb_B
R_P6	0	Thb_B
S_P6	0	Thb_B
T_P6	0	Thb_B
V_P6	0	Thb_B
W_P6	0	Thb_B
Y_P6	0.394869	Thb_B
A_P5	0	Thb_B
C_P5	0	Thb_B
D_P5	0	Thb_B
E_P5	0	Thb_B
F_P5	0	Thb_B
G_P5	0.540932	Thb_B
H_P5	0	Thb_B
I_P5	0	Thb_B
K_P5	0	Thb_B
L_P5	0	Thb_B
M_P5	0	Thb_B
N_P5	0.186121	Thb_B
P_P5	0	Thb_B
Q_P5	0	Thb_B
R_P5	0	Thb_B
S_P5	0	Thb_B
T_P5	0	Thb_B
V_P5	0	Thb_B
W_P5	0	Thb_B
Y_P5	0	Thb_B
A_P4	0.247708	Thb_B
C_P4	0	Thb_B
D_P4	0	Thb_B
E_P4	0	Thb_B
F_P4	0	Thb_B
G_P4	0.557851	Thb_B
H_P4	0	Thb_B
I_P4	0.159846	Thb_B
K_P4	0	Thb_B
L_P4	0	Thb_B
M_P4	0	Thb_B
N_P4	0	Thb_B
P_P4	0.308951	Thb_B
Q_P4	0	Thb_B
R_P4	0	Thb_B
S_P4	0	Thb_B
T_P4	0	Thb_B
V_P4	0	Thb_B
W_P4	0	Thb_B
Y_P4	0	Thb_B
A_P3	0	Thb_B
C_P3	0	Thb_B
D_P3	0	Thb_B
E_P3	0	Thb_B
F_P3	0	Thb_B
G_P3	0.375968	Thb_B
H_P3	0	Thb_B
I_P3	0.717391	Thb_B
K_P3	0	Thb_B
L_P3	0	Thb_B
M_P3	0	Thb_B
N_P3	0.48357	Thb_B
P_P3	0	Thb_B
Q_P3	0	Thb_B
R_P3	0	Thb_B
S_P3	0	Thb_B
T_P3	0	Thb_B
V_P3	0.487003	Thb_B
W_P3	0	Thb_B
Y_P3	0	Thb_B
A_P2	0.541335	Thb_B
C_P2	0	Thb_B
D_P2	0	Thb_B
E_P2	0	Thb_B
F_P2	0	Thb_B
G_P2	0.558096	Thb_B
H_P2	0	Thb_B
I_P2	0	Thb_B
K_P2	0	Thb_B
L_P2	0.439356	Thb_B
M_P2	0	Thb_B
N_P2	0	Thb_B
P_P2	0.979944	Thb_B
Q_P2	0	Thb_B
R_P2	0	Thb_B
S_P2	0	Thb_B
T_P2	0	Thb_B
V_P2	0.543539	Thb_B
W_P2	0	Thb_B
Y_P2	0	Thb_B
A_P1	0	Thb_B
C_P1	0	Thb_B
D_P1	0	Thb_B
E_P1	0	Thb_B
F_P1	0	Thb_B
G_P1	0	Thb_B
H_P1	0	Thb_B
I_P1	0	Thb_B
K_P1	1.38348	Thb_B
L_P1	0	Thb_B
M_P1	0	Thb_B
N_P1	0	Thb_B
P_P1	0	Thb_B
Q_P1	0	Thb_B
R_P1	3.10705	Thb_B
S_P1	0	Thb_B
T_P1	0	Thb_B
V_P1	0	Thb_B
W_P1	0	Thb_B
Y_P1	0	Thb_B
A_P1'	1.04106	Thb_B
C_P1'	0	Thb_B
D_P1'	0	Thb_B
E_P1'	0	Thb_B
F_P1'	0	Thb_B
G_P1'	0.530661	Thb_B
H_P1'	0	Thb_B
I_P1'	0	Thb_B
K_P1'	0	Thb_B
L_P1'	0	Thb_B
M_P1'	0.403741	Thb_B
N_P1'	0.166346	Thb_B
P_P1'	0	Thb_B
Q_P1'	0	Thb_B
R_P1'	0.444049	Thb_B
S_P1'	1.26071	Thb_B
T_P1'	0.536934	Thb_B
V_P1'	0	Thb_B
W_P1'	0	Thb_B
Y_P1'	0	Thb_B
A_P2'	0.243729	Thb_B
C_P2'	0	Thb_B
D_P2'	0	Thb_B
E_P2'	0	Thb_B
F_P2'	0.370738	Thb_B
G_P2'	0	Thb_B
H_P2'	0	Thb_B
I_P2'	0.288126	Thb_B
K_P2'	0	Thb_B
L_P2'	0	Thb_B
M_P2'	0.5136	Thb_B
N_P2'	0	Thb_B
P_P2'	0	Thb_B
Q_P2'	0	Thb_B
R_P2'	0	Thb_B
S_P2'	0	Thb_B
T_P2'	0	Thb_B
V_P2'	0.143914	Thb_B
W_P2'	0	Thb_B
Y_P2'	0	Thb_B
A_P3'	0.10721	Thb_B
C_P3'	0	Thb_B
D_P3'	0	Thb_B
E_P3'	0	Thb_B
F_P3'	0	Thb_B
G_P3'	0.685243	Thb_B
H_P3'	0	Thb_B
I_P3'	0	Thb_B
K_P3'	0	Thb_B
L_P3'	0	Thb_B
M_P3'	0	Thb_B
N_P3'	0	Thb_B
P_P3'	0	Thb_B
Q_P3'	0	Thb_B
R_P3'	0.382786	Thb_B
S_P3'	0	Thb_B
T_P3'	0	Thb_B
V_P3'	0	Thb_B
W_P3'	0	Thb_B
Y_P3'	0.359689	Thb_B
A_P4'	0	Thb_B
C_P4'	0	Thb_B
D_P4'	0.271614	Thb_B
E_P4'	0	Thb_B
F_P4'	0	Thb_B
G_P4'	0.410611	Thb_B
H_P4'	0	Thb_B
I_P4'	0	Thb_B
K_P4'	0	Thb_B
L_P4'	0	Thb_B
M_P4'	0	Thb_B
N_P4'	0	Thb_B
P_P4'	0	Thb_B
Q_P4'	0	Thb_B
R_P4'	0	Thb_B
S_P4'	0	Thb_B
T_P4'	0	Thb_B
V_P4'	0	Thb_B
W_P4'	0	Thb_B
Y_P4'	0	Thb_B
A_P5'	0	Thb_B
C_P5'	0	Thb_B
D_P5'	0	Thb_B
E_P5'	0	Thb_B
F_P5'	0	Thb_B
G_P5'	0.431109	Thb_B
H_P5'	0	Thb_B
I_P5'	0	Thb_B
K_P5'	0	Thb_B
L_P5'	0	Thb_B
M_P5'	0	Thb_B
N_P5'	0	Thb_B
P_P5'	0.185741	Thb_B
Q_P5'	0	Thb_B
R_P5'	0	Thb_B
S_P5'	0	Thb_B
T_P5'	0	Thb_B
V_P5'	0	Thb_B
W_P5'	0	Thb_B
Y_P5'	0.30243	Thb_B
A_P6'	0	Thb_B
C_P6'	0	Thb_B
D_P6'	0.421641	Thb_B
E_P6'	0	Thb_B
F_P6'	0	Thb_B
G_P6'	0.517247	Thb_B
H_P6'	0	Thb_B
I_P6'	0	Thb_B
K_P6'	0	Thb_B
L_P6'	0	Thb_B
M_P6'	0	Thb_B
N_P6'	0	Thb_B
P_P6'	0	Thb_B
Q_P6'	0	Thb_B
R_P6'	0	Thb_B
S_P6'	0	Thb_B
T_P6'	0	Thb_B
V_P6'	0	Thb_B
W_P6'	0	Thb_B
Y_P6'	0	Thb_B
A_P7'	0	Thb_B
C_P7'	0	Thb_B
D_P7'	0.365178	Thb_B
E_P7'	0	Thb_B
F_P7'	0	Thb_B
G_P7'	0.829333	Thb_B
H_P7'	0	Thb_B
I_P7'	0	Thb_B
K_P7'	0	Thb_B
L_P7'	0	Thb_B
M_P7'	0	Thb_B
N_P7'	0	Thb_B
P_P7'	0	Thb_B
Q_P7'	0	Thb_B
R_P7'	0	Thb_B
S_P7'	0	Thb_B
T_P7'	0	Thb_B
V_P7'	0	Thb_B
W_P7'	0	Thb_B
Y_P7'	0.249006	Thb_B
A_P8'	0	Thb_B
C_P8'	0	Thb_B
D_P8'	0.293344	Thb_B
E_P8'	0	Thb_B
F_P8'	0	Thb_B
G_P8'	0.666654	Thb_B
H_P8'	0	Thb_B
I_P8'	0	Thb_B
K_P8'	0	Thb_B
L_P8'	0	Thb_B
M_P8'	0	Thb_B
N_P8'	0	Thb_B
P_P8'	0	Thb_B
Q_P8'	0	Thb_B
R_P8'	0	Thb_B
S_P8'	0	Thb_B
T_P8'	0	Thb_B
V_P8'	0	Thb_B
W_P8'	0	Thb_B
Y_P8'	0	Thb_B
A_P8	0	Thb_G
C_P8	0	Thb_G
D_P8	0.430252	Thb_G
E_P8	0.306154	Thb_G
F_P8	0	Thb_G
G_P8	0.287195	Thb_G
H_P8	0	Thb_G
I_P8	0	Thb_G
K_P8	0	Thb_G
L_P8	0	Thb_G
M_P8	0	Thb_G
N_P8	0.250189	Thb_G
P_P8	0	Thb_G
Q_P8	0	Thb_G
R_P8	0	Thb_G
S_P8	0	Thb_G
T_P8	0	Thb_G
V_P8	0	Thb_G
W_P8	0	Thb_G
Y_P8	0	Thb_G
A_P7	0.0720537	Thb_G
C_P7	0	Thb_G
D_P7	0.304813	Thb_G
E_P7	0	Thb_G
F_P7	0	Thb_G
G_P7	0.160537	Thb_G
H_P7	0	Thb_G
I_P7	0.338047	Thb_G
K_P7	0	Thb_G
L_P7	0	Thb_G
M_P7	0	Thb_G
N_P7	0.110248	Thb_G
P_P7	0	Thb_G
Q_P7	0	Thb_G
R_P7	0	Thb_G
S_P7	0	Thb_G
T_P7	0	Thb_G
V_P7	0.175296	Thb_G
W_P7	0	Thb_G
Y_P7	0	Thb_G
A_P6	0.241226	Thb_G
C_P6	0	Thb_G
D_P6	0.231421	Thb_G
E_P6	0	Thb_G
F_P6	0	Thb_G
G_P6	0.117164	Thb_G
H_P6	0	Thb_G
I_P6	0	Thb_G
K_P6	0	Thb_G
L_P6	0	Thb_G
M_P6	0	Thb_G
N_P6	0	Thb_G
P_P6	0	Thb_G
Q_P6	0	Thb_G
R_P6	0	Thb_G
S_P6	0	Thb_G
T_P6	0	Thb_G
V_P6	0.194444	Thb_G
W_P6	0	Thb_G
Y_P6	0	Thb_G
A_P5	0	Thb_G
C_P5	0	Thb_G
D_P5	0.419413	Thb_G
E_P5	0.494596	Thb_G
F_P5	0	Thb_G
G_P5	0	Thb_G
H_P5	0	Thb_G
I_P5	0	Thb_G
K_P5	0	Thb_G
L_P5	0	Thb_G
M_P5	0	Thb_G
N_P5	0.343222	Thb_G
P_P5	0	Thb_G
Q_P5	0	Thb_G
R_P5	0	Thb_G
S_P5	0	Thb_G
T_P5	0.0908987	Thb_G
V_P5	0	Thb_G
W_P5	0	Thb_G
Y_P5	0	Thb_G
A_P4	0	Thb_G
C_P4	0	Thb_G
D_P4	0	Thb_G
E_P4	0	Thb_G
F_P4	0	Thb_G
G_P4	0.221201	Thb_G
H_P4	0	Thb_G
I_P4	0.318919	Thb_G
K_P4	0	Thb_G
L_P4	0	Thb_G
M_P4	0	Thb_G
N_P4	0.329114	Thb_G
P_P4	0	Thb_G
Q_P4	0.159941	Thb_G
R_P4	0	Thb_G
S_P4	0	Thb_G
T_P4	0	Thb_G
V_P4	0	Thb_G
W_P4	0	Thb_G
Y_P4	0	Thb_G
A_P3	0.231536	Thb_G
C_P3	0	Thb_G
D_P3	0	Thb_G
E_P3	0	Thb_G
F_P3	0.373768	Thb_G
G_P3	0	Thb_G
H_P3	0	Thb_G
I_P3	0.409978	Thb_G
K_P3	0	Thb_G
L_P3	0.285575	Thb_G
M_P3	0	Thb_G
N_P3	0	Thb_G
P_P3	0	Thb_G
Q_P3	0.25322	Thb_G
R_P3	0	Thb_G
S_P3	0	Thb_G
T_P3	0	Thb_G
V_P3	0.389159	Thb_G
W_P3	0	Thb_G
Y_P3	0	Thb_G
A_P2	0.311405	Thb_G
C_P2	0	Thb_G
D_P2	0	Thb_G
E_P2	0	Thb_G
F_P2	0	Thb_G
G_P2	0.423271	Thb_G
H_P2	0	Thb_G
I_P2	0.139644	Thb_G
K_P2	0	Thb_G
L_P2	0	Thb_G
M_P2	0.213884	Thb_G
N_P2	0	Thb_G
P_P2	0	Thb_G
Q_P2	0.182485	Thb_G
R_P2	0	Thb_G
S_P2	0	Thb_G
T_P2	0.139022	Thb_G
V_P2	0.248781	Thb_G
W_P2	0	Thb_G
Y_P2	0	Thb_G
A_P1	0	Thb_G
C_P1	0	Thb_G
D_P1	0	Thb_G
E_P1	0	Thb_G
F_P1	0	Thb_G
G_P1	0	Thb_G
H_P1	0	Thb_G
I_P1	0	Thb_G
K_P1	2.82788	Thb_G
L_P1	0	Thb_G
M_P1	0	Thb_G
N_P1	0	Thb_G
P_P1	0	Thb_G
Q_P1	0	Thb_G
R_P1	3.09591	Thb_G
S_P1	0	Thb_G
T_P1	0	Thb_G
V_P1	0	Thb_G
W_P1	0	Thb_G
Y_P1	0	Thb_G
A_P1'	0.338525	Thb_G
C_P1'	0	Thb_G
D_P1'	0	Thb_G
E_P1'	0	Thb_G
F_P1'	0	Thb_G
G_P1'	0	Thb_G
H_P1'	0	Thb_G
I_P1'	0.475624	Thb_G
K_P1'	0.128459	Thb_G
L_P1'	0	Thb_G
M_P1'	0.763324	Thb_G
N_P1'	0.297939	Thb_G
P_P1'	0	Thb_G
Q_P1'	0	Thb_G
R_P1'	0	Thb_G
S_P1'	0	Thb_G
T_P1'	0.279065	Thb_G
V_P1'	0.241209	Thb_G
W_P1'	0	Thb_G
Y_P1'	0.166904	Thb_G
A_P2'	0	Thb_G
C_P2'	0	Thb_G
D_P2'	0	Thb_G
E_P2'	0	Thb_G
F_P2'	0.380682	Thb_G
G_P2'	0.382157	Thb_G
H_P2'	0	Thb_G
I_P2'	0.640879	Thb_G
K_P2'	0	Thb_G
L_P2'	0.548597	Thb_G
M_P2'	0.175113	Thb_G
N_P2'	0	Thb_G
P_P2'	0	Thb_G
Q_P2'	0	Thb_G
R_P2'	0	Thb_G
S_P2'	0	Thb_G
T_P2'	0	Thb_G
V_P2'	0.325989	Thb_G
W_P2'	0	Thb_G
Y_P2'	0	Thb_G
A_P3'	0	Thb_G
C_P3'	0	Thb_G
D_P3'	0.295502	Thb_G
E_P3'	0.289853	Thb_G
F_P3'	0	Thb_G
G_P3'	0.275807	Thb_G
H_P3'	0	Thb_G
I_P3'	0	Thb_G
K_P3'	0	Thb_G
L_P3'	0	Thb_G
M_P3'	0	Thb_G
N_P3'	0	Thb_G
P_P3'	0	Thb_G
Q_P3'	0.132437	Thb_G
R_P3'	0	Thb_G
S_P3'	0	Thb_G
T_P3'	0	Thb_G
V_P3'	0	Thb_G
W_P3'	0	Thb_G
Y_P3'	0	Thb_G
A_P4'	0	Thb_G
C_P4'	0	Thb_G
D_P4'	0.364217	Thb_G
E_P4'	0.366839	Thb_G
F_P4'	0	Thb_G
G_P4'	0.128501	Thb_G
H_P4'	0	Thb_G
I_P4'	0	Thb_G
K_P4'	0	Thb_G
L_P4'	0	Thb_G
M_P4'	0	Thb_G
N_P4'	0.0366366	Thb_G
P_P4'	0	Thb_G
Q_P4'	0.158212	Thb_G
R_P4'	0	Thb_G
S_P4'	0	Thb_G
T_P4'	0	Thb_G
V_P4'	0	Thb_G
W_P4'	0	Thb_G
Y_P4'	0	Thb_G
A_P5'	0	Thb_G
C_P5'	0	Thb_G
D_P5'	0.179861	Thb_G
E_P5'	0	Thb_G
F_P5'	0	Thb_G
G_P5'	0.0871252	Thb_G
H_P5'	0	Thb_G
I_P5'	0	Thb_G
K_P5'	0	Thb_G
L_P5'	0	Thb_G
M_P5'	0	Thb_G
N_P5'	0	Thb_G
P_P5'	0	Thb_G
Q_P5'	0	Thb_G
R_P5'	0	Thb_G
S_P5'	0	Thb_G
T_P5'	0	Thb_G
V_P5'	0.205928	Thb_G
W_P5'	0	Thb_G
Y_P5'	0	Thb_G
A_P6'	0	Thb_G
C_P6'	0	Thb_G
D_P6'	0.411194	Thb_G
E_P6'	0.124706	Thb_G
F_P6'	0	Thb_G
G_P6'	0.216437	Thb_G
H_P6'	0	Thb_G
I_P6'	0.260785	Thb_G
K_P6'	0	Thb_G
L_P6'	0	Thb_G
M_P6'	0	Thb_G
N_P6'	0.173144	Thb_G
P_P6'	0	Thb_G
Q_P6'	0	Thb_G
R_P6'	0	Thb_G
S_P6'	0	Thb_G
T_P6'	0	Thb_G
V_P6'	0.0818211	Thb_G
W_P6'	0	Thb_G
Y_P6'	0	Thb_G
A_P7'	0	Thb_G
C_P7'	0	Thb_G
D_P7'	0	Thb_G
E_P7'	0.155824	Thb_G
F_P7'	0	Thb_G
G_P7'	0.203907	Thb_G
H_P7'	0	Thb_G
I_P7'	0	Thb_G
K_P7'	0	Thb_G
L_P7'	0	Thb_G
M_P7'	0	Thb_G
N_P7'	0.328861	Thb_G
P_P7'	0	Thb_G
Q_P7'	0.151278	Thb_G
R_P7'	0	Thb_G
S_P7'	0	Thb_G
T_P7'	0	Thb_G
V_P7'	0	Thb_G
W_P7'	0	Thb_G
Y_P7'	0	Thb_G
A_P8'	0	Thb_G
C_P8'	0	Thb_G
D_P8'	0.270423	Thb_G
E_P8'	0.28719	Thb_G
F_P8'	0	Thb_G
G_P8'	0	Thb_G
H_P8'	0	Thb_G
I_P8'	0	Thb_G
K_P8'	0	Thb_G
L_P8'	0	Thb_G
M_P8'	0	Thb_G
N_P8'	0.202272	Thb_G
P_P8'	0	Thb_G
Q_P8'	0	Thb_G
R_P8'	0	Thb_G
S_P8'	0	Thb_G
T_P8'	0	Thb_G
V_P8'	0	Thb_G
W_P8'	0	Thb_G
Y_P8'	0	Thb_G
A_P8	0	Chymo
C_P8	0	Chymo
D_P8	0.508629	Chymo
E_P8	0	Chymo
F_P8	0	Chymo
G_P8	0.26227	Chymo
H_P8	0	Chymo
I_P8	0.287585	Chymo
K_P8	0	Chymo
L_P8	0	Chymo
M_P8	0	Chymo
N_P8	0	Chymo
P_P8	0	Chymo
Q_P8	0	Chymo
R_P8	0	Chymo
S_P8	0	Chymo
T_P8	0	Chymo
V_P8	0.142426	Chymo
W_P8	0	Chymo
Y_P8	0	Chymo
A_P7	0	Chymo
C_P7	0	Chymo
D_P7	0.772421	Chymo
E_P7	0.505546	Chymo
F_P7	0	Chymo
G_P7	0.209506	Chymo
H_P7	0	Chymo
I_P7	0	Chymo
K_P7	0.0924529	Chymo
L_P7	0	Chymo
M_P7	0	Chymo
N_P7	0.316399	Chymo
P_P7	0	Chymo
Q_P7	0	Chymo
R_P7	0	Chymo
S_P7	0	Chymo
T_P7	0	Chymo
V_P7	0	Chymo
W_P7	0	Chymo
Y_P7	0	Chymo
A_P6	0	Chymo
C_P6	0	Chymo
D_P6	0.726452	Chymo
E_P6	0.584915	Chymo
F_P6	0	Chymo
G_P6	0.179464	Chymo
H_P6	0	Chymo
I_P6	0.174459	Chymo
K_P6	0	Chymo
L_P6	0	Chymo
M_P6	0	Chymo
N_P6	0	Chymo
P_P6	0	Chymo
Q_P6	0	Chymo
R_P6	0	Chymo
S_P6	0	Chymo
T_P6	0	Chymo
V_P6	0	Chymo
W_P6	0	Chymo
Y_P6	0	Chymo
A_P5	0	Chymo
C_P5	0	Chymo
D_P5	0.586833	Chymo
E_P5	0.288975	Chymo
F_P5	0	Chymo
G_P5	0.362704	Chymo
H_P5	0.194662	Chymo
I_P5	0.41429	Chymo
K_P5	0	Chymo
L_P5	0	Chymo
M_P5	0	Chymo
N_P5	0.163223	Chymo
P_P5	0	Chymo
Q_P5	0	Chymo
R_P5	0	Chymo
S_P5	0	Chymo
T_P5	0.0890304	Chymo
V_P5	0	Chymo
W_P5	0	Chymo
Y_P5	0	Chymo
A_P4	0.349292	Chymo
C_P4	0	Chymo
D_P4	0	Chymo
E_P4	0	Chymo
F_P4	0	Chymo
G_P4	0.426764	Chymo
H_P4	0	Chymo
I_P4	0.686969	Chymo
K_P4	0	Chymo
L_P4	0	Chymo
M_P4	0	Chymo
N_P4	0	Chymo
P_P4	0	Chymo
Q_P4	0	Chymo
R_P4	0	Chymo
S_P4	0	Chymo
T_P4	0	Chymo
V_P4	0.39505	Chymo
W_P4	0	Chymo
Y_P4	0	Chymo
A_P3	0.512574	Chymo
C_P3	0	Chymo
D_P3	0	Chymo
E_P3	0.144817	Chymo
F_P3	0	Chymo
G_P3	0	Chymo
H_P3	0	Chymo
I_P3	0.223409	Chymo
K_P3	0.616481	Chymo
L_P3	0	Chymo
M_P3	0	Chymo
N_P3	0	Chymo
P_P3	0	Chymo
Q_P3	0.367569	Chymo
R_P3	0.553179	Chymo
S_P3	0	Chymo
T_P3	0.223664	Chymo
V_P3	0.327413	Chymo
W_P3	0	Chymo
Y_P3	0	Chymo
A_P2	0	Chymo
C_P2	0	Chymo
D_P2	0	Chymo
E_P2	0	Chymo
F_P2	0	Chymo
G_P2	0	Chymo
H_P2	0	Chymo
I_P2	0.371352	Chymo
K_P2	0.422842	Chymo
L_P2	0	Chymo
M_P2	0	Chymo
N_P2	0	Chymo
P_P2	0	Chymo
Q_P2	0	Chymo
R_P2	0	Chymo
S_P2	0	Chymo
T_P2	0.47666	Chymo
V_P2	0.710299	Chymo
W_P2	0	Chymo
Y_P2	0	Chymo
A_P1	0	Chymo
C_P1	0	Chymo
D_P1	0	Chymo
E_P1	0	Chymo
F_P1	2.82891	Chymo
G_P1	0	Chymo
H_P1	0	Chymo
I_P1	0	Chymo
K_P1	0	Chymo
L_P1	1.64893	Chymo
M_P1	1.57088	Chymo
N_P1	0	Chymo
P_P1	0	Chymo
Q_P1	0	Chymo
R_P1	0	Chymo
S_P1	0	Chymo
T_P1	0	Chymo
V_P1	0	Chymo
W_P1	2.81707	Chymo
Y_P1	2.9827	Chymo
A_P1'	0.212063	Chymo
C_P1'	0	Chymo
D_P1'	0	Chymo
E_P1'	0	Chymo
F_P1'	0	Chymo
G_P1'	0	Chymo
H_P1'	0	Chymo
I_P1'	0.397401	Chymo
K_P1'	0.788385	Chymo
L_P1'	0	Chymo
M_P1'	0	Chymo
N_P1'	0.322453	Chymo
P_P1'	0	Chymo
Q_P1'	0	Chymo
R_P1'	0.482893	Chymo
S_P1'	0.383739	Chymo
T_P1'	0.354473	Chymo
V_P1'	0.401482	Chymo
W_P1'	0	Chymo
Y_P1'	0	Chymo
A_P2'	0.254608	Chymo
C_P2'	0	Chymo
D_P2'	0	Chymo
E_P2'	0	Chymo
F_P2'	0	Chymo
G_P2'	0.229671	Chymo
H_P2'	0	Chymo
I_P2'	0.483351	Chymo
K_P2'	0.274442	Chymo
L_P2'	0.30806	Chymo
M_P2'	0.266905	Chymo
N_P2'	0.274191	Chymo
P_P2'	0	Chymo
Q_P2'	0	Chymo
R_P2'	0.188448	Chymo
S_P2'	0	Chymo
T_P2'	0	Chymo
V_P2'	0.207988	Chymo
W_P2'	0	Chymo
Y_P2'	0	Chymo
A_P3'	0	Chymo
C_P3'	0	Chymo
D_P3'	0.299022	Chymo
E_P3'	0	Chymo
F_P3'	0	Chymo
G_P3'	0.0594579	Chymo
H_P3'	0	Chymo
I_P3'	0.362704	Chymo
K_P3'	0.378911	Chymo
L_P3'	0	Chymo
M_P3'	0	Chymo
N_P3'	0.207907	Chymo
P_P3'	0	Chymo
Q_P3'	0	Chymo
R_P3'	0	Chymo
S_P3'	0	Chymo
T_P3'	0	Chymo
V_P3'	0	Chymo
W_P3'	0	Chymo
Y_P3'	0	Chymo
A_P4'	0	Chymo
C_P4'	0	Chymo
D_P4'	0.126175	Chymo
E_P4'	0	Chymo
F_P4'	0	Chymo
G_P4'	0.2099	Chymo
H_P4'	0	Chymo
I_P4'	0.147122	Chymo
K_P4'	0.326811	Chymo
L_P4'	0	Chymo
M_P4'	0	Chymo
N_P4'	0.492357	Chymo
P_P4'	0	Chymo
Q_P4'	0	Chymo
R_P4'	0	Chymo
S_P4'	0	Chymo
T_P4'	0	Chymo
V_P4'	0	Chymo
W_P4'	0	Chymo
Y_P4'	0	Chymo
A_P5'	0	Chymo
C_P5'	0	Chymo
D_P5'	0.473034	Chymo
E_P5'	0.280154	Chymo
F_P5'	0	Chymo
G_P5'	0.305295	Chymo
H_P5'	0	Chymo
I_P5'	0.214159	Chymo
K_P5'	0.153914	Chymo
L_P5'	0	Chymo
M_P5'	0	Chymo
N_P5'	0.219388	Chymo
P_P5'	0	Chymo
Q_P5'	0	Chymo
R_P5'	0	Chymo
S_P5'	0	Chymo
T_P5'	0	Chymo
V_P5'	0	Chymo
W_P5'	0	Chymo
Y_P5'	0	Chymo
A_P6'	0	Chymo
C_P6'	0	Chymo
D_P6'	0.637966	Chymo
E_P6'	0.222357	Chymo
F_P6'	0	Chymo
G_P6'	0.206855	Chymo
H_P6'	0	Chymo
I_P6'	0.147435	Chymo
K_P6'	0	Chymo
L_P6'	0	Chymo
M_P6'	0	Chymo
N_P6'	0	Chymo
P_P6'	0	Chymo
Q_P6'	0	Chymo
R_P6'	0	Chymo
S_P6'	0	Chymo
T_P6'	0	Chymo
V_P6'	0.0984409	Chymo
W_P6'	0	Chymo
Y_P6'	0	Chymo
A_P7'	0	Chymo
C_P7'	0	Chymo
D_P7'	0.444679	Chymo
E_P7'	0	Chymo
F_P7'	0	Chymo
G_P7'	0.28806	Chymo
H_P7'	0	Chymo
I_P7'	0	Chymo
K_P7'	0	Chymo
L_P7'	0	Chymo
M_P7'	0	Chymo
N_P7'	0.135491	Chymo
P_P7'	0	Chymo
Q_P7'	0	Chymo
R_P7'	0	Chymo
S_P7'	0	Chymo
T_P7'	0	Chymo
V_P7'	0	Chymo
W_P7'	0	Chymo
Y_P7'	0	Chymo
A_P8'	0	Chymo
C_P8'	0	Chymo
D_P8'	0.34147	Chymo
E_P8'	0.345725	Chymo
F_P8'	0	Chymo
G_P8'	0.217894	Chymo
H_P8'	0	Chymo
I_P8'	0.319312	Chymo
K_P8'	0	Chymo
L_P8'	0	Chymo
M_P8'	0	Chymo
N_P8'	0	Chymo
P_P8'	0	Chymo
Q_P8'	0	Chymo
R_P8'	0	Chymo
S_P8'	0	Chymo
T_P8'	0	Chymo
V_P8'	0	Chymo
W_P8'	0	Chymo
Y_P8'	0	Chymo
A_P8	0.0367478	FIX
C_P8	0	FIX
D_P8	0.7012	FIX
E_P8	0.315751	FIX
F_P8	0	FIX
G_P8	0.584275	FIX
H_P8	0	FIX
I_P8	0	FIX
K_P8	0	FIX
L_P8	0	FIX
M_P8	0	FIX
N_P8	0	FIX
P_P8	0	FIX
Q_P8	0	FIX
R_P8	0	FIX
S_P8	0	FIX
T_P8	0	FIX
V_P8	0	FIX
W_P8	0	FIX
Y_P8	0	FIX
A_P7	0	FIX
C_P7	0	FIX
D_P7	0.554135	FIX
E_P7	0.342423	FIX
F_P7	0	FIX
G_P7	0.689233	FIX
H_P7	0	FIX
I_P7	0	FIX
K_P7	0	FIX
L_P7	0	FIX
M_P7	0	FIX
N_P7	0	FIX
P_P7	0	FIX
Q_P7	0	FIX
R_P7	0	FIX
S_P7	0	FIX
T_P7	0	FIX
V_P7	0	FIX
W_P7	0	FIX
Y_P7	0.17308	FIX
A_P6	0	FIX
C_P6	0	FIX
D_P6	0.528174	FIX
E_P6	0.180255	FIX
F_P6	0	FIX
G_P6	0.315067	FIX
H_P6	0	FIX
I_P6	0	FIX
K_P6	0	FIX
L_P6	0	FIX
M_P6	0	FIX
N_P6	0.242642	FIX
P_P6	0	FIX
Q_P6	0.181726	FIX
R_P6	0	FIX
S_P6	0	FIX
T_P6	0.193097	FIX
V_P6	0	FIX
W_P6	0	FIX
Y_P6	0	FIX
A_P5	0	FIX
C_P5	0	FIX
D_P5	0.647387	FIX
E_P5	0.560488	FIX
F_P5	0	FIX
G_P5	0.463785	FIX
H_P5	0	FIX
I_P5	0	FIX
K_P5	0	FIX
L_P5	0	FIX
M_P5	0	FIX
N_P5	0	FIX
P_P5	0	FIX
Q_P5	0	FIX
R_P5	0	FIX
S_P5	0.12252	FIX
T_P5	0	FIX
V_P5	0	FIX
W_P5	0	FIX
Y_P5	0	FIX
A_P4	0.119862	FIX
C_P4	0	FIX
D_P4	0	FIX
E_P4	0.439098	FIX
F_P4	0	FIX
G_P4	0.39882	FIX
H_P4	0	FIX
I_P4	0	FIX
K_P4	0	FIX
L_P4	0	FIX
M_P4	0	FIX
N_P4	0.364285	FIX
P_P4	0.204075	FIX
Q_P4	0.147862	FIX
R_P4	0	FIX
S_P4	0	FIX
T_P4	0	FIX
V_P4	0	FIX
W_P4	0	FIX
Y_P4	0.191239	FIX
A_P3	0	FIX
C_P3	0	FIX
D_P3	0	FIX
E_P3	0	FIX
F_P3	0	FIX
G_P3	0	FIX
H_P3	0	FIX
I_P3	0.690089	FIX
K_P3	0	FIX
L_P3	0.431857	FIX
M_P3	0	FIX
N_P3	0	FIX
P_P3	0	FIX
Q_P3	0	FIX
R_P3	0.25712	FIX
S_P3	0	FIX
T_P3	0	FIX
V_P3	0	FIX
W_P3	0	FIX
Y_P3	0	FIX
A_P2	0.478261	FIX
C_P2	0	FIX
D_P2	0	FIX
E_P2	0	FIX
F_P2	0	FIX
G_P2	0.779541	FIX
H_P2	0	FIX
I_P2	0	FIX
K_P2	0	FIX
L_P2	1.09897	FIX
M_P2	0.305972	FIX
N_P2	0	FIX
P_P2	0	FIX
Q_P2	0	FIX
R_P2	0	FIX
S_P2	0	FIX
T_P2	0	FIX
V_P2	0.210907	FIX
W_P2	0	FIX
Y_P2	0	FIX
A_P1	0	FIX
C_P1	0	FIX
D_P1	0	FIX
E_P1	0	FIX
F_P1	0	FIX
G_P1	0	FIX
H_P1	0	FIX
I_P1	0	FIX
K_P1	1.2518	FIX
L_P1	0	FIX
M_P1	0	FIX
N_P1	0	FIX
P_P1	0	FIX
Q_P1	0	FIX
R_P1	3.22245	FIX
S_P1	0	FIX
T_P1	0	FIX
V_P1	0	FIX
W_P1	0	FIX
Y_P1	0	FIX
A_P1'	0.34819	FIX
C_P1'	0	FIX
D_P1'	0	FIX
E_P1'	0	FIX
F_P1'	0	FIX
G_P1'	0	FIX
H_P1'	0	FIX
I_P1'	0	FIX
K_P1'	0.58721	FIX
L_P1'	0	FIX
M_P1'	0.73022	FIX
N_P1'	0.369379	FIX
P_P1'	0	FIX
Q_P1'	0	FIX
R_P1'	0.920324	FIX
S_P1'	0.482553	FIX
T_P1'	0	FIX
V_P1'	0	FIX
W_P1'	0	FIX
Y_P1'	0.819951	FIX
A_P2'	0	FIX
C_P2'	0	FIX
D_P2'	0	FIX
E_P2'	0	FIX
F_P2'	0	FIX
G_P2'	0	FIX
H_P2'	0.171741	FIX
I_P2'	0.469608	FIX
K_P2'	0.405754	FIX
L_P2'	0.704136	FIX
M_P2'	0.26411	FIX
N_P2'	0.196619	FIX
P_P2'	0	FIX
Q_P2'	0	FIX
R_P2'	0.341259	FIX
S_P2'	0	FIX
T_P2'	0	FIX
V_P2'	0	FIX
W_P2'	0	FIX
Y_P2'	0	FIX
A_P3'	0.191082	FIX
C_P3'	0	FIX
D_P3'	0.426316	FIX
E_P3'	0	FIX
F_P3'	0.172036	FIX
G_P3'	0.397992	FIX
H_P3'	0	FIX
I_P3'	0	FIX
K_P3'	0	FIX
L_P3'	0	FIX
M_P3'	0	FIX
N_P3'	0	FIX
P_P3'	0	FIX
Q_P3'	0.103567	FIX
R_P3'	0	FIX
S_P3'	0	FIX
T_P3'	0	FIX
V_P3'	0	FIX
W_P3'	0	FIX
Y_P3'	0	FIX
A_P4'	0	FIX
C_P4'	0	FIX
D_P4'	0.621991	FIX
E_P4'	0.924233	FIX
F_P4'	0	FIX
G_P4'	0.493216	FIX
H_P4'	0	FIX
I_P4'	0	FIX
K_P4'	0	FIX
L_P4'	0	FIX
M_P4'	0	FIX
N_P4'	0	FIX
P_P4'	0	FIX
Q_P4'	0	FIX
R_P4'	0	FIX
S_P4'	0	FIX
T_P4'	0	FIX
V_P4'	0	FIX
W_P4'	0	FIX
Y_P4'	0	FIX
A_P5'	0	FIX
C_P5'	0	FIX
D_P5'	0.4364	FIX
E_P5'	0.318339	FIX
F_P5'	0	FIX
G_P5'	0.353376	FIX
H_P5'	0	FIX
I_P5'	0	FIX
K_P5'	0	FIX
L_P5'	0	FIX
M_P5'	0	FIX
N_P5'	0.343201	FIX
P_P5'	0	FIX
Q_P5'	0	FIX
R_P5'	0	FIX
S_P5'	0	FIX
T_P5'	0	FIX
V_P5'	0	FIX
W_P5'	0	FIX
Y_P5'	0	FIX
A_P6'	0	FIX
C_P6'	0	FIX
D_P6'	0.571108	FIX
E_P6'	0	FIX
F_P6'	0	FIX
G_P6'	0.395819	FIX
H_P6'	0	FIX
I_P6'	0	FIX
K_P6'	0	FIX
L_P6'	0	FIX
M_P6'	0	FIX
N_P6'	0	FIX
P_P6'	0	FIX
Q_P6'	0	FIX
R_P6'	0	FIX
S_P6'	0	FIX
T_P6'	0	FIX
V_P6'	0	FIX
W_P6'	0	FIX
Y_P6'	0	FIX
A_P7'	0	FIX
C_P7'	0	FIX
D_P7'	0.554612	FIX
E_P7'	0.395033	FIX
F_P7'	0	FIX
G_P7'	0.534015	FIX
H_P7'	0	FIX
I_P7'	0	FIX
K_P7'	0	FIX
L_P7'	0	FIX
M_P7'	0	FIX
N_P7'	0	FIX
P_P7'	0	FIX
Q_P7'	0	FIX
R_P7'	0	FIX
S_P7'	0	FIX
T_P7'	0	FIX
V_P7'	0	FIX
W_P7'	0	FIX
Y_P7'	0	FIX
A_P8'	0	FIX
C_P8'	0	FIX
D_P8'	0.330987	FIX
E_P8'	0.229849	FIX
F_P8'	0	FIX
G_P8'	0.450732	FIX
H_P8'	0	FIX
I_P8'	0	FIX
K_P8'	0	FIX
L_P8'	0	FIX
M_P8'	0	FIX
N_P8'	0	FIX
P_P8'	0	FIX
Q_P8'	0	FIX
R_P8'	0	FIX
S_P8'	0	FIX
T_P8'	0	FIX
V_P8'	0	FIX
W_P8'	0	FIX
Y_P8'	0	FIX
A_P8	0	FVII
C_P8	0	FVII
D_P8	0	FVII
E_P8	0	FVII
F_P8	0	FVII
G_P8	0.899887	FVII
H_P8	0	FVII
I_P8	0	FVII
K_P8	0	FVII
L_P8	0	FVII
M_P8	0	FVII
N_P8	0	FVII
P_P8	0.316666	FVII
Q_P8	0	FVII
R_P8	0	FVII
S_P8	0	FVII
T_P8	0	FVII
V_P8	0	FVII
W_P8	0	FVII
Y_P8	0	FVII
A_P7	0	FVII
C_P7	0	FVII
D_P7	0.556596	FVII
E_P7	0	FVII
F_P7	0	FVII
G_P7	0.747847	FVII
H_P7	0	FVII
I_P7	0	FVII
K_P7	0	FVII
L_P7	0	FVII
M_P7	0	FVII
N_P7	0	FVII
P_P7	0.213744	FVII
Q_P7	0	FVII
R_P7	0	FVII
S_P7	0	FVII
T_P7	0.262558	FVII
V_P7	0	FVII
W_P7	0	FVII
Y_P7	0	FVII
A_P6	0	FVII
C_P6	0	FVII
D_P6	0	FVII
E_P6	0	FVII
F_P6	0.161798	FVII
G_P6	0.750243	FVII
H_P6	0	FVII
I_P6	0	FVII
K_P6	0	FVII
L_P6	0	FVII
M_P6	0	FVII
N_P6	0.22361	FVII
P_P6	0.164599	FVII
Q_P6	0	FVII
R_P6	0	FVII
S_P6	0	FVII
T_P6	0	FVII
V_P6	0	FVII
W_P6	0	FVII
Y_P6	0	FVII
A_P5	0	FVII
C_P5	0	FVII
D_P5	0.420065	FVII
E_P5	0.435023	FVII
F_P5	0	FVII
G_P5	0.987823	FVII
H_P5	0	FVII
I_P5	0	FVII
K_P5	0	FVII
L_P5	0	FVII
M_P5	0	FVII
N_P5	0.36542	FVII
P_P5	0	FVII
Q_P5	0	FVII
R_P5	0	FVII
S_P5	0	FVII
T_P5	0	FVII
V_P5	0	FVII
W_P5	0	FVII
Y_P5	0	FVII
A_P4	0	FVII
C_P4	0	FVII
D_P4	0	FVII
E_P4	0	FVII
F_P4	0	FVII
G_P4	0.760092	FVII
H_P4	0	FVII
I_P4	0	FVII
K_P4	0	FVII
L_P4	0	FVII
M_P4	0	FVII
N_P4	0.421909	FVII
P_P4	0.17372	FVII
Q_P4	0	FVII
R_P4	0	FVII
S_P4	0	FVII
T_P4	0	FVII
V_P4	0	FVII
W_P4	0	FVII
Y_P4	0	FVII
A_P3	0	FVII
C_P3	0	FVII
D_P3	0	FVII
E_P3	0	FVII
F_P3	0	FVII
G_P3	0	FVII
H_P3	0	FVII
I_P3	0	FVII
K_P3	0	FVII
L_P3	0	FVII
M_P3	0	FVII
N_P3	0	FVII
P_P3	0	FVII
Q_P3	0	FVII
R_P3	0.307262	FVII
S_P3	0	FVII
T_P3	0.218139	FVII
V_P3	0.56019	FVII
W_P3	0	FVII
Y_P3	0.984923	FVII
A_P2	0	FVII
C_P2	0	FVII
D_P2	0	FVII
E_P2	0	FVII
F_P2	0	FVII
G_P2	0.400689	FVII
H_P2	0	FVII
I_P2	0	FVII
K_P2	0	FVII
L_P2	0.383891	FVII
M_P2	0.222564	FVII
N_P2	0	FVII
P_P2	0	FVII
Q_P2	0	FVII
R_P2	0	FVII
S_P2	0	FVII
T_P2	0.521037	FVII
V_P2	0	FVII
W_P2	0	FVII
Y_P2	0	FVII
A_P1	0	FVII
C_P1	0	FVII
D_P1	0	FVII
E_P1	0	FVII
F_P1	0	FVII
G_P1	0	FVII
H_P1	0	FVII
I_P1	0	FVII
K_P1	1.53164	FVII
L_P1	0	FVII
M_P1	0	FVII
N_P1	0	FVII
P_P1	0	FVII
Q_P1	0	FVII
R_P1	2.63443	FVII
S_P1	0	FVII
T_P1	0	FVII
V_P1	0	FVII
W_P1	0	FVII
Y_P1	0	FVII
A_P1'	0.531825	FVII
C_P1'	0	FVII
D_P1'	0	FVII
E_P1'	0	FVII
F_P1'	0	FVII
G_P1'	0	FVII
H_P1'	0	FVII
I_P1'	0	FVII
K_P1'	0	FVII
L_P1'	0	FVII
M_P1'	0	FVII
N_P1'	0.588294	FVII
P_P1'	0	FVII
Q_P1'	0	FVII
R_P1'	0.950133	FVII
S_P1'	0.843686	FVII
T_P1'	0	FVII
V_P1'	0	FVII
W_P1'	0	FVII
Y_P1'	0.376624	FVII
A_P2'	0.522146	FVII
C_P2'	0	FVII
D_P2'	0	FVII
E_P2'	0	FVII
F_P2'	0.413522	FVII
G_P2'	0	FVII
H_P2'	0	FVII
I_P2'	0	FVII
K_P2'	0	FVII
L_P2'	0	FVII
M_P2'	0.614537	FVII
N_P2'	0	FVII
P_P2'	0	FVII
Q_P2'	0	FVII
R_P2'	0	FVII
S_P2'	0	FVII
T_P2'	0	FVII
V_P2'	0	FVII
W_P2'	0	FVII
Y_P2'	0	FVII
A_P3'	0.276721	FVII
C_P3'	0	FVII
D_P3'	0.679797	FVII
E_P3'	0	FVII
F_P3'	0	FVII
G_P3'	0.617765	FVII
H_P3'	0	FVII
I_P3'	0	FVII
K_P3'	0	FVII
L_P3'	0	FVII
M_P3'	0	FVII
N_P3'	0	FVII
P_P3'	0	FVII
Q_P3'	0	FVII
R_P3'	0	FVII
S_P3'	0	FVII
T_P3'	0	FVII
V_P3'	0	FVII
W_P3'	0	FVII
Y_P3'	0	FVII
A_P4'	0.172536	FVII
C_P4'	0	FVII
D_P4'	0.398376	FVII
E_P4'	0.461939	FVII
F_P4'	0	FVII
G_P4'	0.404641	FVII
H_P4'	0	FVII
I_P4'	0	FVII
K_P4'	0	FVII
L_P4'	0	FVII
M_P4'	0	FVII
N_P4'	0	FVII
P_P4'	0	FVII
Q_P4'	0	FVII
R_P4'	0	FVII
S_P4'	0	FVII
T_P4'	0	FVII
V_P4'	0	FVII
W_P4'	0	FVII
Y_P4'	0	FVII
A_P5'	0	FVII
C_P5'	0	FVII
D_P5'	0	FVII
E_P5'	0	FVII
F_P5'	0	FVII
G_P5'	0.384772	FVII
H_P5'	0	FVII
I_P5'	0	FVII
K_P5'	0	FVII
L_P5'	0	FVII
M_P5'	0	FVII
N_P5'	0	FVII
P_P5'	0	FVII
Q_P5'	0	FVII
R_P5'	0	FVII
S_P5'	0.15903	FVII
T_P5'	0	FVII
V_P5'	0	FVII
W_P5'	0	FVII
Y_P5'	0	FVII
A_P6'	0.180134	FVII
C_P6'	0	FVII
D_P6'	0.698145	FVII
E_P6'	0	FVII
F_P6'	0	FVII
G_P6'	0.442361	FVII
H_P6'	0	FVII
I_P6'	0	FVII
K_P6'	0	FVII
L_P6'	0	FVII
M_P6'	0	FVII
N_P6'	0	FVII
P_P6'	0	FVII
Q_P6'	0	FVII
R_P6'	0	FVII
S_P6'	0	FVII
T_P6'	0	FVII
V_P6'	0	FVII
W_P6'	0	FVII
Y_P6'	0	FVII
A_P7'	0	FVII
C_P7'	0	FVII
D_P7'	0.549409	FVII
E_P7'	0	FVII
F_P7'	0	FVII
G_P7'	0.728137	FVII
H_P7'	0	FVII
I_P7'	0	FVII
K_P7'	0	FVII
L_P7'	0	FVII
M_P7'	0	FVII
N_P7'	0	FVII
P_P7'	0	FVII
Q_P7'	0	FVII
R_P7'	0	FVII
S_P7'	0	FVII
T_P7'	0	FVII
V_P7'	0	FVII
W_P7'	0	FVII
Y_P7'	0.207663	FVII
A_P8'	0	FVII
C_P8'	0	FVII
D_P8'	0.506327	FVII
E_P8'	0	FVII
F_P8'	0	FVII
G_P8'	0.659475	FVII
H_P8'	0	FVII
I_P8'	0	FVII
K_P8'	0	FVII
L_P8'	0	FVII
M_P8'	0	FVII
N_P8'	0	FVII
P_P8'	0	FVII
Q_P8'	0	FVII
R_P8'	0	FVII
S_P8'	0	FVII
T_P8'	0	FVII
V_P8'	0	FVII
W_P8'	0	FVII
Y_P8'	0	FVII
A_P8	0	FX
C_P8	0	FX
D_P8	0.642687	FX
E_P8	0	FX
F_P8	0	FX
G_P8	0.449285	FX
H_P8	0	FX
I_P8	0	FX
K_P8	0	FX
L_P8	0	FX
M_P8	0	FX
N_P8	0	FX
P_P8	0	FX
Q_P8	0	FX
R_P8	0	FX
S_P8	0	FX
T_P8	0	FX
V_P8	0	FX
W_P8	0	FX
Y_P8	0	FX
A_P7	0	FX
C_P7	0	FX
D_P7	0.383803	FX
E_P7	0	FX
F_P7	0	FX
G_P7	0.519838	FX
H_P7	0	FX
I_P7	0	FX
K_P7	0	FX
L_P7	0	FX
M_P7	0	FX
N_P7	0.107588	FX
P_P7	0	FX
Q_P7	0	FX
R_P7	0	FX
S_P7	0	FX
T_P7	0	FX
V_P7	0	FX
W_P7	0	FX
Y_P7	0.144079	FX
A_P6	0	FX
C_P6	0	FX
D_P6	0.365834	FX
E_P6	0	FX
F_P6	0	FX
G_P6	0.278469	FX
H_P6	0	FX
I_P6	0	FX
K_P6	0	FX
L_P6	0	FX
M_P6	0.299487	FX
N_P6	0	FX
P_P6	0	FX
Q_P6	0	FX
R_P6	0	FX
S_P6	0	FX
T_P6	0.218943	FX
V_P6	0	FX
W_P6	0	FX
Y_P6	0	FX
A_P5	0	FX
C_P5	0	FX
D_P5	0.522389	FX
E_P5	0.641564	FX
F_P5	0	FX
G_P5	0.277585	FX
H_P5	0	FX
I_P5	0	FX
K_P5	0	FX
L_P5	0	FX
M_P5	0	FX
N_P5	0.122898	FX
P_P5	0	FX
Q_P5	0	FX
R_P5	0	FX
S_P5	0	FX
T_P5	0	FX
V_P5	0	FX
W_P5	0	FX
[truncated: 1,201 more rows]

## Sheet: Figure 3B
Protease	Replicate_1	Replicate_2	Replicate_3	average	SD
Thrombin_a	6165	5999	5889	6017.67	138.944
Thrombin_b	2533	2536	2496	2521.67	22.2785
Thrombin_g	9171	9181	9121	9157.67	32.1455
PLG	10944	10915	10929	10929.3	14.5029
Chymotrypsin	7026	7065	6998	7029.67	33.6502
PC	3176	3159	3079	3138	51.7977
FVII	1847	1836	1867	1850	15.7162
FIX	3672	3674	3650	3665.33	13.3167
FX	4473	4485	4510	4489.33	18.8768			a
FXI	7802	7792	7809	7801	8.544

## Sheet: Figure 3C
	thb_a_1	thb_a_2	thb_a_3	thb_b_1	thb_b_2	thb_b_3	thb_g_1	thb_g_2	thb_g_3	Pr_C_1	Pr_C_2	Pr_C_3	Plasm_1	Plasm_2	Plasm_3	FVII_1	FVII_2	FVII_3	FIX_1	FIX_2	FIX_3	FX_1	FX_2	FX_3	FXI_1	FXI_2	FXI_3	Chy_1	Chy_2	Chy_3
thb_a_1	1	0.992881	0.992881	0.899889	0.898999	0.918576	-0.0598443	-0.0593993	-0.0580645	-0.00155729	-0.122581	0.062069	0.135484	0.120356	0.117241	0.498999	0.499889	0.534594	-0.0972191	-0.0825362	-0.0816463	0.2703	0.2703	0.27119	0.0585095	0.0642937	0.0611791	-0.322358	-0.321913	-0.321023
thb_a_2	0.992881	1	0.99911	0.916352	0.915462	0.931034	-0.0901001	-0.0896552	-0.0883204	0.0518354	-0.0714127	0.117241	0.0887653	0.0736374	0.0714127	0.535929	0.535039	0.572414	-0.0754171	-0.0580645	-0.0571746	0.292992	0.292992	0.293882	0.0353726	0.0451613	0.0380423	-0.268966	-0.268521	-0.267631
thb_a_3	0.992881	0.99911	1	0.916796	0.915907	0.931479	-0.0901001	-0.0896552	-0.0883204	0.0509455	-0.0723026	0.116352	0.0878754	0.0736374	0.0718576	0.537264	0.538154	0.572859	-0.076307	-0.0589544	-0.0580645	0.292102	0.292102	0.292992	0.0353726	0.0451613	0.0380423	-0.270745	-0.2703	-0.26941
thb_b_1	0.899889	0.916352	0.916796	1	0.99822	0.993326	-0.251613	-0.251168	-0.249833	0.108343	-0.00734149	0.180868	-0.125695	-0.142603	-0.146607	0.757063	0.756174	0.789544	-0.195551	-0.180868	-0.179978	0.0852058	0.0852058	0.0860957	-0.185317	-0.158621	-0.179533	-0.0847608	-0.0843159	-0.083426
thb_b_2	0.898999	0.915462	0.915907	0.99822	1	0.994216	-0.250723	-0.250278	-0.248943	0.107453	-0.00823137	0.179978	-0.124805	-0.141713	-0.145717	0.757953	0.757063	0.790434	-0.19644	-0.181758	-0.180868	0.0843159	0.0843159	0.0852058	-0.184427	-0.157731	-0.178643	-0.0856507	-0.0852058	-0.0843159
thb_b_3	0.918576	0.931034	0.931479	0.993326	0.994216	1	-0.224472	-0.224027	-0.222692	0.111457	-0.0100111	0.190656	-0.0932147	-0.112347	-0.113237	0.731702	0.730812	0.768187	-0.174194	-0.159511	-0.158621	0.122581	0.123915	0.124805	-0.153281	-0.126585	-0.147497	-0.111012	-0.110567	-0.109677
thb_g_1	-0.0598443	-0.0901001	-0.0901001	-0.251613	-0.250723	-0.224472	1	0.999555	0.99822	0.313014	0.371301	0.272525	0.913237	0.919021	0.923915	-0.0745273	-0.0736374	-0.111902	0.592881	0.580423	0.580868	0.515462	0.515462	0.516352	0.939488	0.941713	0.939488	-0.626251	-0.625806	-0.624917
thb_g_2	-0.0593993	-0.0896552	-0.0896552	-0.251168	-0.250278	-0.224027	0.999555	1	0.998665	0.313459	0.371746	0.27297	0.912792	0.918576	0.923471	-0.0740823	-0.0731924	-0.111457	0.593326	0.580868	0.581313	0.515907	0.515907	0.516796	0.938598	0.941268	0.938598	-0.625806	-0.625362	-0.624472
thb_g_3	-0.0580645	-0.0883204	-0.0883204	-0.249833	-0.248943	-0.222692	0.99822	0.998665	1	0.314794	0.373081	0.274305	0.914127	0.919911	0.924805	-0.0727475	-0.0718576	-0.110122	0.591991	0.579533	0.579978	0.517241	0.517241	0.518131	0.938598	0.942603	0.938598	-0.624472	-0.624027	-0.623137
Pr_C_1	-0.00155729	0.0518354	0.0509455	0.108343	0.107453	0.111457	0.313014	0.313459	0.314794	1	0.968409	0.976863	0.0812013	0.0878754	0.0958843	0.34327	0.34238	0.351724	0.793548	0.798443	0.797553	0.733482	0.734816	0.735706	0.376641	0.38376	0.375751	0.155506	0.155951	0.156841
Pr_C_2	-0.122581	-0.0714127	-0.0723026	-0.00734149	-0.00823137	-0.0100111	0.371301	0.371746	0.373081	0.968409	1	0.959956	0.123471	0.135929	0.142158	0.31257	0.31168	0.310345	0.800222	0.798888	0.797998	0.690323	0.690323	0.691212	0.421135	0.426029	0.41891	0.111012	0.111457	0.112347
Pr_C_3	0.062069	0.117241	0.116352	0.180868	0.179978	0.190656	0.272525	0.27297	0.274305	0.976863	0.959956	1	0.0536151	0.0567297	0.0669633	0.435818	0.434928	0.449611	0.725918	0.729922	0.729032	0.71168	0.713904	0.714794	0.365962	0.382425	0.366407	0.144828	0.145273	0.146162
Plasm_1	0.135484	0.0887653	0.0878754	-0.125695	-0.124805	-0.0932147	0.913237	0.912792	0.914127	0.0812013	0.123471	0.0536151	1	0.99644	0.99644	-0.117686	-0.114127	-0.133704	0.429588	0.422469	0.42158	0.397108	0.397108	0.397998	0.878532	0.868298	0.875417	-0.67208	-0.671635	-0.670745
Plasm_2	0.120356	0.0736374	0.0736374	-0.142603	-0.141713	-0.112347	0.919021	0.918576	0.919911	0.0878754	0.135929	0.0567297	0.99644	1	0.997775	-0.132814	-0.128365	-0.152836	0.446941	0.439377	0.438932	0.410456	0.409121	0.410011	0.884316	0.872303	0.880756	-0.675195	-0.67475	-0.67386
Plasm_3	0.117241	0.0714127	0.0718576	-0.146607	-0.145717	-0.113237	0.923915	0.923471	0.924805	0.0958843	0.142158	0.0669633	0.99644	0.997775	1	-0.133259	-0.12792	-0.150612	0.453615	0.446496	0.446051	0.414905	0.414905	0.415795	0.88832	0.877642	0.884761	-0.675195	-0.67475	-0.67386
FVII_1	0.498999	0.535929	0.537264	0.757063	0.757953	0.731702	-0.0745273	-0.0740823	-0.0727475	0.34327	0.31257	0.435818	-0.117686	-0.132814	-0.133259	1	0.99822	0.992881	-0.151057	-0.142158	-0.143048	-0.0171301	-0.0171301	-0.0162403	-0.068743	-0.0202447	-0.0642937	-0.00600667	-0.00556174	-0.00467186
FVII_2	0.499889	0.535039	0.538154	0.756174	0.757063	0.730812	-0.0736374	-0.0731924	-0.0718576	0.34238	0.31168	0.434928	-0.114127	-0.128365	-0.12792	0.99822	1	0.991991	-0.151947	-0.143048	-0.143938	-0.01802	-0.01802	-0.0171301	-0.0678532	-0.0193548	-0.0634038	-0.00689655	-0.00645161	-0.00556174
FVII_3	0.534594	0.572414	0.572859	0.789544	0.790434	0.768187	-0.111902	-0.111457	-0.110122	0.351724	0.310345	0.449611	-0.133704	-0.152836	-0.150612	0.992881	0.991991	1	-0.145273	-0.136374	-0.137264	-0.00867631	-0.00734149	-0.00645161	-0.0945495	-0.0456062	-0.0896552	0.0344828	0.0349277	0.0358176
FIX_1	-0.0972191	-0.0754171	-0.076307	-0.195551	-0.19644	-0.174194	0.592881	0.593326	0.591991	0.793548	0.800222	0.725918	0.429588	0.446941	0.453615	-0.151057	-0.151947	-0.145273	1	0.996885	0.99733	0.862069	0.862069	0.862959	0.642269	0.628031	0.640044	-0.122581	-0.122136	-0.121246
FIX_2	-0.0825362	-0.0580645	-0.0589544	-0.180868	-0.181758	-0.159511	0.580423	0.580868	0.579533	0.798443	0.798888	0.729922	0.422469	0.439377	0.446496	-0.142158	-0.143048	-0.136374	0.996885	1	0.999555	0.869633	0.869633	0.870523	0.63426	0.620022	0.632925	-0.115462	-0.115017	-0.114127
FIX_3	-0.0816463	-0.0571746	-0.0580645	-0.179978	-0.180868	-0.158621	0.580868	0.581313	0.579978	0.797553	0.797998	0.729032	0.42158	0.438932	0.446051	-0.143048	-0.143938	-0.137264	0.99733	0.999555	1	0.870078	0.870078	0.870968	0.633815	0.619577	0.632036	-0.115907	-0.115462	-0.114572
FX_1	0.2703	0.292992	0.292102	0.0852058	0.0843159	0.122581	0.515462	0.515907	0.517241	0.733482	0.690323	0.71168	0.397108	0.410456	0.414905	-0.0171301	-0.01802	-0.00867631	0.862069	0.869633	0.870078	1	0.998665	0.999555	0.654727	0.645829	0.655617	-0.245384	-0.244939	-0.244049
FX_2	0.2703	0.292992	0.292102	0.0852058	0.0843159	0.123915	0.515462	0.515907	0.517241	0.734816	0.690323	0.713904	0.397108	0.409121	0.414905	-0.0171301	-0.01802	-0.00734149	0.862069	0.869633	0.870078	0.998665	1	0.99822	0.654727	0.645829	0.655617	-0.245384	-0.244939	-0.244049
FX_3	0.27119	0.293882	0.292992	0.0860957	0.0852058	0.124805	0.516352	0.516796	0.518131	0.735706	0.691212	0.714794	0.397998	0.410011	0.415795	-0.0162403	-0.0171301	-0.00645161	0.862959	0.870523	0.870968	0.999555	0.99822	1	0.655617	0.646719	0.656507	-0.244494	-0.244049	-0.243159
FXI_1	0.0585095	0.0353726	0.0353726	-0.185317	-0.184427	-0.153281	0.939488	0.938598	0.938598	0.376641	0.421135	0.365962	0.878532	0.884316	0.88832	-0.068743	-0.0678532	-0.0945495	0.642269	0.63426	0.633815	0.654727	0.654727	0.655617	1	0.991101	0.99733	-0.628476	-0.628031	-0.627141
FXI_2	0.0642937	0.0451613	0.0451613	-0.158621	-0.157731	-0.126585	0.941713	0.941268	0.942603	0.38376	0.426029	0.382425	0.868298	0.872303	0.877642	-0.0202447	-0.0193548	-0.0456062	0.628031	0.620022	0.619577	0.645829	0.645829	0.646719	0.991101	1	0.994216	-0.613348	-0.612903	-0.612013
FXI_3	0.0611791	0.0380423	0.0380423	-0.179533	-0.178643	-0.147497	0.939488	0.938598	0.938598	0.375751	0.41891	0.366407	0.875417	0.880756	0.884761	-0.0642937	-0.0634038	-0.0896552	0.640044	0.632925	0.632036	0.655617	0.655617	0.656507	0.99733	0.994216	1	-0.630701	-0.630256	-0.629366
Chy_1	-0.322358	-0.268966	-0.270745	-0.0847608	-0.0856507	-0.111012	-0.626251	-0.625806	-0.624472	0.155506	0.111012	0.144828	-0.67208	-0.675195	-0.675195	-0.00600667	-0.00689655	0.0344828	-0.122581	-0.115462	-0.115907	-0.245384	-0.245384	-0.244494	-0.628476	-0.613348	-0.630701	1	0.999555	0.998665
Chy_2	-0.321913	-0.268521	-0.2703	-0.0843159	-0.0852058	-0.110567	-0.625806	-0.625362	-0.624027	0.155951	0.111457	0.145273	-0.671635	-0.67475	-0.67475	-0.00556174	-0.00645161	0.0349277	-0.122136	-0.115017	-0.115462	-0.244939	-0.244939	-0.244049	-0.628031	-0.612903	-0.630256	0.999555	1	0.99822
Chy_3	-0.321023	-0.267631	-0.26941	-0.083426	-0.0843159	-0.109677	-0.624917	-0.624472	-0.623137	0.156841	0.112347	0.146162	-0.670745	-0.67386	-0.67386	-0.00467186	-0.00556174	0.0358176	-0.121246	-0.114127	-0.114572	-0.244049	-0.244049	-0.243159	-0.627141	-0.612013	-0.629366	0.998665	0.99822	1

## Sheet: Figure 3D
	P8	P7	P6	P5	P4	P3	P2	P1	P1'	P2'	P3'	P4'	P5'	P6'	P7'	P8'
ctrl	0.900989	0.893252	0.892405	0.892947	0.900519	0.896187	0.894825	0.898868	0.895512	0.900334	0.891421	0.896949	0.899233	0.893978	0.898328	0.903115
thb_a	0.891355	0.896745	0.882713	0.897687	0.89364	0.855556	0.82659	0.750871	0.811021	0.887871	0.893468	0.891361	0.896862	0.899504	0.895349	0.902852
thb_b	0.908139	0.896674	0.882266	0.903355	0.89959	0.873422	0.83287	0.815396	0.814376	0.907388	0.907752	0.899683	0.903517	0.903133	0.900978	0.90193
thb_g	0.88946	0.885902	0.888306	0.888403	0.887462	0.86526	0.871264	0.425699	0.851782	0.853869	0.893374	0.892329	0.895187	0.886328	0.897829	0.892297
Pr_C	0.894825	0.879713	0.886927	0.889418	0.913195	0.856085	0.826056	0.752451	0.893427	0.889519	0.896588	0.89585	0.902543	0.895909	0.894681	0.895925
Plasm	0.888827	0.880273	0.889584	0.884236	0.891283	0.853481	0.885415	0.376155	0.863874	0.870656	0.884649	0.884901	0.894159	0.888666	0.896694	0.890082
FVII	0.881644	0.881406	0.892759	0.887515	0.894955	0.869119	0.815836	0.83143	0.88135	0.87819	0.9046	0.890798	0.907436	0.90448	0.890747	0.906378
FIX	0.893179	0.880372	0.889715	0.890483	0.911613	0.861394	0.821118	0.75414	0.890336	0.86216	0.885346	0.894415	0.897391	0.903209	0.904316	0.893844
FX	0.89386	0.884204	0.887962	0.893108	0.910891	0.860564	0.880102	0.653158	0.874396	0.881738	0.890492	0.902289	0.904485	0.89814	0.896004	0.894271
FXI	0.895743	0.8869	0.900264	0.892977	0.886031	0.847342	0.859217	0.557315	0.830081	0.874331	0.890445	0.892971	0.893116	0.892968	0.900553	0.895216
Chymo	0.88552	0.886829	0.897428	0.887813	0.90527	0.861579	0.835791	0.604353	0.840234	0.884953	0.895173	0.895618	0.903951	0.896661	0.895921	0.89524

## Sheet: Figure 4A
condition	Replicate_1	Replicate_2	Replicate_3	table_FVII_mean	table_FVII_sd
FVII_NaCl	2707	2725	2695	2709	15.0997
FVII_TF_NaCl	6626	6698	6671	6665	36.3731

[truncated: 19 more sheets: Figure 4B, Figure 4C, Figure 4E, Figure 4F, Figure 4G, Figure 4H, Figure 4I, Figure 5A, Figure 5B, Figure 5C, Figure 5E, Figure 6B_C, Figure 6D, Figure 6E, Figure 6F, Figure 6G_H, Figure 6I, Figure 6J, Figure 6K]
